# Supplementary material for: Deciphering Aphanomyces euteiches-pea-biocontrol bacterium interactions through untargeted metabolomics
Source: Sci Rep. 2024 Apr 17;14:8877. doi: 10.1038/s41598-024-52949-w (PMC11024177; doi:10.1038/s41598-024-52949-w)
Supplement: Supplementary file 4 — Supplementary Table S1. [file 41598_2024_52949_MOESM4_ESM.xlsx]

## Sheet: Supplementary Table S1
Supplemental Table 1. List of peak pairs detected from CIL LC-MS measurement of the samples (experimental data with imputated value). Note that in "Peak Pair Information" section, column "No." shows individual peak pair number coded from the 2-channel LC-MS experiment. "A" and "C" indicates peak pairs were detected from amine/phenol and carboxyl channels, respectively. Column "RT (s)" shows the r…
Peak Pair Information									Identification Level	Tier 1 - Positive Identification (CIL Library)					Tier 2 - High Confidence Putative Identification (LI Library)					Tier 3 - Putative Identification (MyCompoundID Library)			Missing Ratio	IsoMS_results_Bac1_P1-E-1_1_2234_Spectrum.csv	IsoMS_results_Bac2_P1-E-2_1_2235_Spectrum.csv	IsoMS_results_Bac3_P1-E-3_1_2236_Spectrum.csv	IsoMS_results_E1T1R1_P1-B-1_1_2204_Spectrum.csv	IsoMS_results_E1T1R2_P1-B-2_1_2205_Spectrum.csv	IsoMS_results_E1T2R1_P1-B-3_1_2206_Spectrum.csv	IsoMS_results_E1T2R2_P1-B-4_1_2207_Spectrum.csv	IsoMS_results_E1T3R1_P1-B-5_1_2208_Spectrum.csv	IsoMS_results_E1T3R2_P1-B-6_1_2209_Spectrum.csv	IsoMS_results_E1T4R1_P1-B-7_1_2210_Spectrum.csv	IsoMS_results_E1T4R2_P1-B-8_1_2211_Spectrum.csv	IsoMS_results_E2T1R1_P1-C-1_1_2215_Spectrum.csv	IsoMS_results_E2T1R2_P1-C-2_1_2216_Spectrum.csv	IsoMS_results_E2T2R1_P1-C-3_1_2217_Spectrum.csv	IsoMS_results_E2T2R2_P1-C-4_1_2218_Spectrum.csv	IsoMS_results_E2T3R1_P1-C-5_1_2219_Spectrum.csv	IsoMS_results_E2T3R2_P1-C-6_1_2220_Spectrum.csv	IsoMS_results_E2T4R1_P1-C-7_1_2221_Spectrum.csv	IsoMS_results_E2T4R2_P1-C-8_1_2222_Spectrum.csv	IsoMS_results_E3T1R1_P1-D-1_1_2223_Spectrum.csv	IsoMS_results_E3T1R2_P1-D-2_1_2224_Spectrum.csv	IsoMS_results_E3T2R1_P1-D-3_1_2225_Spectrum.csv	IsoMS_results_E3T2R2_P1-D-4_1_2226_Spectrum.csv	IsoMS_results_E3T3R1_P1-D-5_1_2227_Spectrum.csv	IsoMS_results_E3T3R2_P1-D-6_1_2228_Spectrum.csv	IsoMS_results_E3T4R1_P1-D-7_1_2229_Spectrum.csv
No	RT (s)	Normalized RT (s)	m/z_light	m/z_heavy	Neutral Mass (Da)	Intensity	nCharge	nTag		NovaMT Library No.	External Identifier	Compound	Mass Error (ppm)	RT Error (s)	NovaMT Library No.	External Identifier	Compound	Mass Error (ppm)	RT Error (s)	Zero-reaction	One-reaction	Two-reaction		Bac	Bac	Bac	T1	T1	T2	T2	T3	T3	T4	T4	T1	T1	T2	T2	T3	T3	T4	T4	T1	T1	T2	T2	T3	T3	T4
A-T416	76.9	73.3	493.104	495.11	259.046	4371	1	1	Tier 1	AN02087000	HMDB0001254	Glucosamine 6-phosphate	2.19	5									0.4545	0.7257	0.8117	0.6767	0.6927	1.721	1.335	1.157	1.294	1.0072	0.7594	0.9263	0.949	0.9785	1.253	1.314	0.8505	0.782	0.9031	1.0675	1.034	0.9481	1.34	1.146	1.1092	1.0171	0.9942
A-T303	81	77.2	449.114	451.12	215.056	221477	1	1	Tier 1	AN01009004		D-(+)-Galactosamine	2.05	9.2									0.0303	0.0168	1.065	0.929	0.462	1.703	1.57	1.036	1.121	0.635	0.79	0.69	1.022	0.604	1.26	1.491	0.707	0.745	0.532	0.476	1.086	0.631	1.295	1.17	0.492	0.87	0.546
A-1	88.6	84.4	387.068	389.074	153.01	6602.11	1	1	Tier 2						AN00655000	C00606	3-Sulfino-L-alanine	0.07	7				0.0909	0.908	0.911	1.046	1.396	1.05	1.497	1.018	3.361	1.365	1.519	1.288	1.652	1.237	1.986	1.631	1.715	1.459	1.892	2.214	1.83	1.361	1.419	1.228	2.004	1.342	1.373
A-10	88.6	84.4	403.063	405.069	169.005	19339.1	1	1	Tier 2						AN00868000	C00506	L-Cysteic acid	0.39	11.7				0	0.899	0.963	1.004	1.274	1.319	0.7	0.757	2.019	1.099	1.026	0.855	1.387	1.092	1.172	0.48	1.373	1.47	1.248	1.22	1.505	1.205	0.605	0.492	0.894	1.072	0.968
A-18	88.6	84.3	494.17	496.177	260.112	10999.9	1	1	Tier 1	AN02109000	HMDB0028729	Asparaginyl-Glutamine	0.33	0.5									0	0.864	0.98	0.971	0.62	0.81	1.433	1.374	0.688	0.831	0.697	0.735	0.931	0.788	0.975	1.39	0.914	0.788	0.853	0.792	0.948	0.794	1.568	1.669	0.747	0.874	0.949
A-12	88.6	84.4	466.176	468.182	232.117	13912.9	1	1	Tier 2						PR01733000		N-Acetyl-N(omega)-Hydroxyarginine	0.49	29.1				0	1.11	0.824	0.896	0.54	0.942	1.48	0.941	0.805	0.512	0.81	0.834	1.013	0.818	1.32	1.484	0.964	0.748	1.065	0.813	1.5	1.08	1.716	1.787	1.295	1.331	1.514
A-3	88.6	84.4	581.121	583.128	347.063	101876	1	1	Tier 2						AN03357000	C00020	Isomer 1 of Adenosine monophosphate	0.14	20.4				0.7273	0.926	0.968	1.022	0.6609	0.8555	0.4479	0.5626	0.001	0.961	0.7246	0.8838	0.7437	0.9336	0.7781	0.0009	0.8115	0.691	0.8617	1.0186	0.0011	0.9046	0.6007	0.5052	1.0583	0.9705	0.9486
A-14	88.6	84.4	380.127	382.134	146.069	11713.6	1	1	Tier 2						AN00574000	C00064	Isomer 1 of Glutamine	0.54	58.3				0.1818	0.9757	0.9476	1.0212	1.784	1.361	0.651	0.977	1.565	1.207	1.232	1.194	1.731	2.117	1.605	0.683	1.112	1.919	1.581	1.479	1.697	1.529	0.596	0.521	1.517	1.85	1.186
A-6	88.6	84.4	433.118	435.124	199.06	42035.4	1	1	Tier 3 one-reaction											0	8	266	0.0606	0.002	0.9262	0.8323	1.189	0.929	0.71	0.691	1.063	1.097	1.314	1.124	1.16	1.112	1.219	0.766	1.301	1.246	1.254	1.2	1.272	0.919	0.548	0.457	1.071	1.154	0.923
A-4	88.6	84.4	330.08	332.086	96.0212	40548	1	1	Tier 3 one-reaction											0	4	315	0	0.945	0.975	1.009	0.532	1.61	0.519	0.571	1.569	0.928	1.4	1.383	0.91	0.738	0.84	0.326	1.279	1.528	1.177	0.629	1.433	1.08	0.732	0.696	1.005	1.374	1.435
A-5	88.6	84.4	489.133	491.139	255.075	10984.6	1	1	Tier 3 one-reaction											0	16	336	0.0909	0.4869	1.2478	1.1321	1.556	1.386	0.871	0.899	1.197	0.885	1.085	0.995	1.262	0.978	1.067	0.77	1.08	1.352	0.954	0.895	1.313	1.136	0.731	0.57	0.837	0.967	0.894
A-7	88.6	84.4	418.154	420.161	184.096	8199.57	1	1	Tier 3 one-reaction											0	6	236	0.1212	0.435	0.4865	0.4056	0.728	1.42	1.013	0.771	0.63	1.006	0.651	0.774	0.889	1.094	0.913	1.236	0.928	0.979	1.123	0.75	1.091	1.209	0.92	1.518	0.967	1.164	0.893
A-22	88.6	84.3	335.106	337.113	101.047	7326	1	1	Tier 3 one-reaction											0	29	442	0	0.885	0.938	0.808	0.732	1.276	0.753	0.673	0.866	1.122	1.064	1.248	1.078	1.16	1.031	0.716	1.206	0.919	1.153	1.386	1.405	1.269	0.833	0.69	1.314	1.39	1.252
A-2	88.6	84.4	407.186	409.193	173.128	7269.71	1	1	Tier 3 one-reaction											0	1	21	0.0909	1.0504	0.6886	0.5741	0.646	0.483	2.436	2.319	0.571	0.839	0.6	0.61	0.67	0.623	1.284	1.653	0.91	0.628	0.756	0.601	0.596	0.777	1.853	2.353	0.739	0.805	0.604
A-11	88.6	84.4	554.227	556.235	320.169	6197.5	1	1	Tier 3 one-reaction											0	2	107	0.697	1.01	0.916	0.912	1.1825	1.3736	0.7995	1.1634	1.0681	1.677	1.3248	1.5183	1.4203	1.4229	1.2058	0.9714	1.3662	1.3398	1.7589	1.831	1.7803	2.0663	1.053	0.8817	1.9018	1.469	1.5647
A-13	89.6	85.4	375.077	377.084	141.019	47442.5	1	1	Tier 1	AN00513001	C00346	O-Phosphoethanolamine	0.15	5.4									0	1.148	1.061	0.892	0.5	1.553	1.757	1.002	1.019	0.724	0.729	0.799	0.867	0.705	1.044	1.66	0.97	0.831	0.634	0.619	1.042	0.949	1.489	1.332	0.574	0.899	0.671
A-19	90.6	86.5	429.133	431.139	195.074	169219	1	1	Tier 2						AN01231000	C03752	2-Amino-2-deoxy-D-gluconic acid	0.07	1.3				0	0.937	0.944	0.871	1.185	0.993	0.906	0.776	1.516	0.964	1.161	0.879	1.218	1.069	1.232	0.754	0.929	1.417	1.197	0.973	1.26	1.145	0.76	0.499	1.065	1.076	1.234
A-20	90.6	86.5	508.186	510.192	274.127	13183.2	1	1	Tier 1	AN02322000	HMDB0028795	Glutaminyl-Glutamine	0.5	1.8									0.0303	1.496	0.7414	0.932	0.636	0.99	1.027	1.006	0.778	0.995	0.729	0.91	0.89	0.776	0.957	0.859	0.986	1.005	0.91	0.684	0.883	0.911	1.266	1.068	0.805	0.961	0.733
A-15	90.6	86.5	523.197	525.203	289.139	4372.33	1	1	Tier 1	AN02543001	HMDB0028747	Aspartyl-Arginine	0.17	1.2									0	1.064	1.123	0.966	0.642	0.999	1.281	1.263	0.722	0.739	0.66	0.668	1.078	0.757	1.075	1.231	0.772	1.01	0.867	0.862	0.713	0.841	1.193	1.179	0.745	0.937	0.796
A-16	90.6	86.5	542.18	544.187	308.122	48366.7	1	1	Tier 3 one-reaction											0	14	393	0.1212	1.449	2.0293	1.6086	1.695	1.215	0.614	0.818	1.376	1.111	1.118	0.889	1.553	1.8	1.477	0.618	0.924	1.808	1.342	1.023	1.452	1.584	0.525	0.395	1.292	1.57	0.919
A-T284	91	87.7	403.143	405.15	169.085	9275	1	1	Tier 1	AN00877001	HMDB0000001	1-Methylhistidine	1.03	1.4									0.0909	1.001	1	0.88	1.02	1.755	0.961	0.93	0.883	0.979	1.02	1.045	0.895	0.833	1.113	1.115	1.035	0.647	0.99	0.834	1.15	0.978	0.895	0.879	0.984	1.09	0.865
A-23	91.7	87.6	509.218	511.224	275.159	10809	1	1	Tier 2						AN02342000		Arginyl-Threonine	0.14	3.3				0.0909	0.3822	0.7009	0.5844	0.504	0.82	1.409	1.217	0.562	0.748	0.517	0.656	0.866	0.769	1.201	1.582	0.89	0.604	0.785	0.81	0.747	0.721	1.296	1.384	0.605	0.878	0.655
A-54	92.7	88.7	436.165	438.172	202.107	98648.3	1	1	Tier 3 one-reaction											0	5	80	0.1212	0.5548	0.4668	0.3892	0.651	1.129	0.898	0.701	0.605	0.92	0.582	0.699	0.79	0.899	0.812	1.155	0.799	0.891	0.995	0.695	0.98	1.103	0.898	1.293	0.77	0.974	0.949
A-17	92.7	88.7	501.115	505.133	34.0059	8134	1	2	Unidentified														0	0.69	0.745	0.67	0.653	0.95	0.257	0.634	0.679	0.906	0.532	0.708	1.066	0.939	0.67	0.24	0.883	0.908	0.827	0.676	1.151	1.376	0.375	0.26	0.829	1.024	0.879
A-26	94.7	90.9	277.1	279.108	43.0421	196378	1	1	Tier 3 one-reaction											0	4	291	0.1515	0.0371	0.0399	0.0455	0.378	1.62	0.529	0.637	0.773	1.09	1.146	1.169	1.328	0.957	1.016	0.749	1.338	0.704	1.05	1.091	1.763	1.363	0.638	0.647	1.407	1.787	1.288
A-29	94.7	90.9	568.16	570.166	334.101	161621	1	1	Tier 3 one-reaction											0	4	329	0.1515	0.2495	0.279	0.2326	1.734	0.899	0.608	0.672	0.903	0.928	0.908	0.874	1.334	1.271	1.022	0.61	0.522	1.091	1.113	1.014	1.274	1.2	0.432	0.228	0.872	1.192	0.965
A-27	94.7	90.9	419.107	421.114	185.049	7039.5	1	1	Tier 3 one-reaction											0	2	44	0.1212	0.941	1.132	0.7553	0.703	1.56	0.664	0.707	0.819	1.398	0.988	0.908	1.099	1.121	0.901	0.767	1.277	0.912	1.047	1.157	1.697	1.25	0.694	0.742	1.433	1.793	1.223
A-28	94.7	90.9	499.211	501.217	265.153	5988	1	1	Tier 3 one-reaction											0	4	151	0	1.146	0.822	1.119	0.443	0.664	2.422	1.794	0.398	0.344	0.447	0.337	0.36	0.584	0.567	2.361	0.404	0.316	0.397	0.56	0.393	0.713	2.254	2.739	0.333	0.514	0.524
A-25	94.7	90.9	406.107	408.113	172.048	54566	1	1	Tier 3 zero-reaction											1	14	303	0	2.61	2.979	3.604	1.847	0.953	0.599	0.728	0.961	0.932	0.98	0.901	1.506	1.213	1.119	0.635	0.568	1.208	1.118	1.039	1.508	1.197	0.41	0.229	0.874	1.294	0.986
A-33	95.7	92	381.112	383.118	147.054	6615.33	1	1	Tier 2						AN00583004	C05938	L-4-Hydroxyglutamate semialdehyde	1.23	63.2				0.0303	1.244	1.126	1.05	0.792	1.35	0.998	1.218	0.953	1.076	1.226	1.271	0.812	1.113	1.336	0.854	1.017	1.005	1.148	0.972	1.481	1.315	1.26	1.085	1.291	1.59	1.267
A-T581	95.7	95.7	424.154	426.16	190.095	9607	1	1	Tier 2						BM01168006		meso-2,6-Diaminoheptanedioic acid	0.39	20.8				0.1515	0.3877	0.4336	0.893	0.685	1.053	0.879	1.528	0.929	1.061	1.237	1.038	0.9	1.067	1.017	0.93	0.852	0.907	1.067	0.995	1.53	1.226	1.417	0.915	1.382	1.497	1.39
A-40	95.7	92	510.191	512.197	276.132	15273.9	1	1	Tier 2						AN02354000	C00449	Isomer 1 of Saccharopine	0.65	35.7				0	1.128	0.927	0.908	0.872	1.073	1.091	0.998	0.949	1.089	0.96	1.139	1.546	1.175	1.238	0.998	1.539	1.364	1.095	1.298	1.205	1.438	2.534	0.809	1.179	1.576	1.413
A-30	95.7	92	590.142	592.148	356.083	5164.86	1	1	Tier 3 one-reaction											0	9	231	0.1515	0.8406	0.9401	0.7838	1.684	0.918	0.581	0.707	0.938	1.011	0.88	0.887	1.275	1.243	1.103	0.572	0.478	1.173	1.091	1.02	1.261	1.402	0.439	0.255	1.049	1.366	1.012
A-34	95.7	92	650.211	652.217	416.152	3337	1	1	Tier 3 one-reaction											0	8	356	0.1515	0.9663	1.4153	0.8054	0.8	0.758	0.893	0.962	0.685	0.983	0.816	0.869	1.075	0.821	1.294	1.049	0.955	1.055	1.169	1.119	0.928	0.74	1.401	0.877	0.799	0.87	0.878
A-35	95.7	92	414.122	416.128	180.063	83369	1	1	Tier 3 zero-reaction											17	87	713	0	0.779	0.884	1.064	1.114	0.845	0.884	0.823	0.518	0.839	0.543	0.685	0.895	1.179	0.983	1.235	1.172	1.305	1.331	0.904	0.785	1.034	1.023	1.136	0.965	0.831	1.189
A-36	95.7	92	366.101	368.107	132.042	71180.7	1	1	Tier 3 zero-reaction											7	69	753	0	0.957	1.014	0.999	0.638	0.88	0.809	0.79	0.867	1.036	0.944	1.067	1.006	0.848	0.993	0.888	1.032	1.123	1	0.844	0.68	0.955	0.844	1.029	0.794	1.053	1.069
A-37	96.8	93.1	445.074	447.08	211.015	8588	1	1	Tier 3 one-reaction											0	15	199	0.1515	1.5036	1.438	1.4117	1.543	1.224	0.808	0.924	1.204	0.921	1.253	1.124	1.277	1.189	1.056	0.496	1.13	1.38	1.221	1.303	1.043	1.308	0.478	0.314	0.898	1.045	1.047
A-41	96.8	93.1	306.077	308.083	144.038	6288	2	2	Tier 3 only two-reaction											0	0	4	0.1515	0.8485	0.9491	0.7094	1.851	1.14	0.511	0.681	1.164	1.178	1.221	0.92	1.179	1.24	1.174	0.244	1.086	1.348	1.025	1.004	1.368	0.965	0.418	0.408	1.028	1.158	0.778
A-31	96.8	93.1	576.174	578.181	342.116	129228	1	1	Tier 3 zero-reaction											13	50	637	0	0.802	0.872	1.241	0.783	0.6	1.303	1.14	0.398	0.574	0.333	0.455	0.658	0.891	0.966	1.545	0.876	1.01	1.025	0.722	0.618	0.807	1.259	1.47	0.878	0.658	1.106
A-50	97.8	94.1	427.118	429.126	193.059	12409.5	1	1	Tier 3 one-reaction											0	30	530	0	0.97	0.982	1.237	0.97	1.055	0.678	0.81	1.064	1.024	0.96	1.069	1.252	1.221	1.19	0.836	1.122	1.063	1.182	1.119	1.32	1.105	0.878	0.638	1.289	1.282	1.171
A-68	97.8	94.1	317.132	319.139	83.0732	10471	1	1	Tier 3 one-reaction											0	2	188	0	0.91	1.007	0.881	0.741	1.227	0.987	0.947	0.942	1.054	0.872	1.049	0.777	0.976	0.874	0.708	0.983	0.913	0.956	1.134	0.915	1.021	0.857	1.295	1.193	1.035	1.052
A-38	97.8	94.1	470.123	472.129	236.065	5363.33	1	1	Tier 3 one-reaction											0	6	165	0.1515	4.8348	1.324	4.8328	1.108	0.916	0.668	0.56	0.792	0.964	0.674	0.848	1.327	1.24	1.065	0.569	1.083	1.42	1.022	0.916	1.301	1.392	0.525	0.513	1.208	1.017	1.308
A-42	97.8	94.1	305.077	307.084	142.037	51877.4	2	2	Tier 3 zero-reaction											1	8	287	0.1515	0.2511	0.2808	0.2341	1.991	0.942	0.483	0.806	0.99	1.133	1.092	0.873	1.223	1.286	1.171	0.203	1.13	1.159	0.909	0.864	1.095	0.85	0.389	0.307	0.926	1.126	0.707
A-44	97.8	94.1	568.115	570.121	334.057	6545.79	1	1	Tier 3 zero-reaction											1	5	219	0.1515	0.8705	0.9737	0.8118	0.581	1.608	0.467	0.685	1.575	1.038	1.318	1.509	0.868	0.865	0.807	0.226	1.26	1.7	1.147	0.632	1.479	1.089	0.747	0.712	0.933	1.22	1.512
A-47	98.8	95.2	359.128	361.135	125.07	18489.5	1	1	Tier 3 one-reaction											0	1	76	0	0.959	0.922	0.845	0.846	0.746	0.761	0.953	1.159	1.103	0.819	0.919	1.465	1.304	1.628	1.122	1.197	1.475	1.206	1.319	1.336	1.148	1.251	0.99	1.251	1.46	1.365
A-51	99.8	96.3	501.154	503.16	267.095	5006.22	1	1	Tier 2						AN02207000	C06469	Neuraminic acid	0.38	49.4				0	1.049	1.042	1.161	1.067	1.205	0.739	0.721	1.175	0.888	0.995	0.99	1.225	1.038	1.286	0.817	1.161	1.508	1.066	1.159	1.34	1.294	0.727	0.713	1.279	1.199	1.064
A-46	99.8	96.3	330.079	332.086	96.0211	11740.8	1	1	Tier 3 one-reaction											0	4	314	0	0.929	0.927	0.994	0.682	1.698	0.522	0.65	1.508	0.977	1.43	1.421	0.873	0.752	0.798	0.351	1.331	1.937	1.169	0.672	1.389	1	0.704	0.773	0.993	1.2	1.364
A-48	99.8	96.3	349.122	351.128	115.064	25642.2	1	1	Tier 3 zero-reaction											2	33	454	0.0606	0.9054	0.9468	1.011	0.694	0.746	1.317	1.041	0.801	0.646	0.629	1.037	0.795	0.714	1.032	1.076	1.101	0.612	0.904	0.834	1.132	1.017	1.674	1.534	1.28	1.513	1.565
A-52	100.8	97.4	276.08	278.087	42.0215	411873	1	1	Tier 3 one-reaction											0	3	196	0.0606	0.6487	0.669	0.5948	0.737	0.929	0.773	0.955	0.701	1.007	1.061	0.978	0.984	0.926	0.876	0.633	1.213	0.823	0.786	0.882	1.712	1.489	0.942	1.033	1.418	1.654	1.217
A-60	100.8	97.4	576.174	578.181	342.116	17938.5	1	1	Tier 3 zero-reaction											13	48	619	0	0.822	0.885	1.265	0.893	0.656	1.007	0.871	0.402	0.677	0.341	0.524	0.762	0.995	0.894	1.304	1.027	1.184	1.172	0.839	0.659	0.922	1.097	1.329	1.025	0.794	1.195
A-55	101.8	98.5	465.192	467.198	231.133	9659.26	1	1	Tier 1	AN01721000	HMDB0028709	Arginyl-Glycine	0.64	0.7									0.0909	1.1368	1.0937	0.7648	0.479	0.721	1.146	0.972	0.544	0.674	0.461	0.679	0.947	0.834	0.806	1.276	0.759	0.863	0.779	0.765	0.787	0.759	1.328	1.216	0.625	0.995	0.875
A-61	101.8	98.5	467.16	469.166	233.101	49465	1	1	Tier 1	AN01742001	HMDB0028806	Glutaminyl-Serine/Seryl-Glutamine	0.55	0.3									0	1.025	1.109	1.011	0.468	0.536	1.151	1.213	0.464	0.687	0.52	0.612	0.807	0.782	0.807	1.218	0.665	0.663	0.856	0.869	0.753	0.794	1.334	1.233	0.68	0.779	0.985
A-53	101.8	98.5	335.106	337.113	101.048	17831.8	1	1	Tier 3 one-reaction											0	29	443	0	0.881	0.909	0.858	0.569	1.425	0.586	0.65	0.775	1.155	1.091	1.251	1.144	1.062	1.006	0.689	1.285	0.837	1.153	1.295	1.648	1.324	0.71	0.659	1.462	1.583	1.298
A-67	101.8	98.5	515.17	517.177	281.112	151721	1	1	Tier 3 zero-reaction											4	38	604	0.0909	0.0237	0.0254	0.0315	0.846	1.064	0.971	0.851	0.891	0.853	1.044	0.913	0.946	1.011	0.986	0.999	1.141	1.019	1.024	1.064	0.915	0.938	0.936	1.108	1.14	0.909	0.852
A-64	101.8	98.5	294.079	296.086	60.0211	17846.7	1	1	Tier 3 zero-reaction											2	25	624	0.0606	1.573	0.2236	0.1864	1.103	0.631	0.853	0.899	0.359	0.809	0.261	0.561	0.814	1.251	1.003	1.273	1.135	1.442	1.307	0.844	0.68	1.08	1.021	1.343	1.224	0.951	1.405
A-59	101.8	98.5	324.09	326.096	90.0315	6868.67	1	1	Tier 3 zero-reaction											5	41	637	0.1515	0.2918	1.1034	5.41	1.083	0.516	0.966	0.727	0.395	0.785	0.382	0.612	0.775	1.179	1.197	1.262	1.44	1.5	1.474	0.862	0.823	1.152	1.14	1.214	1.048	0.988	1.52
A-T1415	102.1	103.3	667.19	669.196	433.136	6961	1	1	Tier 2						BP04185000		Dihydrozeatin riboside monophosphate	7.08	50.7				0.1818	1.0621	1.188	0.9905	1.559	1.68	1.449	1.619	1.487	1.97	1.215	1.61	1.1408	2.145	2.037	0.6882	1.885	2.26	2.13	1.894	1.652	1.623	1.432	1.63	2.18	1.813	2.326
A-65	102.9	99.6	614.13	616.136	380.072	4863.5	1	1	Tier 2						PR03729000		N-Acetyl-1-(5'-Phosphoribosyl)-5-amino-4-imidazolecarboxamide	2.36	20.7				0.1212	0.7546	0.844	0.7037	0.989	0.494	0.846	0.844	0.41	0.816	0.351	0.542	0.748	1.303	0.911	1.202	1.21	1.269	1.315	0.791	0.693	0.904	0.799	1.135	1.075	0.854	1.242
A-66	102.9	99.6	388.108	390.114	154.049	326440	1	1	Tier 3 one-reaction											0	11	160	0	1.033	1.168	0.977	0.378	0.27	2.176	1.356	0.353	0.252	0.282	0.205	0.497	0.41	0.622	3.329	0.339	0.396	0.34	0.475	0.556	0.548	2.264	2.532	0.306	0.608	0.338
A-57	102.9	99.6	598.156	600.163	364.098	128505	1	1	Tier 3 one-reaction											0	2	145	0	0.916	1.16	1.276	1.026	0.598	0.906	0.785	0.38	0.763	0.283	0.517	0.774	1.251	1.011	1.212	1.181	1.448	1.296	0.889	0.734	1.077	1.027	1.227	1.133	0.836	1.365
A-56	102.9	99.6	548.179	550.186	314.121	7095.4	1	1	Tier 3 one-reaction											0	35	504	0.1515	0.8633	0.999	0.8633	1.296	1.287	0.668	0.839	1.468	1.036	1.246	1.015	1.238	1.232	1.178	0.503	1.201	1.664	1.136	1.145	1.406	1.234	0.857	0.499	1.077	1.493	1.124
A-63	102.9	99.6	414.122	416.128	180.063	5.73063e+06	1	1	Tier 3 zero-reaction											17	87	713	0	0.779	0.884	1.064	1.078	0.721	0.878	0.8	0.446	0.811	0.411	0.589	0.813	1.16	0.992	1.274	1.155	1.427	1.33	0.909	0.72	1.054	1	1.216	1.098	0.845	1.317
A-72	103.9	100.7	359.073	361.079	125.015	11364.8	1	1	Tier 1	AN00329000	C00245	Taurine	0.83	0.8									0	1.092	1.084	1.052	1.016	1.192	0.979	0.868	1.679	0.87	0.817	0.929	1.115	1.352	0.822	0.903	0.932	0.914	1.243	1.056	1.097	1.008	1.008	0.89	1.121	0.782	0.983
A-71	103.9	100.7	511.182	513.193	277.124	3753.6	1	1	Tier 2						AN02362001		Cysteinyl-Arginine	5.52	40.7				0.1212	1.0194	1.3332	1.1624	1.508	1.639	0.765	1.433	1.597	1.831	2.05	1.481	3.317	2.182	3.453	0.75	1.769	2.108	2.32	3.678	1.98	1.875	0.851	1.262	6.77	1.49	1.899
A-70	103.9	100.7	542.18	544.187	308.122	36615.3	1	1	Tier 3 one-reaction											0	14	394	0.0909	0.5741	1.335	1.748	1.268	1.265	0.77	0.877	1.199	1.089	1.189	1.022	1.352	1.098	1.302	0.799	1.11	1.484	1.168	1.056	1.259	1.113	0.765	0.619	1.175	1.279	1.074
A-73	104.9	101.8	479.207	481.214	245.149	18921.7	1	1	Tier 1	AN01891000	HMDB0028681	Alanyl-Arginine	0.3	1.6									0.0606	0.2727	0.305	0.2543	0.452	0.701	1.66	1.432	0.506	0.666	0.498	0.603	0.939	0.743	1.144	1.763	0.814	0.596	0.698	0.76	0.678	0.747	1.257	1.133	0.521	0.772	0.557
A-76	104.9	101.8	408.195	410.202	174.137	129390	1	1	Tier 3 one-reaction											0	9	127	0	0.836	0.795	1.007	0.674	1.461	0.804	0.796	0.802	0.978	0.797	1.167	1.167	1.003	0.968	0.752	1.16	0.973	1.103	1.016	1.181	1.199	0.853	0.788	1.193	1.359	1.135
A-75	104.9	101.8	650.212	652.218	416.153	3444.33	1	1	Tier 3 one-reaction											0	8	356	0.1818	0.8246	0.9223	0.7689	0.787	0.794	0.903	1.045	0.753	1.056	0.818	0.893	1.194	0.792	1.275	1.099	1.058	1.057	1.177	1.073	0.965	0.777	1.421	0.826	0.814	0.958	0.871
A-78	105.9	102.9	556.196	558.202	322.137	4301.43	1	1	Tier 2						AN02995001	C20351	2'-Deamino-2'-hydroxy-6'-dehydroparomamine	0.13	0.5				0	8.483	11.178	9.319	0.942	1.256	0.563	0.827	1.923	1.221	1.253	1.138	1.271	1.278	1.769	0.701	1.338	1.685	1.614	1.741	1.264	1.324	0.674	0.508	1.121	1.158	1.416
A-77	105.9	102.9	339.101	341.107	105.043	14420.6	1	1	Tier 2						AN00202000	C00065	Isomer 1 of Serine	0.34	45.4				0.0606	1.1706	1.215	0.995	1.381	1.339	0.934	0.917	1.172	1.003	1.289	1.082	1.458	1.057	1.215	0.826	1.177	1.451	1.117	1.095	1.27	1.066	0.761	0.613	1.065	1.196	0.882
A-83	106.9	104	422.186	424.193	188.128	174268	1	1	Tier 2						AN01135000	C01924	Homo-L-arginine	0.58	10.4				0	0.765	0.844	1.011	0.447	1.231	1.224	0.987	0.744	0.682	0.721	1.046	0.651	0.647	0.924	1.124	0.871	0.518	0.69	0.754	1.174	0.922	1.21	1.333	1.363	1.264	1.193
A-74	106.9	104	495.155	497.161	261.096	49869.5	1	1	Tier 1	AN02118003	HMDB0028793	Glutaminyl-Aspartate	0.31	0.4									0	1.01	0.99	0.973	0.722	0.852	0.963	0.983	0.735	0.867	0.859	0.878	0.838	0.817	0.893	0.703	1.024	0.866	0.883	0.85	1.154	1.021	1.101	0.824	1.059	1.191	1.052
A-85	107.9	105.1	431.104	433.111	197.045	9912.8	1	1	Tier 3 one-reaction											0	12	322	0.1515	0.8901	0.7915	0.6599	0.465	1.614	1.245	0.94	1.122	0.626	0.74	0.591	0.99	0.716	1.085	1.273	0.63	0.629	0.515	0.497	0.928	0.635	0.97	0.943	0.501	0.77	0.545
A-84	109	106.2	509.17	511.177	275.111	16803.9	1	1	Tier 1	AN02336002	HMDB0028796	Glutaminyl-Glutamate	0.55	5.6									0	1.062	0.989	1.08	0.533	0.941	1.949	1.604	1.049	0.614	0.84	0.813	0.945	0.71	1.089	1.513	1.033	0.83	0.642	0.945	1.203	0.952	1.66	1.485	0.724	1.065	0.937
A-88	109	106.2	372.149	374.156	138.091	80542	1	1	Tier 3 one-reaction											0	2	85	0	0.909	0.855	0.955	0.798	1.755	1.482	1.431	0.88	1.197	1.074	1.223	0.991	1.218	1.245	2.288	0.932	1.029	1.012	1.391	1.094	0.975	1.688	1.798	1.393	1.105	0.893
A-92	110	107.3	426.132	428.139	192.074	68644.8	1	1	Tier 1	AN01199000	HMDB0029048	Seryl-Serine	1.19	2.4									0	0.976	1.098	0.9	0.293	0.427	1.506	1.449	0.418	0.698	0.382	0.498	0.756	0.445	0.756	1.247	0.541	0.474	0.592	0.585	0.601	0.794	1.632	1.5	0.463	0.581	0.564
A-89	110	107.3	414.122	416.128	180.064	262305	1	1	Tier 3 zero-reaction											17	87	713	0	0.763	0.909	0.977	1.082	0.817	0.841	0.793	0.535	0.892	0.558	0.689	0.915	1.127	0.979	1.153	1.092	1.367	1.305	0.938	0.772	1.004	0.931	1.082	1.027	0.853	1.23
A-90	111	108.4	359.128	361.135	125.07	21602.9	1	1	Tier 3 one-reaction											0	1	76	0	0.936	0.898	0.953	0.604	0.627	0.553	0.724	0.7	1.175	0.555	0.624	1.333	1.786	1.485	0.739	1.428	1.265	0.964	1.522	1.471	0.871	0.815	0.486	1.508	1.395	1.117
A-100	111	108.4	472.079	474.086	476.042	3423	2	2	Tier 3 only two-reaction											0	0	45	0	0.5	0.637	0.548	0.822	0.724	0.605	0.655	0.868	1.212	0.909	1.042	0.632	1.121	0.809	0.479	1.014	0.888	1.037	1.153	0.942	0.995	0.717	0.574	1.112	1.373	1.019
A-93	111	108.4	478.093	480.1	244.035	13008.8	1	1	Tier 3 zero-reaction											1	46	506	0.7879	1.358	1.037	1.138	1.0371	1.1944	0.5484	0.7508	1.0792	1.7894	0.9635	1.387	1.1671	1.7384	1.4487	0.7041	1.1083	1.2867	1.6045	1.3496	1.3314	1.6845	1.1185	0.7929	1.7549	1.2102	1.7664
A-99	112	109.5	518.134	520.141	284.076	52741	1	1	Tier 2						PR02454001		N2-Acetyl-5-Phosphooxy-L-lysine	3.25	14.8				0	1.252	1.689	0.993	0.598	1.949	1.291	1.609	1.018	0.877	0.849	1.01	0.681	0.555	0.781	0.732	0.754	0.959	0.532	0.535	1.04	0.87	1.393	0.971	0.959	0.721	0.741
A-98	112	109.5	553.196	555.203	319.138	11804.3	1	1	Tier 3 one-reaction											0	6	230	0	0.995	0.799	1.016	0.918	1.129	0.663	0.715	0.873	1.104	0.921	0.912	1.286	1.248	1.064	0.739	1.188	1.065	1.175	1.178	0.937	0.855	0.59	0.586	0.903	0.985	1.058
A-96	112	109.5	366.101	368.107	132.042	42128.8	1	1	Tier 3 zero-reaction											7	69	753	0.0303	0.869	1.0738	1.014	1.237	1.388	0.725	0.814	1.221	1.026	1.08	1.021	1.319	1.054	1.294	0.758	1.069	1.315	1.204	0.939	1.168	1.052	0.721	0.644	0.791	0.995	0.978
A-95	113	110.6	396.121	398.127	162.062	22720.5	1	1	Tier 2						AN00770001		Seryl-Glycine	4	9.5				0.0909	1.502	1.355	1.076	1.64	0.92	0.75	1.18	0.744	1.147	1.104	1.052	0.863	0.929	0.83	0.2896	0.82	0.776	0.739	0.822	1.259	0.982	0.902	0.717	1.305	1.255	0.982
A-79	113	110.6	454.128	456.135	220.07	21275.8	1	1	Tier 1	AN01583002	HMDB0029035	Seryl-Aspartate	0.46	2.7									0	0.866	0.826	0.987	1.186	1.001	0.778	0.78	0.911	1.024	0.79	0.815	1.232	1.144	1.197	0.759	1.157	1.482	0.897	0.867	1.187	1.376	0.714	0.66	1.109	1.1	1.28
A-97	113	110.6	489.133	491.14	255.075	66019.9	1	1	Tier 3 one-reaction											0	16	337	0	1.099	1.022	1.008	1.647	1.8	0.694	0.674	1.505	1.279	1.327	1.118	1.742	1.164	1.49	0.473	1.345	1.602	1.358	1.057	1.341	1.171	0.567	0.487	0.88	1.118	1.063
A-91	113	110.6	446.067	448.074	212.009	36522	1	1	Tier 3 one-reaction											0	34	295	0	0.939	0.999	0.918	0.699	1.474	0.792	0.668	1.281	1.011	1.264	1.036	1.07	0.945	1.013	0.574	1.267	1.357	1.022	0.85	1.5	1.12	0.603	0.793	0.932	1.397	1.121
A-58	113	110.6	558.164	560.17	324.105	7074.21	1	1	Tier 3 one-reaction											0	31	509	0	0.94	0.863	1.24	0.919	0.64	0.97	1.028	0.518	0.774	0.455	0.637	0.819	1.063	1.07	1.27	1.096	1.226	1.143	0.945	0.749	0.894	1.189	1.274	1.019	0.932	1.136
A-125	113	110.6	383.128	385.134	149.07	26175.2	1	1	Tier 3 zero-reaction											4	36	657	0	0.946	0.899	1.016	1.538	1.263	0.773	1.02	1.342	1.203	1.209	1.23	1.171	1.109	1.271	0.673	1.157	1.378	1.118	0.966	1.316	1.265	0.635	0.501	1.285	1.296	1.093
A-116	113.1	110.6	330.079	332.086	96.0209	13514.4	1	1	Tier 3 one-reaction											0	4	314	0	0.972	0.914	0.977	0.917	1.684	0.508	0.855	1.41	1.229	1.34	1.421	0.856	0.861	1.022	0.579	1.425	1.531	1.042	0.975	1.553	1.14	0.78	0.756	1.265	1.448	1.079
A-T589	113.2	114.1	468.144	470.15	234.085	28583	1	1	Tier 2						BM01757001		N-[(2S)-2-Amino-2-carboxyethyl]-L-glutamic acid	0.28	13.2				0.0303	0.747	0.1745	0.903	0.722	0.836	0.662	0.707	0.866	0.914	0.98	0.815	1.046	1.15	0.996	0.76	1.072	0.927	1.147	1.097	1.4	0.996	0.748	0.692	1.269	1.15	1.304
A-106	114.1	111.7	454.128	456.135	220.07	112227	1	1	Tier 1	AN01583000	HMDB0028762	Aspartyl-Serine	1.03	7.8									0	0.885	0.885	0.964	1.088	1.057	0.881	0.843	0.912	1.032	0.799	0.786	1.206	1.132	1.163	0.825	1.187	1.423	0.924	0.839	1.259	1.23	0.812	0.697	1.02	1.004	1.171
A-104	114.1	111.7	581.121	583.128	347.063	234728	1	1	Tier 1	AN03357000	C00020	Adenosine monophosphate	0.23	3.2									0.7879	0.911	0.965	1.043	0.6586	0.8526	0.4464	0.5607	0.8001	0.9577	0.7221	0.8808	0.7412	0.9304	0.7754	0.4471	0.8087	0.6886	0.8587	1.015	0.8455	0.9015	0.5986	0.5035	1.0546	0.9671	0.9453
A-107	114.1	111.7	393.159	395.166	159.101	62161.8	1	1	Tier 3 one-reaction											0	8	132	0.0909	0.3838	0.4293	0.3579	1.32	1.586	0.831	1.121	1.138	1.311	0.908	1.304	1.026	0.95	0.927	0.783	1.028	1.196	0.948	0.706	1.143	1.362	0.679	0.924	1.082	1.095	0.882
A-105	114.1	111.7	446.067	448.074	212.009	47678.5	1	1	Tier 3 one-reaction											0	34	277	0	0.963	1.006	0.936	0.699	1.474	0.792	0.668	1.281	1.011	1.264	1.036	1.07	0.945	1.013	0.574	1.287	1.357	1.022	0.85	1.506	1.12	0.603	0.793	0.932	1.397	1.121
A-113	114.1	111.7	417.124	419.13	183.066	30923.9	1	1	Tier 3 one-reaction											0	15	329	0.0909	1.284	0.994	1.22	1.154	1.607	0.803	1.23	1.174	0.694	0.897	1.118	0.526	1.155	0.547	0.332	1.066	0.87	1.003	1.056	1.315	0.973	0.753	0.853	1.966	1.041	2.148
A-109	114.1	111.7	279.093	281.101	45.035	5160	1	1	Tier 3 one-reaction											0	1	3	0.1818	1.0989	1.2682	4.213	0.684	0.899	0.421	0.595	0.837	1.094	0.778	0.874	0.794	1.088	0.839	0.521	0.884	0.666	1.101	1.244	0.828	0.9936	0.7266	0.799	1.271	0.978	1.057
A-101	114.1	111.7	558.164	560.171	324.106	4316.5	1	1	Tier 3 one-reaction											0	31	528	0	0.878	0.94	1.12	0.846	0.672	1.058	1.199	0.614	0.834	0.56	0.684	0.75	0.914	0.982	1.361	0.932	0.977	0.932	0.842	0.731	0.755	1.253	1.125	0.742	0.818	0.896
A-117	114.1	111.7	558.122	560.128	324.063	4002.86	1	1	Tier 3 one-reaction											0	2	232	0.1818	0.8116	0.9077	0.7568	1.248	0.96	0.763	0.658	1.421	0.949	0.888	0.889	1.084	0.887	1.044	0.729	1.075	1.044	1.037	0.956	1.103	1.209	0.691	0.592	0.857	0.784	0.912
A-102	114.1	111.7	546.164	548.171	312.106	13396.8	1	1	Tier 3 zero-reaction											1	40	694	0.1818	0.5309	0.5938	0.4951	1.534	1.008	0.8	0.967	1.066	0.956	0.848	0.865	1.228	1.263	1.292	0.718	1.281	1.186	1.019	0.976	1.016	1.149	0.727	0.483	0.993	1.046	0.868
A-114	115.1	112.8	436.202	438.208	202.143	447613	1	1	Tier 1	AN01326001	HMDB0003334	Symmetric dimethylarginine	1.04	2.3									0.0303	0.923	0.0365	0.813	0.943	1.25	0.863	0.776	1.045	0.891	1.046	1.142	1.182	0.79	0.962	0.844	1.124	1.096	0.973	0.917	1.238	1.055	0.75	0.744	1.002	1.104	0.816
A-115	115.1	112.8	502.14	504.146	268.082	19699.2	1	1	Tier 3 zero-reaction											4	24	486	0.0909	0.2982	0.5582	0.2781	0.356	0.538	1.605	1.186	0.327	0.427	0.386	0.499	0.58	0.604	0.575	1.554	0.504	0.794	0.505	0.653	0.716	0.953	2.136	2.455	0.484	0.955	0.561
A-123	116.1	113.9	482.16	484.166	248.101	53148.1	1	1	Tier 2						AN01936002		gamma-Glutamyl-Threonine	0.77	22.2				0	0.913	0.956	0.913	0.941	1.157	0.766	0.819	1.118	1.04	1.173	0.927	0.918	1.178	1.125	0.789	1.212	0.934	1.303	1.363	1.203	0.961	0.795	0.724	1.32	1.128	1.324
A-119	116.1	113.9	496.139	498.145	262.081	25476.5	1	1	Tier 1	AN02135002	HMDB0028815	Glutamyl-aspartate	1.56	9									0	0.861	0.935	0.949	0.749	1.022	0.8	0.732	1.028	0.927	1.09	0.926	1.214	1.098	0.911	0.833	1.103	1.244	0.979	0.951	1.256	1.128	0.684	0.629	1.124	1.231	1.049
A-82	116.1	113.9	517.15	519.157	283.092	15690.5	1	1	Tier 2						AN02440001	C00387	Isomer 1 of Guanosine	0.77	51.5				0	1.107	1.104	0.989	0.333	1.102	0.515	1.72	0.737	0.603	0.796	1.097	1.014	0.966	0.535	1.503	1.407	1.102	0.94	0.881	1.056	1.331	1.623	2.473	0.965	0.821	1.42
A-120	116.1	113.9	433.118	435.124	199.06	673788	1	1	Tier 3 one-reaction											0	8	266	0.0303	1.3212	0.927	0.838	1.663	1.15	0.786	0.757	1.301	1.017	1.372	1.032	1.337	1.437	1.549	0.885	1.844	2.053	1.373	1.303	1.43	1.111	0.649	0.673	1.506	1.376	1.183
A-121	116.1	113.9	706.134	710.148	239.025	3784.67	1	2	Tier 3 one-reaction											0	1	82	0	0.99	1.117	0.858	1.149	1.311	0.73	1.26	1.488	2.242	1.414	2.113	1.719	2.524	2.005	0.677	2.005	1.684	2.294	2.383	1.674	2.117	1.017	0.691	2.557	2.373	2.144
A-126	117.1	114.9	293.106	295.113	59.0482	999619	1	1	Tier 1	AN00029000	C17349	Guanidine	0.44	5									0	0.847	0.966	0.941	1.549	1.144	0.828	0.854	1.299	0.945	1.245	0.865	1.042	0.935	1.161	0.549	0.939	1.402	0.923	0.77	1.581	1.349	0.864	0.556	1.124	1.116	1.16
A-122	117.1	114.9	499.211	501.217	265.153	11138	1	1	Tier 3 one-reaction											0	4	150	0	1.26	0.853	1.171	0.369	0.585	2.215	1.723	0.254	0.68	0.22	0.398	0.233	0.199	0.593	1.809	0.262	0.192	0.483	0.291	0.517	0.264	2.14	2.618	0.338	0.324	0.263
A-124	117.1	114.9	422.211	424.217	188.152	7133.05	1	1	Tier 3 zero-reaction											1	4	83	0	0.755	1.012	0.918	1.121	1.567	0.904	1.074	1.21	1.006	1.047	1	1.224	0.984	1.117	0.988	1.359	1.898	1.027	1.166	1.49	1.137	0.7	0.653	1.083	1.324	1.142
A-T381	118.1	118.9	468.144	470.15	234.085	42808	1	1	Tier 2						AN01757008	HMDB0029158	gamma-Glutamyl-Serine	1.64	6.8				0	0.945	0.927	0.944	0.795	0.601	1.19	1.179	0.729	0.988	1.027	0.828	0.821	0.85	0.88	1.118	0.916	0.713	0.981	0.862	0.817	0.71	1.19	1.206	0.839	0.929	0.908
A-127	118.1	116	393.123	395.13	159.064	52334.6	1	1	Tier 3 one-reaction											0	6	198	0.0303	0.661	1.382	1.263	0.468	0.348	0.132	0.836	0.269	0.867	0.562	0.535	0.707	0.662	0.723	0.159	0.692	0.338	0.674	0.592	0.818	1.4	0.286	0.146	0.24	0.65	1.376
A-T91	118.7	119.5	366.112	368.118	132.054	20377596	1	1	Tier 1	AN00419000	HMDB0000168	Asparagine	0.31	1.8									0	1.203	0.957	1.34	0.929	1.2	0.59	0.8	1.081	1.32	1.087	1.246	1.065	1.244	1.12	0.532	1.194	1	1.228	1.389	1.315	1.308	0.799	0.595	1.534	1.432	1.377
A-110	119.2	117.1	576.175	578.181	342.116	13727.2	1	1	Tier 3 zero-reaction											13	50	637	0	0.878	0.917	1.2	0.815	0.701	1.182	0.976	0.549	0.742	0.516	0.616	0.802	0.858	0.873	1.312	0.9	1.004	0.961	0.75	0.724	0.823	1.108	1.358	0.8	0.714	0.9
A-129	120.2	118.2	468.144	470.15	234.085	42715.7	1	1	Tier 1	AN01757005	HMDB0028828	Glutamyl-Serine/Seryl-Glutamate	0.31	3									0	0.932	0.916	0.949	0.721	0.678	1.087	1.068	0.8	0.91	1.009	0.805	0.86	0.907	0.913	0.97	0.955	0.753	1.035	0.895	1.073	0.846	1.081	1.015	1.023	1	1.065
A-135	121.2	119.3	302.15	304.156	68.0916	64611.2	1	1	Unidentified														0.1212	0.016	0.0182	0.0158	0.838	1.141	0.466	0.728	0.906	1.118	1.259	1.208	1.035	1.003	1.13	0.334	1.334	1.058	1.255	1.184	1.679	1.408	0.636	0.357	1.677	1.596	1.469
A-139	123.2	121.5	397.143	399.149	163.084	596797	1	1	Tier 2						AN00788000	C17580	2-Deoxy-scyllo-inosamine	0.19	13				0	0.984	0.863	1.091	1.131	1.504	0.822	0.988	1.223	0.997	0.762	0.904	1.397	1.662	1.48	0.768	1.307	0.972	0.99	1.413	1.264	1.274	0.669	0.324	2.11	1.167	1.494
A-133	123.2	121.5	482.123	484.13	248.065	6819	1	1	Tier 1	AN01933001	HMDB0028749	Aspartyl-Aspartate	0.33	3.8									0.0303	1.241	0.957	0.744	0.901	0.908	0.9	0.923	0.94	0.922	0.964	0.947	1.123	1.079	1.019	0.783	1.163	1.213	1.062	1.013	1.208	1.191	0.862	0.642	0.99	1.184	1.113
A-142	123.2	121.5	414.122	416.128	180.064	318041	1	1	Tier 2						BM01026000	C22137	Isomer 1 of 4-Chloro-L-lysine	6.8	66.1				0	0.784	0.779	1.301	0.978	0.645	0.82	0.771	0.584	0.931	0.578	0.737	0.795	1.079	0.911	1.095	0.99	1.262	1.197	0.913	0.784	0.972	0.866	1.077	0.991	0.833	1.153
A-137	123.2	121.5	474.143	476.15	240.085	14420.1	1	1	Tier 3 one-reaction											0	27	448	0.0909	1.105	1.525	1.027	1.082	1.034	0.736	1.009	0.978	1.036	1	1.101	1.367	1.057	2.421	0.657	1.158	1.437	0.94	0.997	1.099	1.465	0.727	0.561	1.132	1.035	1.887
A-141	124.2	122.6	550.149	552.155	316.091	11098.3	1	1	Tier 3 one-reaction											0	18	436	0.1515	0.3371	0.3601	0.3363	1.788	0.916	0.582	0.673	0.827	0.918	0.925	0.87	1.286	1.164	1.137	0.586	0.511	1.083	1.285	1.192	1.533	1.318	0.52	0.239	0.884	1.202	1.067
A-143	124.2	122.6	433.118	435.125	199.06	10052.1	1	1	Tier 3 one-reaction											0	8	265	0.0606	1.1277	0.927	0.838	1.631	1.108	0.797	0.767	1.27	1.026	1.39	1.015	1.315	1.406	1.506	0.876	1.671	1.808	1.351	1.233	1.358	1.089	0.638	0.624	1.463	1.355	1.156
A-145	124.2	122.6	261.069	263.076	27.0108	54786.8	1	1	Tier 3 only two-reaction											0	0	180	0.1515	0.9301	0.904	0.8899	0.805	1.01	0.424	0.772	0.754	1.036	1.203	1.13	0.953	0.976	1.004	0.323	1.115	0.991	1.057	1.117	1.552	1.436	0.617	0.397	1.544	1.514	1.495
A-140	124.2	122.6	448.19	450.197	214.132	8798.25	1	1	Tier 3 zero-reaction											1	7	115	0.2424	2.7697	0.872	3.0302	0.32	1.018	1.054	1.692	0.884	0.393	0.371	0.521	0.8954	0.8917	1.1337	0.8	0.532	1.08	0.444	0.87	0.736	1.019	1.468	1.739	1.04	1.028	1.432
A-148	125.3	123.7	510.154	512.161	276.096	119871	1	1	Tier 1	AN02350000	C05282	Gamma-Glutamylglutamate	0.67	0.8									0.0606	0.948	0.904	0.916	0.897	0.897	1.044	0.862	0.865	0.911	1.071	0.931	1.068	0.92	1.043	1.038	1.061	0.979	1.131	1.082	0.99	0.904	0.846	0.885	0.878	1.03	1.015
A-149	125.3	123.7	480.144	482.153	246.086	8244.33	1	1	Tier 2						AN01900001		Isomer 1 of L-alpha-Aspartyl-L-hydroxyproline	1.17	26.8				0.0909	1.7703	11.1778	0.9321	1.377	1.613	0.694	1.143	0.812	0.805	0.824	0.677	0.918	1.039	1.15	0.245	1.003	1.323	0.974	0.867	1.441	1.052	0.593	0.317	0.842	0.775	0.789
A-146	125.3	123.7	393.159	395.166	159.101	9716.86	1	1	Tier 3 one-reaction											0	8	134	0.0909	0.3758	1.262	0.3504	1.281	1.582	0.921	1.154	1.111	1.319	0.871	1.3	1.076	0.977	0.876	0.771	1.044	1.173	0.973	0.691	1.139	1.366	0.674	0.928	1.111	1.135	0.898
A-159	125.3	123.7	576.175	578.181	342.116	319707	1	1	Tier 3 zero-reaction											13	50	637	0	0.769	0.756	1.254	0.932	0.636	0.986	0.832	0.413	0.673	0.313	0.529	0.742	1.129	0.988	1.255	1.142	1.347	1.213	0.881	0.694	1.005	1.085	1.303	1.051	0.804	1.201
A-144	125.3	123.7	471.144	473.15	237.085	23952	1	1	Tier 3 zero-reaction											6	56	699	0.697	1.192	1.015	1.012	0.2565	0.892	1.2541	1.3913	0.4176	0.7849	1.2732	0.343	1.1074	0.453	1.1273	1.2072	1.1095	0.8099	0.3345	0.3953	1.2988	0.3511	1.3841	0.9949	1.2485	1.0466	0.985
A-153	126.3	124.8	420.195	422.202	186.137	25752.2	1	1	Tier 3 one-reaction											0	4	105	0.0909	1.1015	1.1415	0.9919	0.357	0.693	1.131	1.999	0.34	0.411	0.205	0.523	0.353	0.419	0.413	1.239	0.584	0.701	0.408	0.7	0.976	0.853	2.175	2.65	0.5	0.875	1.08
A-151	126.3	124.8	467.007	469.013	232.949	12342.4	1	1	Tier 3 one-reaction											0	1	34	0.7273	1.443	0.926	1.145	1.046	1.3541	0.7089	0.8905	1.2707	1.521	1.1468	1.3988	1.1771	1.4777	1.2314	0.7101	1.2844	1.0937	1.3638	1.6121	1.3428	1.4318	0.9507	0.7996	0.6477	1.536	1.5014
A-T143	127	127.6	380.128	382.134	146.069	9397398	1	1	Tier 1	AN00574000	HMDB0000641	Glutamine	0.21	0.2									0	1.021	1.009	1.159	0.657	0.648	0.59	0.757	0.563	0.879	0.929	0.968	0.96	0.972	0.793	0.73	1.471	1.152	1.195	1.841	1.195	1.033	0.946	0.847	1.152	1.07	1.943
A-T380	127.3	127.9	468.144	470.151	234.085	21665	1	1	Tier 2						AN01757003	HMDB0011169	L-beta-aspartyl-L-threonine	0.5	2.5				0.0303	1.094	0.944	0.937	0.547	0.589	1.57	1.524	0.679	0.696	0.762	0.695	0.738	0.65	0.877	1.6	0.737	0.704	0.65	0.656	0.77	0.716	1.894	1.71	0.619	0.783	0.731
A-161	127.3	125.9	535.15	537.157	301.092	11613.4	1	1	Tier 3 one-reaction											0	16	433	0.0909	0.924	0.982	1.201	0.739	0.922	0.61	0.683	0.639	0.918	0.91	0.757	0.951	1.287	1.259	0.872	0.642	0.645	0.84	0.954	1.386	0.944	0.851	0.537	1.775	1.139	1.424
A-158	127.3	125.9	488.162	490.166	254.103	8460	1	1	Tier 3 one-reaction											0	11	350	0.2121	0.719	0.929	0.768	1.539	1.734	1.599	1.415	0.2522	1.905	0.2276	2.067	1.7	0.2932	2.028	1.527	0.2549	1.514	2.026	1.999	0.2665	1.811	1.97	1.566	0.3324	0.3048	2.44
A-155	127.3	125.9	485.16	487.166	251.101	57224.8	1	1	Tier 3 zero-reaction											3	38	700	0	1.082	1.182	0.875	1.059	1.183	0.769	0.733	1.095	0.927	1.065	1.008	1.272	1.027	1.186	0.771	1.213	1.436	1.162	1.011	1.263	1.059	0.717	0.564	0.982	1.037	0.969
A-160	128.3	127	438.133	440.14	204.075	393267	1	1	Tier 1	AN01346004	HMDB0028819	Glutamyl-Glycine	1.13	8.3									0	0.949	0.869	1.048	1.094	1.162	0.848	0.782	0.929	0.953	0.996	0.857	1.04	1.021	1.25	0.848	1.406	1.461	0.943	0.976	1.149	1.295	0.952	0.861	1.098	1.041	1.149
A-157	128.3	127	456.128	458.133	222.07	18676.8	1	1	Tier 1	AN01608002	HMDB0029058	Threoninyl-Cysteine	6.08	7.6									0.0303	1.017	1.148	1.273	0.69	1.203	1.124	0.923	0.913	0.818	0.761	0.748	0.87	0.83	0.889	1.108	0.944	0.965	0.801	0.706	0.91	0.845	0.896	0.853	0.938	0.915	0.897
A-163	128.3	127	396.113	398.119	162.054	855463	1	1	Tier 3 zero-reaction											5	81	741	0.0303	0.823	1.0405	0.992	1.056	0.711	0.987	0.871	0.464	0.781	0.406	0.601	0.881	1.202	1.05	1.34	1.256	1.471	1.353	0.95	0.757	1.072	1.097	1.372	1.211	0.912	1.347
A-162	128.3	127	444.133	446.139	210.075	31856	1	1	Tier 3 zero-reaction											2	24	564	0	0.89	1.18	0.768	0.891	1.005	0.623	0.718	1.059	1.065	0.844	0.925	1.151	0.954	1.11	0.69	0.963	1.193	1.029	0.987	0.969	1.183	0.572	0.516	0.959	1.032	0.967
A-T291	129	129.6	409.154	411.162	175.096	178112	1	1	Tier 1	AN00958001	HMDB0000904	Citrulline	0.87	0.2									0	0.963	0.923	0.619	0.607	0.526	0.7	0.802	0.526	0.377	0.468	0.375	0.423	0.399	0.52	0.859	0.479	0.522	0.496	0.403	0.503	0.417	1.576	1.025	0.452	0.465	0.408
A-T556	129	129.6	392.128	394.135	158.069	21679	1	1	Tier 2						BM00716001		4-Methylene-L-glutamine	0.8	17.8				0	0.97	1.005	0.703	0.756	0.682	0.923	0.945	0.752	0.497	0.63	0.438	0.58	0.542	0.648	1.038	0.594	0.65	0.618	0.556	0.738	0.471	1.706	1.122	0.574	0.611	0.604
A-172	129.3	128.1	406.113	408.119	172.054	6.55783e+06	1	1	Tier 3 one-reaction											0	1	33	0.1515	0.4446	0.634	0.4146	0.587	1.386	0.569	0.578	0.902	1.044	1.047	0.823	1.474	1.226	1.371	0.651	0.651	0.933	1.307	1.125	1.723	1.285	0.679	0.404	1.149	1.268	1.298
A-167	129.3	128.1	396.117	398.123	162.058	475508	1	1	Tier 3 one-reaction											0	1	30	0.0303	0.765	1.106	0.5704	1.012	0.693	0.89	0.807	0.468	0.796	0.406	0.568	0.792	1.133	1.021	1.122	1.112	1.472	1.26	0.929	0.736	1.017	1.06	1.259	1.21	0.871	1.247
A-168	129.3	128.1	477.15	479.157	243.092	13554.9	1	1	Tier 3 one-reaction											0	1	145	0.0606	0.975	1.5427	0.714	0.922	0.751	1.082	1.321	0.798	1.175	1.061	1.001	0.751	0.837	0.984	1.117	0.902	0.877	0.942	0.894	1.391	1.118	1.053	1.092	1.214	1.189	1.112
A-169	129.3	128.1	535.156	537.163	301.098	12665.8	1	1	Tier 3 one-reaction											0	1	101	0.1212	0.455	0.945	0.4243	0.844	0.92	0.601	0.66	0.871	1.067	0.911	0.726	0.975	1.027	1.245	0.841	0.656	0.63	1.02	0.944	1.588	1.06	0.829	0.52	1.552	1.069	1.66
A-164	129.3	128.1	336.174	338.181	102.116	19791	1	1	Tier 3 zero-reaction											2	8	74	0	0.937	1.022	1.131	3.028	1.109	0.765	0.988	1.228	1.2	1.479	1.3	1.158	1.234	1.176	1.477	1.267	1.186	1.285	0.991	1.634	1.213	0.941	0.869	1.259	1.415	0.808
A-171	130.3	129.2	466.182	468.189	232.123	11264.5	1	1	Tier 3 zero-reaction											1	6	122	0	0.959	0.998	1.173	0.252	0.832	0.332	0.482	0.476	0.616	0.447	0.873	0.265	0.325	0.184	0.179	0.459	0.428	0.335	0.272	0.307	0.494	0.212	0.446	0.376	0.424	0.356
A-166	130.4	129.2	496.141	498.148	262.083	25604.1	1	1	Tier 1	AN02135001	HMDB0028752	Aspartyl-Glutamate	6.07	1.9									0.0303	1.053	0.928	1.082	0.839	0.955	0.964	0.882	1	0.997	0.989	0.888	1.17	0.964	1.051	0.853	1.075	1.301	1.045	0.969	1.264	1.162	0.95	0.755	0.828	1.004	1.046
A-174	130.4	129.2	455.156	457.162	221.098	19296.5	1	1	Tier 2						BM01600000	C04280	1-Guanidino-1-deoxy-scyllo-inositol	7.94	47.9				0.0909	0.4869	0.5446	0.4541	1.004	0.978	0.893	0.768	1.303	1.476	1.043	1.008	1.262	1.009	1.016	0.956	0.916	0.767	1.338	1.314	1.085	1.021	0.714	0.769	0.767	0.818	0.939
A-152	130.4	129.2	465.181	467.187	231.123	8298.5	1	1	Tier 2						AN01720001		Isomer 1 of Valyl-Asparagine	1.72	49				0.0303	0.908	1.302	1.049	1.049	0.651	0.677	0.697	0.546	0.75	0.355	0.325	0.826	0.841	0.759	0.359	0.539	0.503	0.822	1.103	1.7139	0.645	0.436	0.451	0.958	1.018	0.975
A-170	130.4	129.2	451.171	453.177	217.112	69084.7	1	1	Tier 3 one-reaction											0	6	118	0.0303	1.059	1.2722	1.056	0.394	0.5	1.801	1.509	0.451	0.534	0.48	0.538	0.696	0.528	0.721	1.594	0.587	0.485	0.552	0.567	0.547	0.495	1.905	1.704	0.394	0.569	0.516
A-173	130.4	129.2	471.13	473.136	237.072	24915.5	1	1	Tier 3 only two-reaction											0	0	8	0.1212	0.3718	1.3499	0.3467	1.204	1.31	0.474	0.499	1.128	1.049	0.958	0.899	1.047	0.861	0.882	0.301	0.791	1.04	1.062	0.76	0.761	0.829	0.334	0.325	0.579	0.84	0.704
A-175	131.4	130.3	523.194	525.201	289.136	7343.6	1	1	Tier 2						AN02543000		Arginyl-Aspartic acid	5.38	58.1				0.0909	0.7631	0.8535	0.7116	0.67	0.759	0.996	0.974	1.151	0.792	0.687	0.707	0.887	0.857	0.866	1.114	0.887	0.757	0.883	0.917	0.941	0.816	1.295	1.3	1.017	0.758	0.913
A-178	131.4	130.3	501.163	503.17	267.105	2.57707e+06	1	1	Tier 3 one-reaction											0	5	71	0.0606	1.1592	1.0182	1.101	0.954	1.366	0.87	0.737	1.202	1.201	1.275	1.2	1.356	1.023	1.326	0.517	1.305	1.421	1.285	1.013	1.058	1.064	0.517	0.594	0.95	1.007	0.991
A-177	131.4	130.3	599.132	601.138	365.073	4242.25	1	1	Tier 3 one-reaction											0	12	233	0.0606	0.8226	0.92	0.7671	0.869	1.379	0.743	0.666	1.137	1.207	1.248	1.109	1.125	0.996	1.33	0.488	1.128	1.278	1.137	0.804	1.003	0.999	0.65	0.554	1.166	0.846	1.031
A-176	131.4	130.3	348.096	350.102	114.037	237169	1	1	Tier 3 only two-reaction											0	0	2	0.0606	1.3073	1.733	1.0505	1.266	1.43	0.491	0.556	1.144	1.101	0.997	0.919	1.16	0.774	0.957	0.304	0.875	1.051	1.003	0.784	0.776	0.748	0.33	0.314	0.567	0.839	0.76
A-179	131.4	130.3	482.167	484.174	248.109	31310.1	1	1	Tier 3 only two-reaction											0	0	50	0	0.937	0.908	0.874	0.581	0.694	1.79	1.688	0.644	0.664	0.623	0.642	0.889	0.555	0.934	1.507	0.684	0.64	0.704	0.617	0.752	0.678	2.109	1.732	0.521	0.742	0.634
A-180	131.4	130.3	302.143	304.15	68.085	18227.6	1	1	Unidentified														0.0909	0.5253	0.5876	0.4899	0.918	1.473	0.85	0.854	1.21	1.287	1.381	1.327	1.506	1.123	1.423	0.572	1.324	1.451	1.322	1.05	0.961	1.02	0.57	0.612	0.939	1.207	1.026
A-184	132.4	131.4	420.176	422.183	186.118	128543	1	1	Tier 3 one-reaction											0	1	61	0.0303	0.327	0.3658	0.305	1.446	1.607	0.917	1.118	1.19	1.433	0.975	1.3	0.969	0.865	0.697	0.541	0.827	1.079	0.82	0.601	1.035	1.103	0.623	0.834	1.051	1.081	0.723
A-183	132.4	131.4	468.151	470.158	234.093	12564	1	1	Tier 3 one-reaction											0	3	61	0.0909	0.8026	1.0381	0.7484	0.766	0.856	1.507	1.197	0.83	0.835	0.847	0.75	0.99	1	0.982	1.428	0.854	0.947	0.799	0.778	0.928	0.855	1.464	1.144	0.865	1.144	0.835
A-182	132.4	131.4	462.213	464.22	228.155	35276.7	1	1	Tier 3 only two-reaction											0	0	13	0.1212	4.5159	4.6802	3.5189	0.79	1.223	1.087	1.636	0.527	0.515	0.36	1.036	0.449	0.424	0.489	2.581	0.501	0.378	0.607	0.687	0.626	0.486	0.58	1.008	0.313	0.391	0.557
A-181	132.4	131.4	292.069	294.076	58.0111	14844	1	1	Unidentified														0	8.983	9.701	7.717	0.977	1.293	0.877	0.785	1.286	1.121	1.184	1.28	1.286	0.949	1.482	0.42	0.998	1.497	1.206	1.209	1.096	1.05	0.519	0.714	1.057	1.034	1.039
A-188	133.4	132.5	452.155	454.162	218.097	20074.4	1	1	Tier 3 only two-reaction											0	0	56	0.0606	0.5341	0.5974	0.452	0.766	0.893	0.915	0.783	0.907	1.124	1.118	1.04	1.069	1.114	1.108	0.889	1.531	1.028	1.317	1.276	1.043	1.123	0.837	0.791	1.272	1.119	1.382
A-186	134.4	133.6	338.122	340.128	104.063	43416	1	1	Tier 3 one-reaction											0	5	138	0	1.774	1.561	1.076	0.718	0.98	0.622	0.918	0.844	0.964	1.046	0.904	1.053	1.217	1.097	1.052	1.006	0.869	1.194	1.119	1.523	1.311	1.034	1.16	1.526	1.376	1.564
A-190	134.4	133.6	399.11	401.116	165.052	447536	1	1	Tier 3 only two-reaction											0	0	4	0	9.994	11.178	9.319	0.488	0.577	1.561	1.287	0.459	0.522	0.523	0.651	0.832	0.709	0.776	1.569	0.782	0.653	0.837	0.866	0.773	0.719	1.552	1.616	0.574	0.755	0.73
A-192	134.4	133.6	479.238	481.245	245.18	26348.1	1	1	Tier 3 only two-reaction											0	0	47	0.0606	1.165	0.0381	0.3922	0.839	1.141	1.079	0.864	1.058	0.73	0.85	1.004	1.046	0.806	1.09	1.159	1.13	1.247	0.871	0.738	1.062	0.982	1.001	0.918	0.866	0.878	0.822
A-189	134.4	133.6	364.185	366.192	130.127	434682	1	1	Unidentified														0.0909	0.2543	0.2844	0.2371	2.087	0.914	0.433	0.417	1.125	1.193	1.894	1.726	1.675	1.201	1.339	1.09	1.544	1.114	1.415	1.875	1.065	1.003	0.276	0.343	1.121	1.331	0.95
A-187	134.4	133.6	282.029	284.036	47.971	10257	1	1	Unidentified														0.0303	1.9025	1.698	1.029	1.529	2.34	0.959	1.336	1.577	1.745	1.544	2.303	1.831	1.912	1.475	0.604	1.738	1.803	1.731	1.47	2.072	2.294	1.064	0.876	1.854	2.266	1.642
A-T607	134.7	135.1	554.189	556.195	320.133	4856	1	1	Tier 2						BM02971000		2-[(L-Alanin-3-ylcarbamoyl)methyl]-3-(2-aminoethylcarbamoyl)-2-hydroxypropanoic acid	3.41	22.7				0.2121	0.7021	0.7853	0.6548	1.047	1.28	0.623	0.72	1.294	0.9744	1.279	0.8962	1.392	1.225	1.046	0.786	1.196	1.316	1.357	0.898	1.484	1.203	0.79	0.71	1.016	1.007	1.373
A-191	135.4	134.7	507.242	509.251	273.184	6333.33	1	1	Tier 1	AN02307001	HMDB0029121	Valyl-Arginine	7.43	2.2									0.0909	1.2014	1.3437	0.4817	1.02	1.289	2.165	2.219	1.393	1.221	1.214	1.089	1.598	1.951	2.364	2.385	1.463	0.737	1.505	1.601	1.419	1.192	1.53	1.283	0.987	1.08	1.499
A-193	135.4	134.7	462.15	464.156	228.092	9846.96	1	1	Tier 3 one-reaction											0	9	183	0.0606	0.941	1.2129	1.0113	0.883	1.035	0.378	0.881	0.808	1.178	1.41	1.217	1.187	1.096	1.049	0.236	1.518	1.266	1.193	0.904	1.847	1.819	0.612	0.44	1.975	1.85	2.328
A-196	135.4	134.6	505.228	507.236	271.17	18319.9	1	1	Tier 3 only two-reaction											0	0	32	0.0606	0.6267	0.7009	1.423	0.238	0.568	1.374	1.201	0.33	0.516	0.475	0.469	0.802	0.862	0.869	1.447	0.633	0.759	0.593	0.581	0.839	0.819	1.614	1.968	0.486	0.84	0.746
A-T545	136.5	136.9	380.128	382.135	146.069	1892676	1	1	Tier 1	BM00574006		L-Isoglutamine	1.9	4.1									0.1818	0.3636	0.4067	0.3391	0.592	1.064	0.49	0.566	0.86	1.071	1.21	0.943	1.05	1.306	1.231	0.798	1.02	0.909	1.335	1.275	1.688	1.18	0.661	0.55	1.575	1.409	1.654
A-198	136.5	135.8	470.148	472.152	236.089	16158.4	1	1	Tier 3 one-reaction											0	25	614	0	4.764	8.492	5.298	0.567	0.918	2.223	1.818	0.768	0.938	4.963	5.352	0.846	0.858	1.133	1.879	0.759	3.932	4.707	6.263	4.884	0.883	5.106	2.577	9.514	0.897	7.579
A-200	136.5	135.7	393.162	395.17	159.103	7318.8	1	1	Tier 3 one-reaction											0	2	52	0	0.997	1.523	0.601	0.948	1.197	0.703	0.94	0.802	0.979	0.71	1.083	0.892	0.914	0.733	0.554	0.969	0.825	0.751	0.691	0.93	1.056	0.54	0.661	0.909	1.088	0.901
A-197	136.5	135.7	534.17	536.177	300.112	5493.75	1	1	Tier 3 one-reaction											0	4	145	0.0909	0.837	1.001	1.09	0.802	0.721	0.959	0.748	0.945	0.918	0.708	0.722	0.994	0.811	0.892	1.025	0.758	1.585	0.976	0.81	1.308	1.054	0.925	1.066	1.297	1.335	1.461
A-199	136.5	135.7	538.079	540.085	304.02	5004	1	1	Tier 3 one-reaction											0	22	250	0.1818	0.6836	0.7646	0.6375	0.671	1.252	0.337	0.63	0.672	0.839	0.715	0.699	0.811	1.035	0.539	0.0585	0.676	0.905	0.784	0.5	1.046	1.324	0.322	0.29	0.761	1.441	1.042
A-194	136.5	135.7	507.16	509.167	273.102	7761.25	1	1	Tier 3 zero-reaction											1	3	122	0.0909	0.74	0.699	0.088	0.649	1.179	0.927	0.992	1.407	1.197	1.025	0.971	1.209	1.357	1.216	1.045	1.496	1.557	1.18	1.239	1.22	1.267	1.69	1.35	1.225	1.303	1.015
A-209	136.5	135.7	261.07	263.077	27.012	15963.2	1	1	Unidentified														0.0606	1.128	1.225	1.211	0.711	0.872	0.427	0.795	0.716	0.936	0.895	1	0.841	0.973	0.828	0.289	0.908	0.726	0.837	1.017	1.336	1.446	0.599	0.534	1.457	1.384	1.353
A-T421	136.7	137.1	501.157	503.163	267.097	94754	1	1	Tier 1	AN02208000	HMDB0000050	Adenosine	4.25	3.7									0.0606	0.1928	0.2156	0.954	0.901	1.402	0.879	0.759	1.226	1.229	1.278	1.22	1.379	1.061	1.335	0.528	1.313	1.371	1.332	1.04	1.07	1.127	0.532	0.596	0.946	1.059	0.989
A-208	137.5	136.8	402.161	404.168	168.103	8138.2	1	1	Tier 3 one-reaction											0	4	118	0.0606	0.6497	2.203	0.6058	0.58	0.593	1.013	0.971	0.775	0.836	0.781	0.832	0.519	0.593	0.728	0.884	0.804	0.82	0.59	0.654	0.665	0.725	0.923	1.415	0.77	0.784	0.874
A-205	137.5	136.8	511.189	513.196	277.131	5014.67	1	1	Tier 3 one-reaction											0	2	163	0	0.937	0.982	1.019	0.887	0.978	2.049	1.704	0.826	0.839	0.597	0.818	1.255	0.813	1.304	2.083	0.839	0.678	1.05	0.9	1.037	0.957	1.548	1.722	0.865	1.038	0.904
A-204	137.5	136.8	567.178	569.184	333.12	4766.33	1	1	Tier 3 one-reaction											0	8	386	0.0303	0.917	1.101	1.147	0.731	0.562	1.605	1.297	0.78	0.866	0.727	0.712	0.962	0.714	1.022	1.301	0.768	0.575	0.71	0.951	1.025	0.723	1.669	1.408	0.672	0.86	0.678
A-212	137.5	136.9	528.114	530.12	294.055	3746.67	1	1	Tier 3 one-reaction											0	1	61	0	0.897	0.959	1.09	1.003	0.582	0.839	0.893	1.221	1.096	1.021	1.128	1.311	1.251	1.114	0.587	1.096	1.286	1.152	1.147	1.194	1.235	0.739	0.519	1.199	1.262	1.219
A-206	137.5	136.8	565.124	569.137	98.0143	8103.7	1	2	Tier 3 only two-reaction											0	0	8	0.2121	0.6547	0.7322	0.6105	0.575	0.998	0.229	0.674	0.509	0.692	0.706	0.933	0.735	0.757	0.586	0.1425	0.883	0.963	0.782	0.404	0.871	1.348	0.251	0.174	0.729	1.429	0.869
A-203	137.5	136.8	325.123	327.129	91.0643	25913	1	1	Unidentified														0	0.932	0.886	1.116	1.933	1.142	0.791	1.048	1.307	1.1	1.163	1.199	1.413	1.119	1.429	0.666	1.276	1.391	0.961	1.098	1.337	1.243	0.718	0.47	1.153	1.045	0.927
A-T219	138.2	138.5	395.129	397.135	161.069	7532	1	1	Tier 2						AN00754004		3-Amino-2,3-dideoxy-scyllo-inosose	4.22	18.1				0.1515	0.512	0.5727	0.4775	1.338	1.293	0.437	0.86	1.038	1.18	0.871	0.768	0.994	1.097	1.104	0.41	1.131	0.79	0.876	0.79	1.07	1.274	0.454	0.438	0.837	0.857	0.908
A-210	138.5	137.9	414.124	416.13	180.065	1.05064e+06	1	1	Tier 2						BM01026000	C22137	4-Chloro-L-lysine	3.07	49.7				0.0909	0.0055	0.0097	0.0168	0.748	0.748	0.824	0.626	0.874	1.101	0.889	0.885	0.872	0.616	0.661	0.718	0.563	0.612	0.934	0.867	0.761	0.706	0.558	0.714	0.606	0.686	0.804
A-207	138.5	137.9	418.156	420.163	184.097	21870.7	1	1	Tier 3 one-reaction											0	2	146	0.1818	0.5985	0.7617	0.5959	1.104	1.75	0.811	0.974	1.035	1.254	0.815	1.156	0.954	0.957	0.798	0.654	1.02	1.105	0.909	0.7	0.894	1.081	0.571	0.883	0.941	1.067	0.749
A-202	139.5	139	451.166	453.173	217.107	31454.7	1	1	Tier 1	AN01530001	HMDB0028685	Alanyl-Glutamine	2.31	3.8									0	1.002	1.044	0.981	0.423	0.587	1.837	1.6	0.495	0.559	0.494	0.565	0.704	0.558	0.731	1.596	0.637	0.511	0.687	0.629	0.614	0.616	1.693	1.704	0.489	0.597	0.616
A-211	139.5	139	440.115	442.121	206.056	9746.22	1	1	Tier 3 one-reaction											0	8	218	0.1212	0.7756	0.8675	0.7233	1.508	0.626	0.57	0.534	0.763	0.717	0.566	0.58	1.513	1.263	1.059	0.856	0.699	1.196	1.459	0.576	2.577	0.908	0.387	0.325	1.162	1.087	1.764
A-214	139.5	139	615.16	619.174	148.051	8879.78	1	2	Tier 3 only two-reaction											0	0	39	0.1818	0.1959	0.7177	0.1827	0.693	0.747	0.247	0.521	0.499	0.798	0.817	0.744	0.937	0.887	0.697	0.159	1.115	1.037	0.96	0.57	1.486	1.227	0.327	0.196	0.803	1.15	0.99
A-216	139.5	139	576.176	578.183	342.117	13605.5	1	1	Tier 3 zero-reaction											13	50	632	0.0303	0.745	0.745	1.08	0.692	0.583	1.299	1.107	0.476	0.595	0.378	0.603	0.513	0.713	0.741	1.15	0.575	0.947	0.899	0.631	0.595	0.642	0.965	1.111	0.739	0.654	0.916
A-T309	140.5	140.8	415.108	417.115	181.05	270551	1	1	Tier 2						AN01034000		L-Phosphinothricin	0.27	1.5				0.1515	0.6432	0.7194	0.5998	1.706	0.995	0.765	0.815	1.116	1.19	1.352	1.068	1.332	1.16	1.306	0.832	1.341	1.326	1.14	1.097	1.296	1.099	0.539	0.487	1.14	1.188	0.88
A-220	140.5	140.1	481.175	483.183	247.117	4424.5	1	1	Tier 2						AN01924000		Glutaminyl-Threonine	0.1	14.4				0.0909	4.5694	0.7959	5.6524	0.538	0.882	1.132	1.106	0.825	0.696	0.576	0.575	0.866	0.842	1.454	1.293	0.873	0.615	0.799	0.563	0.66	0.91	1.234	0.944	0.906	0.996	0.679
A-218	140.5	140.1	428.136	430.145	194.078	8761.5	1	1	Tier 3 one-reaction											0	26	426	0	0.905	1.192	1.028	1.321	1.47	0.769	0.764	1.621	2.14	1.251	1.507	1.527	2.092	1.332	0.82	1.433	1.997	1.757	1.573	2.208	2.289	0.916	0.886	1.534	1.913	2.252
A-221	140.5	140.1	392.103	394.11	158.045	248683	1	1	Tier 3 zero-reaction											1	3	60	0	0.905	1.036	0.561	0.946	0.966	0.48	0.879	0.807	1.332	1.293	1.246	1.035	1.05	1.247	0.684	0.996	0.835	0.897	0.797	1.81	1.298	0.588	0.607	1.502	1.596	0.982
A-217	140.5	140.1	471.144	473.15	237.086	6754.57	1	1	Tier 3 zero-reaction											6	56	704	0.1515	0.7391	0.6997	0.7383	0.812	1.108	0.478	0.662	0.614	0.972	0.577	0.957	0.838	1.469	0.84	0.999	1.054	0.747	0.878	1.876	0.697	1.019	0.639	0.77	0.857	0.895	1.084
A-225	141.5	141.2	320.083	322.09	172.05	6787	2	2	Tier 3 zero-reaction											1	14	300	0.1818	0.8186	0.9156	0.7633	1.567	1.058	0.506	0.665	1.053	0.979	1.145	1.003	1.078	1.344	1.151	0.334	1.034	1.152	1.18	0.691	1.054	0.927	0.528	0.444	1.068	1.132	0.705
A-222	141.6	141.2	399.105	401.112	165.047	537279	1	1	Tier 1	AN00810000	C02989	Methionine Sulfoxide	2.46	1.6									0	0.919	0.738	0.965	0.54	0.732	1.413	1.23	0.542	0.638	0.619	0.749	0.884	0.752	0.818	1.438	0.833	0.71	0.882	0.948	0.818	0.75	1.487	1.415	0.645	0.798	0.765
A-226	141.6	141.2	424.118	426.125	190.06	92686.2	1	1	Tier 1	AN01163001	HMDB0028753	Aspartyl-Glycine	2.4	3.4									0	1.086	0.988	0.949	0.825	1.072	1.175	1.01	1.086	0.961	0.927	0.823	1.011	0.958	1.035	0.988	0.986	1.14	0.877	0.935	1.185	1.077	1.062	0.986	0.921	1.118	0.978
A-227	141.6	141.2	378.197	380.203	144.138	344351	1	1	Tier 3 one-reaction											0	5	34	0.1818	0.3758	0.4203	0.3504	1.773	1.105	0.594	0.655	1.268	1.246	1.499	1.212	1.295	0.83	1.094	0.561	1.133	1.199	1.235	0.894	1.005	0.964	0.408	0.393	0.84	1.101	0.771
A-223	141.6	141.2	548.181	550.189	314.123	25407	1	1	Tier 3 one-reaction											0	36	503	0.0909	0.897	1.017	0.863	1.268	0.931	0.882	0.749	0.838	0.77	0.601	0.727	1.193	0.726	0.877	0.613	0.798	1.973	1.095	0.576	1.154	1.244	0.79	0.71	1.201	1.258	1.261
A-224	141.6	141.2	466.129	468.135	232.071	4429.67	1	1	Tier 3 one-reaction											0	11	349	0.1212	1.614	1.527	2.3352	1.15	1.509	0.901	1.091	1.315	1.357	1.208	1.243	1.613	1.181	0.979	0.788	1.297	1.632	1.255	1.272	1.261	1.165	1.063	0.979	1.903	1.468	0.96
A-241	141.6	141.7	291.063	293.07	114.01	14971.1	2	2	Tier 3 only two-reaction											0	0	42	0	1.157	1.242	1.227	0.913	1.252	1.417	1.264	1.533	1.139	1.122	1.054	0.669	0.732	0.784	0.981	0.788	0.703	0.772	0.782	0.851	0.783	1.14	0.864	0.785	0.832	0.778
A-236	142.6	142.3	282.059	284.065	96.0006	32983.9	2	2	Tier 3 only two-reaction											0	0	20	0	0.931	1.05	0.94	0.856	1.366	1.331	1.235	1.519	1.13	1.132	1.009	0.631	0.717	0.882	1.032	0.807	0.707	0.8	0.732	0.915	0.861	1.061	0.965	0.765	0.77	0.79
A-230	143.6	143.4	353.118	355.126	119.06	20377596	1	1	Tier 1	AN00291001	C00263	Homoserine	5.16	1.1									0	0.971	0.927	0.809	0.724	1.495	0.448	0.56	0.934	1.302	1.157	1.035	1.104	1.447	1.214	0.635	1.363	0.976	1.581	1.766	0.917	0.998	0.591	0.505	1.306	1.135	1.424
A-228	143.6	143.4	423.17	425.177	189.112	12067.8	1	1	Tier 1	AN01150000	C02427	Homocitrulline	1.49	0.1									0	0.769	0.841	0.914	0.595	1.351	0.72	0.727	1.053	0.943	1.285	1.476	0.907	1.063	0.709	0.609	1.203	1.052	0.985	0.987	1.345	1.178	0.634	0.691	1.858	1.3	1.052
A-231	143.6	143.4	353.166	355.172	238.215	120471	2	2	Tier 3 only two-reaction											0	0	4	0.1212	4.7051	4.6135	3.5021	0.823	2.62	0.352	0.453	1.075	1.856	1.907	1.254	1.536	1.92	1.785	0.852	1.892	1.369	2.331	2.533	1.135	1.272	0.57	0.451	1.865	1.434	1.928
A-235	144.6	144.5	466.165	468.171	232.107	10616.4	1	1	Tier 2						AN01730000	C15767	4-(L-gamma-Glutamylamino)butanoic acid	1.32	1.4				0.0909	0.914	0.956	0.822	0.727	0.8726	1.374	0.914	1.111	1.45	0.928	1.065	1.16	0.902	1.0223	0.975	1.687	0.866	1.257	0.9433	1.266	0.897	1.11	0.986	1.48	0.864	1.288
A-233	144.6	144.5	353.207	355.214	119.149	33530	1	1	Unidentified														0.1818	0.1821	0.0707	0.0275	1.183	2.427	0.588	0.806	1.326	1.997	1.909	1.472	1.582	1.962	2.105	0.934	2.267	1.624	2.966	3.358	1.471	1.59	0.935	0.785	2.398	1.789	2.285
A-234	145.6	145.6	418.216	420.223	184.158	30407.6	1	1	Tier 3 one-reaction											0	2	40	0.1818	0.1615	0.1807	0.1506	2.324	1.431	1.449	2.263	0.643	0.566	0.438	1.179	0.492	0.354	0.569	3.67	0.436	0.29	0.361	0.619	0.709	0.504	0.69	1.1	0.309	0.417	0.497
A-232	146.7	146.7	325.086	327.092	91.0272	13774.5	1	1	Tier 3 one-reaction											0	4	244	0	1.098	1.197	0.97	1.243	1.902	0.834	1.133	2.349	1.581	1.397	1.809	1.296	1.636	1.789	1.036	1.504	1.04	1.116	1.924	2.508	1.87	0.71	1.009	1.627	1.635	1.371
A-237	147.7	147.8	380.128	382.134	146.07	396582	1	1	Tier 2						AN00574004	C16673	Isoglutamine	0.85	4.4				0.1212	0.814	7.0105	1.009	0.78	1.13	0.587	0.627	1.07	0.954	1.054	0.913	1.232	1.261	1.241	0.783	0.931	1.075	1.183	1.122	1.664	1.171	0.701	0.508	1.363	1.315	1.409
A-238	147.7	147.8	436.151	438.161	202.093	24107.4	1	1	Tier 2						AN01320003		Isomer 1 of Seryl-Proline	6.36	39.2				0	0.907	0.882	0.788	0.983	1.26	0.678	0.817	1.369	1.283	1.268	1.401	1.378	1.209	1.274	0.697	1.424	1.248	1.639	1.394	1.899	1.768	0.662	0.562	1.372	1.878	1.591
A-249	147.7	147.8	362.165	364.171	128.107	815097	1	1	Tier 3 one-reaction											0	4	44	0.0909	0.0147	0.0134	0.0077	0.218	0.379	1.025	0.784	0.372	0.526	0.431	0.569	0.279	0.371	0.442	0.646	0.526	0.403	0.474	0.438	0.529	0.555	0.849	1.34	0.802	0.735	0.715
A-242	147.7	147.8	325.122	327.128	91.0636	51041.3	1	1	Tier 3 one-reaction											0	18	290	0	0.901	0.872	1.112	1.885	1.068	0.862	1.139	1.424	1.022	1.199	1.148	1.28	1.191	1.425	0.751	1.367	1.363	1.006	1.017	1.369	1.289	0.675	0.513	0.97	1.129	0.796
A-239	147.7	147.8	558.164	560.171	324.106	15080.7	1	1	Tier 3 one-reaction											0	31	528	0	0.816	0.881	1.147	0.862	0.656	0.822	0.962	0.437	0.671	0.413	0.515	0.715	0.898	0.993	1.221	1.055	1.105	1.122	0.845	0.716	0.866	1.042	1.159	0.915	0.73	1.075
A-246	147.7	147.8	270.55	272.557	72.9835	11219.4	2	2	Tier 3 only two-reaction											0	0	18	0	0.921	0.996	0.931	0.872	1.253	1.32	1.364	1.679	1.111	1.036	0.961	0.702	0.755	0.866	1.006	0.827	0.737	0.729	0.847	0.909	0.804	1.044	0.888	0.781	0.818	0.691
A-253	147.7	147.8	513.103	515.108	279.044	7085.5	1	1	Tier 3 only two-reaction											0	0	30	0	1.714	1.828	1.734	1.748	2.504	2.319	2.103	2.854	2.038	2.168	2.049	1.245	1.366	1.846	1.745	1.6	1.353	1.489	1.366	1.598	1.617	2.018	1.671	1.45	1.58	1.488
A-T30	148.7	148.8	339.101	341.108	105.043	8228634	1	1	Tier 1	AN00202000	HMDB0000187	Serine	0.26	1.1									0	0.902	1.045	0.828	0.684	1.172	0.858	0.614	2.31	0.981	0.971	0.878	0.958	0.926	0.822	0.961	1.147	0.915	1.117	1.194	0.96	0.983	0.909	0.92	1.147	0.968	1.262
A-245	148.7	148.8	438.134	440.14	204.075	57045.8	1	1	Tier 1	AN01346002	HMDB0028683	Alanyl-Aspartate	1.8	0.1									0	1.044	0.946	1.133	0.876	1.084	1.536	1.395	0.936	0.871	0.948	0.882	1.066	1.182	1.189	1.376	1.089	1.184	0.956	0.937	1.167	1.233	1.491	1.535	1.019	1.198	1.08
A-252	148.7	148.8	452.149	454.156	218.091	6.67783e+06	1	1	Tier 2						AN01544003		Hydroxyprolyl-Serine	0.84	1.6				0.1818	0.0039	0.0002	0.0002	1.077	0.824	0.753	0.724	0.971	1.272	1.631	1.139	0.872	1.232	1.057	0.797	1.443	0.876	1.43	1.195	1.074	0.837	0.38	0.446	1.306	1.164	1.09
A-244	148.7	148.8	290.045	292.051	111.973	33528.7	2	2	Tier 3 only two-reaction											0	0	12	0	0.893	0.967	0.909	0.879	1.373	1.267	1.295	1.526	1.075	1.058	1.064	0.671	0.662	0.842	0.969	0.786	0.666	0.75	0.757	0.847	0.778	1.011	0.888	0.678	0.716	0.735
A-240	148.7	148.8	503.611	505.618	269.553	11843.8	1	1	Unidentified														0	0.503	0.571	0.526	0.554	0.684	0.688	0.712	0.809	0.578	0.658	0.626	0.363	0.403	0.459	0.531	0.459	0.368	0.398	0.425	0.501	0.445	0.583	0.498	0.367	0.436	0.47
A-256	149.7	149.8	477.144	479.151	243.086	69881.1	1	1	Tier 1	AN01857000	C00475	Cytidine	1.03	3.3									0	0.98	0.821	1.024	1.189	0.838	0.958	0.678	1.247	1.311	1.37	1.305	1.524	1.088	1.679	1.247	1.16	0.804	1.173	1.054	0.821	0.838	0.758	0.823	0.926	0.878	0.678
A-257	149.7	149.8	337.158	339.165	103.1	1.1139e+07	1	1	Tier 3 one-reaction											0	5	215	0.0909	0.1079	0.0004	0.0003	0.983	1.111	0.926	0.953	1.096	0.947	1.103	0.977	1.235	0.875	0.967	0.804	0.924	1.13	0.937	0.809	1.03	0.991	0.806	0.752	0.9	0.985	0.831
A-251	149.7	149.8	292.03	294.037	57.9721	14190.2	1	1	Tier 3 one-reaction											0	1	1	0	0.866	0.978	0.966	0.818	1.324	1.234	1.28	1.609	1.19	1.116	1.047	0.675	0.842	0.941	1.039	0.795	0.732	0.786	0.795	0.895	0.861	1.086	0.987	0.776	0.838	0.754
A-243	149.7	149.8	261.545	263.552	54.9735	28732.2	2	2	Tier 3 only two-reaction											0	0	1	0	0.931	0.975	0.938	0.908	1.372	1.39	1.429	1.61	1.069	1.075	1.097	0.686	0.798	0.933	1.064	0.796	0.784	0.759	0.803	0.9	0.783	0.959	0.959	0.701	0.801	0.765
A-254	149.7	149.8	337.746	339.754	103.688	20942.5	1	1	Unidentified														0.1212	0.5052	0.6127	0.4546	0.738	1.252	1.766	0.89	1.011	0.877	1.373	0.376	1.635	0.578	1.128	2.476	0.887	2.688	0.953	0.559	1.479	1.359	1.427	1.601	0.553	0.794	0.459
A-247	149.7	149.8	285.526	287.533	102.936	15935.7	2	2	Unidentified														0	0.982	1.129	0.962	0.926	1.388	1.383	1.308	1.655	1.069	1.095	1.192	0.64	0.694	0.887	1.074	0.805	0.683	0.817	0.81	0.894	0.853	1.162	0.892	0.661	0.826	0.816
A-T29	150.5	150.6	337.158	339.165	104.108	14759227	1	1	Tier 1	AN00191000	HMDB0000097	Choline	2.06	2.1									0	0.938	1.02	0.99	0.996	1.11	0.893	0.943	1.104	0.96	1.108	0.978	1.218	0.88	0.973	0.799	0.936	1.125	0.942	0.825	1.043	1.009	0.81	0.749	0.909	0.982	0.848
A-248	150.7	150.8	410.139	412.145	176.08	62237.4	1	1	Tier 1	AN00972002	HMDB0029032	Seryl-Alanine	1.48	1.8									0	0.907	0.995	0.975	0.391	0.474	2.004	1.773	0.474	0.476	0.428	0.506	0.696	0.535	0.851	1.86	0.606	0.548	0.601	0.592	0.64	0.605	2.052	1.975	0.464	0.583	0.598
A-T591	150.7	150.8	477.144	479.151	243.085	25475	1	1	Tier 2						BM01857001	HMDB0060478	gamma-Glutamyl-beta-cyanoalanine	1.14	19.2				0.1515	0.5039	0.5636	0.4699	1.195	0.927	0.968	0.662	1.304	1.336	1.428	1.328	1.55	1.137	1.75	1.256	1.274	0.846	1.29	1.23	0.792	0.931	0.734	0.804	1.022	1	0.805
A-259	150.7	150.8	370.097	372.102	136.038	37394.6	1	1	Tier 3 zero-reaction											3	24	618	0.1515	0.7174	0.8246	2.253	1.552	2.218	1.013	1.182	0.891	1.293	1.165	1.525	1.185	1.017	0.913	1.05	1.032	1.182	0.99	1.676	0.988	0.969	0.643	1.04	0.839	0.817	1.172
A-258	150.7	150.8	582.104	584.115	348.046	5982	1	1	Tier 3 zero-reaction											3	20	303	0.0909	1.03	1.197	0.705	0.756	2.366	1.947	1.51	2.183	1.056	0.795	1.385	0.844	0.756	0.792	1.177	0.789	1.172	0.69	0.595	0.877	1.09	2.292	2.685	0.814	0.808	0.639
A-262	151.7	151.8	463.165	465.172	229.107	14498.4	1	1	Tier 1	AN01698000	HMDB0028739	Asparaginyl-Proline	0.57	4.4									0	1.25	0.756	1.462	0.335	0.638	1.861	1.406	0.483	0.522	0.429	0.524	0.661	0.561	0.776	1.558	0.657	0.724	0.601	0.631	0.67	0.645	1.784	2.159	0.452	0.65	0.605
A-261	151.7	151.8	376.18	378.187	142.122	19149.5	1	1	Tier 3 one-reaction											0	2	36	0.0909	1.14	0.2665	1.249	0.284	0.546	0.904	0.772	0.398	0.612	0.435	0.621	0.352	0.484	0.355	0.625	0.512	0.38	0.429	0.387	0.495	0.565	0.736	1.146	0.735	0.765	0.639
A-260	151.7	151.8	372.078	374.083	138.02	56600.6	1	1	Tier 3 only two-reaction											0	0	22	0.1515	1.8014	2.4987	2.2565	1.033	0.835	0.486	0.988	0.796	1.124	1.054	0.968	1.052	1.125	0.957	0.374	0.975	0.855	0.966	0.976	1.515	1.704	0.651	0.467	1.379	1.202	1.338
A-270	151.7	151.9	270.035	272.04	35.9766	59666.5	1	1	Tier 3 zero-reaction											1	0	0	0.0606	1.265	1.319	1.186	1.733	2.155	1.303	1.454	2.174	2.912	2.159	2.467	1.883	2.094	2.196	1.471	2.24	1.557	2.296	2.718	2.202	2.141	1.486	1.34	2.568	2.157	2.404
A-275	152.7	152.9	471.089	473.096	237.031	36721.4	1	1	Tier 2						AN01786000		S-Cysteinosuccinic acid	0.84	21				0.0909	0.955	1.028	0.855	1.128	1.265	0.755	0.744	1.114	0.877	0.973	0.89	1.293	0.996	1.125	0.685	1.176	1.31	0.93	0.889	1.403	1.034	0.72	0.546	0.926	1.143	0.808
A-264	152.7	152.9	414.122	416.129	180.064	688143	1	1	Tier 2						BM01026000	C22137	Isomer 2 of 4-Chloro-L-lysine	6.88	34.7				0.0909	0.3726	0.0034	0.9015	0.939	0.901	0.934	0.676	0.96	1.225	1.008	0.972	1.191	0.779	0.87	0.91	0.862	0.677	1.22	1.223	0.958	0.872	0.682	0.774	0.712	0.776	0.952
A-269	152.7	152.9	495.19	497.197	261.131	5599.6	1	1	Tier 2						AN02121003		Isomer 1 of Lysyl-Aspartate	2.38	36.7				0	1.128	0.999	1.019	3.181	1.321	2.379	2.135	1.133	5.675	0.942	2.182	1.194	1.877	1.36	2.098	0.962	2.007	1.602	3.686	1.007	2.909	1.756	1.805	1.909	2.309	3.846
A-267	152.7	152.9	463.201	465.208	229.143	39207.3	1	1	Tier 3 one-reaction											0	3	78	0.7576	1.027	0.8	1.021	0.5464	0.7073	0.3703	0.4652	0.6638	0.7945	0.5991	0.7307	0.6149	0.7719	0.6433	0.3709	0.6709	0.5713	0.7124	0.8421	0.7015	0.748	0.4967	0.4177	0.875	0.8024	0.7843
A-265	152.8	152.9	523.187	525.193	289.128	9109	1	1	Tier 2						AN02541000	C21016	Ophthalmic acid	1.79	4.1				0	0.812	0.818	0.855	0.441	0.417	2.446	1.867	0.352	0.341	0.31	0.283	0.477	0.412	0.876	1.875	0.259	0.269	0.48	0.351	0.637	0.303	1.831	2.207	0.339	0.314	0.325
A-266	152.8	152.9	558.164	560.171	324.106	21160.3	1	1	Tier 3 one-reaction											0	31	528	0.0303	0.767	0.979	1.154	0.739	0.615	1.561	1.312	0.464	0.581	0.503	0.459	0.634	0.64	0.969	1.693	0.813	0.798	0.799	0.604	0.555	0.693	1.382	1.517	0.668	0.6	0.7
A-277	153.8	153.9	452.149	454.156	218.091	217624	1	1	Tier 1	AN01544000	HMDB0003764	Glutamyl-Alanine	0.79	5.1									0	0.866	1.054	0.939	0.962	0.778	1.115	0.966	0.855	1.099	1.338	1.009	0.886	1.044	1.053	1.056	1.217	0.809	1.209	1.029	0.976	0.781	0.82	0.874	1.082	0.971	0.949
A-273	153.8	153.9	602.163	606.177	135.053	3725	1	2	Tier 3 zero-reaction											1	30	636	0.1515	0.9835	1.1	0.9171	1.001	1.436	0.3	0.609	0.742	1.771	1.269	0.801	1.366	1.649	1.105	0.415	1.591	1.089	1.781	1.364	1.386	1.545	0.461	0.303	0.86	0.911	1.435
A-280	154.8	154.9	381.112	383.118	147.054	1.51352e+07	1	1	Tier 1	AN00583000	C00025	Glutamic acid	0.91	0.7									0	0.93	0.913	0.943	0.724	0.746	1.312	0.978	0.534	0.642	0.731	0.691	0.816	0.761	0.877	1.21	0.999	0.966	0.801	0.782	0.849	0.752	1.79	1.811	0.768	0.845	0.848
A-281	154.8	154.9	410.138	412.145	176.079	28120.1	1	1	Tier 1	AN00972001	HMDB0028851	Glycyl-Threonine	0.41	0.3									0	1.079	1.169	0.995	0.479	0.608	1.982	1.44	0.613	0.601	0.483	0.549	0.765	0.584	0.819	1.885	0.634	0.685	0.668	0.657	0.648	0.64	2.025	2.174	0.484	0.65	0.674
A-279	154.8	154.9	466.166	468.171	232.107	13327.7	1	1	Tier 2						AN01730003		Threoninyl-Hydroxyproline	2.83	5.7				0	0.843	1.197	0.637	1.042	1.315	1.302	1.348	1.221	1.022	1.122	1.175	1.277	0.99	1.135	1.178	1.169	1.183	1.114	1.02	1.166	1.08	0.792	0.978	1.169	1.23	1.057
A-278	154.8	154.9	349.158	351.164	115.1	10400.9	1	1	Tier 3 one-reaction											0	21	290	0.1818	0.8087	2.1047	0.5494	0.997	0.805	0.838	0.898	1.194	1.094	0.837	0.652	0.853	1.071	1.424	0.277	1.068	1.039	0.651	0.615	1.568	1.478	1.034	0.572	1.097	0.871	1.189
A-283	154.8	154.9	496.167	498.171	262.109	9507.11	1	1	Tier 3 one-reaction											0	6	162	0.1212	0.6661	0.745	0.6211	0.436	0.99	1.156	1.26	0.474	0.681	0.424	0.509	0.542	0.796	0.432	0.883	0.572	0.915	0.769	0.77	1.176	0.962	1.197	0.937	0.588	0.86	0.88
A-282	154.8	154.9	333.127	335.133	99.0683	49580.9	1	1	Tier 3 zero-reaction											1	13	299	0.0909	0.0717	0.0912	0.0614	4.612	0.924	0.384	1.537	1.016	1.627	1.468	1.5	0.657	0.474	0.786	0.48	1.342	0.596	1.229	0.606	1.268	0.82	0.303	0.262	0.991	0.918	0.299
A-274	154.8	154.9	428.138	430.144	194.079	18004.7	1	1	Tier 3 zero-reaction											1	33	637	0	0.522	0.728	0.747	1.645	1.304	1.177	0.992	0.809	1.377	0.723	1.01	0.954	1.158	0.919	0.927	0.86	1.169	0.944	0.72	0.921	0.93	0.754	0.729	0.611	0.752	0.83
A-284	155.8	155.9	438.133	440.14	204.075	17261.7	1	1	Tier 1	AN01346005	HMDB0028840	Glycyl-Glutamate	0.78	8.8									0.0303	1.307	1.373	1.214	0.927	1.152	1.56	1.284	0.939	1.13	0.998	1.092	1.423	1.171	1.382	1.266	0.842	1.188	0.932	0.887	1.245	0.9	1.384	1.319	1.083	0.988	0.794
A-T97	156.8	156.9	367.096	369.103	133.037	20373794	1	1	Tier 1	AN00428000	HMDB0000191	Aspartic acid	0.75	3									0	0.892	0.959	0.967	0.85	1.01	0.895	1.024	0.913	1.049	0.97	1.06	0.908	0.955	0.95	0.779	1.025	0.859	1.024	1.1	1.064	1.062	1.083	0.888	1.208	1.181	1.1
A-285	156.8	156.9	367.07	369.074	266.022	39790.5	2	2	Tier 3 one-reaction											0	3	142	0.4545	0.686	0.323	5.16	0.918	0.8476	1.048	1.13	0.7955	0.9521	1.196	0.8757	1.062	0.925	0.7709	0.889	0.804	0.6846	0.8537	1.0091	1.227	0.8963	1.267	1.033	1.311	0.9615	0.9399
A-288	157.8	158	322.122	324.128	88.0633	159791	1	1	Tier 3 one-reaction											0	12	186	0	1.125	1.058	0.9	1.15	0.982	0.737	0.957	1.001	0.836	1.175	1.055	0.865	0.96	1.009	0.378	1.149	1.52	1.124	1.109	1.724	1.664	0.74	0.427	1.343	1.527	1.855
A-289	157.8	158	402.185	404.191	168.126	29029	1	1	Tier 3 one-reaction											0	4	68	0.0909	1.445	1.217	1.2259	0.563	0.63	0.915	1.757	0.319	0.639	0.397	0.522	0.519	0.503	0.28	1.183	0.688	0.726	0.316	0.795	1.08	0.953	1.719	2.182	0.568	0.754	1.043
A-291	157.8	157.9	450.206	452.212	216.148	10863.7	1	1	Tier 3 one-reaction											0	15	109	0.0909	0.9598	1.1427	0.8987	0.288	0.705	0.356	0.473	0.462	0.49	0.651	0.716	0.269	0.337	0.142	0.265	0.435	0.553	0.43	0.42	0.371	0.475	0.211	0.451	0.461	0.422	0.505
A-287	157.8	158	373.104	375.111	139.046	15106.8	1	1	Tier 3 only two-reaction											0	0	21	0.303	1.1058	1.1824	1.1505	0.83	12.3476	2.203	0.603	11.5878	0.986	1.204	2.585	1.216	1.147	1.314	0.458	0.754	1.139	1.367	3.8811	0.846	2.601	1.601	0.995	4.9119	2.381	1.134
A-290	157.8	158	426.123	428.131	192.065	5934.75	1	1	Tier 3 zero-reaction											1	38	670	0	1.02	1.49	0.75	1.125	1.367	1.044	1.076	1.21	1.554	1.366	1.347	1.383	1.474	1.322	1.026	1.358	1.488	1.21	1.447	1.418	1.372	0.949	1.033	1.45	1.467	1.302
A-292	158.8	159	521.17	523.177	287.112	10169.1	1	1	Tier 2						AN02508000		N-Ribosylhistidine	0.56	51.2				0.0909	0.685	1.066	0.774	0.892	0.977	0.837	0.929	0.993	1.081	0.896	1.097	0.988	1.03	0.901	0.724	1.087	1.155	0.963	1.061	1.239	1.153	0.845	0.731	1.022	1.136	1.008
A-296	158.9	159	414.122	416.128	180.064	929252	1	1	Tier 2						BM01026000	C22137	Isomer 3 of 4-Chloro-L-lysine	7.06	28.6				0.0909	1.3339	1.1214	0.8634	0.923	0.921	0.827	0.659	0.947	1.178	1.006	0.963	1.192	0.78	0.865	0.764	0.874	0.843	1.173	1.06	0.953	0.87	0.61	0.687	0.727	0.807	0.943
A-348	158.9	159	491.196	493.202	257.138	21431.9	1	1	Tier 3 one-reaction											0	6	185	0	1.085	0.798	0.906	1.032	1.19	0.934	1.049	0.948	0.762	0.929	0.94	0.983	0.981	0.916	0.886	0.992	1.14	0.908	0.86	1.1	0.991	0.916	0.892	0.865	1.069	0.76
A-297	159.9	160	464.149	466.156	230.091	20343.9	1	1	Tier 2						AN01708005		Aspartyl-L-proline	1.04	30.2				0.0909	1.03	1.147	0.745	1.018	1.13	0.703	0.902	0.953	1.11	1.02	0.883	0.75	1.085	0.79	0.701	0.806	0.743	0.934	1.017	0.865	0.904	0.693	0.666	1.052	0.972	1.112
A-299	159.9	160	464.185	466.192	230.127	28478.4	1	1	Tier 2						AN01711001		Valyl-Hydroxyproline	1.06	70.3				0	0.787	1.117	0.857	0.838	0.514	1.713	1.625	0.538	0.631	0.362	0.426	0.622	0.65	0.738	1.577	0.647	0.821	0.595	0.629	0.835	0.679	1.739	1.976	0.559	0.709	0.744
A-293	159.9	160	308.106	310.113	74.0477	25158.3	1	1	Tier 1	BP00072000	HMDB0062472	Glycinamide	1.02	3.1									0	0.893	0.681	0.699	0.72	0.859	1.267	1.911	0.844	0.874	0.824	0.713	1.023	0.838	1.107	1.223	0.901	1.089	0.907	0.857	1.095	0.964	1.264	1.649	0.842	0.988	0.863
A-298	159.9	160	390.159	392.166	156.101	20080.7	1	1	Tier 3 one-reaction											0	4	135	0.1818	0.8599	0.6395	1.0141	0.749	1.318	0.94	0.91	0.766	1.014	0.576	0.779	0.819	1.075	0.805	1.247	0.756	0.872	0.888	0.85	1.092	1.443	0.987	1.548	0.848	1.15	1.024
A-302	159.9	160	528.154	530.161	294.095	7830.67	1	1	Tier 3 one-reaction											0	32	532	0.1515	0.9245	1.0341	0.8621	1.031	1.041	0.789	0.944	1.174	1.21	1.071	1.128	1.312	1.194	1.244	0.876	1.206	1.186	1.18	0.95	0.832	1.094	0.75	0.494	0.857	0.85	0.831
A-301	159.9	160	457.11	459.117	223.052	5828.22	1	1	Tier 3 one-reaction											0	26	373	0.0909	0.935	0.7428	1.341	0.49	1.074	0.431	0.581	0.738	0.746	0.652	0.774	1.064	1.009	0.909	0.573	0.965	0.885	0.8	0.803	0.907	0.872	0.575	0.481	0.95	0.937	0.846
A-311	160.9	161	424.153	426.16	190.095	139951	1	1	Tier 1	AN01168002	HMDB0029054	Threoninyl-Alanine	0.91	1									0	1.065	0.921	1.022	0.392	0.5	2.235	1.821	0.432	0.515	0.413	0.509	0.757	0.468	0.904	2.089	0.579	0.552	0.561	0.537	0.634	0.554	2.172	2.218	0.466	0.64	0.545
A-308	160.9	161	480.18	482.187	246.122	113134	1	1	Tier 2						AN01906002		gamma-Glutamylvaline	1.32	46.3				0	0.894	0.959	0.932	0.927	1.008	1.148	1.196	0.951	1.261	0.943	0.996	1.27	1.358	1.227	0.952	1.052	1.188	1.364	1.16	1.606	1.174	1.313	0.845	1.298	1.652	1.043
A-305	160.9	161	566.137	568.144	332.079	6158.5	1	1	Tier 2						BP03136000		6-O-Galloylglucose	8.39	12				0.0909	1.222	1.17	0.926	0.254	0.462	0.592	0.564	0.546	0.52	0.388	1.1	0.612	1.251	0.651	1.469	0.704	0.965	0.851	1.116	1.07	1.119	0.851	0.664	0.608	0.999	1.854
A-304	160.9	161	349.122	351.129	115.064	15364.5	1	1	Tier 3 zero-reaction											2	33	454	0	0.88	1.104	0.78	1.744	1.079	1.241	1.018	1.002	1.255	1.009	1.286	0.941	1.005	1.017	1.483	0.962	0.698	1.128	1.088	0.99	0.91	1.07	1.03	1.068	1.051	1.063
A-312	160.9	161	392.102	394.109	158.044	13505.1	1	1	Tier 3 zero-reaction											1	1	54	0.0909	0.8595	0.9614	0.8015	0.886	0.966	0.491	0.753	0.912	1.193	1.19	1.052	0.941	1.057	1.104	0.639	1.124	0.771	0.837	0.688	1.293	1.116	0.654	0.554	1.425	1.604	1.075
A-314	161.9	162.1	387.123	389.129	153.065	23509.5	1	1	Tier 2						AN00661000	C06502	Isomer 1 of FAPy-adenine	0.79	37.4				0.0909	4.329	4.434	4.503	0.908	1.093	0.706	0.623	0.789	0.867	0.979	0.545	0.354	0.272	0.289	0.19	0.367	0.331	0.593	0.441	0.235	0.387	0.411	0.785	0.506	0.431	0.277
A-309	161.9	162	278.096	280.102	44.0374	155764	1	1	Tier 3 one-reaction											0	1	145	0	0.848	0.822	1.051	0.663	0.633	0.729	1.07	0.595	0.914	0.749	0.684	0.733	0.791	0.79	0.608	0.757	0.636	0.72	0.754	1.103	0.921	0.955	0.497	0.445	0.609	0.859
A-307	161.9	162	455.152	457.155	221.094	22982.2	1	1	Tier 3 one-reaction											0	1	28	0.0909	0.6361	0.9796	0.8824	1.161	1.466	0.994	1.031	1.336	1.658	1.319	1.291	1.423	1.317	1.084	0.914	1.244	1.092	1.448	1.563	1.167	1.235	0.792	0.897	1.521	1.301	1.338
A-310	161.9	162	516.155	518.16	282.096	6146	1	1	Tier 3 zero-reaction											1	31	606	0.1212	1.6298	1.0723	0.9854	0.944	0.966	0.817	0.764	0.754	1.024	0.92	0.919	1.27	1.323	1.103	0.701	1.045	1.084	1.204	1.144	1.067	1.588	0.713	0.754	1.121	1.048	1.142
A-T1741	162.3	162.4	424.153	426.161	190.095	197774	1	1	Tier 2						EF01168003	HMDB0031412	2-Amino-4-[(2-hydroxy-1-oxopropyl)amino]butanoic acid	2.05	17.6				0	1.007	0.933	1.054	0.388	0.515	2.247	1.85	0.4	0.488	0.368	0.499	0.663	0.451	0.85	2.043	0.583	0.522	0.555	0.537	0.609	0.541	2.273	2.28	0.441	0.628	0.556
A-316	162.9	163.1	365.117	367.123	131.058	1.10891e+06	1	1	Tier 1	AN00406000	C01157	4-Hydroxyproline	0.35	1.5									0	0.987	1.134	0.846	1.904	1.518	1.319	0.928	1.005	0.799	0.994	1.035	0.688	1.034	0.673	0.574	0.845	1.116	0.841	0.645	0.85	1.318	0.668	0.576	1.007	0.696	0.737
A-315	162.9	163.1	521.162	523.169	287.104	8512.4	1	1	Tier 3 one-reaction											0	3	251	0.303	0.931	1.0413	1.1043	1.215	1.157	0.2389	0.7299	1.146	1.232	1.117	1.308	1.362	1.124	0.889	0.1505	1.154	1.245	1.185	0.794	1.121	1.161	0.2369	0.1111	1.253	1.418	0.869
A-320	162.9	163.1	354.063	356.07	240.01	9329	2	2	Tier 3 only two-reaction											0	0	61	0	0.829	0.787	0.766	0.865	0.974	0.528	0.928	0.932	1.279	0.929	1.215	1.115	1.197	1.184	0.474	1.38	1.119	1.103	1.191	1.419	1.601	0.617	0.399	1.046	1.28	1.454
A-318	162.9	163.1	442.119	444.122	208.06	19180.8	1	1	Tier 3 zero-reaction											1	49	644	0.1818	0.1111	0.1243	0.1036	0.434	0.65	0.253	0.383	0.56	0.707	0.651	0.563	0.685	0.922	0.606	0.09	0.807	1.05	0.585	0.976	0.734	1.303	0.271	0.446	0.869	0.749	0.934
A-321	163.9	164.1	416.095	418.101	182.037	47863.1	1	1	Tier 3 one-reaction											0	3	120	0.1515	0.9845	0.3443	0.2871	0.484	0.551	0.636	0.457	0.446	0.904	0.622	0.695	1.29	1.247	1.06	0.87	1.258	1.014	1.335	1.7	1.28	1.197	0.898	0.791	1.43	1.053	1.602
A-322	163.9	164.1	519.191	521.197	285.132	4962.33	1	1	Tier 3 zero-reaction											1	9	339	0	0.767	0.984	0.962	1.346	1.124	0.634	0.991	1.059	1.153	1.045	0.85	0.985	1.081	0.984	0.869	1.192	1.057	1.091	0.775	0.964	1.051	0.78	0.654	1.001	1.062	0.712
A-306	164	164.1	492.18	494.187	258.122	80512.1	1	1	Tier 3 one-reaction											0	8	276	0	1.117	0.873	0.942	0.638	0.592	0.707	0.695	0.526	0.809	0.656	0.749	1.077	0.818	0.7	0.65	0.662	0.899	0.694	0.744	0.807	0.898	0.626	0.494	0.736	0.819	0.815
A-T333	164.3	164.4	422.138	424.146	188.08	274042	1	1	Tier 2						AN01130001	HMDB0011173	L-glycyl-L-hydroxyproline	1.75	6.3				0.1515	0.6286	0.703	0.5862	1.958	1.181	1.296	1.1	1.253	1.931	2.251	1.465	1.168	1.47	1.28	1.164	1.53	1.081	1.632	1.344	1.37	1.042	0.543	0.632	1.648	1.36	1.215
A-327	165	165.1	510.192	512.197	276.133	25722.7	1	1	Tier 2						AN02354000	C00449	Isomer 2 of Saccharopine	1.91	37.4				0	1.154	0.949	0.972	1.504	1.529	0.985	1.097	1.177	0.914	0.79	0.991	1.382	1.098	1.009	0.685	1.13	1.611	1.063	0.982	2.057	1.137	1.052	0.666	1.283	1.53	2.187
A-324	165	165.1	349.096	351.102	115.038	13126.8	1	1	Tier 3 one-reaction											0	1	130	0	0.798	0.685	0.741	0.94	0.751	0.621	0.976	0.837	1.017	0.906	1.156	0.912	0.795	1.065	0.745	0.99	0.607	0.658	0.945	1.787	1.367	0.688	0.737	1.366	1.509	1.086
A-325	165	165.1	696.195	698.202	462.137	8411.5	1	1	Tier 3 one-reaction											0	8	259	0.1515	0.0788	0.482	0.4019	0.949	1.01	0.817	0.877	1.074	1.2	1.212	1.036	1.276	1.222	1.175	0.925	1.495	1.227	1.307	1.148	0.892	0.988	0.799	0.554	1.008	1.135	0.738
A-323	165	165.1	551.217	553.223	317.159	5624	1	1	Tier 3 one-reaction											0	7	166	0	0.985	0.949	1.035	0.735	0.825	1.362	1.583	0.738	0.491	0.562	0.593	0.901	0.815	1.135	2.184	0.703	0.729	0.606	0.782	0.786	0.938	1.731	1.564	0.419	0.567	1.104
A-336	166	166.1	414.122	416.129	180.064	709959	1	1	Tier 2						BM01026000	C22137	Isomer 4 of 4-Chloro-L-lysine	6.86	21.5				0.0909	0.0014	1.1214	0.8253	0.881	0.936	0.679	0.629	0.927	1.094	0.996	0.936	1.108	0.745	0.805	0.585	0.767	0.932	0.981	0.867	0.878	0.863	0.529	0.527	0.703	0.803	0.869
A-328	166	166.1	492.641	494.647	258.582	10442.5	1	1	Unidentified														0.1818	0.9471	1.2145	0.9992	1.023	0.988	0.978	0.846	0.917	1.269	0.847	0.859	1.479	1.075	1.254	1.094	0.821	1.239	1.163	1.829	0.767	1.029	0.904	0.674	0.834	1.13	1.15
A-T594	166.4	166.5	507.191	509.198	273.132	6246	1	1	Tier 2						BM02300000		Tabtoxin biosynthesis intermediate 6	1.98	4.8				0.1212	1.105	0.864	0.915	0.542	0.705	1.48	1.518	0.516	0.6124	0.4618	0.5632	0.754	0.794	1.27	1.4	0.702	0.726	0.731	0.79	0.877	0.733	1.62	1.464	0.747	0.747	0.948
A-331	167	167.1	465.179	467.187	231.121	110307	1	1	Tier 1	AN01720001	HMDB0029122	Valyl-Asparagine	2.18	1									0	0.941	0.998	0.817	0.391	1.132	2.125	2.092	0.445	0.515	0.461	0.725	0.766	0.532	0.966	2.073	0.631	0.515	0.777	0.772	0.915	0.708	2.473	1.833	0.556	0.723	0.744
A-338	167	167.1	479.195	481.203	245.137	61923.7	1	1	Tier 1	AN01890005	HMDB0029125	Valyl-Glutamine	0.81	1.8									0.0909	1.105	1.112	0.732	0.623	0.675	1.693	1.585	0.668	0.871	0.556	0.744	0.859	0.783	1.041	1.523	0.846	0.643	0.929	0.812	0.825	0.871	1.686	1.555	0.706	0.751	0.602
A-334	167	167.2	580.148	582.154	346.09	9400.8	1	1	Tier 2						PR03343001		3,4-Dihydroxyphenylethyleneglycol 4-O-glucuronide	0.14	40.5				0.0909	1.289	1.014	0.949	0.766	0.743	0.846	0.89	0.597	0.843	0.501	0.574	0.822	1.311	1.113	1.196	1.276	1.369	1.367	0.979	0.763	1.051	1.094	1.359	1.234	0.954	1.364
A-329	167	167.1	317.132	319.138	83.0733	62822.6	1	1	Tier 3 one-reaction											0	2	188	0	0.977	0.941	0.864	1.827	0.972	0.655	1.074	1.028	1.228	1.447	1.169	0.922	0.887	0.922	0.671	1.394	0.945	0.97	0.991	1.46	1.295	0.645	0.712	1.448	1.416	1.001
A-333	167	167.1	493.187	495.193	259.128	43747.4	1	1	Tier 3 one-reaction											0	4	48	0.0303	1.154	0.6028	1.304	1.703	0.915	0.69	1.006	0.936	1.296	1.312	1.235	1.236	0.898	1.057	0.69	1.354	1.059	1.004	0.97	1.593	1.526	0.584	0.553	1.44	1.603	0.998
A-330	167	167.1	450.133	452.141	216.075	41073.2	1	1	Tier 3 one-reaction											0	14	379	0.0606	0.929	1.119	0.964	0.736	0.811	0.965	0.906	0.82	0.964	1.036	0.814	0.798	0.867	0.932	1.227	0.764	0.903	0.796	0.731	0.823	0.743	0.935	0.888	1.008	0.812	0.949
A-335	167	167.1	495.145	497.15	261.086	22952.3	1	1	Tier 3 one-reaction											0	10	412	0.1515	0.2239	0.2504	0.2088	4.588	1.654	0.295	0.287	0.468	1.72	0.437	0.691	0.361	0.908	0.84	0.211	1.305	0.964	1.006	0.913	0.643	0.773	0.243	0.258	0.645	0.916	0.875
A-332	167	167.1	553.197	555.202	319.138	5195.33	1	1	Tier 3 one-reaction											0	6	230	0.0606	0.5632	0.9784	0.658	0.63	0.573	1.289	1.481	0.484	0.566	0.406	0.538	0.73	0.522	1.188	1.524	0.529	0.472	0.558	0.566	0.62	0.434	1.676	1.27	0.504	0.846	0.616
A-345	168	168.2	380.127	382.134	146.069	84066.4	1	1	Tier 1	AN00574007	HMDB0006899	Alanyl-Glycine	0.73	1.1									0	0.925	0.995	1.09	0.403	0.503	2.075	1.856	0.458	0.491	0.357	0.463	0.617	0.745	0.681	1.969	0.542	0.676	0.531	0.595	0.609	0.597	2.314	2.324	0.441	0.583	0.817
A-353	168	168.2	530.169	532.176	296.111	9306.31	1	1	Tier 3 one-reaction											0	24	624	0.1212	0.887	0.9921	0.1078	1.19	1.036	0.694	0.843	1.336	1.043	1.173	1.129	1.155	0.973	1	0.6	1.213	1.302	1.09	1.229	1.356	1.13	0.577	0.382	0.947	1.157	0.971
A-340	168	168.2	387.101	389.108	153.043	34694.2	1	1	Tier 3 zero-reaction											2	20	376	0.0909	0.9351	1.0086	0.9504	1.171	1.063	0.866	0.836	0.906	1.477	0.62	0.617	1.225	0.992	1.312	0.546	1.136	0.9	0.958	0.945	1.04	1.109	0.575	0.372	1.022	1.086	0.82
A-342	168	168.2	460.118	462.125	226.059	7629	1	1	Tier 3 zero-reaction											1	19	405	0.0303	0.864	1.367	1.6672	0.785	1.388	0.983	0.867	1.109	1.146	0.818	1.052	1.145	1.098	1.144	1.124	1.346	1.094	1.274	1.233	1.411	1.341	1.135	1.117	1.24	1.374	1.19
A-339	169	169.2	558.164	560.171	324.105	24046.6	1	1	Tier 3 one-reaction											0	31	509	0	0.821	0.903	1.208	0.919	0.787	1.289	1.256	0.639	0.746	0.624	0.649	0.862	0.915	1.085	1.491	0.991	1.06	0.988	0.703	0.774	0.921	1.209	1.459	0.849	0.779	0.878
A-344	169	169.2	405.159	407.166	171.101	18930.6	1	1	Tier 3 one-reaction											0	6	187	0	1.291	0.91	0.885	0.608	0.832	0.937	1.182	0.767	0.813	0.606	0.734	0.856	0.877	0.836	0.914	0.986	0.989	0.857	1.003	1.163	1.177	1.283	1.275	0.834	0.954	0.889
A-346	170.1	170.2	422.175	424.181	188.116	508709	1	1	Tier 1	AN01133000	C02727	N6-Acetyl-Lysine	0.74	2.1									0	0.775	0.98	0.898	0.89	2.126	1.078	0.781	1.486	0.871	1.053	1.213	1.033	0.84	0.915	0.647	1.052	1.332	0.789	0.695	1.001	0.986	0.747	0.662	0.952	1.038	0.719
A-341	170.1	170.2	477.18	479.188	243.122	34935.5	1	1	Tier 1	AN01860000	HMDB0028805	Glutaminyl-Proline/Prolyl-Glutamine	0.31	1									0	0.838	0.753	0.699	0.353	0.459	2.041	1.669	0.435	0.434	0.363	0.494	0.613	0.559	0.79	1.54	0.596	0.587	0.542	0.547	0.549	0.599	1.532	2.016	0.475	0.563	0.494
A-351	170.1	170.2	294.091	296.097	60.0325	14395.7	1	1	Tier 3 zero-reaction											1	2	140	0	0.926	1.139	0.807	1.039	0.953	0.893	1.129	0.927	1.115	1.175	1.102	1.012	1.016	0.995	0.69	1.086	0.969	0.913	0.913	1.294	1.098	0.832	0.846	1.023	1.111	0.912
A-349	171.1	171.2	463.165	465.173	229.107	63921.6	1	1	Tier 1	AN01698001	HMDB0029012	Prolyl-Asparagine/Asparaginyl-Proline	1	1									0	0.907	0.967	0.967	0.576	0.827	0.5	0.642	0.642	0.96	0.727	0.748	0.824	0.792	0.839	0.466	0.999	0.908	1.151	1.075	2.356	1.128	0.79	0.563	1.578	0.909	2.636
A-363	171.1	171.2	500.124	502.129	266.065	6471.5	1	1	Tier 3 one-reaction											0	24	416	0.0909	1.0235	1.1447	0.9544	1.464	1.006	0.725	0.844	1.034	1.128	1	0.873	1.758	1.516	1.258	0.776	0.789	1.335	1.547	1.145	1.527	1.432	0.603	0.424	1.088	1.434	1.12
A-347	171.1	171.2	500.13	504.145	33.0207	7780	1	2	Unidentified														0	0.973	1.092	1.158	0.989	1.197	0.78	0.992	1.216	1.322	1.05	0.878	0.97	1.074	0.88	0.694	1.311	1.003	1.187	1.345	1.285	1.267	0.932	0.763	1.176	1.058	1.093
A-352	172.1	172.2	440.132	442.138	206.073	16654.6	1	1	Tier 2						AN01376001		Methionyl-Glycine	1.66	52				0.0303	1.004	0.967	0.937	0.665	1.818	0.734	0.96	1.379	0.931	1.068	0.87	1.012	0.933	0.895	0.71	1.194	1.181	0.805	0.644	0.844	0.744	0.791	0.689	1.495	1.046	0.948
A-355	172.1	172.2	425.138	427.145	191.08	35790.8	1	1	Tier 2						BM01184001	C21247	2-Amino-5-epi-valiolone	0.76	15.8				0	0.919	1.132	1.01	0.956	0.982	1.166	1.022	0.868	1	0.94	1.041	1.158	0.939	0.957	1.289	0.891	0.933	1.067	0.935	0.992	0.945	1.042	1.23	0.836	0.871	0.848
A-356	172.1	172.2	384.113	386.118	150.054	18292.7	1	1	Tier 3 one-reaction											0	7	205	0.0909	1.207	1.195	1.075	0.779	0.759	1.051	1.027	0.839	0.841	0.852	0.825	0.906	0.663	0.821	1.41	0.682	0.765	0.719	0.751	0.691	0.697	1.139	1.201	0.532	0.707	0.741
A-354	172.1	172.2	303.08	305.086	69.0216	8021.2	1	1	Tier 3 one-reaction											0	3	161	0	1.26	1.15	1.27	0.694	0.993	0.406	0.828	0.881	0.997	0.941	1.061	0.977	1.164	0.876	0.435	1.009	0.885	0.899	1.063	1.242	1.493	0.916	0.758	1.346	1.488	1.465
A-362	173.1	173.3	367.132	369.139	133.074	162587	1	1	Tier 2						AN00433003		O-Methyl-L-threonine	0.06	68.7				0	1.036	1.001	1.053	1.274	1.29	0.78	0.797	1.129	1.223	1.173	1.143	1.199	1.061	1.239	1.076	1.285	0.982	1.165	1.329	1.181	1.161	0.788	0.626	1.448	1.349	1.268
A-357	173.1	173.3	395.127	397.134	161.069	2.57959e+06	1	1	Tier 1	AN00754003	C00956	Aminoadipic acid	0.43	3									0	0.832	0.768	1.036	0.739	1.119	1.409	1.189	0.723	0.699	0.839	0.943	1.11	0.848	0.729	0.9	0.886	1.06	0.68	0.669	1.106	1.089	1.373	0.793	0.92	1.035	0.852
A-360	173.1	173.3	567.212	569.218	333.153	10157.2	1	1	Tier 3 one-reaction											0	5	165	0	1.132	0.998	0.883	0.565	0.593	1.636	1.544	0.532	0.533	0.667	0.601	0.826	0.561	1.077	1.58	0.47	0.538	0.643	0.567	0.72	0.616	1.739	1.542	0.396	0.71	0.674
A-358	173.1	173.3	602.163	606.178	135.053	4300.6	1	2	Tier 3 zero-reaction											1	30	636	0.1818	0.9465	1.0586	0.8826	1.029	1.451	0.46	0.625	0.951	1.48	1.315	1.175	1.606	1.026	1.095	0.534	1.454	1.242	1.542	1.944	1.183	1.365	0.592	0.539	1.393	1.28	1.627
A-361	174.1	174.3	470.139	472.145	236.08	107634	1	1	Tier 2						AN01780000		Methionyl-Alanine sulfoxide	6.24	27.9				0	0.887	0.995	0.974	1.274	0.968	0.97	1.143	1.007	1.079	1.124	1.341	1.192	1.202	0.993	1.275	1.197	0.732	0.776	1.029	1.354	0.943	0.665	0.687	1.167	1.116	0.842
A-T1719	174.1	174.3	367.132	369.139	133.074	165732	1	1	Tier 2						EF00433001	HMDB0031658	L-2-Amino-5-hydroxypentanoic acid	1.68	12.8				0.1515	0.0811	0.0907	1.147	1.042	1.295	0.713	0.689	1.126	1.115	1.152	1.096	1.193	1.054	1.198	0.892	1.301	1.033	1.133	1.238	1.167	1.15	0.721	0.618	1.445	1.34	1.224
A-366	174.1	174.3	359.073	361.08	125.015	17193.6	1	1	Tier 2						AN00329000	C00245	Isomer 1 of Taurine	0.05	61.4				0.1212	1.187	0.4919	0.4101	0.545	1.067	0.356	0.392	0.819	1.262	0.826	0.785	0.834	1.109	0.923	0.48	0.953	0.756	1.153	1.179	0.768	0.705	0.558	0.374	1.082	0.997	1.058
A-359	174.1	174.3	322.122	324.128	88.0636	94724.2	1	1	Tier 3 one-reaction											0	12	186	0	1.033	1.251	1.027	0.757	0.72	2.519	2.622	0.991	0.813	0.669	0.694	0.834	0.628	1.242	1.976	0.836	0.761	0.621	0.622	0.855	0.718	2.242	2.769	0.62	0.775	0.602
A-371	174.1	174.3	344.106	346.113	110.048	49393.1	1	1	Tier 3 zero-reaction											1	8	272	0	1.087	1.049	0.828	1.059	0.997	0.856	1.332	0.881	1.09	0.944	1.038	1.024	1.093	1.161	0.876	1.107	0.727	0.781	0.889	1.397	1.071	0.893	0.814	1.272	1.38	0.948
A-364	174.1	174.3	455.148	457.154	221.089	12001.1	1	1	Tier 3 zero-reaction											7	53	750	0	1.128	1.546	1.028	1.129	1.195	0.548	0.789	1.131	1.225	1.149	1.023	1.358	1.283	1.168	0.642	1.281	1.605	1.318	1.153	1.209	1.335	0.6	0.65	1.098	1.221	1.246
A-367	174.1	174.3	353.444	355.45	119.385	22592	1	1	Unidentified														0.0303	0.902	0.8067	0.733	0.732	2.329	1.333	0.475	2.466	0.741	1.524	0.999	1.271	0.974	1.396	2.502	1.738	1.517	1.376	1.351	1.179	0.686	1.196	1.214	0.961	0.775	0.869
A-365	175.1	175.3	292.111	294.118	58.0532	78870.5	1	1	Tier 3 one-reaction											0	1	153	0	0.939	0.93	0.877	2.008	2.37	0.655	0.689	2.22	1	1.075	0.587	0.924	1.129	0.889	0.415	0.563	1.92	0.558	0.485	0.704	1.559	0.482	0.276	0.872	1.101	1.859
A-382	175.1	175.4	337.158	339.165	103.099	16718	1	1	Tier 3 one-reaction											0	5	215	0.1818	0.5413	0.6055	0.5048	0.963	1.177	0.861	0.898	1.107	1.004	1.131	1.015	1.213	0.912	0.936	0.794	0.969	1.158	0.99	0.887	1.083	1.045	0.861	0.785	0.999	1.077	0.904
A-369	175.1	175.4	419.138	421.146	185.08	11617.5	1	1	Tier 3 one-reaction											0	5	255	0	1.075	1.111	0.896	0.636	0.468	1.29	1.532	0.792	0.874	0.7	0.828	0.925	0.916	1.086	1.481	0.83	0.947	0.943	0.981	0.873	0.948	1.549	1.724	0.817	0.965	0.863
A-T64	175.2	175.4	353.116	355.123	119.058	19746325	1	1	Tier 1	AN00291000	HMDB0000167	Threonine	1.77	0.7									0	1.006	0.952	0.852	0.9	1.376	0.741	0.73	1.33	1.114	1.122	1.107	1.03	1.117	1.082	0.782	1.134	0.942	1.154	1.256	1.084	0.958	0.843	0.725	1.193	1.074	1.132
A-350	175.2	175.3	428.137	430.144	194.079	32298	1	1	Tier 3 zero-reaction											1	33	637	0	1.423	1.238	0.768	1.596	1.237	1.065	1.169	0.797	1.226	0.899	1.132	0.845	1.005	0.846	1.01	0.969	1.102	0.738	0.828	0.896	0.772	0.873	0.774	0.774	0.503	0.798
A-374	176.2	176.5	515.171	517.177	281.112	18230.8	1	1	Tier 2						AN02416001		N6-Methyladenosine	0.05	40.5				0.0909	0.5157	0.5768	0.4809	1.16	1.395	0.755	0.911	0.939	1.025	1.097	1.003	1.048	1.042	0.975	0.639	1.094	1.059	0.91	0.681	1.072	1.067	0.694	0.626	0.985	1.186	0.776
A-368	176.2	176.5	466.164	468.171	232.106	21895.5	1	1	Tier 2						BM01730005	C04390	N6-Acetyl-LL-2,6-diaminoheptanedioic acid	0.36	0.8				0	0.964	1.135	0.884	1.499	1.071	0.897	0.797	1.092	1.108	1.366	1.004	0.99	1.154	1.232	0.887	1.479	0.988	1.469	1.036	1.493	1.31	0.704	0.532	1.26	1.182	1.232
A-376	176.2	176.5	558.164	560.17	324.106	20813.9	1	1	Tier 3 one-reaction											0	31	528	0	0.8	0.872	1.278	0.859	0.717	1.333	1.326	0.561	0.713	0.543	0.615	0.741	0.837	1.02	1.489	0.97	1.02	0.973	0.684	0.707	0.815	1.18	1.399	0.901	0.714	0.857
A-373	176.2	176.5	330.09	332.097	96.032	7763	1	1	Tier 3 one-reaction											0	4	252	0.1212	1.2949	1.2168	1.006	1.389	1.418	0.567	1.282	0.968	1.164	1.789	1.125	1.398	1.778	1.46	0.435	1.649	1.469	1.499	1.281	1.994	2.027	0.933	0.683	1.465	1.66	1.628
A-372	176.2	176.5	415.097	417.106	181.039	32871.8	1	1	Tier 3 zero-reaction											1	26	527	0	0.559	0.486	0.569	0.791	0.721	0.771	0.897	0.907	1.125	1.221	1.152	1.416	1.044	0.952	0.799	1.47	0.882	1.741	1.795	1.523	0.74	1.041	0.852	1.146	1.156	1.087
A-378	177.2	177.5	318.079	320.086	84.0209	15650.9	1	1	Tier 3 one-reaction											0	13	310	0.0606	0.5453	0.1289	0.901	0.808	1.268	0.737	1.389	2.02	2.135	1.706	1.063	1.354	1.26	2.133	0.597	2.53	1.552	1.494	0.941	1.261	1.06	0.591	0.93	1.722	1.52	0.974
A-377	177.2	177.5	550.138	552.144	316.08	12065.6	1	1	Tier 3 one-reaction											0	8	234	0.1818	0.2583	0.2889	0.2408	2.559	2.206	0.455	0.858	1.031	1.026	0.899	1.465	0.837	1.344	0.979	0.582	1.168	0.782	0.714	0.844	1.004	1.041	0.313	0.236	0.935	0.922	0.822
A-383	177.2	177.5	478.201	480.207	244.142	8005	1	1	Tier 3 one-reaction											0	6	181	0.1818	0.8965	2.9023	2.0115	0.917	1.371	0.58	0.822	1.101	1.083	1.146	1.003	1.101	1.066	1.055	0.517	1.032	1.11	0.913	0.998	1.32	1.336	0.63	0.4	0.854	1.264	0.889
A-381	177.2	177.6	483.145	485.151	249.086	71375.1	1	1	Tier 3 zero-reaction											2	41	612	0.0909	0.0175	0.4981	0.4153	0.848	1.34	0.692	1.341	2.189	2.226	2.114	1.18	1.656	1.23	2.57	0.46	2.443	2.173	1.471	0.934	1.231	1.071	0.483	0.777	1.616	1.729	0.916
A-379	177.2	177.5	359.118	361.125	125.06	19924.3	1	1	Tier 3 zero-reaction											3	8	258	0.1818	5.3456	0.6877	3.4873	1.387	1.072	0.97	0.966	1.106	1.608	1.392	1.203	1.55	1.159	1.119	0.729	1.088	1.242	1.279	1.211	1.679	1.038	0.751	0.561	1.198	1.086	1.034
A-387	178.2	178.6	337.085	339.092	103.027	377484	1	1	Tier 2						AN00184001		3-Oxoalanine	0.23	10.6				0.1212	0.0024	0.491	0.0032	0.747	1.234	0.612	0.723	1.005	0.893	1.003	0.768	1.517	1.342	1.092	0.609	0.643	1.206	1.192	1.075	1.367	1.545	0.608	0.428	0.946	1.324	1.021
A-384	178.2	178.6	408.122	410.129	174.064	11240	1	1	Tier 2						AN00938003		N-Acetyl-L-Asparagine	1.1	9.2				0.0606	1.111	1.204	1.082	0.815	0.788	1.535	1.683	0.816	0.8	0.766	0.815	0.963	0.853	1.035	1.473	0.888	0.854	0.831	0.806	0.899	0.927	1.613	1.907	0.677	0.864	0.787
A-385	178.2	178.6	380.075	382.082	146.017	5387.67	1	1	Tier 3 only two-reaction											0	0	4	0	0.93	0.817	0.923	0.866	0.908	0.667	0.885	1.252	1.121	1.075	0.827	1.801	1.325	0.866	0.814	1.164	1.108	0.909	1.079	1.097	1.187	0.735	0.583	1.21	1.329	1.488
A-392	179.2	179.7	363.149	365.155	129.09	1.007e+06	1	1	Tier 2						AN00386000	C02647	4-Guanidinobutanal	0.39	26.2				0	1.391	1.238	0.965	0.528	0.678	1.686	1.419	0.598	0.781	0.667	0.868	0.699	0.741	1.069	1.439	0.923	0.671	0.785	0.842	1.304	1.042	1.658	1.865	1.291	1.289	1.286
A-386	179.2	179.7	387.124	389.13	153.066	48684.3	1	1	Tier 2						AN00661000	C06502	FAPy-adenine	1.35	19.7				0	1.467	1.519	1.241	0.849	1.835	1.269	1.255	2.19	1.574	2.375	4.034	3.368	3.265	2.442	0.98	3.01	1.79	2.868	1.992	1.534	3.332	2.025	1.533	1.83	3.346	3.812
A-396	179.2	179.7	363.173	365.18	129.115	661569	1	1	Tier 3 one-reaction											0	10	196	0.0909	1.154	1.044	1.129	0.937	1.44	0.894	1.143	0.869	1.232	1.003	1.304	1.256	1.034	0.85	0.77	1.115	1.052	1.16	0.998	1.299	1.461	0.897	0.866	1.239	1.394	1.182
A-397	179.2	179.7	442.153	444.16	208.094	62946.1	1	1	Tier 3 one-reaction											0	26	508	0.1212	0.791	0.854	4.4727	1.985	1.304	0.892	1.018	1.293	0.949	0.957	1.412	1.121	0.833	1.281	0.63	0.973	1.034	1.144	0.673	0.918	1.017	0.792	0.355	0.596	0.772	0.564
A-395	179.2	179.7	276.08	278.087	42.0215	21715.9	1	1	Tier 3 one-reaction											0	3	196	0.0303	0.459	0.5133	0.428	0.646	0.79	1.914	1.372	0.665	0.953	0.801	1.584	1.309	0.919	1.132	1.499	1.213	0.872	1.049	1.061	1.53	1.473	1.948	1.871	1.85	1.502	1.524
A-391	179.2	179.7	355.063	357.07	242.009	18973.9	2	2	Tier 3 one-reaction											0	7	146	0	1.046	0.995	1.122	0.953	0.924	0.516	0.858	0.807	1.426	0.991	1.087	1.062	1.356	1.15	0.52	1.164	1.119	1.19	1.164	1.174	1.412	0.651	0.498	1.004	1.332	1.365
A-399	179.2	179.7	402.554	404.561	336.992	4487.2	2	2	Tier 3 one-reaction											0	2	35	0.0909	0.932	0.766	0.867	0.77	0.806	0.504	0.668	0.861	1.29	0.844	1.116	1.112	1.032	1.281	0.53	1.167	0.849	1.095	1.186	1.194	1.133	0.721	0.501	1.12	1.362	1.327
A-402	179.2	179.7	707.118	711.132	240.009	14978.7	1	2	Tier 3 only two-reaction											0	0	57	0	0.842	0.911	0.941	0.88	0.884	0.542	0.867	0.83	1.343	0.879	1.028	1.18	1.127	1.18	0.478	1.148	1.08	1.193	1.106	1.168	1.418	0.59	0.424	0.92	1.306	1.293
A-393	179.2	179.7	423.067	425.073	378.018	9079.1	2	2	Tier 3 only two-reaction											0	0	69	0.0606	0.606	0.648	0.708	0.745	0.641	0.405	0.62	0.692	0.985	0.72	0.718	0.711	0.978	0.825	0.422	0.829	0.675	0.869	0.875	0.953	0.82	0.487	0.381	0.935	1.066	0.95
A-389	179.2	179.7	478.128	480.135	244.07	86694.3	1	1	Tier 3 zero-reaction											2	29	465	0	1.005	0.863	1.089	0.75	0.771	1.126	0.968	0.753	1.086	0.838	1.046	1.143	0.809	1.141	1.267	0.941	0.904	1.131	1.111	0.863	1.029	1.147	1.356	0.822	0.901	0.856
A-400	179.2	179.7	610.197	612.203	376.138	8426	1	1	Tier 3 zero-reaction											1	10	341	0	0.067	0.061	0.052	1.092	1.3	0.758	1.045	1.288	1.538	1.388	1.142	1.335	0.88	0.856	0.645	0.82	1.408	0.971	0.788	1.35	0.938	0.615	0.455	0.868	1.006	0.9
A-390	179.2	179.7	490.093	494.106	22.9832	21000.5	1	2	Unidentified														0	0.624	0.665	0.65	0.645	0.985	0.831	0.83	1.044	0.753	0.688	0.791	0.488	0.481	0.56	0.648	0.538	0.539	0.526	0.615	0.676	0.656	0.714	0.605	0.525	0.609	0.575
A-405	180.2	180.8	414.122	416.129	180.064	232741	1	1	Tier 2						BM01026000	C22137	Isomer 5 of 4-Chloro-L-lysine	6.47	6.8				0	0.292	0.548	0.414	0.865	0.968	0.642	0.654	0.906	1.053	0.985	0.949	1.104	0.813	0.849	0.563	0.828	1.15	0.968	0.797	0.878	0.972	0.494	0.499	0.745	0.863	0.906
A-394	180.2	180.8	438.134	440.14	204.075	144877	1	1	Tier 2						AN01346002		Isomer 1 of Alanyl-Aspartate	1.04	26.3				0.1212	0.881	0.686	0.2013	0.38	1.82	0.681	0.315	0.648	0.678	0.457	0.344	1.755	1.464	1.816	0.455	0.354	2.689	1.667	0.889	1.075	1.824	0.753	0.5	0.64	1.196	1.416
A-407	180.2	180.8	459.134	461.141	225.076	87356.3	1	1	Tier 3 one-reaction											0	21	414	0.0606	0.2814	0.833	0.2625	0.938	0.703	0.728	0.577	1.08	1.255	1.188	1.06	1.276	0.831	1.466	0.982	0.845	0.642	1.007	0.887	0.516	0.492	0.518	0.577	0.606	0.677	0.482
A-380	180.2	180.8	413.084	415.092	179.025	43792.9	1	1	Tier 3 one-reaction											0	11	336	0	0.933	0.891	0.867	0.471	0.92	0.533	0.615	0.775	0.755	0.796	0.852	1.231	1.139	0.869	0.664	1.048	1.07	0.99	0.954	1.177	1.141	0.642	0.5	1.039	1.244	1.049
A-398	180.2	180.8	414.064	416.07	360.011	5682.18	2	2	Tier 3 one-reaction											0	2	100	0.0606	0.88	1.121	0.885	0.991	1.06	0.533	0.937	1.092	1.425	1.115	1.202	1.347	1.35	1.36	0.549	1.164	1.123	1.106	1.251	1.494	1.361	0.862	0.54	1.08	1.278	1.262
A-401	180.2	180.8	521.117	523.124	287.059	5650	1	1	Tier 3 one-reaction											0	5	166	0.1818	0.8455	0.9457	0.7885	1.649	1.41	0.929	0.959	1.297	0.72	0.966	0.825	0.976	0.992	1.349	0.442	1.006	0.769	0.929	0.806	1.448	1.118	0.633	0.521	0.993	1.31	0.708
A-404	180.2	180.8	354.063	356.07	240.009	77929	2	2	Tier 3 only two-reaction											0	0	57	0	0.851	0.824	0.816	0.85	0.788	0.476	0.854	0.805	1.2	0.995	1.179	1.025	1.131	1.082	0.466	1.143	0.988	1.073	1.054	1.108	1.28	0.601	0.422	0.851	1.172	1.142
A-T706	180.6	181.2	408.156	410.166	174.1	3864	1	1	Tier 1	BP00943001	HMDB0034365	L-Theanine	5.41	0.7									0.303	0.8929	1.307	0.8327	0.8523	1.515	1.149	0.898	1.47	1.336	1.128	1.578	0.908	1.139	1.107	1.181	1.257	1.053	1.1112	1.3135	1.329	1.255	1.555	1.429	1.3647	1.355	1.2233
A-408	181.2	181.9	436.154	438.161	202.096	80594.8	1	1	Tier 1	AN01320003	HMDB0029047	Seryl-Proline	1.67	2.2									0	1.122	0.893	0.768	0.223	0.416	1.841	1.552	0.363	0.381	0.278	0.49	0.575	0.516	0.693	1.749	0.553	0.625	0.516	0.582	0.535	0.526	1.927	1.954	0.394	0.581	0.522
A-403	181.3	181.9	537.202	539.211	303.144	6208	1	1	Tier 3 one-reaction											0	12	233	0	0.943	0.918	1.001	0.487	0.451	0.985	0.823	0.403	0.617	0.374	0.498	0.69	0.476	0.794	1.368	0.553	0.291	0.658	0.429	0.5	0.444	1.616	1.267	0.545	0.563	0.607
A-410	181.3	181.9	521.207	523.213	287.148	5907	1	1	Tier 3 one-reaction											0	3	171	0	0.981	1.191	0.912	0.512	0.743	1.434	1.504	0.686	0.914	0.654	0.615	0.695	0.903	1.141	1.594	0.7	0.762	0.78	1.025	0.856	0.803	1.596	1.519	0.782	0.94	0.923
A-T557	182	182.7	393.111	395.119	159.053	56874	1	1	Tier 2						BM00722001	HMDB0029433	4-Methylene-L-glutamic acid	0.43	8.1				0	0.688732	0.770341	0.642263	1.413	1.016	0.901	0.888	1.566	1.057	1.261	0.96	1.107	1.108	1.158	0.791	0.934	1.514	1.17	0.959	1.15	1.349	0.718	0.563	1.104	1.045	1.117
A-415	182.3	182.9	464.148	466.155	230.09	19417.6	1	1	Tier 1	AN01708000	HMDB0028761	Aspartyl-Proline	0.92	3.3									0.0909	0.0913	0.0537	0.3273	0.659	0.884	1.214	1.139	0.665	0.746	0.682	0.763	0.931	0.915	0.796	1.107	0.895	1.105	0.854	0.864	0.883	0.981	1.481	1.559	0.671	0.856	0.89
A-411	182.3	183	493.176	495.183	259.117	7680.17	1	1	Tier 2						AN02089003	C05939	Linatine	1.05	12.8				0.0303	1.003	0.2585	1.053	0.293	0.572	1.199	1.121	0.57	0.666	0.475	0.454	0.642	0.831	0.709	1.278	0.609	0.563	0.495	0.588	0.588	0.703	1.348	1.377	0.441	0.782	0.529
A-414	182.3	183	420.123	422.13	186.065	19585.5	1	1	Tier 3 one-reaction											0	16	345	0.0909	0.0087	0.4543	0.0084	1.511	1.712	0.765	0.608	0.865	0.928	0.681	0.894	0.83	1.058	1.194	1.098	1.517	1.353	0.752	0.747	1.187	1.22	0.632	0.985	0.968	0.819	0.812
A-413	182.3	182.9	321.138	323.145	87.0796	15393.8	1	1	Tier 3 one-reaction											0	5	52	0.1515	0.335	0.3747	0.3124	1.207	1.105	0.602	0.92	1.022	1.058	0.888	0.85	1.047	0.861	0.863	0.523	0.923	1.079	0.861	0.616	1.25	1.214	0.79	0.616	0.912	1.101	0.993
A-412	182.3	182.9	479.071	481.078	245.013	6141	1	1	Tier 3 one-reaction											0	4	95	0.0909	0.977	1.193	0.988	1.135	1.014	0.648	1.001	1.091	1.433	1.23	1.258	1.123	1.385	1.057	0.756	1.383	0.994	1.333	1.727	1.334	1.271	0.916	0.691	1.624	1.359	1.391
A-419	183.3	184	521.252	523.258	287.193	12420.8	1	1	Tier 1	AN02515001	HMDB0028713	Arginyl-Leucine	4.52	2.3									0.0909	0.2535	0.2835	0.2364	0.311	0.622	1.788	1.219	0.481	0.942	0.449	0.749	0.977	0.879	1.277	1.368	1.116	0.708	0.754	0.665	1.118	0.808	1.688	1.488	0.484	1.066	0.78
A-421	183.3	184	330.079	332.086	96.0211	27100	1	1	Tier 3 one-reaction											0	4	314	0	0.976	1.043	0.943	0.786	0.82	0.833	0.996	0.856	0.904	0.892	0.949	0.909	0.845	0.979	0.883	0.704	1.099	0.673	0.626	0.723	1.026	0.658	0.855	0.903	0.912	0.871
A-416	183.3	184	342.102	344.109	108.044	20716	1	1	Tier 3 only two-reaction											0	0	124	0.6364	0.712	0.842	0.823	1.3393	1.146	0.2764	0.5963	1.096	1.0243	0.8029	0.9394	0.6	1.4556	0.8269	0.413	1.1016	1.0212	0.9927	2.1367	1.0038	0.7501	0.6183	0.537	1.0033	0.77	0.9623
A-417	184.3	185.1	411.067	413.073	177.008	50517.4	1	1	Tier 3 one-reaction											0	3	149	0.0909	0.972	1.041	0.867	0.535	0.915	0.543	0.669	1.104	0.982	1.086	0.939	1.308	1.255	1.26	0.567	1.325	1.277	1.012	1.266	1.503	1.289	0.558	0.35	1.308	1.479	1.327
A-442	184.3	185.1	551.217	553.225	317.159	11938	1	1	Tier 3 one-reaction											0	7	166	0	1.05	1.015	1.064	0.461	0.48	1.305	1.233	0.451	0.379	0.436	0.444	0.561	0.398	0.812	1.304	0.419	0.233	0.546	0.444	0.404	0.649	1.153	1.12	0.411	0.409	0.363
A-T532	184.9	185.7	348.101	350.108	114.043	20377596	1	1	Tier 2						BM00253000	HMDB0060245	3-Cyano-L-alanine	0.06	8.2				0.0606	0.0009	1.111	1.524	0.999	1.182	0.577	0.858	1.044	1.37	1.152	1.26	1.087	1.259	1.124	0.513	1.203	1.023	1.223	1.351	1.361	1.353	0.776	0.574	1.567	1.451	1.38
A-424	185.3	186.2	362.574	364.581	257.031	8654.6	2	2	Tier 3 one-reaction											0	11	248	0	0.855	0.812	0.928	0.933	1.173	1.137	1.795	1.203	1.436	1.348	0.95	0.817	0.772	0.879	0.985	0.917	1.032	0.981	1.188	1.048	1.224	1.04	0.816	0.576	0.868	1.18
A-426	186.3	187.3	295.111	297.118	61.0529	9.61406e+06	1	1	Tier 1	AN00037000	C00189	Ethanolamine	0.31	6									0	1.02	0.931	0.953	0.989	1.263	0.825	0.697	1.297	1.161	1.412	0.964	1.43	1.008	1.105	0.713	1.183	1.3	1.16	0.976	1.294	1.123	0.603	0.617	0.964	1.108	0.976
A-432	187.4	188.4	334.122	336.129	100.064	1.40105e+06	1	1	Tier 3 one-reaction											0	3	242	0.1818	0.0098	0.0093	0.0012	0.788	0.608	0.617	0.984	0.628	1.118	0.911	0.993	0.992	1.069	0.778	0.765	1.401	1.157	1.138	1.704	1.114	1.109	0.923	0.924	1.033	0.986	1.857
A-423	188.4	189.4	379.131	381.138	145.073	75911.7	1	1	Tier 2						AN00561000	C04076	L-Allysine	2.41	28.2				0	1.061	1.101	0.927	0.932	0.892	1.674	1.614	0.715	0.739	0.681	0.945	0.936	0.701	1.108	1.725	0.718	0.846	0.692	0.672	0.741	0.825	1.512	1.585	0.603	0.758	0.601
A-430	188.4	189.4	438.134	440.14	204.076	65837.2	1	1	Tier 2						AN01346002		Isomer 2 of Alanyl-Aspartate	2.24	34.9				0.0909	0.92	0.686	0.953	0.354	1.868	0.648	0.337	0.696	0.67	0.48	0.383	1.58	1.31	1.808	0.474	0.347	2.662	1.693	0.914	1.086	1.916	0.698	0.469	0.64	1.207	1.375
A-428	188.4	189.4	384.112	386.118	150.054	71516.5	1	1	Tier 3 zero-reaction											10	64	777	0	1.085	1.087	0.953	0.777	0.829	1.131	1.001	0.734	0.879	0.827	0.831	0.947	0.574	0.798	1.422	0.596	0.688	0.745	0.759	0.683	0.714	1.121	1.293	0.576	0.693	0.683
A-425	189.4	190.5	394.143	396.15	160.085	59020.5	1	1	Tier 1	AN00738000	HMDB0028680	Alanyl-Alanine	0.15	1									0	0.929	1.009	0.973	0.445	1.146	1.426	1.351	0.539	0.61	0.46	0.482	1.152	0.717	1.207	1.328	0.511	1.408	1.01	0.694	0.806	1.093	1.392	1.389	0.506	0.826	0.915
A-429	189.4	190.5	466.165	468.172	232.107	77377.9	1	1	Tier 1	AN01730004	HMDB0029123	Valyl-Aspartate	2.26	0.4									0	1.007	1.03	0.951	0.393	0.505	1.642	1.506	0.48	0.644	0.424	0.717	0.596	0.501	0.679	1.502	0.534	0.771	0.54	0.52	0.693	0.592	2.201	1.917	0.474	0.598	0.587
A-438	189.4	190.5	661.088	663.095	427.03	12660.5	1	1	Tier 2						AN04132002	C00361	dGDP	0.83	55.3				0.7576	0.821	0.967	0.933	0.7662	0.9919	0.5193	0.6523	0.9308	1.1141	0.84	1.0247	0.8622	1.0824	0.902	0.5202	0.9408	0.8011	0.0693	1.1809	0.9836	1.0488	0.6964	0.5857	1.2269	1.1251	1.0998
A-434	189.4	190.5	459.134	461.141	225.076	27656	1	1	Tier 3 one-reaction											0	23	468	0.0909	0.5077	0.5679	0.4735	0.951	0.703	0.72	0.513	1.169	1.198	1.27	1.052	1.207	0.856	1.3	0.93	0.744	0.614	0.989	0.86	0.497	0.545	0.541	0.594	0.698	0.706	0.493
A-437	189.4	190.5	419.164	421.171	185.106	27923	1	1	Tier 3 zero-reaction											2	12	238	0.0909	0.8054	0.9008	0.9388	1.063	1.316	0.667	0.784	1.161	1.046	1.201	0.993	1.224	1.145	0.998	0.37	0.952	1.233	0.816	0.929	1.348	1.126	0.737	0.305	0.858	1.119	0.882
A-440	189.4	190.5	266.118	268.124	32.0594	12579.2	1	1	Unidentified														0.7576	0.955	1.148	0.914	0.7005	1.1378	0.6354	0.7056	1.0604	1.03	1.1115	1.3255	1.0716	0.9129	1.1899	0.266	1.1286	0.9435	1.0765	0.7868	1.0282	0.9905	0.5392	0.5457	0.9069	1.0652	0.9974
A-436	190.4	191.6	426.123	428.13	192.064	21208.8	1	1	Tier 3 zero-reaction											1	38	661	0	1.012	1.123	0.761	0.639	0.846	0.67	0.81	0.705	0.827	0.583	0.639	0.77	0.799	0.67	0.675	0.715	0.806	0.697	0.562	0.73	0.891	0.602	0.702	0.833	0.707	0.607
A-439	190.4	191.6	381.146	383.155	147.088	12885.3	1	1	Unidentified														0.0909	0.986	1.039	1.044	0.944	1.144	0.906	0.871	1.452	1.334	1.144	1.397	1.231	1.406	1.316	1.02	1.377	1.133	1.614	1.93	1.557	1.431	1.035	1.033	1.725	1.626	1.605
A-449	191.4	192.7	309.091	311.097	75.0321	9.4245e+06	1	1	Tier 1	AN00076000	C00037	Glycine	0.34	3.7									0	0.969	0.947	0.986	0.652	1.04	1.327	1.01	1.672	0.749	0.811	0.796	0.773	0.703	0.713	1.194	0.786	0.878	0.8	0.767	0.808	0.79	1.438	1.397	0.793	0.765	0.965
A-444	191.4	192.7	470.139	472.146	236.081	91845.9	1	1	Tier 1	AN01779001	HMDB0029045	Seryl-Methionine	5.09	3.7									0.0606	0.929	0.989	0.941	1.384	0.81	1.028	1.259	1.027	0.929	1.111	1.435	1.119	1.212	0.956	1.387	1.162	0.673	0.746	1.044	1.449	0.846	0.721	0.677	1.077	1.093	0.734
A-445	191.4	192.7	486.18	488.186	252.122	5240.83	1	1	Tier 2						AN01998001		Prolyl-Histidine	1.08	52.6				0.0909	0.9643	0.9603	0.8006	1.45	1.034	0.839	1.163	1.057	0.828	0.883	1.037	1.006	1.349	1.009	0.911	1.087	0.857	0.914	0.814	0.851	1.201	0.742	0.529	0.767	1.164	0.797
A-456	191.4	192.7	408.159	410.166	174.101	57671.9	1	1	Tier 2						PR00943004		N5-Acetyl-L-Ornithine	0.87	3.3				0	0.902	0.952	0.902	1.604	1.179	1.128	1.117	1.329	0.961	1.298	1.124	1.199	0.907	1.084	0.971	1.062	1.325	1.158	0.916	1.307	0.948	0.996	0.893	0.843	1.206	0.791
A-447	191.4	192.7	481.128	483.135	247.07	50883.3	1	1	Tier 3 one-reaction											0	14	397	0.1515	0.3742	0.4185	0.349	1.406	1.152	0.573	0.829	0.883	1.23	0.935	0.945	1.5	1.315	0.912	0.72	0.548	1.155	1.198	1.198	1.465	1.286	0.408	0.287	0.913	1.244	1.172
A-441	191.4	192.7	493.129	495.138	259.07	8568.46	1	1	Tier 3 one-reaction											0	10	315	0.1818	0.9285	4.7989	0.8659	1.379	1.061	0.57	0.773	1.029	1.19	1.057	0.874	1.285	1.399	1.032	0.649	0.644	1.137	1.071	1.27	1.225	1.423	0.455	0.282	1.305	1.301	1.005
A-443	191.4	192.7	561.101	563.106	327.042	3899.8	1	1	Tier 3 one-reaction											0	5	112	0.1515	1.0904	0.9481	1.0168	1.24	0.925	0.72	1.432	0.855	1.133	1.141	1.204	1.038	1.341	1.165	0.44	1.44	1.35	1.373	1.429	1.667	1.69	0.91	0.483	1.046	1.502	1.918
A-T86	192.1	193.4	365.116	367.124	131.058	25262	1	1	Tier 1	AN00406012	HMDB0060460	cis-4-Hydroxy-D-proline	0.41	2									0.1515	0.6555	0.7331	0.6112	0.939	1.081	1.036	0.702	0.984	0.965	0.856	0.862	0.878	0.954	0.947	0.98	0.992	0.817	1.041	0.881	0.93	0.932	0.689	0.636	0.898	0.97	1.016
A-455	192.4	193.7	422.139	424.145	188.08	23579.5	1	1	Tier 2						BM01130002	C20918	Tabtoxinine-beta-lactam	1.55	1.3				0	0.953	1.615	0.786	0.475	0.673	1.892	1.731	0.613	0.688	0.564	0.598	0.741	0.656	0.81	1.528	0.601	0.591	0.511	0.701	0.578	0.697	1.777	2.478	0.44	0.56	0.72
A-452	192.4	193.7	442.154	444.16	208.095	49160	1	1	Tier 3 one-reaction											0	26	507	0.1515	0.4421	0.4767	1.1026	1.537	1.03	0.834	0.888	1.073	0.816	0.863	1.379	0.857	0.578	0.788	0.489	0.514	0.722	0.831	0.529	0.676	0.736	0.61	0.302	0.455	0.597	0.42
A-450	192.4	193.7	388.133	390.14	154.075	24270.9	1	1	Tier 3 one-reaction											0	23	301	0.1212	0.4254	0.4758	0.3967	1.579	0.824	0.846	1.065	1.135	1.96	1.891	1.347	0.939	1.554	1.23	0.927	1.66	1.009	1.69	1.301	1.463	1.049	0.461	0.583	1.578	1.233	1.124
A-453	192.5	193.7	531.149	533.155	297.09	30292	1	1	Tier 1	AN02656000	C00170	5'-Methylthioadenosine	1.54	2.7									0	0.991	0.904	0.914	0.967	1.137	0.87	0.936	1.044	1.031	1.035	1.012	1.181	1.036	0.97	0.801	1.225	1.42	1.046	1.019	0.922	1.109	0.861	0.824	1.028	1.247	1.199
A-454	192.5	193.7	407.128	409.135	173.069	42523	1	1	Tier 2						BM00926004	C21248	2-Aminovalienone	1.57	16.2				0.1818	0.6045	0.6761	0.5637	0.981	0.922	0.68	0.663	1.312	1.11	1.105	1.059	1.167	1.228	1.336	0.694	1.114	1.201	1.251	1.135	1.2	1.063	0.618	0.551	1.059	1.146	1.195
A-459	193.5	194.8	464.149	466.157	230.091	17522.4	1	1	Tier 1	AN01708001	HMDB0029013	Prolyl-Aspartate	1.13	1.1									0	0.992	1.157	0.786	0.766	0.903	1.309	1.283	0.896	0.899	0.836	0.884	1.008	0.787	0.907	1.15	0.973	1.024	0.853	0.873	0.977	0.901	1.255	1.047	0.863	0.932	0.841
A-T575	193.5	194.8	422.138	424.146	188.08	24586	1	1	Tier 2						BM01130003		Tabtoxinine-delta-lactam	1.69	11.3				0.0909	0.1577	0.1764	0.1471	0.462	0.524	2.093	1.867	0.468	0.621	0.484	0.528	0.704	0.58	0.703	1.686	0.567	0.572	0.491	0.52	0.596	0.725	1.921	2.523	0.415	0.577	0.637
A-458	193.5	194.8	580.245	582.251	346.186	11673.6	1	1	Tier 3 one-reaction											0	2	100	0	0.899	0.876	1.094	0.528	0.599	1.823	1.406	0.71	0.567	0.514	0.58	0.819	0.702	1.179	1.804	0.75	0.5	0.731	0.619	0.743	0.665	1.871	1.71	0.752	0.707	0.637
A-473	194.5	195.8	479.197	481.203	245.138	131527	1	1	Tier 1	AN01890003	HMDB0028902	Isoleucyl-Asparagine	1.97	1.2									0	1.001	1.04	0.804	0.383	0.504	2.258	1.866	0.453	0.481	0.466	0.457	0.659	0.519	0.88	1.863	0.535	0.57	0.562	0.62	0.562	0.556	1.999	1.685	0.49	0.626	0.611
A-461	194.5	195.8	492.641	494.648	517.165	11040	2	2	Tier 3 one-reaction											0	10	309	0.1515	0.451	0.5044	0.4205	1.042	1.034	0.886	0.899	0.841	1.212	1.056	1.045	1.35	0.775	1.202	1.061	0.972	1.147	1.241	1.729	0.909	1.102	0.95	0.642	0.862	0.842	1.095
A-462	194.5	195.8	428.162	430.168	194.103	8336	1	1	Tier 3 one-reaction											0	2	13	0.0909	1.04	0.856	1.134	1.357	1.231	1.515	1.26	0.986	0.831	0.916	0.615	0.836	0.922	0.979	1.741	0.861	0.794	0.795	0.656	1.161	0.793	1.161	1.31	0.646	0.653	0.535
A-463	194.5	195.8	409.107	411.114	175.049	15294.5	1	1	Tier 3 zero-reaction											2	28	456	0	1.236	1.44	1.09	1.217	1.241	0.666	1.349	0.859	1.42	1.446	1.366	1.842	1.361	1.722	0.721	1.496	1.356	1.585	1.353	2.21	1.773	0.776	0.582	1.317	1.706	1.62
A-457	194.5	195.8	492.641	494.647	258.583	11790.4	1	1	Unidentified														0.1515	0.451	0.5044	0.4205	1.042	1.034	0.886	0.899	0.841	1.212	1.056	1.045	1.35	0.775	1.202	1.061	0.972	1.147	1.241	1.729	0.909	1.102	0.95	0.642	0.862	0.842	1.095
A-464	195.5	196.8	523.186	525.193	289.128	8098	1	1	Tier 2						BM02541002	C20919	Isotabtoxin	0.84	12.6				0.0606	0.643	1.0352	0.7878	0.716	0.724	1.517	1.349	0.97	0.835	0.68	0.781	1.043	0.578	1.141	1.333	0.848	1.055	1.152	0.751	1.156	1.367	2.418	1.621	0.897	1.013	0.867
A-468	195.5	196.8	480.144	482.151	246.086	41874	1	1	Tier 2						AN01900001		Isomer 2 of L-alpha-Aspartyl-L-hydroxyproline	1.46	46.3				0	1.187	1.246	0.934	0.677	1.076	1.208	1.027	0.889	1.049	0.889	1.003	1.242	0.747	0.969	1.384	0.75	0.813	1.011	1.084	0.835	1.096	1.221	1.358	0.871	0.915	0.857
A-471	195.5	196.8	458.073	460.08	224.015	24337.4	1	1	Tier 3 one-reaction											0	3	68	0	0.996	1.011	0.834	1.009	1.266	0.352	1.013	0.891	1.147	0.739	0.917	1.258	1.145	0.894	0.12	1.137	1.163	0.979	0.588	1.412	1.378	0.409	0.21	0.99	1.304	1.045
A-476	196.5	197.9	422.175	424.182	188.117	164527	1	1	Tier 1	AN01133009	HMDB0000446	N-Alpha-acetyllysine	1.23	0.1									0.2424	0.997	0.971	0.963	1.359	1.064	1.579	1.522	1.194	0.8445	1.084	1.4888	1.759	1.5727	1.3007	1.319	1.271	0.864	1.101	2.3617	1.418	1.056	2.024	1.604	1.517	1.486	1.393
A-470	196.5	197.9	427.1	429.107	193.042	31678.4	1	1	Tier 3 one-reaction											0	18	338	0	1.176	1.241	1.064	0.597	1.304	0.782	0.661	0.745	0.734	0.43	0.69	0.946	0.916	0.737	0.806	0.856	0.861	0.678	0.67	0.818	0.84	0.897	0.756	0.701	1.02	0.909
A-472	196.5	197.9	458.149	460.156	224.091	46538	1	1	Tier 3 zero-reaction											1	34	507	0.6667	0.979	0.87	0.916	1.0143	1.1478	0.5617	0.5267	0.9052	0.9673	0.6291	0.874	1.4357	0.9344	1.1145	0.109	0.5516	0.8058	0.7866	0.9941	1.0221	0.985	0.6284	0.6644	1.2844	1.4712	0.9102
A-482	197.5	198.9	380.126	382.134	146.068	11493	1	1	Tier 2						AN00574005		Glycyl-Alanine	3.74	18.4				0.0909	1.002	0.836	0.97	0.78	1.05	2.691	1.957	0.946	0.92	0.858	0.827	0.948	1.019	0.982	1.924	0.95	0.929	1.009	0.963	0.937	0.935	1.971	2.824	1.207	0.941	1.065
A-467	197.5	198.9	450.17	452.177	216.112	74200.8	1	1	Tier 1	AN01516002	HMDB0029069	Threoninyl-Proline	1.56	1.7									0	1.147	0.97	0.973	0.342	0.604	1.552	1.262	0.448	0.544	0.565	0.563	0.665	0.639	0.697	1.505	0.85	0.669	0.994	0.916	1.147	0.718	1.673	1.938	1.098	0.619	1.602
A-491	197.5	198.9	493.211	495.219	259.153	19018	1	1	Tier 1	AN02092003	HMDB0028905	Isoleucyl-Glutamine	0.85	4.4									0	1.175	1.358	1.104	0.818	0.811	1.446	1.54	0.757	1.065	1.003	0.894	1.265	0.869	1.143	1.462	1.006	0.872	1.017	0.879	1.124	1.024	1.308	1.071	0.91	0.961	0.698
A-460	197.5	198.9	566.115	568.121	332.056	84388.4	1	1	Tier 3 one-reaction											0	3	101	0.7576	1.001	1.173	1.063	0.6409	0.0175	0.4344	0.5456	0.7786	0.9319	0.7027	0.8571	0.7212	1.1317	0.7545	0.4351	0.787	0.7138	0.8356	0.9878	0.8228	0.8773	0.5825	0.49	1.0263	0.9411	0.9199
A-478	197.5	198.9	342.047	344.053	107.988	45026.2	1	1	Tier 3 one-reaction											0	5	3	0	0.914	0.988	0.831	0.658	0.817	0.8	0.999	1.838	1.063	0.719	0.837	0.833	1.082	0.883	0.878	1.021	1.146	1.041	0.765	0.753	0.939	0.889	0.997	1.004	0.948	0.827
A-480	197.5	198.9	567.213	569.218	333.154	5120.4	1	1	Tier 3 one-reaction											0	6	195	0	0.868	0.837	0.869	0.715	0.588	1.339	1.31	0.684	0.72	0.698	0.74	0.872	0.726	1.202	1.41	0.759	0.648	0.781	0.784	0.65	0.61	1.472	1.147	0.808	0.632	0.608
A-446	197.5	199.2	396.112	398.119	162.054	123731	1	1	Tier 3 zero-reaction											5	81	736	0	1.005	1.013	1.146	1.395	1.146	0.916	0.777	1.091	1.302	1.126	1.069	1.311	1.15	1.238	0.917	1.26	1.3	1.377	1.17	1.048	1.025	0.78	0.791	0.962	0.947	1.075
A-451	197.5	198.9	509.207	511.214	275.149	10262.1	1	1	Tier 3 zero-reaction											2	10	122	0	0.973	0.873	1.125	0.477	0.556	1.756	1.51	0.518	0.544	0.452	0.452	0.731	0.464	1.278	1.59	0.497	0.41	0.597	0.498	0.649	0.514	1.776	1.765	0.716	0.479	0.487
A-477	197.6	198.9	504.589	506.596	541.062	75497.6	2	2	Tier 3 one-reaction											0	2	91	0.7273	0.921	1.071	0.961	0.7853	1.0166	0.5322	0.6685	0.954	1.1419	0.861	1.0502	0.8837	1.1094	0.013	0.5331	0.9642	0.8211	1.0239	1.2103	1.0081	1.0749	0.7138	0.6003	1.2575	1.1531	1.1272
A-489	198.6	199.9	478.165	480.172	244.107	48387.2	1	1	Tier 1	AN01874002	HMDB0029016	Prolyl-Glutamate	1.64	0.4									0	1.021	0.831	0.775	0.578	0.757	1.771	1.223	0.652	0.533	0.5	0.621	0.804	0.725	0.691	1.467	0.779	0.668	0.675	0.654	0.841	0.645	2.102	2.082	0.678	0.639	0.816
A-474	198.6	200	537.2	539.209	303.142	8760.78	1	1	Tier 3 one-reaction											0	12	235	0	0.884	0.859	0.926	0.645	0.522	1.61	1.435	0.692	0.716	0.611	0.589	0.931	0.841	1.157	1.567	0.64	0.541	0.558	0.687	0.84	0.646	1.608	1.871	0.846	0.754	0.78
A-469	198.6	200	337.158	339.165	103.099	7751.8	1	1	Tier 3 one-reaction											0	5	215	0.1212	1.0454	1.1693	0.9749	1.065	1.292	0.908	1.044	1.272	1.16	1.234	1.077	1.356	1.09	1.156	0.887	1.06	1.233	1.147	1.054	1.243	1.237	0.957	0.877	1.211	1.203	1.078
A-483	198.6	200	259.552	261.558	50.9871	6985.2	2	2	Tier 3 one-reaction											0	1	2	0	0.622	0.835	0.714	0.751	0.748	0.814	0.832	1.137	0.892	0.769	0.796	0.585	0.399	0.704	0.768	0.549	0.377	0.476	0.569	0.7	0.597	0.85	0.573	0.506	0.494	0.515
A-487	198.6	199.9	456.133	458.139	222.075	256582	1	1	Tier 3 zero-reaction											1	53	680	0.0606	2.0727	0.023	0.3572	1.208	0.834	0.596	0.712	0.995	1.2	0.956	0.855	1.408	1.244	1.04	0.621	0.703	1.037	1.254	1.178	1.1	1.118	0.476	0.461	0.732	0.99	0.986
A-486	199.6	201	396.112	398.119	162.054	32311	1	1	Tier 3 zero-reaction											5	81	736	0	1.086	0.995	1.096	1.277	1.152	0.936	0.885	1.113	1.347	1.112	1.051	1.35	1.156	1.192	0.958	1.164	1.188	1.294	1.135	1.103	1.118	0.835	0.89	1.022	1.035	1.135
A-497	200.6	202	350.154	352.16	116.095	76700.8	1	1	Tier 2						AN00270000	C00990	5-Aminopentanamide	0.56	18.3				0.3939	0.882	0.969	0.929	1.678	1.3301	1.044	1.191	2.744	1.6006	1.665	1.5026	1.4402	1.4334	1.553	1.07	1.3696	1.303	1.4885	2.204	1.281	1.4796	2.3169	0.984	1.677	1.4559	1.2256
A-495	200.6	202	565.186	567.192	331.127	52931	1	1	Tier 3 one-reaction											0	8	278	0.0909	0.2159	0.2415	0.2013	1.952	1.392	0.406	0.457	1.175	1.178	1.313	1.16	1.349	1.232	1.168	0.316	1.461	1.851	1.435	1.172	1.162	1.161	0.234	0.233	0.967	1.182	1.16
A-493	200.6	202	414.089	416.094	180.031	144362	1	1	Tier 3 only two-reaction											0	0	50	0.1818	0.7951	0.8968	0.7858	1.005	1.031	0.681	0.622	1.201	0.947	1.086	0.836	1.017	1.081	1.28	0.776	0.733	1.196	1.046	0.942	1.674	1.089	0.698	0.505	1.268	1.224	1.039
A-T1724	201.6	203	381.146	383.155	147.089	20322	1	1	Tier 2						EF00587002	HMDB0029449	(2R,3R,4R)-2-Amino-4-hydroxy-3-methylpentanoic acid	7.71	17.1				0.0606	1.052	0.98	1.004	1.292	1.103	0.829	0.931	1.102	1.126	0.802	1.03	1.272	1.058	1.16	0.668	1.216	1.049	1.047	1.031	1.655	1.208	1.033	0.66	1.644	1.567	2.088
A-498	201.6	203.1	436.19	438.197	202.131	19184	1	1	Tier 3 one-reaction											0	14	195	0	0.986	0.948	1.014	1.935	1.184	0.908	0.991	1.517	1.16	1.02	1.236	1.368	0.919	1.194	0.66	1.339	1.729	1.335	1.139	1.456	1.44	0.856	0.666	1.726	1.257	1.013
A-494	201.6	203.1	428.138	430.145	194.08	126664	1	1	Tier 3 zero-reaction											1	33	637	0	0.947	0.985	1.228	1.503	1.178	1.366	1.188	0.826	1.375	0.665	0.894	0.904	1.098	1.159	1.247	0.987	0.992	0.833	0.616	0.797	0.739	0.912	0.966	0.781	0.688	0.749
A-499	202.6	204.1	534.144	536.15	300.086	21799.8	1	1	Tier 2						BP02705001		Isomer 1 of 1-O-4-Hydroxybenzoyl-beta-D-Glucose	2.13	73.4				0.1515	0.0313	1.322	0.0373	1.127	1.142	1.133	0.942	1.012	0.853	0.951	0.783	0.882	1.096	0.922	1.007	0.953	1.014	1.142	0.773	0.811	1.157	0.987	1.122	0.927	0.946	0.593
A-503	202.6	204.1	550.233	552.24	316.175	6489.8	1	1	Tier 3 one-reaction											0	1	70	0	1.385	1.117	0.784	0.714	0.682	1.802	1.413	0.634	0.85	0.686	0.658	1.024	0.698	1.35	1.695	0.737	0.545	0.874	0.794	0.715	0.661	1.623	1.521	0.709	0.84	0.585
A-507	202.6	204.1	509.205	511.213	275.147	5777.11	1	1	Tier 3 zero-reaction											2	10	128	0	1.089	1.083	1.255	0.47	0.773	1.636	1.463	0.649	0.573	0.459	0.617	0.741	0.683	1.097	1.505	0.623	0.595	0.675	0.726	0.729	0.756	1.809	1.944	0.779	0.693	0.63
A-505	203.6	205.1	480.18	482.187	246.122	27922.7	1	1	Tier 1	AN01906008	HMDB0029126	Valyl-Glutamate	1.28	7.5									0	0.891	0.863	0.951	1.074	0.795	1.351	1.083	0.868	0.792	0.939	0.902	0.851	1.044	1.151	1.221	0.923	0.824	0.907	0.967	1.04	0.791	1.444	1.278	1.022	0.881	0.846
A-522	203.6	205.1	395.129	397.135	161.07	287474	1	1	Tier 2						BM00754000	C06234	4-Methyl-L-glutamic acid	4.11	2.6				0	0.973	0.918	1.114	0.657	0.774	0.462	1	1.033	1.258	0.773	0.513	1.024	1.175	0.851	0.891	0.863	0.669	1.234	1.107	0.468	1.123	0.75	0.625	0.385	0.513	1.336
A-488	203.6	205.1	442.118	444.124	208.059	8825.85	1	1	Tier 3 zero-reaction											1	49	625	0.0909	3.0993	2.9256	1.7668	0.913	1.015	0.577	0.694	0.995	1.186	1.007	0.993	0.985	1.237	1.01	0.481	1.122	1.269	0.996	1.192	1.091	1.182	0.596	0.541	1.246	0.958	0.953
A-T213	203.7	205.2	392.127	394.135	158.069	177664	1	1	Tier 2						AN00716000		5-Hydroxyectoine	1.8	28.1				0.0606	0.0287	0.0321	0.918	1.066	1.553	0.603	0.971	0.92	0.866	0.752	0.75	1.35	1.15	1.45	0.45	1.211	1.84	1.208	0.845	1.334	1.483	0.688	0.368	0.819	0.972	0.991
A-466	203.7	205.1	480.181	482.187	246.122	152218	1	1	Tier 1	AN01906005	HMDB0028832	Glutamyl-Valine	1.69	2.6									0	0.813	1.036	0.93	0.792	0.656	1.684	1.325	0.672	0.646	0.727	0.646	0.707	0.702	0.925	1.469	0.746	0.719	0.711	0.806	0.747	0.526	1.797	1.649	0.694	0.691	0.634
A-509	203.7	205.1	581.228	583.234	347.17	5766.33	1	1	Tier 3 one-reaction											0	5	154	0	1.218	1.139	0.769	0.589	0.587	1.689	1.478	0.622	0.569	0.471	0.527	0.775	0.531	1.135	1.653	0.551	0.48	0.637	0.64	0.656	0.58	1.708	1.537	0.533	0.527	0.535
A-502	203.7	205.1	326.106	328.112	92.0474	9355.23	1	1	Tier 3 zero-reaction											1	25	436	0	1.443	0.903	0.852	0.265	0.663	1.109	0.927	0.579	0.669	0.701	0.605	0.597	0.367	0.442	0.787	0.267	0.461	0.432	0.531	0.48	0.45	1.014	1.343	0.345	0.633	0.548
A-506	203.7	205.1	426.122	428.13	192.064	8375.5	1	1	Tier 3 zero-reaction											1	38	661	0.0303	0.921	1.103	1.1068	0.618	1.024	0.193	0.547	0.652	0.922	0.708	0.606	0.794	0.891	0.832	0.326	0.756	0.778	0.828	0.695	0.809	0.804	0.35	0.27	0.784	0.773	0.655
A-511	204.7	206.2	392.164	394.171	158.106	121701	1	1	Tier 3 one-reaction											0	6	216	0	1.086	1.422	0.904	1.12	0.952	0.773	0.944	1.124	1.087	0.843	1.035	1.189	0.954	0.706	0.714	0.83	0.958	1.029	0.941	1.476	1.252	0.867	0.752	1.329	1.077	1.183
A-515	204.7	206.2	437.096	439.102	203.037	24558.3	1	1	Tier 3 one-reaction											0	2	9	0	0.971	1.295	1.232	1.042	0.632	1.275	0.987	0.98	0.97	0.749	1.041	0.968	1.575	0.865	1.332	1.045	1.184	1.174	1.332	1.34	1.337	1.297	0.857	0.918	1.235	1.687
A-508	204.7	206.2	503.196	505.204	269.137	13745.2	1	1	Tier 3 one-reaction											0	7	208	0	1.398	1.101	0.718	0.719	0.735	1.036	0.936	0.71	0.839	0.568	0.73	0.76	0.849	0.793	1.063	0.877	0.997	0.821	0.86	1.005	0.577	1.142	1.166	0.862	0.888	0.876
A-510	204.7	206.2	563.145	565.151	329.087	10113	1	1	Tier 3 one-reaction											0	18	373	0.1212	1.02	0.8395	1.186	0.957	0.982	0.723	0.665	0.706	0.766	0.785	0.829	0.7	0.825	0.811	0.94	0.902	0.909	0.806	0.789	0.994	0.923	0.866	0.667	1.06	0.93	0.916
A-516	204.7	206.2	456.133	458.14	222.075	39108.8	1	1	Tier 3 zero-reaction											1	53	694	0	1.148	0.771	1.018	1.162	0.879	0.67	0.721	1.021	1.204	0.921	0.952	1.366	1.218	1.039	0.715	0.784	1.041	1.226	1.178	1.11	1.064	0.551	0.491	0.761	1.031	1.031
A-513	204.7	206.2	505.111	509.125	38.0011	4783	1	2	Unidentified														0.1515	0.9745	1.0899	0.9087	1.129	0.962	0.648	0.862	1.089	1.369	1.259	1.079	0.985	1.387	1.088	0.631	1.051	1.141	1.534	1.505	1.309	1.502	0.782	0.682	1.286	1.307	1.134
A-514	205.7	207.2	381.112	383.119	147.054	1.018e+06	1	1	Tier 1	AN00583007	C12269	N-Methyl aspartate	1.73	0.6									0	0.994	0.93	1.014	0.316	0.855	0.322	0.421	0.569	0.807	0.738	0.959	0.262	0.493	0.253	0.258	0.657	0.492	0.687	0.813	0.274	0.543	0.235	0.395	0.548	0.497	0.752
A-518	205.7	207.2	478.202	480.208	244.143	7811.2	1	1	Tier 2						AN01876002		Isoleucyl-Hydroxyproline	2.05	54.4				0	0.866	0.913	0.948	0.277	0.452	1.593	1.519	0.379	0.409	0.344	0.378	0.515	0.543	0.611	1.42	0.444	0.579	0.364	0.485	0.511	0.504	1.755	2.198	0.351	0.566	0.546
A-521	205.7	207.2	450.134	452.141	216.076	20696.4	1	1	Tier 3 one-reaction											0	14	382	0.0909	1.113	1.137	0.962	0.938	0.882	1.003	0.914	0.97	1.215	1.419	1.097	0.957	1.34	1.009	0.886	1.411	0.925	1.392	1.192	0.899	0.985	0.69	0.964	1.387	1.004	0.864
A-520	205.7	207.2	647.176	649.183	413.118	8239	1	1	Tier 3 one-reaction											0	13	359	0.1515	0.7932	0.8872	0.7397	1.101	1.537	0.763	1.069	1.357	1.755	1.49	2.058	0.973	1.431	1.103	0.642	1.621	1.254	1.396	1.569	1.321	1.581	0.921	0.853	1.894	1.581	1.516
A-524	205.7	207.2	553.234	555.24	319.176	7069.75	1	1	Tier 3 one-reaction											0	3	155	0	1.025	1.28	1.153	0.66	0.978	2.056	1.464	0.503	1.18	0.511	0.679	0.73	0.658	1.175	2.108	0.661	0.477	1.361	0.688	0.633	0.598	2.124	1.857	0.631	0.978	0.582
A-526	205.7	207.2	390.065	392.072	156.007	12487.8	1	1	Tier 3 zero-reaction											1	5	171	0.1515	0.8123	1.4545	0.921	0.888	0.693	0.981	0.808	0.771	0.843	0.803	0.681	0.906	1.079	1.468	1.109	0.924	0.981	0.902	1.157	0.883	1.012	1.079	0.689	0.713	0.66	0.653
A-523	205.7	207.2	262.053	264.06	27.9952	72448.5	1	1	Unidentified														0	0.919	0.821	0.706	0.705	0.678	0.297	0.549	0.518	0.872	0.742	0.964	0.666	0.565	0.648	0.326	0.717	0.701	0.557	0.751	0.857	0.914	0.376	0.328	0.692	0.71	0.8
A-T537	206	207.5	362.117	364.124	128.059	2861718	1	1	Tier 2						BM00373003		gamma-Amino-gamma-cyanobutanoic acid	0.29	5.9				0	0.869	0.672	1.017	0.836	0.7	0.711	0.953	0.659	1.158	1.02	0.962	1.147	1.039	0.938	0.84	1.506	1.124	1.153	1.748	1.2	1.079	1.004	0.947	1.124	1.034	1.916
A-530	206.7	208.2	406.144	408.151	172.086	127748	1	1	Tier 1	AN00914000	HMDB0000721	Glycyl-Proline	2.39	0.3									0	1.058	1.049	0.911	0.683	0.704	1.656	1.354	0.703	0.861	0.874	0.831	0.762	0.809	1.085	1.392	0.856	0.867	0.889	0.795	0.87	0.81	1.698	1.919	0.779	0.878	0.824
A-501	206.7	208.2	551.217	553.225	317.159	11081.7	1	1	Tier 3 one-reaction											0	7	166	0	1.09	1.08	1.02	0.47	0.595	1.39	1.314	0.49	0.379	0.394	0.447	0.637	0.575	0.87	1.771	0.442	0.335	0.609	0.475	0.481	0.593	1.361	1.495	0.324	0.468	0.389
A-536	207.7	209.3	364.17	366.176	130.111	1.19742e+06	1	1	Tier 1	AN00400000	C02714	N-Acetylputrescine	2	0.4									0.1212	0.987	0.987	0.941	0.641	0.974	1.402	1.198	1.215	0.885	1.029	1.078	2.8474	0.788	0.949	1.39	0.871	0.765	0.986	0.984	0.765	0.862	1.468	2.124	4.0023	3.7539	10.0555
A-535	207.7	209.3	351.138	353.144	117.079	440846	1	1	Tier 2						AN00277004	C00431	Isomer 1 of 5-Aminopentanoic acid	1.1	41				0	0.907	0.956	0.938	1.97	0.982	1.98	1.152	0.906	0.85	0.82	1.058	0.702	0.757	0.918	1.849	0.86	0.459	1.032	0.964	0.943	0.454	0.755	1.152	0.483	0.471	0.389
A-546	207.7	209.3	566.115	568.121	332.057	51347.7	1	1	Tier 3 one-reaction											0	3	103	0.8182	1.045	1.146	1.067	0.9875	1.2784	0.6693	0.8407	1.1997	1.4359	1.0827	1.3206	1.1113	1.3951	1.1626	0.6704	1.2125	1.0326	1.2876	1.5219	1.2678	1.3518	0.8976	0.7549	1.5813	1.4501	1.4175
A-542	207.7	209.3	448.118	450.125	214.059	21010.7	1	1	Tier 3 one-reaction											0	13	372	0.1515	0.3758	1.1418	0.893	0.901	0.689	0.369	0.614	0.684	0.827	0.843	1.178	0.861	0.664	0.736	0.464	0.869	0.734	0.741	1.057	1.395	1.062	0.524	0.343	1.137	1.119	1.21
A-512	207.7	209.3	523.221	525.229	289.163	7065.33	1	1	Tier 3 one-reaction											0	9	110	0	1.002	0.974	0.806	0.714	0.859	1.735	1.39	0.754	0.9	0.736	0.606	0.919	0.717	1.235	1.518	0.863	0.663	0.871	0.985	0.871	0.9	1.764	1.669	0.752	0.894	0.663
A-534	207.7	209.3	567.212	569.218	333.154	6426.75	1	1	Tier 3 one-reaction											0	5	165	0.0606	0.5077	0.5679	1.083	0.44	0.52	1.17	1.543	0.564	0.642	0.514	0.666	0.797	0.566	1.261	1.513	0.738	0.507	0.567	0.465	0.827	0.573	1.64	1.265	0.646	0.586	0.608
A-531	207.7	209.3	428.137	430.144	194.079	29823.7	1	1	Tier 3 zero-reaction											1	33	637	0	0.947	0.946	1.253	1.555	1.307	1.17	1.099	0.859	1.333	0.73	1.04	0.997	1.108	1.092	0.991	1.003	1.158	0.882	0.766	0.904	0.8	0.758	0.867	0.877	0.748	0.95
A-540	207.7	209.3	518.135	520.141	284.077	15785.7	1	1	Tier 3 zero-reaction											1	14	351	0.0909	0.8414	0.9144	0.7624	0.521	1.603	1.131	1.377	1.218	1.179	0.724	1.067	0.639	0.443	0.652	0.673	0.545	0.74	0.764	0.562	1.111	0.84	1.57	0.736	0.646	0.779	0.668
A-532	207.7	209.3	386.151	388.159	152.093	9247.64	1	1	Unidentified														0	1.018	1.085	0.966	0.622	0.74	1.434	1.191	1.26	0.608	0.82	0.819	0.799	0.558	0.618	1.187	0.504	0.589	0.595	0.587	0.452	0.607	1.178	1.885	0.642	0.551	0.572
A-T20	208.1	209.7	323.106	325.113	89.0477	1369148	1	1	Tier 1	AN00124003	HMDB0000056	Beta-Alanine	0.55	1.7									0.0909	0.4449	0.4976	0.4148	0.65	1.042	1.391	1.195	2.474	0.762	0.818	0.779	0.72	0.713	0.652	1.136	0.815	0.726	0.775	0.782	0.785	0.73	1.565	1.367	0.921	0.71	0.991
A-544	208.7	210.3	387.078	389.084	153.02	14636.3	1	1	Tier 3 one-reaction											0	6	95	0.1515	0.375	0.0903	0.3053	0.516	0.922	0.303	0.383	0.572	0.938	0.782	0.658	0.616	0.929	0.912	0.398	0.921	0.643	1.061	1.195	0.73	0.585	0.376	0.345	0.855	1.188	0.938
A-543	208.7	210.3	412.108	414.114	178.049	16853.3	1	1	Tier 3 zero-reaction											5	62	712	0	1.193	1.258	1.128	0.982	0.776	0.75	0.707	0.887	0.945	0.85	0.799	0.815	0.703	0.711	0.675	0.704	0.614	0.755	0.779	0.606	0.71	0.657	0.66	0.639	0.714	0.687
A-500	208.7	210.3	381.146	383.155	147.088	21211.2	1	1	Unidentified														0.0909	1.105	1.022	1.036	1.303	1.12	0.877	0.916	1.103	1.218	0.874	1.009	1.203	1.054	1.204	0.739	1.215	1.065	1.005	1.067	1.662	1.225	1.111	0.681	1.621	1.692	2.009
A-541	209.8	211.3	438.17	440.177	204.112	90859.9	1	1	Tier 1	AN01349001	HMDB0029052	Seryl-Valine	1.49	0.5									0	0.833	1.008	1.05	0.53	0.545	1.949	1.351	0.433	0.841	0.495	0.54	0.871	0.501	1.253	1.953	0.684	0.669	0.662	0.679	1.023	0.863	1.856	2.094	0.451	0.784	0.607
A-537	209.8	211.3	409.107	411.114	175.049	38648	1	1	Tier 2						AN00954000	C15996	Isomer 1 of 7-Cyano-7-carbaguanine	1.19	64.2				0	0.951	0.98	0.888	0.88	0.769	0.594	1.047	0.743	1.022	0.979	0.926	1.05	0.972	0.986	0.666	0.857	0.806	0.955	1.023	0.808	1.153	0.771	0.589	0.484	0.765	1.108
A-586	209.8	211.3	517.212	519.218	283.154	24323.4	1	1	Tier 3 one-reaction											0	5	159	0	0.908	0.926	1.003	0.214	0.363	1.726	1.173	0.273	0.319	0.254	0.341	0.585	0.469	0.709	1.56	0.508	0.606	0.429	0.447	0.599	0.524	1.783	1.983	0.373	0.497	0.545
A-525	209.8	211.3	539.216	541.224	305.158	8131.67	1	1	Tier 3 one-reaction											0	3	149	0	1.416	0.988	1.354	1.08	1.081	2.01	1.63	1.417	1.892	0.881	1.459	1.512	1.606	1.974	1.938	1.498	1.105	1.475	1.97	1.847	1.398	1.674	1.558	1.072	1.135	1.072
A-545	209.8	211.4	546.09	548.096	312.031	7550	1	1	Tier 3 only two-reaction											0	0	57	0.1212	2.6842	1.223	2.2486	0.926	1.298	0.255	0.63	1.012	1.827	1.198	1.072	1.174	2.058	1.086	0.453	1.384	0.888	2.088	2.652	0.988	1.733	0.716	0.422	1.696	1.474	1.787
A-538	209.8	211.3	492.144	494.151	258.086	13208	1	1	Tier 3 zero-reaction											3	30	502	0	1.151	1.561	0.799	1.13	1.292	0.911	0.949	1.195	1.056	1.166	1.12	1.064	0.95	1.022	0.891	0.927	1.154	1.114	1.232	1.1	1.227	0.877	0.755	0.993	0.878	0.953
A-554	210.8	212.4	408.159	410.166	174.101	127946	1	1	Tier 1	AN00943003	HMDB0029127	Valyl-Glycine	0.42	0.6									0.0303	1.056	1.092	1.122	0.25	0.483	2.092	1.681	0.375	0.438	0.348	0.517	0.714	0.547	0.801	1.736	0.724	0.691	0.571	0.665	0.734	0.636	2.286	2.26	0.448	0.684	0.678
A-547	210.8	212.4	479.196	481.203	245.138	75028.6	1	1	Tier 1	AN01890004	HMDB0028924	Leucyl-Asparagine	0.89	1									0	1.025	1.005	0.967	0.54	0.867	1.736	1.649	0.617	0.915	0.633	0.699	0.849	0.636	1.111	1.729	0.823	0.625	0.872	0.706	0.675	0.67	1.657	1.574	0.599	0.789	0.587
A-548	210.8	212.4	330.08	332.086	96.0212	107627	1	1	Tier 3 one-reaction											0	4	315	0	0.933	1.051	0.967	1.284	1.048	0.957	0.668	1.118	1.185	1.2	0.972	1.466	0.791	0.992	0.831	0.84	0.745	1.037	0.945	0.949	0.983	0.613	0.708	0.657	0.803	0.906
A-555	210.8	212.4	403.108	405.115	169.05	12016.9	1	1	Tier 3 one-reaction											0	11	262	0.0909	2.223	1.035	1.5	0.773	0.994	0.414	0.755	1.121	0.993	1.088	0.949	1.346	0.934	1.033	0.523	1.257	1.041	1.056	0.884	1.156	1.124	0.472	0.434	1.023	1.233	1.075
A-550	210.8	212.4	436.207	438.212	202.148	6230	1	1	Tier 3 one-reaction											0	2	49	0.1515	0.8026	1.0788	0.7484	1.958	1.076	0.516	1.45	1.56	1.269	1.664	0.966	0.698	0.621	1.107	0.394	1.657	1.192	0.675	0.803	0.983	0.913	0.571	0.266	1.236	1.104	0.46
A-551	210.8	212.4	376.096	378.102	142.038	65242.1	1	1	Tier 3 zero-reaction											1	8	285	0	0.735	0.651	0.433	0.254	0.454	0.184	0.361	0.328	0.535	0.594	0.781	0.191	0.363	0.171	0.09	0.51	0.398	0.373	0.465	0.411	0.542	0.176	0.206	0.536	0.507	0.582
A-528	211.8	213.4	317.132	319.14	83.0734	7258.33	1	1	Tier 3 one-reaction											0	2	188	0	0.877	0.947	0.814	2	0.998	0.888	1.056	1.072	1.215	1.187	1.393	0.922	0.969	0.892	0.764	1.182	0.827	0.981	1.075	0.955	1.035	0.66	0.733	1.162	1.143	0.875
A-558	211.8	213.4	333.138	335.144	99.0797	13272.7	1	1	Tier 3 only two-reaction											0	0	135	0.1818	0.2399	0.2683	0.2237	1.29	1.034	1.007	0.701	0.894	0.753	0.829	0.698	0.93	0.786	0.737	0.407	0.819	0.85	0.801	0.441	1.377	0.841	0.778	0.421	0.675	0.8	0.908
A-559	211.8	213.4	564.249	566.255	330.191	7192	1	1	Tier 3 only two-reaction											0	0	38	0	1.122	1.087	0.957	0.709	0.667	2.009	1.641	0.647	0.681	0.606	0.588	0.867	0.709	1.192	1.883	0.64	0.466	0.652	0.635	0.607	0.616	1.764	1.946	0.661	0.625	0.479
A-553	211.8	213.4	442.117	444.124	208.059	14504	1	1	Tier 3 zero-reaction											1	49	625	0.0606	1.334	1.3858	0.6588	0.975	1.242	0.641	0.737	1.027	1.225	1.003	1.079	1.138	1.309	1.239	0.575	1.209	1.554	1.358	1.176	1.17	1.453	0.688	0.607	1.291	1.112	1.189
A-562	212.8	214.5	348.138	350.145	114.08	163068	1	1	Tier 2						AN00255000		3-Amino-2-piperidone	1.13	42.8				0	1.036	1.188	0.821	0.798	1.105	0.754	0.646	0.992	0.657	0.637	0.495	1.402	0.705	0.767	0.528	1.003	0.891	0.507	0.726	0.74	0.671	0.728	1.006	0.758	0.496	0.872
A-564	212.8	214.5	478.128	480.135	244.07	1728573	1	1	Tier 1	AN01868000	C00299	Uridine	0.9	0.8									0.0909	0.4446	0.4972	0.4146	0.743	1.305	1.204	0.966	0.849	0.868	0.801	0.944	0.99	0.761	1.028	1.105	0.969	1.076	0.99	0.917	0.922	0.951	0.933	1.008	0.749	0.943	0.874
A-566	212.8	214.5	427.1	429.106	193.041	13895.3	1	1	Tier 2						BM01208002	C12468	3-Amino-4,7-dihydroxycoumarin	8.86	74.8				0	1.286	0.77	1.375	0.676	0.71	0.664	0.585	0.555	0.914	0.707	0.642	0.771	0.574	0.566	0.56	0.643	0.654	0.636	0.576	0.731	0.687	0.525	0.856	0.603	0.615	0.509
A-563	212.8	214.5	562.136	564.146	328.078	17667	1	1	Tier 2						PR03076002		3,4-Dihydroxyphenylacetaldehyde 4-O-glucuronide	3.4	38.7				0.1515	0.1823	0.2039	0.17	0.813	0.38	0.565	0.523	0.253	0.609	0.238	0.453	0.672	0.989	0.691	0.605	1.094	1.035	1.21	0.631	0.577	0.833	0.544	1.037	0.709	0.528	0.905
A-561	212.8	214.5	421.19	423.197	187.132	15793.3	1	1	Tier 3 one-reaction											0	3	75	0.0303	0.3646	1.255	0.34	0.7	0.888	1.521	1.454	0.661	0.705	0.658	0.546	0.666	0.756	1.134	1.604	0.656	0.479	0.846	0.863	0.625	0.842	1.309	1.701	0.642	0.787	0.624
A-589	212.8	214.5	565.233	567.241	331.175	6253	1	1	Tier 3 one-reaction											0	3	110	0.3636	0.892	0.917	0.866	0.581	1.0012	1.14	1.197	0.9396	1.1246	0.8479	1.0343	0.911	1.0926	1.167	1.153	0.997	0.8087	1.568	1.192	0.9929	1.7428	0.805	0.954	1.2385	1.4196	1.1101
A-565	212.8	214.5	343.075	345.083	109.016	4874.67	1	1	Tier 3 one-reaction											0	1	157	0	0.761	1.191	1.166	1.974	1.4	0.79	1.077	1.209	1.633	1.644	1.29	2.224	1.385	1.76	0.886	1.341	1.167	1.581	1.97	2.575	2.016	0.963	0.546	1.393	1.437	1.677
A-567	212.8	214.5	379.096	381.103	145.038	73025.4	1	1	Tier 3 zero-reaction											1	25	405	0.0606	0.8012	0.8961	0.934	2.016	1.311	0.78	1.246	1.194	1.551	1.678	1.332	1.992	1.356	1.786	0.861	1.375	1.225	1.42	1.691	2.174	1.905	0.939	0.621	1.541	1.654	1.725
A-590	212.8	214.5	286.022	288.027	103.928	5801.5	2	2	Unidentified														0	2.046	2.259	1.678	1.795	2.286	1.218	1.559	1.998	2.59	1.723	2.5	1.981	2.333	2.358	1.484	2.256	1.898	2.076	2.617	2.342	3.054	1.619	1.281	2.592	2.538	2.406
A-576	213.8	215.5	466.165	468.171	232.106	22504.1	1	1	Tier 1	AN01730001	HMDB0028766	Aspartyl-Valine	0.97	1.2									0	0.533	1.04	1.262	0.867	1.182	1.643	1.32	0.706	0.75	0.872	0.792	0.974	0.898	1.149	1.23	0.814	1.026	1.071	0.914	0.719	0.917	1.314	1.179	0.674	0.828	0.72
A-552	213.8	215.5	493.212	495.219	259.154	33862.9	1	1	Tier 1	AN02092005	HMDB0028927	Leucyl-Glutamine	1.27	1									0	0.946	0.714	1.223	0.756	0.71	1.611	1.515	0.788	0.958	0.918	0.804	1.164	0.803	1.233	1.588	1.007	0.771	0.863	0.913	0.893	0.919	1.309	1.2	0.8	0.968	0.593
A-571	213.8	215.5	564.152	566.16	330.094	15786.8	1	1	Tier 2						BP03111000		1-O-Vanilloyl-beta-D-Glucose	1.77	67.1				0.1212	0.9683	1.083	0.903	1.155	1.83	1.082	0.832	1.711	1.253	1.386	0.996	1.45	1.391	1.266	0.92	1.299	2.208	1.243	1.422	1.449	1.906	0.86	0.893	1.592	1.495	1.538
A-568	213.8	215.5	442.155	444.162	208.097	140223	1	1	Tier 3 one-reaction											0	26	509	0	0.995	0.901	0.898	1.539	1.16	0.879	0.901	1.294	0.972	0.906	1.398	1.106	0.838	1.377	0.635	1.003	1.028	1.131	0.709	0.852	1.015	0.688	0.369	0.77	0.71	0.466
A-583	213.8	215.5	434.102	436.109	200.044	53981.9	1	1	Tier 3 one-reaction											0	11	298	0.1515	0.3804	0.5331	0.3301	0.249	0.768	0.303	0.357	0.706	0.699	0.66	0.718	0.294	0.443	0.244	0.214	0.381	0.531	0.537	0.532	0.514	0.644	0.248	0.343	0.434	0.586	0.665
A-585	213.8	215.5	358.041	360.048	123.983	20219.6	1	1	Tier 3 one-reaction											0	4	93	0	1.096	1.041	0.917	1.447	1.369	0.723	0.936	2.103	1.173	1.052	0.893	1.162	1.017	0.911	0.628	1.093	1.24	1.356	0.992	1.051	1.293	0.661	0.656	0.888	0.814	0.794
A-569	213.8	215.5	581.227	583.234	347.169	7451.6	1	1	Tier 3 one-reaction											0	4	112	0	1.188	1.193	0.952	0.546	0.716	1.622	1.338	0.578	0.614	0.534	0.532	0.827	0.553	1.075	1.681	0.554	0.483	0.622	0.637	0.611	0.567	1.712	1.614	0.538	0.532	0.512
A-582	213.8	215.5	496.053	498.059	261.994	6930.12	1	1	Tier 3 only two-reaction											0	0	36	0	1.088	1.06	1.043	1.085	1.178	0.525	1.074	1.036	1.896	1.697	0.852	1.488	2.139	1.879	0.512	2.217	1.004	1.959	2.705	1.021	1.641	0.906	0.612	1.327	1.476	1.61
A-574	213.8	215.5	268.047	270.053	67.9765	26909.1	2	2	Unidentified														0	2.353	2.226	1.957	2.021	2.557	1.372	1.761	2.241	2.898	2.085	2.687	2.147	2.625	2.328	1.361	2.443	2.01	2.695	2.88	2.379	2.699	1.81	1.537	3.33	2.608	2.511
A-577	214.8	216.5	294.007	296.014	119.897	8309.82	2	2	Tier 3 only two-reaction											0	0	1	0	1.92	2.017	1.673	1.788	2.218	1.156	1.49	2.138	2.389	1.807	2.448	2.062	2.578	1.965	1.287	2.264	1.805	2.055	2.724	2.119	2.518	1.496	1.338	2.433	2.313	2.11
A-587	214.8	216.5	512.159	514.165	278.101	13415.2	1	1	Tier 3 zero-reaction											1	16	492	0.1515	0.419	0.4686	0.3907	1.105	1.071	0.693	0.83	1.132	1.135	0.982	1.018	1.008	0.986	1.148	0.658	1.059	1.071	1.128	0.984	1.303	1.041	0.664	0.51	0.8	0.863	0.878
A-578	214.9	216.5	437.138	439.144	203.08	64784	1	1	Tier 3 one-reaction											0	36	575	0	0.636	1.033	0.931	1.073	1.083	0.754	0.841	1.077	1.411	1.091	1.142	1.282	1.19	1.216	0.786	1.213	1.189	1.481	1.363	1.23	1.281	0.728	0.766	1.04	1.157	1.287
A-579	214.9	216.5	261.069	263.076	27.0109	8384	1	1	Tier 3 only two-reaction											0	0	180	0	0.931	0.98	0.89	0.697	0.862	0.526	0.94	0.717	0.828	0.949	0.941	0.857	0.99	0.746	0.543	0.983	0.744	0.688	0.935	1.02	1.071	0.773	0.653	1.063	1.08	1.03
A-592	215.9	217.6	379.132	381.139	145.074	47170.8	1	1	Tier 2						AN00561010	C01475	Allysine	0.68	0				0	0.853	0.857	0.941	1.172	1.022	0.859	0.954	1.037	0.872	0.917	0.931	1.196	1.083	1.074	0.861	1.009	0.982	0.907	0.866	1.073	1.116	0.853	0.784	1.063	0.983	0.954
A-596	215.9	217.6	453.097	455.104	219.039	6202.22	1	1	Tier 2						AN01558000	C04556	4-Amino-2-methyl-5-(phosphooxymethyl)pyrimidine	4.59	65.8				0.1515	0.4406	1.0421	1.3156	1.039	0.698	0.667	0.805	0.823	1.419	0.796	0.982	1.777	1.331	1.251	0.527	1.105	1.05	1.144	0.81	1.281	1.366	0.662	0.586	1.107	1.039	1.483
A-598	215.9	217.6	447.17	449.177	213.112	21846	1	1	Tier 3 one-reaction											0	2	177	0	1.236	1.26	1.011	0.404	0.445	1.976	1.783	0.519	0.795	0.43	0.491	0.761	0.586	0.87	1.626	0.631	0.611	0.741	0.695	0.817	0.697	1.919	1.72	0.617	0.681	0.707
A-594	215.9	217.6	553.233	555.239	319.174	17724.5	1	1	Tier 3 only two-reaction											0	0	85	0	1.053	0.955	1.235	0.648	0.808	1.864	1.536	0.912	0.852	0.709	0.519	1.075	0.946	1.625	2.085	0.811	0.595	1.109	0.785	0.719	0.496	1.837	1.733	0.613	0.756	0.95
A-593	215.9	217.6	310.111	312.117	76.0524	24812.3	1	1	Tier 3 zero-reaction											2	23	481	0	1.155	1.163	1.173	1.126	1.288	1.069	1.317	1.378	1.677	1.626	1.422	1.242	1.477	1.528	1.313	1.552	1.104	1.624	2.033	1.297	1.439	1.249	1.278	1.876	1.426	1.517
A-604	216.9	218.6	374.081	376.087	140.022	27514.3	1	1	Tier 3 one-reaction											0	8	151	0	1.083	1.032	0.979	0.838	0.855	0.668	0.994	0.795	1.404	0.786	1.195	0.946	1.275	1.041	0.895	1.013	0.618	0.907	1.369	1.47	1.208	0.973	0.506	1.277	1.475	1.176
A-599	216.9	218.6	429.098	431.105	195.04	11299.4	1	1	Tier 3 one-reaction											0	9	158	0.0606	0.8665	0.795	0.8081	1.059	0.869	0.756	0.862	1.432	1.49	1.324	1.306	2.434	0.811	1.134	0.619	1.016	0.763	1.132	0.926	0.987	0.58	0.631	0.295	0.432	0.549	0.449
A-597	216.9	218.6	498.142	500.148	264.083	8192.12	1	1	Tier 3 one-reaction											0	26	526	0.0303	1.093	0.867	1.301	0.921	0.725	0.655	0.881	1.011	1.021	0.821	0.786	1.034	1.216	0.776	0.686	0.827	0.915	0.716	0.935	0.768	1.103	1.125	0.703	1.103	0.96	0.772
A-622	216.9	218.6	492.18	494.187	258.122	7192.31	1	1	Tier 3 one-reaction											0	8	276	0.0303	0.903	1.049	0.857	1.284	1.082	0.914	1.109	0.798	0.875	0.699	0.883	1.378	0.912	0.895	0.624	0.862	1.124	0.859	0.941	1.868	1.141	0.897	0.78	1.034	1.03	1.683
A-602	216.9	218.6	340.085	342.092	106.027	8789.67	1	1	Tier 3 zero-reaction											2	19	536	0.0909	3.9699	1.3426	1.1194	1.338	1.589	1.091	0.975	1.541	1.88	1.494	1.348	1.291	1.039	1.494	0.912	1.263	1.506	1.981	1.616	0.906	1.756	0.625	0.96	1.638	1.252	1.299
A-603	216.9	218.6	502.618	504.625	268.56	7688.73	1	1	Unidentified														0.0909	0.635	1.229	1.166	0.967	0.756	0.411	0.237	0.735	0.663	0.684	0.883	0.751	0.949	0.506	1.509	0.624	0.701	1.302	1.532	1.025	1.498	0.578	0.787	1.019	1.177	1.846
A-T1096	217.3	219	540.135	542.141	306.074	189293	1	1	Tier 2						BP02792000	HMDB0038365	(+)-Gallocatechin	4.45	41				0.0303	0.77	0.871	0.947	0.731	0.794	0.537	0.23	0.63	0.764	0.734	0.7	0.785	0.88	0.51	1.52	0.595	0.721	1.133	1.295	0.692	1.119	0.55	0.839	0.778	1.147	1.825
A-600	217.9	219.7	540.134	542.141	306.076	170008	1	1	Tier 2						BP02792002	C12136	(-)-Epigallocatechin	3.76	40.8				0	0.833	0.788	0.955	0.7	0.762	0.546	0.253	0.672	0.759	0.728	0.718	0.814	0.934	0.553	1.471	0.664	0.729	1.111	1.316	0.725	1.119	0.564	0.83	0.803	1.174	1.866
A-607	217.9	219.6	422.174	424.182	188.115	21386.7	1	1	Tier 2						AN01133009		Isomer 1 of N-Alpha-acetyllysine	1.94	7.5				0.1818	0.8234	1.9205	0.5383	1.95	1.902	0.962	1.182	1.35	1.111	1.439	1.163	0.939	1.207	1.189	0.81	1.326	1.339	1.183	0.922	1.056	1.008	0.626	0.491	1.068	1.094	0.733
A-620	217.9	219.6	533.087	537.101	65.978	89377.7	1	2	Tier 3 only two-reaction											0	0	78	0	2.186	2.345	1.981	1.862	2.483	1.252	1.711	2.179	2.649	1.928	2.62	1.951	2.424	2.182	1.263	2.238	1.868	2.453	2.739	2.245	2.575	1.592	1.375	2.912	2.593	2.502
A-610	217.9	219.7	540.135	542.141	612.153	31578.5	2	2	Tier 3 zero-reaction											1	2	200	0	0.872	1.004	1.009	0.7	0.773	0.546	0.253	0.692	0.759	0.725	0.718	0.818	0.934	0.572	1.471	0.675	0.746	1.102	1.326	0.74	1.114	0.577	0.85	0.803	1.189	1.859
A-601	217.9	219.7	540.636	542.642	306.577	79184.2	1	1	Unidentified														0.0303	1.054	0.929	1.085	0.928	0.889	0.57	0.249	0.713	0.823	0.825	0.837	0.838	0.976	0.519	1.736	0.666	0.813	1.455	1.478	0.79	1.278	0.656	0.895	0.904	1.216	2.048
A-T19	218.5	220.2	323.106	325.113	89.0477	19088255	1	1	Tier 1	AN00124000	HMDB0000161	Alanine	1.06	1.9									0	0.96	1.036	0.933	0.55	0.575	0.959	0.855	2.375	0.566	0.629	0.615	0.645	0.702	0.627	0.961	0.782	0.6	0.67	0.78	0.724	0.639	1.154	1.057	0.756	0.703	0.93
A-T278	218.9	220.6	403.132	405.14	169.074	11779	1	1	Tier 1	AN00876003	HMDB0000239	Pyridoxine	0.79	7.9									0.1818	0.4731	0.5292	0.4412	1.573	1.528	0.829	0.888	1.18	0.877	1.074	1.075	1.23	0.792	1.046	0.85	0.959	1.38	1.019	0.782	1.439	1.286	0.766	0.602	1.046	1.03	0.941
A-615	218.9	220.7	337.051	339.057	205.984	15757.7	2	2	Tier 3 only two-reaction											0	0	30	0.1212	3.6733	4.2081	2.967	0.625	0.816	0.764	0.68	0.757	0.68	0.682	0.771	0.784	0.716	0.764	0.565	0.814	0.985	0.932	0.722	1.001	0.972	0.799	0.757	1.022	0.996	1.09
A-609	218.9	220.7	386.092	388.099	152.034	33883	1	1	Tier 3 zero-reaction											3	7	158	0.0606	1.231	1.074	1.035	0.165	0.411	1.475	1.127	0.326	1.4752	0.208	0.297	0.34	1.5074	0.226	2.333	0.261	0.378	0.32	0.395	0.639	0.484	2.056	2.401	0.646	0.319	0.272
A-614	219.9	221.7	420.195	422.202	186.137	41642.4	1	1	Tier 3 one-reaction											0	4	105	0.0606	1.016	1.078	1.024	1.788	1.111	1.938	1.615	1.225	0.667	0.775	0.552	0.659	0.794	1.071	2.054	0.874	0.825	0.695	0.362	0.649	0.548	0.954	1.011	0.773	0.651	0.389
A-616	219.9	221.7	464.083	466.089	460.048	39053.7	2	2	Tier 3 one-reaction											0	1	74	0	0.453	0.525	0.422	0.663	0.653	0.387	0.576	0.605	0.922	0.662	0.742	0.64	0.961	0.701	0.334	0.778	0.642	0.752	0.891	0.751	0.885	0.527	0.443	0.843	0.842	0.948
A-617	219.9	221.7	395.163	397.17	161.105	28673.3	1	1	Tier 3 zero-reaction											1	14	403	0.1818	0.4981	5.6451	0.4645	1.628	1.289	1.098	1.126	1.094	0.866	1.056	0.94	1.065	0.9	1.215	1.131	0.939	1.113	0.84	0.916	1.256	1.067	0.982	0.849	1.005	1.055	0.783
A-618	221	222.7	547.142	549.149	313.084	78379.2	1	1	Tier 3 one-reaction											0	18	428	0.0909	0.977	0.966	0.825	0.987	1.256	0.733	0.364	0.975	0.87	0.858	0.782	1.026	0.853	0.69	1.401	0.717	0.872	1.244	0.987	0.796	1.426	0.56	0.745	0.767	1.165	1.313
A-621	221	222.7	547.644	549.65	313.585	48054.2	1	1	Unidentified														0.0909	0.849	1.023	0.923	1.025	1.339	0.805	0.333	0.878	0.958	0.795	0.718	1.121	0.796	0.731	1.473	0.685	0.843	1.267	0.9	0.757	1.31	0.521	0.723	0.692	1.153	1.282
A-623	222	223.8	406.144	408.15	172.085	48227.5	1	1	Tier 1	AN00914001	HMDB0011178	Prolyl-Glycine	1.18	2.1									0	1.113	1.046	0.807	1.002	0.926	0.892	0.975	0.892	1.251	1.128	0.944	0.838	1.089	0.997	0.908	1.069	0.853	1.076	1.086	0.987	0.874	0.861	0.847	1.103	1.118	1.097
A-624	222	223.8	512.186	514.192	278.128	5665.78	1	1	Tier 1	AN02382001		Leucyl-Methionine sulfoxide	4.69	2.8									0.0303	1.329	1.08	0.897	0.376	0.533	1.958	1.871	0.501	0.549	0.521	0.683	0.72	0.573	0.983	1.741	0.664	0.803	0.616	0.548	0.696	0.691	1.492	1.977	0.466	0.598	0.653
A-628	222	223.8	317.132	319.138	83.0732	25066.6	1	1	Tier 3 one-reaction											0	2	188	0	0.849	1.018	0.939	2.159	1.053	0.584	0.951	1.023	1.262	1.173	1.248	0.836	0.95	0.915	0.701	1.198	0.817	0.907	0.935	1.037	1.101	0.653	0.649	1.228	1.172	0.815
A-636	222	223.8	512.125	514.132	278.067	11416	1	1	Tier 3 one-reaction											0	4	238	0.0909	0.928	0.89	0.942	0.726	0.793	1.15	0.674	0.64	0.954	1.05	0.973	0.649	0.566	0.86	2.011	0.705	0.891	1.083	0.985	0.443	0.93	1.242	1.57	0.642	0.763	0.883
A-627	222	223.8	354.059	356.065	120.001	19394.3	1	1	Tier 3 only two-reaction											0	0	43	0.1818	0.2639	0.2951	0.2461	0.646	0.68	0.282	0.562	0.524	0.814	0.862	0.762	0.74	0.733	0.733	0.214	0.843	0.795	0.738	0.72	1.178	0.958	0.432	0.278	1.046	1.021	0.982
A-630	222	223.8	400.073	402.079	166.015	8824.1	1	1	Tier 3 only two-reaction											0	0	61	0.1515	0.7326	1.0251	0.8547	0.873	1.115	0.472	0.75	0.691	1.092	1.2	1.163	0.984	1.073	1.077	0.316	1.312	1.079	1.1	1.097	1.303	1.221	0.602	0.318	1.59	1.353	1.545
A-641	223	224.8	480.143	482.151	246.084	66708.7	1	1	Tier 2						AN01900001		L-alpha-Aspartyl-L-hydroxyproline	1.86	74.3				0.0606	1.76	1.444	1.858	0.487	0.547	0.381	0.599	0.882	0.961	1.113	1.101	0.313	0.59	0.346	0.335	0.805	0.514	0.7	0.62	0.48	0.558	0.226	0.383	0.661	0.602	0.657
A-608	223	224.8	409.143	411.15	175.085	63511.4	1	1	Tier 2						AN00957000		Isomer 1 of N-Carboxyethyl-g-aminobutyric acid	1.52	13.8				0.0606	0.917	0.909	1.139	1.567	1.295	0.938	0.973	1.144	1.013	1.206	1.024	1.09	1.03	1.119	0.879	1.09	1.104	0.919	0.951	1.252	1.153	0.753	0.669	1.022	1.038	0.869
A-640	223	224.8	351.136	353.144	117.077	20440.9	1	1	Tier 2						AN00277004	C00431	Isomer 2 of 5-Aminopentanoic acid	4.59	25.5				0	0.87	1.003	0.784	1.755	1.144	1.468	1.152	0.994	1.103	0.876	1.04	1.02	0.853	0.991	1.369	1.081	1.023	1.049	1.101	1.159	1.039	0.856	1.006	0.878	0.87	0.626
A-643	223	224.8	330.079	332.086	96.0212	37931	1	1	Tier 3 one-reaction											0	4	314	0	0.937	1.043	0.93	1.016	1.2	0.839	0.915	1.004	1.201	0.932	1.049	1.178	1.097	0.841	0.724	0.938	0.931	0.996	0.684	1.094	0.958	0.753	0.648	0.805	0.981	0.902
A-634	223	224.8	427.136	429.142	193.078	19482.6	1	1	Tier 3 one-reaction											0	7	188	0.0909	0.7542	1.3063	1.257	0.547	0.934	0.603	0.599	1.059	1.087	0.88	0.76	0.921	0.904	0.955	0.754	0.939	1.043	0.841	0.935	1.194	0.986	0.72	0.598	1.48	1.339	1.679
A-626	223	224.8	583.168	587.182	116.059	15438.2	1	2	Tier 3 one-reaction											0	12	310	0.1515	0.399	0.4463	0.3721	0.949	1.024	0.534	0.824	0.647	1.117	1.24	1.033	1.186	0.879	1.151	0.38	1.155	0.916	1.052	1.148	1.853	1.246	0.608	0.364	1.433	1.667	1.532
A-631	223	224.8	548.142	550.149	628.167	10632.4	2	2	Tier 3 one-reaction											0	8	162	0.0909	0.855	1.187	1.281	1.039	1.126	0.758	0.395	1.005	0.925	0.816	0.845	1.087	0.888	0.644	1.3	0.688	0.96	1.208	1.05	0.866	1.355	0.62	0.827	0.765	1.122	1.395
A-668	223	224.8	423.162	425.166	189.104	7303.67	1	1	Tier 3 one-reaction											0	2	8	0	1.145	1.032	1.246	1.464	1.267	0.932	1.046	1.07	1.473	0.939	1.277	1.838	1.548	1.32	0.903	1.531	1.586	1.687	1.686	1.902	1.601	1.086	0.832	1.685	1.574	1.842
A-635	223	224.8	446.101	448.109	212.042	4898.8	1	1	Tier 3 one-reaction											0	10	197	0.1818	0.9645	1.0788	0.8994	1.238	1.032	0.593	0.862	1.043	1.339	1.506	1.084	1.156	1.233	1.157	0.516	1.277	1.172	0.659	0.929	1.433	1.239	0.505	0.381	1.503	1.507	1.183
A-625	223	224.8	396.112	398.118	162.053	582331	1	1	Tier 3 zero-reaction											5	81	735	0	0.823	1.006	0.9	1.155	1.06	0.774	0.694	1.035	1.289	1.121	1.068	1.298	0.962	1.066	0.755	1.027	1.069	1.211	1.151	0.949	1.012	0.61	0.649	0.817	0.894	0.991
A-629	224	225.8	348.101	350.108	114.043	33803	1	1	Tier 2						BM00253000	C02512	Isomer 1 of 3-Cyano-L-alanine	0.53	48.8				0	1.698	0.891	4.24	1.113	1.12	0.506	0.919	0.91	1.333	1.39	1.213	1.135	1.121	1.137	0.368	1.3	1.053	1.179	1.166	1.673	1.476	0.635	0.408	1.628	1.538	1.399
A-639	224	225.8	554.15	556.156	320.092	32888.9	1	1	Tier 3 one-reaction											0	9	163	0.0909	0.862	1.055	1.299	1.15	1.499	1.006	0.512	1.029	0.806	0.729	0.856	1.131	0.817	0.82	1.347	0.579	0.982	0.891	0.713	0.747	1.145	0.592	0.748	0.704	0.787	0.774
A-647	224	225.8	495.143	497.15	261.085	6562.15	1	1	Tier 3 one-reaction											0	10	386	0.0909	0.9385	1.0497	0.8752	1.577	1.294	0.835	0.793	1.036	0.877	1.064	0.989	1.115	0.978	1.066	0.687	1.232	1.217	0.894	1.197	1.118	1.199	0.76	0.575	1.179	1.093	1.36
A-675	224	225.8	356.143	358.149	122.084	8025.33	1	1	Tier 3 only two-reaction											0	0	126	0	0.951	1.015	0.692	0.94	1.045	0.548	0.769	1.055	1.437	0.928	1.22	0.747	1.377	0.893	0.502	0.815	0.933	1.034	1.141	1.517	1.229	0.721	0.785	1.486	1.327	1.173
A-638	224	225.8	511.624	513.63	277.566	16637.1	1	1	Unidentified														0.0909	0.821	0.86	0.917	0.409	0.998	1.644	0.703	0.803	0.688	0.698	0.653	0.393	0.584	0.642	2.772	0.576	0.888	1.006	0.757	0.438	0.531	1.269	1.755	0.556	0.504	0.731
A-637	224	225.8	554.651	556.658	320.593	16083.5	1	1	Unidentified														0.0606	1.313	0.898	1.135	1.319	1.647	1.175	0.568	1.186	0.856	0.792	0.785	1.118	0.687	0.873	1.497	0.61	1.039	0.917	0.609	0.765	1.222	0.566	0.911	0.556	0.836	0.79
A-645	225	226.9	366.065	368.071	132.006	140264	1	1	Tier 2						AN00414001	C03981	2-Hydroxyethylenedicarboxylic acid	0.85	0.9				0	1.075	0.895	0.914	0.883	1.654	0.665	1.242	1.109	1.497	1.154	1.352	1.429	1.707	1.389	0.971	1.369	1.087	1.585	1.825	0.994	1.097	0.675	0.745	1.314	1.153	1.446
A-655	225	226.9	494.196	496.203	260.138	132509	1	1	Tier 1	AN02110003	HMDB0028906	Isoleucyl-Glutamate	0.98	1.1									0	1.033	1.167	1.099	0.238	0.42	2.107	1.528	0.377	0.316	0.313	0.384	0.469	0.334	0.611	1.763	0.411	0.395	0.399	0.418	0.485	0.453	2.281	2.093	0.342	0.487	0.374
A-651	225	226.9	407.128	409.135	173.069	54160	1	1	Tier 2						BM00926005	C17366	(2S,5S)-trans-Carboxymethylproline	1.29	11.6				0	0.943	1.142	0.898	0.982	1.114	1.162	1.07	0.883	1.146	0.903	0.906	1.172	0.884	0.993	1.143	0.923	0.867	0.918	1.011	0.895	0.877	1.042	1.365	0.898	0.927	0.833
A-676	225	226.9	576.249	578.255	342.19	9445	1	1	Tier 3 only two-reaction											0	0	85	0	1.017	0.864	0.954	0.483	0.475	1.868	1.294	0.451	0.375	0.369	0.404	0.563	0.392	0.958	1.623	0.421	0.318	0.419	0.431	0.425	0.435	1.55	1.414	0.489	0.454	0.341
A-650	225	226.9	278.038	280.045	87.9592	6170	2	2	Tier 3 only two-reaction											0	0	7	0	1.984	2.031	1.742	1.795	2.191	1.267	1.613	1.887	2.74	1.872	2.576	1.89	2.156	2.107	1.076	2.284	1.741	2.31	2.64	2.313	2.473	1.492	1.364	2.643	2.418	2.157
A-664	225	226.9	509.206	511.214	275.148	5739	1	1	Tier 3 zero-reaction											2	10	130	0	0.886	1.079	0.953	0.678	0.777	1.856	1.417	0.637	0.752	0.595	0.607	0.929	0.774	1.283	1.566	0.691	0.607	1.005	0.76	0.795	0.79	1.898	1.725	0.597	0.758	0.537
A-659	226	227.9	431.128	433.135	197.069	20100.6	1	1	Tier 2						AN01257002	C00355	3,4-Dihydroxy-L-phenylalanine	1.13	5.8				0.1515	0.4566	0.5107	1.35	1.091	1.25	0.423	0.953	0.629	0.954	0.699	0.981	0.951	0.976	0.996	0.444	0.861	0.486	0.947	0.762	0.982	0.756	0.39	0.364	0.396	0.528	0.782
A-666	226	227.9	612.111	614.117	378.053	17730.7	1	1	Tier 3 one-reaction											0	4	168	0.1818	0.3654	0.4087	0.3408	1.592	0.939	0.422	0.687	0.938	0.902	0.91	0.912	1.141	1.096	1.034	0.216	1.004	1.18	1.198	0.882	1.002	0.919	0.396	0.309	0.903	0.971	0.679
A-654	226	227.9	268.046	270.052	67.9763	12095.7	2	2	Unidentified														0	2.335	2.37	1.925	2.039	2.53	1.357	1.664	2.076	2.946	2.077	2.426	2.118	2.5	2.271	1.367	2.206	1.977	2.72	2.605	2.455	2.643	1.743	1.499	3.226	2.586	2.511
A-660	226.1	227.9	535.087	539.098	67.9775	13605.8	1	2	Unidentified														0	2.149	2.408	1.792	1.985	2.575	1.391	1.805	2.315	2.988	2.111	2.85	2.123	2.753	2.378	1.37	2.47	2.035	2.567	2.926	2.419	2.745	1.668	1.524	2.985	2.778	2.591
A-671	227.1	228.9	461.186	463.192	227.127	27467.6	1	1	Tier 3 one-reaction											0	2	146	0	1.023	1.164	0.807	0.482	0.519	1.71	1.672	0.539	0.716	0.504	0.568	0.687	0.725	1.194	1.489	0.78	0.546	0.626	0.7	0.723	0.819	1.51	1.472	0.498	0.826	0.493
A-657	227.1	228.9	445.154	447.161	211.096	9429.54	1	1	Tier 3 one-reaction											0	29	331	0	1.046	1.093	1.003	0.713	0.836	1.124	1.249	0.709	0.72	0.786	0.787	0.803	0.733	0.788	0.989	0.937	0.806	1.039	0.767	2.006	1.109	1.366	1.488	1.699	0.887	2.176
A-661	227.1	228.9	678.056	680.062	443.998	6128.22	1	1	Tier 3 one-reaction											0	1	36	0	0.769	0.864	0.689	0.708	0.829	0.428	0.631	0.863	1.099	0.839	0.956	0.954	1.148	0.98	0.466	1.02	0.833	1.014	1.17	1.117	1.195	0.555	0.448	0.988	0.981	1.113
A-669	227.1	228.9	377.117	379.124	143.059	213931	1	1	Tier 3 zero-reaction											1	25	396	0.1515	0.3414	0.3819	0.0038	0.488	0.906	1.075	0.513	0.53	0.886	0.616	0.739	0.764	0.643	0.765	1.448	0.621	0.723	0.902	0.704	0.823	1.177	0.854	1.342	0.652	0.902	1.097
A-673	227.1	228.9	576.175	578.182	342.117	19920.8	1	1	Tier 3 zero-reaction											13	50	637	0.0909	0.2583	0.2889	1.227	1.165	2.225	0.721	0.655	1.422	0.767	1.249	0.704	0.814	0.499	1.265	0.64	0.968	1.722	0.952	0.475	1.105	0.888	0.555	0.284	0.852	0.777	0.638
A-667	227.1	228.9	465.17	467.176	231.111	8116.07	1	1	Tier 3 zero-reaction											2	13	409	0	1.233	1.25	1.072	1.308	1.035	1.054	1.232	0.947	1.409	1.07	1.392	1.639	1.476	1.198	0.939	1.297	1.446	1.25	1.263	1.407	1.597	0.952	0.882	1.331	1.506	1.349
A-670	227.1	228.9	518.632	520.638	284.573	6181.6	1	1	Unidentified														0.0909	0.9	0.812	0.848	0.573	1.106	1.833	1.23	0.9	0.519	0.511	0.575	0.714	0.491	0.719	2.425	0.484	0.83	0.893	0.667	0.419	0.605	1.271	1.515	0.551	0.513	0.492
A-678	228.1	230	420.159	422.166	186.101	198787	1	1	Tier 1	AN01106000	HMDB0028695	Alanyl-Proline	1.3	1.5									0	1.114	1.117	1.023	0.24	0.388	2.099	1.635	0.292	0.333	0.283	0.399	0.499	0.482	0.651	2.004	0.51	0.585	0.459	0.478	0.486	0.512	2.223	2.685	0.417	0.5	0.472
A-681	228.1	230	479.196	481.203	245.138	77964.7	1	1	Tier 1	AN01890001	HMDB0028735	Asparaginyl-Leucine	0.86	3									0	1.114	1.032	0.997	0.412	0.592	1.815	1.472	0.477	0.548	0.486	0.583	0.845	0.57	1.078	1.545	0.696	0.575	0.715	0.659	0.658	0.622	1.695	1.772	0.498	0.646	0.611
A-677	228.1	230	484.157	486.165	250.099	8398.25	1	1	Tier 1	AN01971001	HMDB0029067	Threoninyl-Methionine	0.62	1.1									0.1818	0.2735	1.6799	0.4958	0.341	0.657	1.548	1.397	0.597	0.474	0.478	0.494	0.79	0.461	1.017	0.994	0.61	0.649	0.57	0.603	0.665	0.586	2.169	1.936	0.625	0.842	0.786
A-683	228.1	230	433.142	435.15	199.084	44464	1	1	Tier 3 one-reaction											0	21	324	0.0909	1.016	1.122	0.93	2.289	1.442	0.932	0.936	1.821	1.173	1.786	1.364	1.069	0.951	1.178	1.022	1.286	1.084	1.165	1.116	0.917	1.011	0.466	0.43	1.013	0.965	0.88
A-672	228.1	230	303.116	305.123	69.0578	13338.9	1	1	Tier 3 one-reaction											0	2	183	0	1.03	1.109	0.925	1.543	1.29	1.442	0.957	1.184	1.106	1.133	1.181	0.893	0.867	0.802	1.384	0.925	0.696	0.899	1.066	1.106	0.841	0.974	1.245	1.088	0.712	0.77
A-680	228.1	230	471.068	473.075	237.01	11899.5	1	1	Tier 3 one-reaction											0	1	27	0	0.761	0.789	0.765	0.991	1.132	0.853	1.087	1.024	1.035	1.141	1.056	0.952	1.038	0.979	0.701	1.197	0.824	1.243	1.244	1.275	1.015	0.828	0.65	0.884	0.87	1.11
A-679	228.1	230	322.074	324.081	88.0161	60571.2	1	1	Tier 3 zero-reaction											2	30	482	0	1.151	1.039	1.038	0.777	0.574	0.637	1.191	0.562	0.856	0.405	0.804	0.846	1.457	0.781	1.195	0.994	0.477	0.806	0.863	0.926	0.921	0.993	1.356	0.611	0.772	0.582
A-693	229.1	231	466.201	468.208	232.143	28235.4	1	1	Tier 2						AN01735003		Threoninyl-Isoleucine	1.21	22.1				0.0909	0.3542	0.3962	0.3303	0.569	0.792	1.228	1.191	0.654	1.196	0.662	0.841	1.065	1.174	1.533	1.769	0.989	0.467	1.154	1.392	0.543	0.551	1.207	1.445	1.045	0.699	0.859
A-688	229.1	231	475.152	477.158	241.093	7815.26	1	1	Tier 3 one-reaction											0	9	257	0	0.91	0.989	0.841	0.981	1.056	0.735	0.845	1.722	1.136	1.044	0.896	1.235	1.036	1.04	0.686	1.038	1.181	0.953	0.975	1.147	1.315	0.786	0.557	1.356	1.296	0.954
A-686	229.1	231	537.236	539.244	303.178	6136.75	1	1	Tier 3 one-reaction											0	3	90	0	1.113	1.074	1.053	0.59	0.598	2.076	1.763	0.709	0.752	0.58	0.703	0.889	0.763	1.162	2.142	0.662	0.548	0.657	0.945	0.655	0.581	1.912	1.716	0.525	0.535	1.008
A-685	229.1	231	603.213	605.221	369.155	5906.4	1	1	Tier 3 one-reaction											0	13	362	0.1515	0.7096	0.7937	0.6617	0.377	1.444	1.122	0.911	1.29	0.985	0.88	0.913	0.672	0.822	1.345	1.563	0.793	0.63	0.857	0.719	0.606	0.701	0.799	1.122	0.648	0.895	0.5
A-689	229.1	231	422.091	424.098	188.033	6301.33	1	1	Tier 3 zero-reaction											1	15	235	0.0909	0.565	0.3846	0.74	0.623	1.11	0.513	0.656	0.903	0.857	0.684	0.908	0.924	1.034	0.83	0.278	1.048	1.55	1.116	1.267	1.2	1.109	0.899	0.492	1.066	1.136	1.709
A-684	229.1	231	395.585	397.591	161.526	31790	1	1	Unidentified														0.7576	0.999	1.031	0.905	0.7405	1.9437	0.4684	0.4867	1.1572	1.3538	1.0903	0.7645	1.0524	1.2278	2.3582	0.6346	1.1365	1.472	1.7774	1.4349	1.5667	0.9782	0.6898	0.437	1.0127	1.4016	1.5307
A-694	230.1	232	407.104	409.11	173.045	21252.5	1	1	Tier 3 one-reaction											0	1	43	0.1818	0.5053	0.5652	0.4712	0.603	1.037	1.887	1.567	1.485	1.512	1.58	1.387	1.366	1.065	1.105	0.694	1.443	1.104	1.241	0.789	1.444	1.227	1.13	1.422	1.549	1.223	1.221
A-697	230.1	232	537.202	539.208	303.143	12151.1	1	1	Tier 3 one-reaction											0	12	233	0	1.035	1.065	0.907	0.77	0.929	1.647	1.359	0.894	0.87	0.765	0.857	0.847	0.854	1.087	1.424	0.807	0.748	0.887	0.842	1.036	0.819	1.613	1.628	0.709	0.796	0.548
A-692	230.1	232	565.233	567.241	331.175	12043.7	1	1	Tier 3 one-reaction											0	3	110	0	1.089	0.966	1.115	0.466	0.369	1.839	1.42	0.384	0.397	0.474	0.311	0.576	0.396	1.01	1.666	0.406	0.243	0.392	0.335	0.366	0.317	1.888	1.733	0.316	0.304	0.297
A-658	230.1	232	523.222	525.229	289.164	10818.8	1	1	Tier 3 one-reaction											0	9	112	0	0.981	0.978	1.07	0.527	0.609	1.921	1.531	0.52	0.603	0.503	0.651	0.783	0.617	1.375	1.935	0.641	0.352	0.674	0.585	0.595	0.533	1.701	1.595	0.577	0.577	0.435
A-695	230.1	232	491.113	493.121	257.055	4304	1	1	Tier 3 one-reaction											0	13	378	0.1818	9.9937	11.1778	6.3131	1.769	0.922	0.632	0.796	1.3	1.469	0.955	0.782	1.066	1.345	0.897	0.681	0.75	0.951	0.837	1.182	1.156	1.254	0.729	0.455	1.133	1.101	0.912
A-699	230.1	232	478.129	480.135	244.07	7970.92	1	1	Tier 3 zero-reaction											2	29	470	0.0909	4.2583	4.6451	2.8747	0.896	1.283	1.128	0.885	1.117	1.043	0.986	0.967	1.107	0.978	1.119	1.094	1.148	0.974	1.179	1.091	1.243	1.156	0.874	0.874	1.062	1.233	1.094
A-705	231.1	233.1	486.17	488.176	252.111	8129.67	1	1	Tier 1	AN01996001	HMDB0029004	Phenylalanyl-Serine	0.52	0.2									0.0909	0.6946	9.4396	6.6685	0.837	0.772	1.695	1.415	0.764	0.802	0.776	0.584	1.106	0.725	1.672	2.062	0.811	0.702	0.864	0.731	0.705	0.614	1.299	1.345	0.529	0.843	0.653
A-704	231.1	233.1	492.144	494.151	258.086	11763.3	1	1	Tier 1	AN02071002	HMDB0000884	Ribothymidine	1	1									0	0.942	1.141	1.05	0.641	0.987	1.047	1.044	0.852	1.162	1.022	1.212	0.888	0.768	1.226	1.287	0.779	0.782	1.162	1.119	0.736	1.089	1.209	0.991	0.955	1.114	1.035
A-706	231.1	233.1	351.137	353.144	117.079	1.10656e+06	1	1	Tier 2						AN00277004	C00431	Isomer 3 of 5-Aminopentanoic acid	0.53	17.2				0	0.926	1.018	0.847	2.245	0.942	2.176	1.153	0.812	0.775	0.687	1.022	0.599	0.693	0.811	1.977	0.688	0.385	0.905	0.895	0.693	0.393	0.698	1.192	0.409	0.385	0.33
A-644	231.1	233.1	295.111	297.118	61.0527	64010.8	1	1	Tier 2						AN00037000	C00189	Isomer 1 of Ethanolamine	0.35	27				0	1.239	1.13	1.044	1.251	1.577	0.968	0.931	1.636	1.738	1.77	1.429	1.783	1.693	1.655	0.957	1.702	1.674	1.782	1.735	1.913	1.853	1.116	0.961	1.87	1.923	1.686
A-708	231.1	233.1	442.154	444.16	208.095	247606	1	1	Tier 3 one-reaction											0	26	508	0.0606	1.079	0.985	0.836	1.887	1.262	0.861	0.975	1.275	0.909	0.961	1.359	1.174	0.88	1.393	0.554	1.1	1.08	1.208	0.638	0.856	1.002	0.784	0.363	0.6	0.745	0.509
A-700	231.1	233.1	599.031	601.042	364.973	9285.67	1	1	Tier 3 only two-reaction											0	0	23	0	3.317	3.802	3.446	1.489	1.646	1.176	1.372	1.7	2.208	1.729	2.091	1.637	1.994	2.056	1.26	2.211	1.579	2.025	2.454	2.416	2.135	1.607	1.583	2.924	2.237	2.384
A-691	231.1	233.1	462.132	464.14	228.073	14556	1	1	Tier 3 zero-reaction											1	24	383	0	1.197	1.096	0.89	0.639	0.711	0.952	0.685	0.843	1.093	1.032	0.938	0.953	0.756	0.797	0.942	0.934	0.957	0.952	1.209	0.912	0.875	0.734	0.875	0.797	0.967	0.76
A-717	232.2	234.1	460.118	462.124	226.059	1.75508e+06	1	1	Tier 2						AN01655000		3-Nitrotyrosine	0.96	70.9				0.0606	0.3286	0.0004	0.001	0.739	1.19	1.107	0.926	0.808	0.885	0.77	0.911	0.954	0.747	0.93	1.052	0.847	0.968	0.899	0.838	0.858	0.896	0.846	0.898	0.628	0.818	0.846
A-698	232.2	234.1	481.084	483.09	247.025	87969.1	1	1	Tier 2						AN01918000	C00018	Pyridoxal phosphate	1.27	61				0.0303	0.977	1.012	0.871	0.89	0.9217	0.718	1.022	0.956	1.171	0.92	1.152	1.285	1.54	1.08	0.646	1.061	1.019	0.985	1.034	1.537	0.985	0.616	0.763	1.312	1.315	1.421
A-709	232.2	234.1	434.117	436.123	400.118	35646.3	2	2	Tier 3 one-reaction											0	18	340	0.0909	1.2303	1.1293	0.5233	0.279	0.651	1.104	1	0.786	0.612	0.495	0.54	0.522	0.532	0.997	1.355	0.606	0.707	0.741	0.692	0.496	0.602	1.371	1.396	0.655	0.7	0.627
A-648	232.2	234.1	565.613	567.619	331.554	58395.5	1	1	Unidentified														0.697	0.909	1.058	0.96	0.8212	1.063	0.5565	0.6991	0.9976	1.194	0.9003	1.0982	0.0148	1.16	0.9667	0.5575	1.0083	0.8586	1.0707	1.2655	1.0542	1.124	0.7464	0.6278	1.3149	1.2058	1.1787
A-T538	232.4	234.3	363.101	365.108	129.043	116139	1	1	Tier 2						BM00380002		L-beta-Ethynylserine	1.57	18.7				0	0.848	1.02	0.9	1.249	0.635	0.423	0.95	0.953	1.298	1.075	0.853	0.815	0.678	0.79	0.451	0.8	0.903	0.88	0.69	0.741	0.819	0.366	0.462	0.774	0.824	0.568
A-711	233.2	235.1	522.143	524.15	288.085	1187276	1	1	Tier 3 one-reaction											0	9	273	0.1818	3.2285	4.4115	0.0038	1.709	1.292	0.313	0.366	1.026	1.547	1.219	1.318	1.056	1.589	1.589	0.523	1.547	1.684	1.614	1.35	0.418	0.602	0.139	0.186	0.544	0.574	0.717
A-722	233.2	235.1	354.068	356.073	120.009	186922	1	1	Tier 3 only two-reaction											0	0	23	0.1515	0.623	0.9949	0.9715	1.055	0.783	0.484	1.024	0.763	1.161	0.966	1.082	1.08	1.16	0.952	0.402	0.886	0.939	0.848	1.026	1.315	1.628	0.669	0.466	1.36	1.36	1.35
A-710	233.2	235.1	366.101	368.108	132.043	254996	1	1	Tier 3 zero-reaction											7	69	753	0	1.058	1.044	0.958	1.71	1.681	0.769	0.774	1.319	1.282	1.273	1.078	1.668	1.101	1.442	0.622	1.202	1.345	1.299	1.02	1.231	1.094	0.615	0.59	0.863	1.087	0.953
A-716	233.2	235.1	442.117	444.124	208.059	11699.7	1	1	Tier 3 zero-reaction											1	49	625	0.0909	1.042	1.006	1.237	1.049	1.305	0.593	0.737	1.045	1.189	1.181	1.01	1.475	1.303	1.181	0.668	1.172	1.598	1.198	1.21	1.145	1.417	0.786	0.548	1.143	1.36	1.247
A-720	234.2	236.2	422.175	424.181	188.116	219869	1	1	Tier 1	AN01133006	HMDB0029120	Valyl-Alanine	0.74	0.2									0	0.947	0.9	0.884	0.389	0.533	2.008	1.751	0.538	0.526	0.472	0.609	0.713	0.538	0.961	1.972	0.786	0.393	0.563	0.654	0.538	0.589	1.757	1.555	0.565	0.598	0.437
A-T584	234.2	236.2	431.126	433.134	197.069	11227	1	1	Tier 2						BM01257000		N-Hydroxy-L-tyrosine	3.69	48.1				0.1212	0.414	0.463	0.386	0.596	0.832	0.391	0.909	0.658	1.222	0.982	0.629	0.802	1.089	0.896	0.672	0.847	0.565	1.096	1.007	0.554	0.906	0.492	0.375	0.6327	0.58	1.16
A-746	234.2	236.2	445.155	447.161	211.096	21755.2	1	1	Tier 3 one-reaction											0	29	331	0	1.035	1.04	0.965	0.613	0.645	1.138	1.129	0.758	0.848	0.674	0.757	0.839	0.809	0.793	0.968	1.059	0.854	0.999	0.744	2.155	1.122	1.312	1.259	1.922	0.836	2.348
A-T2	234.5	236.5	293.096	295.103	59.0371	60457	1	1	Tier 2						AN00028000		Aminoacetaldehyde	2.01	4.1				0.0909	0.898	1.05	0.883	1.005	1.244	0.715	0.884	1.158	1.312	1.011	1.304	1.05	1.323	1.026	0.744	0.998	1.025	1.08	1.281	1.159	1.328	0.816	0.833	1.349	1.193	1.182
A-732	235.2	237.2	514.165	516.171	280.106	24327	1	1	Tier 1	AN02406001	HMDB0028991	Phenylalanyl-Aspartate	1.15	2.2									0	0.916	0.831	1.299	0.785	0.761	1.284	1.275	0.717	0.782	0.785	0.686	0.951	0.78	1.133	1.301	0.873	0.785	0.721	0.907	0.764	0.844	1.356	1.192	0.753	1.069	0.797
A-728	235.2	237.2	437.137	439.145	203.079	19012.4	1	1	Tier 3 one-reaction											0	36	590	0	1.124	1.042	0.915	0.995	1.04	0.888	0.877	1.097	1.574	1.17	1.125	1.221	1.11	1.07	0.882	1.155	0.938	1.341	1.258	1.121	1.197	0.747	0.844	1.097	0.89	1.206
A-726	235.2	237.2	551.217	553.224	317.159	9391.6	1	1	Tier 3 one-reaction											0	7	166	0	1.055	0.926	0.997	0.535	0.522	1.862	1.537	0.544	0.49	0.522	0.467	0.72	0.565	1.143	1.728	0.526	0.439	0.557	0.468	0.492	0.501	1.831	1.836	0.431	0.58	0.423
A-725	235.2	237.2	323.142	325.149	89.0841	8404.15	1	1	Tier 3 one-reaction											0	13	291	0.0606	1.0434	1.1671	0.973	1.587	0.935	0.889	0.848	1.103	1.079	0.925	0.806	1.333	1.26	1.292	0.512	0.784	1.125	1.075	0.863	2.06	1.75	1.138	0.762	1.622	2.591	1.825
A-724	235.2	237.2	352.085	354.091	118.027	51930.9	1	1	Tier 3 zero-reaction											4	49	538	0.0909	0.5901	0.0356	1.1752	0.98	1.437	0.508	0.789	1.107	1.622	1.377	1.156	1.138	1.437	1.414	0.779	1.557	1.046	1.764	1.829	1.069	1.126	0.64	0.653	1.347	1.184	1.513
A-734	236.2	238.2	409.143	411.15	175.085	81771.8	1	1	Tier 2						AN00957000		N-Carboxyethyl-g-aminobutyric acid	0.43	27.2				0.0606	0.998	0.995	1.109	0.57	0.852	0.376	0.865	0.668	1.214	0.93	0.612	0.892	1.129	1.049	0.79	0.918	0.546	1.119	1.122	0.518	0.862	0.496	0.41	0.391	0.567	1.093
A-718	236.2	238.2	480.18	482.187	246.122	175577	1	1	Tier 1	AN01906007	HMDB0028925	Leucyl-Aspartate	1.12	1.5									0	0.926	0.815	1.023	0.433	0.561	1.838	1.605	0.591	0.512	0.55	0.6	0.757	0.551	0.842	1.802	0.678	0.644	0.549	0.587	0.65	0.676	2.095	2.284	0.379	0.731	0.548
A-738	236.2	238.2	564.153	566.16	330.095	4756.15	1	1	Tier 2						BP03111000		Isomer 1 of 1-O-Vanilloyl-beta-D-Glucose	0.02	44.4				0.1212	1.5406	2.919	4.8401	0.88	1.466	1.049	0.806	1.795	1.588	1.36	1.652	1.639	1.136	1.333	0.845	1.146	2.194	1.239	0.716	1.334	1.839	1.209	0.886	1.862	1.611	1.698
A-736	236.2	238.2	418.107	420.114	184.049	29720.8	1	1	Tier 3 one-reaction											0	19	350	0.0909	0.801	1.157	0.0433	1.53	0.878	0.572	0.901	1.045	1.16	1.165	1.054	1.016	1.379	0.995	0.677	1.274	1.349	1.133	0.988	0.954	1.15	0.429	0.634	1.144	1.1	0.681
A-730	236.2	238.2	577.233	579.24	343.174	8264.1	1	1	Tier 3 only two-reaction											0	0	148	0	1.275	1.719	1.274	0.721	0.782	1.174	1.212	0.91	0.965	0.72	0.744	0.846	0.724	0.956	1.195	0.696	0.803	0.672	0.835	0.866	0.833	1.389	1.244	0.672	0.955	0.671
A-733	236.2	238.2	425.117	427.124	191.059	14159	1	1	Tier 3 zero-reaction											1	16	220	0.0909	1.057	1.14	0.726	1.526	1.21	0.488	0.522	1.582	1.508	1.428	1.104	1.433	1.175	1.331	0.505	1.283	1.489	1.59	1.179	1.419	1.116	0.395	0.173	1.182	1.08	1.005
A-T152	236.6	238.6	381.112	383.118	147.053	3708771	1	1	Tier 1	AN00583002	HMDB0003011	O-Acetyl-L-serine	1.71	4.3									0.1515	0.0045	1.008	0.0042	0.18	0.735	0.195	0.291	0.39	0.75	0.652	0.838	0.16	0.402	0.154	0.167	0.589	0.403	0.571	0.688	0.218	0.447	0.164	0.326	0.425	0.396	0.638
A-744	237.2	239.3	402.149	404.155	168.09	34025.9	1	1	Tier 2						AN00863000	C00534	Pyridoxamine	0.69	2.4				0.0606	0.941	0.2756	0.3237	1.966	1.076	1.014	1.118	0.771	1.101	0.898	0.97	1.518	1.556	1.142	0.737	0.538	1.118	1.583	1.16	1.634	1.553	0.695	0.484	1.331	1.416	1.204
A-742	237.2	239.3	485.16	487.167	251.102	12229.5	1	1	Tier 1	AN01981000	C00559	Deoxyadenosine	0.29	1.1									0.0909	0.7441	0.8323	1.3506	0.719	0.937	1.265	0.922	0.756	0.835	0.921	0.791	0.789	0.383	1.163	1.815	0.514	0.493	0.685	0.684	0.636	0.747	1.203	1.121	0.409	0.538	0.533
A-745	237.2	239.3	470.138	472.144	236.08	14292.4	1	1	Tier 2						AN01778000	C02700	Isomer 1 of N-formylkynurenine	0.86	7				0.0909	1.039	0.946	0.837	0.697	0.737	0.903	0.746	0.816	0.676	0.936	1.083	0.768	1.119	0.724	0.725	0.833	0.6	0.563	0.707	0.765	0.894	0.652	0.508	0.639	0.755	0.812
A-747	237.2	239.3	448.05	450.054	213.992	6677.43	1	1	Tier 3 one-reaction											0	3	74	0.1818	0.8256	0.9234	0.7699	0.912	1.194	0.569	0.661	0.947	1.051	0.939	0.938	1.061	1.081	1.103	0.68	0.823	1.026	0.933	1.003	1.337	1.11	0.719	0.509	1.08	1.157	1.049
A-748	238.3	240.3	494.196	496.202	260.138	151603	1	1	Tier 1	AN02110004	HMDB0028928	Leucyl-Glutamate	1.08	0.2									0	0.898	0.875	0.949	0.798	0.763	1.537	1.336	0.707	0.649	0.674	0.763	0.721	0.697	0.849	1.276	0.822	0.641	0.807	0.75	0.822	0.706	1.605	1.558	0.756	0.761	0.659
A-751	238.3	240.3	579.247	581.255	345.189	12653.7	1	1	Tier 3 one-reaction											0	2	72	0	1.237	0.495	1.104	0.365	0.446	2.082	1.784	0.469	0.412	0.553	0.444	0.599	0.392	1.013	1.903	0.545	0.258	0.873	0.513	0.476	0.491	1.899	2.384	0.457	0.591	0.475
A-749	238.3	240.3	378.068	380.073	144.01	9477.75	1	1	Tier 3 one-reaction											0	2	60	0.1515	0.8715	0.9748	0.8127	1.015	1.079	0.73	0.977	0.841	1.158	0.94	0.805	1.184	1.015	1.272	0.835	1.1	0.56	0.772	1.05	1.459	1.139	0.729	0.625	1.667	1.678	1.116
A-750	238.3	240.3	457.567	459.573	223.508	48065.1	1	1	Unidentified														0	0.88	0.918	0.949	1.093	1.041	0.5	0.944	1.066	1.43	0.895	1.054	1.186	1.34	1.148	0.543	1.158	1.022	1.162	1.273	1.19	1.31	0.658	0.519	1.141	1.314	1.31
A-753	239.3	241.3	457.065	459.072	446.014	312660	2	2	Tier 3 one-reaction											0	4	97	0	0.818	0.843	0.796	0.935	0.941	0.487	0.768	0.884	1.339	0.851	1.008	1.078	1.226	1.04	0.522	1.129	0.998	1.127	1.206	1.058	1.255	0.636	0.498	1.03	1.158	1.119
A-757	239.3	241.3	468.056	470.063	233.998	10508.4	1	1	Tier 3 one-reaction											0	1	46	0	0.907	0.857	0.858	0.873	1.034	0.508	0.795	0.924	1.271	0.84	0.934	1.023	1.09	1.029	0.429	1.057	0.892	1.066	1.226	1.145	1.273	0.536	0.502	1.19	1.268	1.167
A-758	239.3	241.3	647.13	651.143	180.02	6165.67	1	2	Tier 3 one-reaction											0	5	181	0.1818	0.6973	0.7799	0.6502	0.783	0.772	0.323	0.773	0.499	0.874	0.956	0.87	0.722	0.783	0.925	0.282	1.035	0.725	0.917	0.91	1.332	1.143	0.473	0.265	1.14	1.081	0.922
A-759	239.3	241.3	551.218	553.223	317.159	6140	1	1	Tier 3 one-reaction											0	7	166	0	1.055	0.997	0.997	0.532	0.545	1.917	1.437	0.53	0.437	0.468	0.527	0.71	0.579	1.088	1.694	0.514	0.47	0.514	0.545	0.67	0.498	1.882	1.822	0.455	0.499	0.383
A-752	239.3	241.3	279.08	281.086	45.0215	2.56645e+06	1	1	Tier 3 zero-reaction											1	8	274	0	1.045	1.039	1.036	0.955	0.682	0.596	1.158	0.724	1.207	1.001	0.92	0.931	1.14	1.061	0.554	1.144	0.825	1.02	1.289	1.254	1.498	0.949	0.559	0.895	1.23	1.412
A-754	239.3	241.3	390.112	392.119	156.054	598589	1	1	Tier 3 zero-reaction											3	18	338	0.1818	1.4596	2.9575	1.9619	1.511	0.919	0.623	0.795	1.052	1.085	1.222	1.059	1.075	1.073	1.185	0.747	1.201	1.303	1.123	0.957	0.9	0.995	0.466	0.454	1.019	0.997	0.727
A-764	239.3	241.3	396.112	398.118	162.053	243809	1	1	Tier 3 zero-reaction											5	81	735	0	0.919	0.967	1.255	1.114	1.008	0.764	0.697	0.984	1.198	1.081	0.963	1.245	0.869	1.032	0.719	0.971	1.103	1.195	1.086	0.967	0.939	0.605	0.622	0.745	0.836	0.938
A-T326	240.3	242.4	418.096	420.1	184.037	4828	1	1	Tier 1	AN01076000	HMDB0001866	3,4-Dihydroxymandelic acid	3.19	4.6									0.2121	0.7315	0.8182	0.6822	1.004	1.166	0.85	0.685	1.05	1.695	1.111	0.98	1.575	1.101	1.263	0.779	0.8573	0.964	1.382	1.561	1.41	1.126	1.208	0.887	1.327	1.101	1.279
A-766	240.3	242.4	478.164	480.173	244.106	6745.43	1	1	Tier 2						AN01874001		Isomer 1 of Hydroxyprolyl-Hydroxyproline	0.01	8.8				0.1515	1.5172	1.0391	1.4148	2.003	2.08	1.118	1.356	1.65	2.164	1.588	1.952	1.339	2.412	1.425	1.252	1.605	1.688	1.576	2.565	1.816	1.875	1.054	0.758	1.926	1.829	2.092
A-762	240.3	242.4	405.196	407.202	171.137	20758.6	1	1	Tier 3 only two-reaction											0	0	36	0	1.065	1.016	0.797	1.12	1.479	0.585	0.692	0.983	1.293	0.932	1.394	1.199	1.462	1.34	0.495	1.394	2.21	1.036	0.817	0.763	1.012	0.517	0.386	0.906	1.363	1.034
A-763	240.3	242.4	507.028	509.035	545.939	5426	2	2	Tier 3 only two-reaction											0	0	17	0	0.777	0.886	0.696	0.9	0.908	0.495	0.828	0.897	1.269	0.96	1.047	1.112	1.132	0.994	0.518	1.141	0.823	0.933	1.226	1.092	1.244	0.59	0.58	1.046	1.321	1.123
A-773	241.3	243.4	466.201	468.208	232.143	135616	1	1	Tier 1	AN01735001	HMDB0028917	Isoleucyl-Threonine	0.44	0.9									0.0606	0.909	0.719	1.3969	0.341	0.511	1.758	1.32	0.41	0.458	0.395	0.39	0.608	0.512	0.783	1.657	0.498	0.417	0.545	0.532	0.487	0.477	1.595	1.522	0.463	0.555	0.429
A-778	241.3	243.4	474.068	476.074	240.01	9265.36	1	1	Tier 2						BM01817000	C16196	1,2-Dihydroxynaphthalene-6-sulfonic acid	0.42	12.8				0	0.808	0.905	0.943	0.75	0.941	0.765	0.92	0.706	0.845	0.716	0.829	1.07	1.113	0.928	0.736	0.874	0.796	1.065	1.148	0.918	1.015	1.047	0.95	0.845	0.985	0.943
A-810	241.3	243.4	321.126	323.134	87.0681	23025.4	1	1	Tier 2						AN00115001	C00555	Isomer 1 of 4-Aminobutyraldehyde	0.98	30.2				0	1.038	1.164	0.917	1.11	0.961	1.192	0.875	1.101	1.459	1.176	1.018	1.111	0.915	1.124	0.894	1.169	0.923	0.761	0.838	1.52	0.983	0.858	0.718	0.946	1.488	1.288
A-719	241.3	243.4	394.059	396.066	160.001	46983.1	1	1	Tier 3 one-reaction											0	4	121	0.1212	0.1407	0.0213	0.1312	0.884	0.787	0.49	2.07	0.311	1.34	0.184	1.118	1.266	1.375	1.038	1.001	1.149	0.441	0.782	0.97	1.25	1.11	0.891	0.696	0.597	0.874	0.648
A-772	241.3	243.4	399.068	401.075	165.01	37857.3	1	1	Tier 3 one-reaction											0	7	175	0	1.023	1.103	0.898	0.829	0.572	1.032	0.776	0.995	0.8	0.823	0.596	0.788	0.703	0.975	0.97	0.85	0.732	0.861	0.917	1.08	0.637	1.062	0.974	0.762	0.612	0.93
A-755	241.3	243.4	537.237	539.244	303.179	7975.9	1	1	Tier 3 one-reaction											0	3	89	0	0.939	0.816	0.965	0.598	0.596	2.056	1.573	0.611	0.551	0.485	0.531	0.836	0.602	1.284	1.912	0.7	0.492	0.705	0.565	0.699	0.53	1.655	1.514	0.5	0.479	0.524
A-765	241.3	243.4	468.056	470.063	467.996	9411.69	2	2	Tier 3 only two-reaction											0	0	34	0	0.907	0.857	0.858	0.873	1.034	0.508	0.795	0.924	1.271	0.84	0.934	1.023	1.09	1.029	0.429	1.057	0.892	1.066	1.226	1.145	1.273	0.536	0.502	1.19	1.268	1.167
A-769	241.3	243.4	379.096	381.103	145.038	319275	1	1	Tier 3 zero-reaction											1	25	405	0.1212	0.5797	0.6484	0.5406	0.878	1.605	0.469	0.666	1.007	1.57	1.289	1.111	1.252	1.433	1.242	0.657	1.264	0.931	1.531	1.851	1.007	1.049	0.627	0.482	1.324	1.135	1.602
A-770	241.3	243.4	548.131	550.138	314.073	7080.5	1	1	Tier 3 zero-reaction											1	10	192	0	1.137	1.064	0.812	0.618	0.801	0.52	0.907	1.48	1.076	0.746	1.015	0.83	1.189	0.919	0.632	0.934	1.086	0.933	1.15	0.849	1.042	0.679	0.852	1.023	1.052	1.069
A-761	242.3	244.4	386.092	388.099	152.034	79606.1	1	1	Tier 1	AN00646000	C00385	Xanthine	0.87	4									0	1.213	1.122	1.049	0.198	0.451	1.549	1.112	0.366	0.178	0.211	0.302	0.26	0.171	0.265	2.186	0.252	0.325	0.173	0.215	0.638	0.366	2.267	2.404	0.237	0.354	0.331
A-774	242.3	244.4	522.143	524.15	288.085	31294.4	1	1	Tier 3 one-reaction											0	9	273	0.1515	0.7212	0.0049	0.0072	1.439	1.187	0.66	0.737	1.075	1.352	1.13	1.146	1.072	1.354	1.457	0.73	1.519	1.547	1.581	1.294	0.539	0.691	0.415	0.435	0.675	0.643	0.715
A-777	242.3	244.4	471.123	473.129	237.065	8535.15	1	1	Tier 3 one-reaction											0	20	239	0.1818	9.9937	11.1778	9.3194	0.99	1.12	0.835	0.797	1.46	1.097	1.094	0.991	1.082	0.846	0.93	0.708	1.085	1.256	1.2	0.892	1.406	1.26	0.78	0.495	1.059	1.102	0.979
A-771	242.3	244.4	458.065	460.072	448.014	82466.4	2	2	Tier 3 only two-reaction											0	0	30	0	0.977	1.085	1.022	0.932	1.12	0.58	0.929	1.071	1.548	1.087	1.346	1.209	1.459	1.193	0.6	1.257	1.132	1.397	1.335	1.183	1.455	0.721	0.639	1.326	1.331	1.347
A-776	242.4	244.4	379.132	381.139	145.073	43250.1	1	1	Tier 2						AN00561008	C03656	Isomer 1 of (S)-5-Amino-3-oxohexanoic acid	1.71	8.8				0	0.812	0.888	0.828	0.755	0.871	0.591	0.681	1.046	1.082	0.861	0.929	0.882	0.982	0.873	0.569	0.82	0.837	0.898	0.995	0.84	0.938	0.564	0.508	0.913	0.885	0.887
A-788	243.3	245.4	351.137	353.144	117.079	2.5695e+06	1	1	Tier 1	AN00277004	C00431	5-Aminopentanoic acid	0.11	1									0	0.919	1.07	0.829	1.679	0.805	1.32	1.544	1.522	0.824	1.148	0.862	1.165	1.061	1.026	1.131	1.108	1.212	0.799	0.629	0.915	0.863	0.688	0.554	0.814	0.999	0.587
A-785	243.3	245.4	376.168	378.176	142.11	20585.7	1	1	Tier 3 one-reaction											0	5	123	0.0909	0.849	0.423	0.774	0.683	0.826	1.427	1.364	0.736	0.612	0.621	0.651	0.868	0.786	0.699	0.881	0.674	1.041	0.633	0.8	0.994	1.013	1.213	1.17	0.723	0.773	0.852
A-787	243.3	245.4	346.086	348.093	112.027	251108	1	1	Tier 3 zero-reaction											1	9	262	0.0909	0.9563	0.4695	1.0369	0.938	1.113	0.482	0.806	0.834	1.114	1.289	1.285	1.014	1.02	1.016	0.34	1.172	0.938	1.098	1.095	1.544	1.388	0.616	0.398	1.473	1.548	1.436
A-782	243.4	245.5	409.107	411.113	175.049	71753	1	1	Tier 2						AN00954000	C15996	7-Cyano-7-carbaguanine	1.93	30.1				0.0606	0.938	0.813	1.492	0.824	0.512	0.662	0.746	0.62	0.695	0.587	0.677	0.634	0.795	0.675	0.561	0.766	0.871	0.782	0.723	0.956	1.029	0.636	1.154	1.016	0.885	0.876
A-786	243.4	245.5	420.159	422.166	186.101	52994.4	1	1	Tier 1	AN01106001	HMDB0029010	Prolyl-Alanine	0.54	1									0.0909	1.057	1.125	0.739	1.351	0.95	1.538	1.338	1.006	0.6137	0.4627	0.634	1.04	0.5962	0.927	1.635	0.891	0.745	0.95	1.276	1.274	1.148	1.822	1.631	1.384	0.775	1.1
A-784	243.4	245.5	523.222	525.229	289.163	15126.5	1	1	Tier 3 one-reaction											0	9	110	0	0.744	0.951	0.928	0.766	0.756	1.923	1.599	0.756	0.878	0.689	0.688	1.051	0.924	1.473	1.845	0.773	0.573	0.968	0.757	0.806	0.679	1.72	1.731	0.761	0.964	0.659
A-791	244.4	246.5	495.17	497.177	261.112	5538	1	1	Tier 1	AN02119001	HMDB0029083	Tryptophyl-Glycine	1.37	3.1									0.1818	0.8356	0.9346	0.7792	0.598	0.901	1.724	1.27	0.969	1.103	0.797	0.908	1.333	0.945	1.046	1.491	1.033	1.19	0.894	0.994	1.411	0.892	1.589	1.341	0.692	0.922	0.948
A-792	244.4	246.5	432.087	434.093	198.028	18315.5	1	1	Tier 3 one-reaction											0	24	324	0.1212	0.0623	0.4087	0.06	0.971	0.65	0.516	0.606	0.84	0.766	1.134	0.984	1.087	0.939	1.044	0.739	0.716	1.045	0.861	0.803	0.87	0.84	0.396	0.343	0.672	0.885	0.879
A-789	244.4	246.5	475.129	477.135	241.07	18241.2	1	1	Tier 3 one-reaction											0	20	445	0.1818	0.7888	0.2933	1.2132	1.158	0.405	0.81	0.443	0.481	1.137	0.683	0.833	1.29	1.335	1.779	0.584	1.099	0.907	1.194	1.528	0.955	1.204	0.581	0.882	1.706	0.789	0.963
A-797	244.4	246.5	446.102	448.109	212.044	17892.6	1	1	Tier 3 one-reaction											0	20	320	0.1515	0.2511	0.2808	0.2341	0.662	1.115	0.474	0.465	1.065	0.612	1.483	2.125	1.033	1.649	0.993	0.386	0.856	1.638	0.767	0.851	1.086	0.921	0.279	0.229	1.421	0.84	1.61
A-794	244.4	246.5	475.153	477.16	241.095	15639.4	1	1	Tier 3 one-reaction											0	16	360	0.1818	0.0574	0.1789	0.1491	2.127	1.173	0.417	0.715	1.468	1.179	1.636	1.091	1.268	1.083	1.193	0.459	1.515	1.637	0.978	0.984	1.247	1.178	0.173	0.407	1.47	1.248	0.848
A-790	244.4	246.5	387.078	389.084	153.02	10954.2	1	1	Tier 3 one-reaction											0	6	95	0.0606	2.2807	0.891	2.8326	0.684	1.294	0.403	0.577	0.848	1.169	1.063	0.958	0.799	1.086	1.122	0.587	1.23	0.807	1.378	1.519	0.878	1.005	0.617	0.474	1.213	1.053	1.239
A-800	245.4	247.5	511.165	513.171	277.107	5948.8	1	1	Tier 2						AN02361002		Glutaminyl-Methionine	5.74	52.6				0	1.21	0.987	0.883	0.746	0.84	2.349	1.475	0.546	0.896	0.846	0.962	0.687	0.759	1.014	1.853	0.964	0.716	0.672	0.948	0.858	1.041	3.034	2.744	0.866	0.962	1.124
A-793	245.4	247.5	385.162	387.168	302.207	17724.6	2	2	Tier 1	AN02745001	HMDB0028945	Lysyl-Arginine	0.83	5.2									0.0909	0.2439	0.2728	0.2274	0.294	0.487	1.832	1.692	0.358	0.451	0.335	0.508	0.67	0.663	1.449	2.114	0.679	0.698	0.57	0.612	0.571	0.545	1.561	2.048	0.466	0.73	0.644
A-802	245.4	247.5	434.139	436.145	200.08	65673.2	1	1	Tier 3 one-reaction											0	11	381	0.0909	1.096	1.003	0.875	1.398	0.805	0.869	1.137	1.016	1.556	1.591	1.04	0.642	1.734	0.877	0.798	1.422	1.169	1.239	0.698	0.644	0.965	0.645	1.203	1.361	0.906	0.582
A-798	245.4	247.5	551.251	553.26	317.193	6890.18	1	1	Tier 3 one-reaction											0	2	95	0.0303	0.845	0.9452	0.788	0.765	1.013	2.307	1.718	1.246	0.92	1.078	0.865	0.86	1.167	1.652	2.389	0.816	0.655	0.949	1.081	1.009	1.077	2.747	2.619	0.855	0.847	0.898
A-801	245.4	247.5	522.18	524.187	288.121	4724.89	1	1	Tier 3 one-reaction											0	2	206	0.1818	0.8805	0.9849	0.8211	1.788	0.977	0.802	0.845	1.089	1.344	1.071	1.068	1.22	1.16	1.179	0.426	0.957	1.03	1.229	1.467	1.079	1.003	0.566	0.421	1.033	0.838	0.902
A-T459	245.8	247.9	547.175	549.181	313.116	4856	1	1	Tier 2						AN02887000	HMDB0010328	Tyramine O-glucuronide	0.21	2.9				0.2727	0.6401	0.7159	0.5969	1.675	1.381	0.414	0.5201	1.23	1.253	1.284	1.015	1.4	1.2	1.103	0.4147	1.213	1.613	1.292	1.344	1.221	1.34	0.5553	0.467	0.9782	1.272	1.23
A-809	246.4	248.5	422.174	424.181	188.116	78631.5	1	1	Tier 1	AN01133004	HMDB0028907	Isoleucyl-Glycine	0.61	0.2									0	1.118	0.923	0.937	0.335	0.547	1.925	1.582	0.501	0.508	0.404	0.527	0.654	0.512	0.818	1.722	0.724	0.505	0.552	0.601	0.593	0.584	1.999	1.757	0.498	0.625	0.485
A-804	246.4	248.5	440.131	442.137	206.073	15300.3	1	1	Tier 1	AN01376000	HMDB0028847	Glycyl-Methionine	0.8	0.3									0	0.873	0.774	0.979	0.439	0.836	1.883	1.403	0.532	0.691	0.817	1.095	1.095	1.624	1.177	1.519	0.795	1.021	1.536	0.81	0.987	0.692	2.089	2.466	1.175	1.916	1.836
A-T1068	246.4	248.5	534.142	536.151	300.084	21981	1	1	Tier 1	BP02705002	HMDB0032066	Salicylate beta-D-Glucose Ester	0.96	0.7									0.1515	0.3646	0.4078	0.34	0.366	0.906	0.632	0.827	0.706	1.01	0.951	0.749	1.658	1.865	2.073	0.516	1.489	1.224	1.889	2.07	1.13	1.062	0.905	0.59	1.517	1.214	1.204
A-803	246.4	248.5	534.143	536.15	300.085	19995.3	1	1	Tier 2						BP02705001		Isomer 2 of 1-O-4-Hydroxybenzoyl-beta-D-Glucose	0.23	29				0.1212	1.963	0.3756	1.457	0.401	0.905	0.601	0.795	0.759	1.104	1.263	0.864	1.622	1.982	1.953	0.795	1.531	1.348	1.96	2.136	1.226	1.207	1.027	0.774	1.622	1.514	1.182
A-796	246.4	248.6	468.123	470.13	234.065	15179	1	1	Tier 3 one-reaction											0	2	185	0	0.462	0.562	0.714	0.939	1.236	0.954	0.823	0.994	0.868	1.109	0.762	0.97	0.738	0.865	0.686	0.774	0.737	0.743	0.72	0.939	1.038	0.749	0.764	0.935	1.121	0.741
A-807	246.4	248.5	382.096	384.102	148.037	28818.7	1	1	Tier 3 zero-reaction											6	56	635	0.1212	0.6549	0.0373	0.7319	1.238	1.104	0.946	0.576	1.065	1.011	1.275	0.916	1.654	0.899	1.162	0.635	0.991	1.099	1.405	1.328	1.05	0.927	0.773	0.577	0.947	1.147	1.149
A-816	247.4	249.6	408.158	410.166	174.1	58466.1	1	1	Tier 1	AN00943002	HMDB0028854	Glycyl-Valine	0.99	1.1									0	1.092	0.947	0.967	0.74	0.93	1.901	1.431	0.94	0.82	0.713	0.76	0.878	1.082	1.296	1.436	0.912	0.892	0.889	0.87	0.967	0.936	1.726	1.833	0.918	0.926	0.728
A-815	247.4	249.6	475.613	477.62	483.11	42477.7	2	2	Tier 3 one-reaction											0	3	135	0.0303	0.714	0.761	1.098	0.612	0.738	1.694	0.91	0.601	0.782	0.726	0.63	0.834	0.751	0.644	1.497	0.801	1.221	0.72	0.817	0.884	0.94	1.231	0.932	0.632	0.881	1.235
A-812	247.4	249.6	571.132	573.138	337.074	5342	1	1	Tier 3 one-reaction											0	1	139	0.1515	9.9937	7.1922	5.4312	0.774	1.084	0.438	0.778	0.816	1.129	1.127	0.962	1.008	0.986	1.059	0.378	1.064	0.893	1.019	1.281	1.614	1.44	0.612	0.412	1.447	1.384	1.438
A-858	247.4	249.6	578.264	580.271	344.205	8371.5	1	1	Tier 3 only two-reaction											0	0	84	0.0909	0.3142	0.7166	0.5974	0.608	0.606	2.149	1.411	0.747	0.713	0.677	0.499	0.778	0.623	1.042	1.934	0.592	0.573	0.623	0.513	0.758	0.537	1.828	1.801	0.6	0.672	0.53
A-806	247.4	249.6	366.11	368.116	132.052	23298.9	1	1	Unidentified														0.1515	1.8011	2.2013	1.8463	0.733	0.826	0.337	0.522	0.731	0.863	0.989	0.852	0.768	0.706	0.849	0.297	0.887	0.743	0.996	0.814	1.101	0.913	0.531	0.31	1.182	1.053	1.039
A-824	248.4	250.6	376.096	378.103	142.038	259173	1	1	Tier 1	AN00526000	C03088	5-Hydroxymethyluracil	0.73	8.2									0	1.159	1.032	0.742	1.057	1.204	0.668	0.793	0.747	1.136	1.001	1.082	0.858	0.865	0.903	0.579	0.816	0.696	0.812	0.967	1.219	1.109	0.88	0.681	1.343	1.241	0.978
A-829	248.4	250.6	399.123	401.13	165.065	31411.7	1	1	Tier 1	AN00812002	C04152	1-Methylguanine	0.43	1.3									0.1212	0.0206	0.0165	0.0137	1.421	1.737	1.118	1.155	1.468	1.641	1.404	1.651	1.965	1.443	1.468	1.074	1.402	1.538	1.632	2.239	1.659	2.085	1.175	1.032	1.764	1.899	1.434
A-T1151	248.4	250.6	560.161	562.165	326.1	13577	1	1	Tier 2						BP03048001		1-O-(4-Coumaroyl)-beta-D-Glucose	4.69	27				0.1818	0.5156	0.5767	0.4808	0.826	0.872	0.646	0.68	0.629	0.927	0.945	0.75	1.215	1.257	1.076	0.787	1.299	1.4	1.253	1.081	0.907	1.297	0.723	0.596	0.988	0.85	1.324
A-832	248.4	250.6	349.086	351.093	115.027	37141.3	1	1	Tier 3 one-reaction											0	13	273	0.0606	1.3299	0.7668	0.748	1.356	1.3	0.959	1.046	1.487	1.093	1.204	1.317	1.237	1.369	1.32	1.006	1.16	1.346	1.235	1.508	1.429	1.308	0.953	0.603	1.456	1.247	1.279
A-822	248.4	250.6	565.233	567.239	331.175	7253	1	1	Tier 3 one-reaction											0	3	110	0.0303	0.736	11.1778	0.757	0.693	0.782	1.819	1.492	0.701	0.852	0.687	0.615	0.88	0.542	1.047	1.741	0.563	0.646	0.576	0.823	0.768	0.735	1.714	1.858	1.071	0.783	0.607
A-827	248.4	250.6	433.062	435.067	199.004	6762.75	1	1	Tier 3 one-reaction											0	1	36	0.1818	0.9055	1.4771	1.0733	1.231	1.466	0.994	0.31	0.701	0.445	0.482	0.726	1.343	1.074	1.017	0.488	0.819	1.702	1.127	0.526	1.438	1.371	0.807	0.457	1.679	1.178	0.928
A-813	248.4	250.6	310.111	312.117	76.0524	36029.8	1	1	Tier 3 zero-reaction											2	23	482	0	1.172	1.141	1.044	1.173	1.334	1.043	1.331	1.335	1.677	1.737	1.36	1.226	1.442	1.557	1.28	1.551	1.07	1.597	1.995	1.314	1.393	1.223	1.302	1.877	1.369	1.536
A-819	248.4	250.6	475.613	477.62	241.555	28982.8	1	1	Unidentified														0.0303	0.714	0.761	1.098	0.612	0.738	1.694	0.91	0.601	0.782	0.726	0.63	0.834	0.751	0.644	1.497	0.801	1.221	0.72	0.817	0.884	0.94	1.231	0.932	0.632	0.881	1.235
A-T379	249	251.2	463.118	465.124	229.059	48091	1	1	Tier 2						AN01694002		4-(L-Alanin-3-yl)-2-hydroxy-cis,cis-muconate 6-semialdehyde/4,5-seco-Dopa	1.52	72.1				0.1515	0.28	0.3131	0.2611	1.382	0.689	0.565	0.754	0.87	1.12	0.839	0.933	1.33	1.224	0.815	0.69	0.41	0.976	1.139	1.131	1.143	1.23	0.421	0.312	0.663	1.056	1.05
A-834	249.5	251.7	454.143	456.15	220.085	178611	1	1	Tier 1	AN01586003	HMDB0028966	Methionyl-Alanine	6.73	0.4									0	0.834	0.864	0.986	1.145	0.95	1.442	0.933	1.125	0.915	1.487	0.949	0.891	0.802	0.933	0.96	0.976	0.733	0.764	0.831	1.107	0.893	0.832	0.94	0.944	1.038	0.715
A-837	249.5	251.7	493.211	495.218	259.152	8277.33	1	1	Tier 2						AN02092001		Glutaminyl-Leucine	1.29	26.9				0	0.913	0.702	0.82	0.628	0.584	1.91	1.52	0.436	0.601	0.504	0.565	0.846	0.687	1.213	1.717	0.545	0.459	0.703	0.616	0.615	0.494	1.741	1.712	0.614	0.6	0.472
A-825	249.5	251.6	463.118	465.124	229.059	46042.6	1	1	Tier 2						BP01694000	C17758	4,5-seco-Dopa	1.21	74.4				0.1818	0.0917	0.0312	0.0669	1.431	0.816	0.562	0.776	1.018	1.237	0.82	0.935	1.327	1.236	0.885	0.832	0.515	0.989	1.175	1.269	1.241	1.157	0.522	0.601	0.81	1.184	1.241
A-828	249.5	251.7	337.158	339.165	103.099	42933	1	1	Tier 3 one-reaction											0	5	215	0.0909	0.999	0.967	0.997	1.036	1.185	1.36	1.033	1.019	1.074	0.921	1.091	1.126	0.856	0.944	1.536	0.91	1.085	1.1	8.243	0.958	1.043	1.17	0.913	0.999	1.114	8.135
A-833	249.5	251.7	457.065	459.072	446.013	7997.73	2	2	Tier 3 one-reaction											0	4	98	0	0.795	0.914	0.791	0.94	1.004	0.505	0.75	0.936	1.272	0.863	0.981	1.074	1.256	0.994	0.514	1.124	0.985	1.098	1.245	1.085	1.285	0.657	0.485	1.078	1.221	1.113
A-842	249.5	251.7	485.048	487.054	250.989	7868.32	1	1	Tier 3 one-reaction											0	1	25	0.0303	1.053	1.201	0.938	0.879	0.689	0.462	0.776	0.955	1.083	1.081	1.126	0.895	1.09	0.934	0.307	1.27	0.866	1.068	1.653	1.063	1.26	0.782	0.454	1.039	1.367	1.735
A-835	249.5	251.7	551.217	553.224	317.159	6515.5	1	1	Tier 3 one-reaction											0	7	166	0.0909	0.6527	0.9821	0.6086	0.528	0.767	1.883	1.344	0.612	0.485	0.689	0.492	0.695	0.631	1.049	1.572	0.779	0.54	0.54	0.725	0.873	0.595	1.887	1.56	0.845	0.646	0.535
A-853	249.5	251.7	398.126	400.134	164.068	85654.6	1	1	Tier 3 zero-reaction											6	68	616	0.0909	1.006	1.084	0.97	1.403	1.599	0.409	0.707	0.955	1.198	1.685	1.166	1.42	1.129	1.095	0.306	1.072	1.255	1.413	1.561	1.211	1.089	0.408	0.285	1.141	1.119	1.032
A-831	249.5	251.6	405.117	407.123	342.116	28278.9	2	2	Tier 3 zero-reaction											13	50	637	0.1515	0.3006	0.3363	0.2804	0.528	0.541	1.128	1.134	0.513	0.619	0.431	0.531	0.601	0.52	0.679	1.17	0.361	0.451	0.53	0.735	0.58	0.576	1.19	1.019	0.574	0.544	0.696
A-820	249.5	251.7	270.035	272.041	35.9766	8130.5	1	1	Tier 3 zero-reaction											1	0	0	0	1.521	1.677	1.373	1.492	1.754	0.987	1.263	1.785	1.995	1.528	1.836	1.702	1.779	1.674	1.195	2.035	1.602	2.04	2.538	1.777	1.823	1.363	1.173	2.464	2.047	1.887
A-854	250.5	252.7	363.101	365.108	129.043	6.00778e+06	1	1	Tier 2						AN00380006	C01877	4-Oxoproline	0.1	12.1				0	1.032	1.04	0.967	0.966	0.814	1.324	1.267	0.626	0.877	0.791	0.707	0.959	0.926	0.936	1.368	1.003	1.003	0.777	0.709	0.827	0.799	1.737	1.838	0.73	0.814	0.805
A-847	250.5	252.7	500.185	502.191	266.127	10663.8	1	1	Tier 1	AN02198001	HMDB0029005	Phenylalanyl-Threonine	0.72	1.5									0.0606	0.5587	0.6249	1.209	0.66	0.536	1.672	1.277	0.505	0.58	0.752	0.514	0.834	0.679	1.262	1.995	0.655	0.382	0.526	0.531	0.519	0.363	1.284	1.297	0.512	0.583	0.33
A-781	250.5	252.7	528.18	530.187	294.122	34590.4	1	1	Tier 1	AN02608002	HMDB0028994	Phenylalanyl-Glutamate	0.83	8									0.0909	0.858	0.928	1.01	0.364	0.536	1.59	1.568	0.701	0.724	0.594	0.589	0.73	0.795	0.924	1.135	0.789	0.544	0.629	0.541	0.725	0.777	1.484	1.482	0.614	0.821	0.697
A-843	250.5	252.7	474.134	476.14	240.076	39630.1	1	1	Tier 3 one-reaction											0	32	464	0.0909	0.3366	0.0501	0.3139	0.402	0.563	1.082	0.817	0.497	1.056	0.653	1.005	0.976	0.751	0.958	1.366	0.823	0.607	1.111	1.173	0.59	0.785	1.242	1.14	0.797	0.905	0.98
A-844	250.5	252.7	404.091	406.098	170.033	19846.9	1	1	Tier 3 one-reaction											0	12	296	0.1818	1.2652	1.0597	1.6837	0.997	0.774	0.625	0.72	0.8	1.117	0.79	0.546	1.428	1.186	1.513	0.661	1.552	1.077	1.301	1.308	1.303	1.222	0.458	0.359	1.474	1.483	1.735
A-839	250.5	252.7	431.117	433.123	394.117	14338	2	2	Tier 3 one-reaction											0	11	305	0.0909	0.774	0.518	0.719	0.215	0.49	0.948	1.378	0.902	0.581	0.517	0.758	0.645	0.682	0.641	1.046	0.941	0.507	0.787	0.647	0.469	0.652	2.574	1.599	0.64	0.597	1.069
A-846	250.5	252.7	448.154	450.162	214.096	12409	1	1	Tier 3 one-reaction											0	11	347	0.1818	9.9937	6.1428	2.7417	2.417	1.372	0.74	1.741	0.906	0.95	1.165	1.208	0.459	0.822	0.785	0.482	1.094	0.982	0.643	1.557	1.414	0.921	0.701	0.405	0.547	0.38	0.701
A-818	250.5	252.7	457.065	459.072	223.007	9970.33	1	1	Tier 3 only two-reaction											0	0	10	0	0.795	0.902	0.799	0.916	0.989	0.502	0.751	0.931	1.278	0.859	0.987	1.074	1.252	1.005	0.514	1.135	0.988	1.088	1.225	1.081	1.286	0.652	0.489	1.059	1.221	1.113
A-836	250.5	252.7	482.621	484.627	248.563	10237.1	1	1	Unidentified														0.1818	0.3158	0.1679	0.4493	0.787	0.915	1.805	1.057	0.933	0.725	0.575	0.573	1.108	0.625	0.812	1.038	0.642	0.983	0.786	0.581	0.858	1.052	1.055	0.788	0.663	0.877	0.849
A-845	251.5	253.7	413.103	415.11	179.045	90044	1	1	Tier 1	AN01005000	C03975	Isoxanthopterin	1.73	0.4									0.0303	1.226	1.117	1.219	0.898	1.679	0.919	0.646	1.584	1.337	1.257	0.93	2.62	0.861	1.13	0.584	1.107	1.986	1.072	1.226	0.999	1.101	0.729	0.4866	0.762	0.95	0.815
A-852	251.5	253.7	466.201	468.208	232.143	98064.1	1	1	Tier 1	AN01735002	HMDB0028939	Leucyl-Threonine	0.85	1.8									0	0.943	0.838	0.921	0.412	0.548	1.683	1.397	0.454	0.577	0.452	0.495	0.762	0.563	0.907	1.69	0.573	0.415	0.672	0.585	0.541	0.473	1.434	1.429	0.452	0.566	0.419
A-T689	251.5	253.7	399.101	401.108	165.043	104186	1	1	Tier 2						BP00807001		(R)-3,4-Dihydroxymandelonitrile	0.77	31.1				0	1.153	1.22	1	0.986	0.627	0.987	1.239	0.757	0.795	0.828	0.846	1.298	0.88	0.768	1.605	0.778	0.581	0.63	0.773	0.889	0.824	0.865	1.049	0.637	0.763	0.678
A-848	251.5	253.7	349.122	351.129	115.064	98662.5	1	1	Tier 2						AN00259000	C00148	Isomer 1 of Proline	0.3	35.2				0.1515	0.0098	0.009	0.0097	1.507	1.256	0.901	0.909	1.142	0.972	1.031	0.933	1.131	0.934	1.101	0.887	0.927	1.136	0.822	0.692	1.125	1.148	0.701	0.535	0.88	0.95	0.724
A-856	251.5	253.7	461.186	463.192	227.127	18307.6	1	1	Tier 3 one-reaction											0	2	149	0	1.178	1.185	0.805	0.411	0.59	2.167	1.794	0.484	0.577	0.537	0.505	0.693	0.528	0.886	1.998	0.592	0.42	0.729	0.485	0.6	0.624	1.599	1.89	0.622	0.581	0.485
A-850	251.5	253.7	482.621	484.627	497.126	11598	2	2	Tier 3 one-reaction											0	2	165	0.1212	0.562	0.737	0.4493	0.787	0.915	1.805	1.057	0.933	0.725	0.575	0.573	1.108	0.625	0.812	1.038	0.642	0.983	0.786	0.581	0.858	1.052	1.055	0.788	0.663	0.877	0.849
A-851	251.5	253.7	416.092	418.099	182.033	9385.5	1	1	Tier 3 one-reaction											0	10	286	0.1515	1.1729	1.0597	0.676	0.78	0.633	0.519	0.546	0.612	0.934	0.461	0.683	1.136	1.051	1.178	0.477	1.066	0.902	0.756	0.985	1.025	1.15	0.582	0.377	1.114	0.838	1.217
A-859	252.5	254.7	321.09	323.097	87.032	286725	1	1	Tier 2						AN00113000	C20253	Isomer 1 of Aminoacrylic acid	0.2	21.3				0	0.953	1.001	0.797	1.158	1.323	0.799	0.988	1.939	1.354	1.162	1.007	1.052	0.992	1.029	0.733	1.03	0.854	1.039	1.179	1.261	1.056	0.863	0.844	1.237	1.076	1.384
A-862	253.5	255.7	422.175	424.182	188.116	132116	1	1	Tier 1	AN01133002	HMDB0028700	Alanyl-Valine	0.74	0.9									0	1.309	1.09	1.035	0.334	0.552	1.974	1.525	0.476	0.51	0.415	0.55	0.709	0.509	0.845	1.783	0.561	0.533	0.581	0.587	0.607	0.526	1.965	1.812	0.493	0.604	0.496
A-860	253.5	255.7	507.227	509.234	273.169	7920.8	1	1	Tier 3 one-reaction											0	1	74	0	0.934	0.879	0.693	0.52	0.474	2.009	1.685	0.518	0.52	0.459	0.526	0.6	0.512	1.122	1.991	0.464	0.316	0.567	0.431	0.702	0.392	1.724	1.698	0.729	0.517	0.359
A-861	253.5	255.7	385.083	387.09	151.025	105312	1	1	Tier 3 only two-reaction											0	0	10	0	1.091	1.051	1.013	0.947	0.771	1.348	1.238	0.62	0.879	0.819	0.742	0.963	0.922	0.982	1.234	0.971	1.023	0.818	0.773	0.838	0.81	1.763	1.932	0.774	0.826	0.833
A-866	253.5	255.7	544.073	546.08	310.015	5950	1	1	Tier 3 only two-reaction											0	0	95	0.1818	0.7866	0.8798	0.7335	0.383	0.864	0.294	0.669	0.746	1.365	0.908	0.804	0.783	1.543	0.715	0.282	1.18	0.794	1.307	1.573	0.724	1.213	0.514	0.387	0.773	0.755	1.388
A-864	253.5	255.7	401.088	403.094	334.059	9202.67	2	2	Tier 3 zero-reaction											1	7	198	0	0.832	1.243	1.125	0.566	1.34	0.561	0.536	1.253	0.975	1.201	1.598	0.92	0.906	0.818	0.862	1.026	1.247	1.106	0.866	1.396	1.016	0.732	0.782	1.036	1.296	1.387
A-869	254.5	256.7	436.154	438.161	202.096	14301.8	1	1	Tier 2						AN01320002		Prolyl-Serine	1.1	59.1				0.0606	0.959	1.576	0.814	0.66	0.643	2.057	2.234	0.869	0.857	0.667	0.771	0.93	0.74	1.015	1.586	0.823	0.532	0.812	0.563	0.628	0.618	1.668	1.938	0.53	0.755	0.429
A-865	254.5	256.7	480.18	482.187	246.122	32037.1	1	1	Tier 1	AN01906004	HMDB0028757	Aspartyl-Leucine	0.91	1.2									0	0.806	1.279	1.118	0.727	0.948	1.52	1.257	0.805	0.793	0.724	0.827	1.096	0.771	1.192	1.294	0.793	0.787	0.949	0.735	0.708	0.682	1.378	1.319	0.744	0.831	0.633
A-872	254.5	256.7	388.096	390.103	154.038	23877.8	1	1	Tier 3 one-reaction											0	15	230	0.1515	0.7454	11.178	0.9401	1.103	0.795	0.661	0.876	0.939	1.128	1.056	1.153	0.959	0.973	0.874	0.712	0.765	1.041	0.837	1.045	0.975	0.96	0.466	0.463	0.82	0.864	0.902
A-841	254.5	256.7	435.209	437.213	201.15	10532	1	1	Tier 3 only two-reaction											0	0	17	0	2.504	2.664	0.347	1.253	1.152	2.374	2.165	1.093	1.282	0.975	1.141	1.434	1.017	1.744	2.231	1.367	0.865	1.586	1.188	1.014	1.009	1.722	2.471	1.228	0.999	1.052
A-870	254.5	256.7	396.111	398.118	162.053	36780.3	1	1	Tier 3 zero-reaction											5	81	735	0	0.946	1.064	1.177	1.008	0.953	0.922	0.794	0.963	1.241	0.984	0.985	1.172	0.834	1.06	0.921	0.87	0.845	1.003	1.009	0.938	0.952	0.709	0.777	0.701	0.798	0.922
A-871	254.5	256.7	391.133	393.141	157.074	13268.6	1	1	Tier 3 zero-reaction											2	28	382	0.1818	0.0392	0.0414	0.0198	0.596	1.393	1.64	1.39	0.968	0.977	0.883	0.987	0.535	0.414	0.524	0.499	0.833	0.971	0.99	0.75	1.08	0.897	2.064	2.195	1.065	0.796	0.72
A-868	254.6	256.7	425.103	427.11	191.045	8586.67	1	1	Tier 3 one-reaction											0	20	395	0.1515	6.8736	1.0083	0.8407	0.86	1.151	0.908	0.716	1.269	1.001	1.426	0.91	1.568	1.013	1.126	1.256	0.983	1.029	1.229	1.048	0.758	0.941	0.534	0.697	0.629	0.842	0.908
A-876	255.6	257.7	440.063	442.069	206.005	39661.7	1	1	Tier 3 one-reaction											0	2	74	0	0.512	0.562	0.605	0.956	1.494	0.27	1.053	0.833	1.153	0.699	0.866	1.012	1.125	0.869	0.11	1.12	1.274	0.949	0.534	1.446	1.213	0.322	0.22	0.871	1.188	0.839
A-867	255.6	257.7	473.088	475.094	478.059	22132.5	2	2	Tier 3 only two-reaction											0	0	90	0	0.583	0.62	0.627	0.686	0.575	0.352	0.6	0.561	1.008	0.654	0.735	0.738	0.961	0.725	0.444	0.75	0.518	0.756	0.998	0.687	0.998	0.507	0.431	0.539	0.678	0.915
A-880	256.6	258.7	323.106	325.113	89.0471	101970	1	1	Tier 1	AN00124004	C00213	Sarcosine	1.71	1.9									0	0.988	0.883	0.98	0.439	0.475	1.874	1.424	0.853	0.602	0.522	0.74	0.712	0.667	1.009	2.031	0.799	0.595	1.034	0.784	0.71	0.603	2.091	1.494	0.671	0.612	0.56
A-882	256.6	258.7	370.097	372.104	136.039	79791.6	1	1	Tier 1	AN00459000	C00262	Hypoxanthine	0.72	0.7									0	0.879	0.884	0.899	0.395	0.298	1.962	1.18	0.374	0.219	0.249	0.189	0.703	0.455	0.74	3.212	0.58	0.472	0.33	0.659	0.689	0.561	1.99	2.261	0.319	0.8	0.312
A-879	256.6	258.7	399.137	401.144	165.079	12655.4	1	1	Tier 2						AN00814003		Norsalsolinol	0.28	58.1				0.1818	0.3366	1.1553	0.8714	0.979	1.552	1.273	1.584	1.31	1.192	1.53	1.237	1.362	1.911	1.245	0.273	1.663	2.373	1.088	0.778	2.193	1.997	0.62	0.677	2.22	2.157	1.456
A-885	256.6	258.7	446.175	448.182	212.117	54228.8	1	1	Tier 1	AN01464000	HMDB0011180	prolyl-proline	0.9	2.3									0	1.065	0.89	0.782	0.221	0.432	1.448	1.163	0.399	0.51	0.537	0.406	0.375	0.34	0.387	1.573	0.428	0.521	0.403	0.554	0.58	0.324	3.391	2.952	0.335	0.319	0.634
A-878	256.6	258.7	376.133	378.139	142.075	27732.3	1	1	Tier 2						AN00528000	C06231	Isomer 1 of Ectoine	0.58	23.5				0.1212	0.451	0.0356	1.0353	1.768	1.384	1.229	1.255	1.348	1.767	2.131	1.396	0.905	1.639	1.035	1.12	1.565	1.253	1.511	1.048	1.021	1.067	0.673	1.028	1.699	1.269	0.885
A-884	256.6	258.7	473.085	475.091	239.026	48360.3	1	1	Tier 3 one-reaction											0	3	114	0	0.583	0.62	0.627	0.686	0.575	0.353	0.6	0.561	1.008	0.656	0.735	0.655	0.888	0.722	0.444	0.74	0.518	0.756	0.998	0.74	0.981	0.519	0.431	0.539	0.665	0.915
A-900	256.6	258.7	407.59	409.597	347.064	16650	2	2	Tier 3 zero-reaction											4	41	392	0.8182	0.875	0.96	0.98	1.5774	1.0451	0.4676	0.7547	1.7031	2.0907	2.4414	1.1866	1.0928	1.7585	1.5685	0.4684	1.2637	1.7838	1.7826	2.4604	1.8261	1.1804	0.9527	0.4769	1.8789	2.0445	0.9903
A-898	257.6	259.7	393.147	395.155	159.089	19347.3	1	1	Tier 2						BP00725001	C10850	Isomer 1 of Calystegin A3	1	2.4				0	0.976	1.077	0.967	1.663	1.398	1.118	1.185	1.246	1.153	1.289	1.263	1.504	1.261	1.381	1.013	1.232	1.545	1.204	0.948	1.499	1.331	0.935	0.816	1.144	1.294	1.131
A-887	257.6	259.7	448.05	450.054	213.992	37367.2	1	1	Tier 3 one-reaction											0	2	72	0.1212	0.427	0.4776	0.3982	0.914	1.062	0.553	0.661	1.021	0.953	0.892	0.795	1.08	0.965	0.964	0.605	0.703	1.015	0.879	0.785	1.335	1.016	0.568	0.402	1.036	1.069	0.842
A-886	257.6	259.7	448.119	450.126	428.122	19258.8	2	2	Tier 3 one-reaction											0	1	265	0.7273	0.906	0.891	0.919	1.1503	0.7551	0.5917	0.6892	0.5506	0.5467	1.1139	1.1718	0.7366	0.6475	0.6745	0.3589	0.49	0.511	1.1745	1.054	1.0287	1.1902	0.6079	0.6945	1.6734	1.3647	1.1129
A-883	257.6	259.7	440.134	442.142	412.152	11219.6	2	2	Tier 3 one-reaction											0	16	422	0.303	1.001	1.053	1.085	2.147	4.901	0.836	1.828	4.364	2.31	2.279	2.59	1.8337	2.893	1.5347	0.8459	2.401	2.2679	1.6997	3.105	3.981	2.7173	2.44	1.159	2.876	4.369	2.3616
A-896	257.6	259.7	446.102	448.108	212.043	10069	1	1	Tier 3 one-reaction											0	20	322	0.1818	0.5055	0.7067	0.0276	0.972	0.84	0.376	0.679	1.072	0.949	1.047	1.384	0.992	0.846	0.959	0.408	1.253	0.882	0.714	0.913	1.598	1.047	0.479	0.278	1.515	1.395	0.953
A-888	257.6	259.7	446.077	448.081	212.018	10068.7	1	1	Tier 3 one-reaction											0	5	139	0	0.26	0.31	0.139	0.636	0.569	0.215	0.531	0.512	0.741	0.537	0.671	0.268	0.627	0.229	0.179	0.276	0.464	0.413	0.365	0.251	0.704	0.209	0.152	0.672	0.475	0.534
A-855	257.6	259.7	519.227	521.234	285.169	9897.85	1	1	Tier 3 one-reaction											0	2	84	0	1.004	0.768	0.953	0.469	0.556	1.499	1.289	0.575	0.531	0.517	0.575	0.728	0.509	0.977	1.561	0.549	0.613	0.667	0.665	0.617	0.654	1.734	1.676	0.496	0.654	0.505
A-892	258.6	260.7	536.159	538.165	302.1	16255	1	1	Tier 3 one-reaction											0	7	325	0.1818	0.0453	0.7047	0.0544	1.369	2.713	0.711	0.768	1.604	0.942	1.774	1.063	1.521	1.212	0.925	0.493	1.286	6.5	1.093	1.248	1.264	2.578	0.683	0.518	2.588	2.363	1.543
A-873	258.6	260.8	549.238	551.245	315.18	9899.73	1	1	Tier 3 one-reaction											0	2	73	0	0.843	0.929	0.843	0.485	0.369	1.38	1.34	0.385	0.416	0.593	0.503	0.751	0.596	0.974	1.47	0.759	0.555	0.695	0.742	0.579	0.633	1.386	1.372	0.632	0.563	0.486
A-889	258.6	260.7	382.648	384.655	297.18	11801.5	2	2	Tier 3 only two-reaction											0	0	49	0.0909	0.9065	1.0139	0.8454	1.293	1.12	0.747	0.968	1.091	1.112	1.115	1.283	1.151	0.821	1.198	0.821	0.986	1.177	0.965	1.003	1.096	1.11	0.682	0.621	0.991	0.988	0.909
A-891	259.6	261.8	478.164	480.172	244.106	11777.4	1	1	Tier 2						AN01874001		Hydroxyprolyl-Hydroxyproline	0.33	28.1				0.0909	0.6467	0.7233	0.603	0.49	0.787	1.879	2.059	0.542	0.673	0.491	0.532	0.72	0.64	1.005	1.538	0.846	0.724	0.651	0.951	0.877	0.787	2.141	2.448	0.547	0.734	0.735
A-894	259.6	261.8	506.148	508.155	272.09	32691.5	1	1	Tier 1	AN02286000	C06186	Arbutin	0.84	0.6									0.1818	0.3006	0.3363	0.2804	0.785	3.521	1.432	0.612	1.486	0.662	1.028	0.531	1.262	0.778	1.058	0.3	0.942	4.082	0.892	0.553	1.301	2.33	1.427	1.19	1.598	1.911	1.265
A-893	259.6	261.8	463.2	465.208	229.142	9926.36	1	1	Tier 3 one-reaction											0	3	75	0.1515	0.7021	0.7853	0.6548	0.826	0.785	2.016	1.627	0.544	0.978	0.662	0.92	1.116	0.716	0.976	1.372	0.731	0.711	0.841	0.826	0.857	0.825	1.687	1.953	0.59	0.884	0.742
A-899	259.6	261.8	551.254	553.26	317.195	7661.75	1	1	Tier 3 one-reaction											0	1	102	0.0303	1.443	0.635	0.6636	0.541	0.489	1.72	1.463	0.479	0.985	0.413	0.658	0.929	0.709	0.859	1.015	0.647	0.492	1.644	1.181	0.809	0.932	1.549	1.364	0.972	0.85	0.937
A-937	259.7	261.8	407.59	409.597	173.531	12714.5	1	1	Unidentified														0.7576	0.867	0.916	0.943	0.8614	1.1151	0.5838	0.7333	1.0465	1.2526	0.9444	1.152	0.9694	1.2169	1.3119	0.5848	1.0577	0.9007	1.5052	1.3276	1.1059	1.1791	0.783	0.6585	1.3794	1.2649	1.2365
A-T1728	260.4	262.5	393.147	395.155	159.089	19453	1	1	Tier 2						EF00725006	HMDB0031345	Calystegine A6	2.94	7.5				0.1818	0.6155	0.6884	0.5739	1.63	1.379	1.101	1.24	1.259	1.139	1.261	1.166	1.435	1.279	1.427	1.041	1.172	1.602	1.136	0.939	1.414	1.32	0.95	0.822	1.14	1.268	1.09
A-903	260.7	262.8	577.233	579.24	343.174	12382.2	1	1	Tier 3 only two-reaction											0	0	147	0	0.975	0.796	0.783	0.255	0.687	0.965	0.725	0.503	0.438	0.426	0.503	0.602	0.72	0.474	0.539	0.72	0.926	0.643	0.775	0.827	0.768	0.799	1.139	0.617	1.055	0.854
A-897	260.7	262.8	423.123	425.129	189.064	30885.6	1	1	Tier 3 zero-reaction											2	33	525	0	1.148	0.965	1.793	0.791	0.872	0.672	0.75	0.911	1.125	0.852	0.978	0.978	1.154	1.161	0.557	1.064	1.031	0.923	1.261	0.983	0.931	0.74	0.664	1.025	1.443	1.05
A-906	261.7	263.8	422.175	424.181	188.117	93813.9	1	1	Tier 1	AN01133005	HMDB0028929	Leucyl-Glycine	0.9	0.7									0	0.907	0.816	0.994	0.406	0.622	1.753	1.608	0.575	0.685	0.493	0.665	0.983	0.891	1.11	1.751	0.923	0.78	0.807	0.91	0.797	0.682	1.719	1.604	0.613	0.962	0.672
A-916	261.7	263.8	486.17	488.176	252.111	61353.4	1	1	Tier 1	AN01996002	HMDB0029046	seryl-Phenylalanine	0.61	3.9									0	0.825	0.862	0.886	0.444	0.794	1.776	1.328	0.526	0.581	0.517	0.588	0.818	0.531	0.986	1.625	0.599	0.708	0.603	0.698	0.667	0.589	1.621	1.637	0.48	0.639	0.581
A-907	261.7	263.8	440.101	442.108	206.043	19726.3	1	1	Tier 2						BP01373000		Isomer 1 of 7-Hydroxy-2-Oxindole-3-Acetate	5.71	45.3				0	1.126	1.349	1.14	0.673	0.847	0.605	0.619	0.957	0.952	0.815	1.017	1.084	0.96	0.91	0.486	0.93	1.083	0.857	0.939	0.907	0.992	0.503	0.52	0.831	0.983	1.187
A-905	261.7	263.8	260.074	262.08	26.0155	1.61078e+06	1	1	Tier 3 one-reaction											0	3	228	0	1.034	1.214	1.076	1.574	0.864	0.619	1.502	0.768	1.475	1.377	1.244	1.36	1.152	1.258	0.46	1.122	0.962	1.053	1.233	1.811	1.818	0.81	0.466	1.543	1.712	1.738
A-909	261.7	263.8	541.204	543.21	307.146	5980	1	1	Tier 3 one-reaction											0	2	72	0.0606	0.8965	1.0028	0.836	0.438	0.732	0.385	0.75	0.95	1.425	1.816	0.853	1.674	1.093	1.303	0.83	1.649	0.535	2.287	1.807	1.103	1.071	0.616	0.662	1.082	1.257	0.805
A-904	261.7	263.8	262.054	264.06	27.9952	30152.2	1	1	Unidentified														0	0.743	0.85	0.757	1.224	0.863	0.543	1.154	0.785	1.185	1.156	0.921	1.228	1.075	1.028	0.452	1.107	0.879	0.955	1.16	1.375	1.306	0.697	0.446	1.366	1.261	1.536
A-913	262.7	264.8	579.246	581.254	345.188	8567.33	1	1	Tier 3 one-reaction											0	2	72	0.0606	1.524	0.8585	0.7158	0.649	0.625	1.941	1.58	0.731	0.853	0.622	0.745	0.785	1.317	0.904	1.789	0.75	0.587	1.152	0.744	0.721	0.858	2.316	2.242	0.677	0.909	1.347
A-908	262.7	264.8	347.055	349.062	225.993	8223.14	2	2	Tier 3 one-reaction											0	2	42	0	2.411	3.426	2.147	1.868	2.412	0.779	1.757	1.771	2.616	1.395	2.366	2.815	3.093	2.448	0.719	2.753	2.914	2.524	2.479	2.758	3.224	1.166	0.888	1.821	3.065	2.841
A-915	262.7	264.8	462.133	464.14	228.075	15912.9	1	1	Tier 3 zero-reaction											1	27	457	0.0303	0.2191	0.245	0.057	2.157	1.135	0.548	1.127	0.836	1.063	0.508	1.014	0.286	0.629	0.849	0.317	0.696	0.489	0.532	1.209	2.628	2.516	0.994	0.569	0.419	0.296	1.465
A-912	263.7	265.8	494.196	496.202	260.138	81865.4	1	1	Tier 1	AN02110000	HMDB0028823	Glutamyl-Leucine	0.68	0.4									0	0.907	0.667	0.884	0.615	0.797	1.486	1.368	0.788	0.73	0.565	0.621	0.96	0.579	1.088	1.372	0.821	0.59	0.78	0.765	0.762	0.627	1.374	1.205	0.587	0.663	0.455
A-919	263.7	265.8	514.165	516.171	280.106	14729.8	1	1	Tier 2						AN02406001		Isomer 1 of Phenylalanyl-Aspartate	0.71	18.9				0.0606	0.2575	0.288	0.1055	0.589	0.692	1.593	1.077	0.598	0.577	0.638	0.662	0.873	0.582	0.948	1.254	0.765	0.79	0.828	0.663	0.767	0.622	1.193	1.2	0.492	0.675	0.571
A-922	263.7	265.8	383.111	385.116	149.053	9544.4	1	1	Tier 2						AN00608000	C00073	Isomer 1 of Methionine	5.58	4.5				0.0909	0.7296	3.756	0.3042	0.473	1.009	1.813	1.141	1.022	0.739	0.792	0.62	0.734	0.76	0.82	1.528	0.706	0.718	0.507	0.4799	0.62	0.75	1.366	1.297	0.921	0.755	0.822
A-923	263.7	265.8	671.231	675.245	204.122	20772	1	2	Tier 3 one-reaction											0	4	63	0.1818	0.4214	0.4713	0.3929	1.323	1.881	0.885	1.228	1.125	1.1	0.931	1.51	1.007	1.015	0.978	0.724	1.09	1.187	1.017	0.775	1.189	1.255	0.727	0.83	1.411	1.227	1.041
A-925	264.7	266.8	453.079	455.085	219.021	27608.7	1	1	Tier 3 one-reaction											0	7	202	0.1212	0.916	0.1351	0.119	1.348	1.111	0.748	0.884	1.16	1.075	1.036	0.94	1.398	1.011	1.041	0.683	1.069	1.31	0.792	0.853	1.223	1.042	0.679	0.559	1.059	1.16	0.798
A-918	264.7	266.8	434.175	436.182	200.116	22877.5	1	1	Tier 3 one-reaction											0	11	174	0	1.227	1.277	1.069	0.511	0.553	1.418	1.326	0.537	0.634	0.724	0.646	0.754	0.663	0.827	1.391	0.784	0.799	0.771	0.656	0.778	0.802	1.396	1.459	0.53	0.702	0.757
A-930	264.7	266.8	545.243	547.25	311.185	10996	1	1	Tier 3 one-reaction											0	1	93	0	0.946	0.662	0.897	0.279	0.484	1.693	1.552	0.394	0.383	0.244	0.401	0.655	0.629	0.787	1.423	0.613	0.887	0.562	0.507	0.712	0.608	1.682	1.47	0.478	0.584	0.775
A-926	264.7	266.8	270.074	272.081	72.0322	27671.3	2	2	Tier 3 only two-reaction											0	0	199	0	1.634	0.975	1.046	0.984	0.863	0.603	0.886	1.007	1.339	1.451	1.347	1.036	0.966	1.347	0.723	1.374	0.754	0.858	0.76	1.844	1.419	0.6	0.482	1.277	1.652	1.149
A-921	264.7	266.8	377.117	379.124	143.059	237894	1	1	Tier 3 zero-reaction											1	25	396	0.0606	1.019	0.97	1.09	0.963	1.166	1.471	1.548	0.8	0.886	0.967	1.015	1.123	0.945	0.724	0.898	0.935	1.159	0.677	0.59	1.105	1.327	1.4	0.998	0.972	1.069	0.816
A-914	264.8	266.8	593.263	595.27	359.205	11568.6	1	1	Tier 3 only two-reaction											0	0	55	0	1.861	1.651	1.563	0.727	0.642	1.617	1.304	0.654	0.651	0.729	0.702	1.022	0.875	1.044	1.508	0.757	0.829	0.879	0.795	0.725	0.854	1.573	1.68	0.75	0.749	0.674
A-T528	265.3	267.4	304.111	306.119	70.0531	5354	1	1	Tier 2						BM00055001		alpha-Aminopropiononitrile	0.97	3.1				0.303	0.5928	0.663	0.5528	0.5658	0.7324	0.783	0.4817	0.6873	0.8227	0.945	0.815	1.006	1.097	0.861	0.705	0.88	1.23	1.009	0.773	0.925	1.135	0.799	1.004	0.906	0.93	1.057
A-931	265.7	267.8	528.18	530.187	294.122	20564.8	1	1	Tier 1	AN02608004	HMDB0029156	Glutamyl-Phenylalanine	1.02	0.9									0.0606	0.911	1.178	0.667	0.653	0.68	1.387	1.2	0.652	0.68	0.669	0.799	0.973	0.6	1.082	1.357	0.643	0.535	0.755	0.787	0.611	0.567	1.254	1.09	0.441	0.772	0.611
A-941	265.7	267.8	364.169	366.176	130.111	41369.5	1	1	Tier 2						AN00400000	C02714	Isomer 1 of N-Acetylputrescine	0.15	2.7				0.0303	0.713	0.8965	0.249	0.571	0.619	2.316	2.456	0.751	0.875	0.762	0.602	0.863	0.732	1.047	2.022	0.802	0.558	0.721	0.692	0.707	0.7	2.163	2.431	0.55	0.734	0.457
A-932	265.7	267.8	418.18	420.187	184.122	64054.5	1	1	Tier 3 one-reaction											0	5	119	0	1.099	1.139	0.926	2.57	0.927	1.103	0.97	0.701	1.501	0.826	1.281	0.617	0.46	0.756	0.909	0.927	0.492	1.321	0.569	0.653	0.462	0.86	0.864	0.522	0.427	0.188
A-952	265.7	267.8	461.186	463.193	227.127	17300.8	1	1	Tier 3 one-reaction											0	2	149	0	1.081	1.215	0.819	0.525	0.541	1.878	1.644	0.535	0.719	0.554	0.661	0.741	0.736	0.982	1.527	0.663	0.526	0.714	0.676	0.598	0.619	1.57	1.486	0.582	0.642	0.468
A-934	265.8	267.8	650.227	652.232	416.168	5621.5	1	1	Tier 3 one-reaction											0	10	289	0.2424	0.4048	0.4527	0.3775	0.543	0.469	1.888	1.459	0.501	0.277	0.424	0.375	0.403	0.1994	1.019	2.505	0.287	0.557	0.312	0.2176	0.329	0.387	1.659	1.29	0.503	0.417	0.253
A-920	265.8	267.8	310.074	312.081	76.0159	70986.2	1	1	Tier 3 zero-reaction											1	15	513	0	0.96	1.053	1.017	1.307	1.324	1.171	0.914	1.198	1.029	1.191	1.074	1.427	1.055	1.235	0.823	1.177	1.05	1.039	1.132	1.391	1.004	0.712	0.818	0.909	1.031	0.958
A-953	266.8	268.8	436.189	438.197	202.131	90914.4	1	1	Tier 1	AN01324002	HMDB0028900	Isoleucyl-Alanine	1.89	0.4									0	1.026	0.921	0.972	0.398	0.533	2.077	1.855	0.578	0.455	0.572	0.57	0.763	0.558	1.498	2.086	0.615	0.25	0.636	0.6	0.518	0.428	1.874	1.451	0.509	0.57	0.218
A-943	266.8	268.8	447.103	449.109	426.089	794957	2	2	Tier 2						AN04120001		Cysteineglutathione disulfide	0.79	49				0	0.844	0.755	0.84	0.31	0.883	0.999	0.759	1.869	0.828	0.657	0.856	0.894	0.788	0.847	1.028	0.881	1.056	0.984	1.091	0.677	0.846	1.164	1.351	0.729	0.741	1.006
A-946	266.8	268.8	454.144	456.15	220.085	22661	1	1	Tier 2						BP01585000	C21777	Isomer 1 of 4-Hydroxy-L-tryptophan	1.13	1.3				0	1.008	0.924	0.932	0.623	0.705	0.839	0.748	1.232	0.866	0.847	0.856	0.696	0.836	0.742	0.908	0.963	0.777	0.583	0.866	0.723	1.128	0.681	0.81	0.895	0.808	0.685
A-944	266.8	268.8	409.587	411.593	351.056	43965	2	2	Tier 3 one-reaction											0	1	153	0.0909	0.861	0.72	0.842	0.383	0.96	0.994	0.855	1.932	0.903	0.83	1.028	0.908	0.914	0.888	0.966	1.13	1.071	1.076	1.145	0.734	0.975	1.34	1.395	0.727	0.782	0.998
A-938	266.8	268.8	507.228	509.234	273.169	18396.8	1	1	Tier 3 one-reaction											0	1	74	0	1.15	0.876	0.912	0.847	0.626	1.772	1.498	0.64	0.626	0.648	0.603	0.86	0.678	1.48	1.686	0.617	0.352	0.749	0.553	0.574	0.503	1.413	1.561	0.556	0.559	0.463
A-927	266.8	268.8	419.128	421.135	185.07	9296.29	1	1	Tier 3 one-reaction											0	21	417	0.1818	1.5173	0.9692	1.7733	1.817	1.104	1.155	0.704	1.901	1.218	2.119	1.417	1.017	0.652	0.969	1.474	0.869	0.573	0.818	0.831	0.612	0.53	0.413	0.745	0.613	0.433	0.416
A-942	266.8	268.8	366.101	368.108	132.043	92015.7	1	1	Tier 3 zero-reaction											7	69	753	0.0909	0.4454	0.4981	1.3099	1.619	1.615	0.725	0.741	1.315	1.264	1.184	1.096	1.617	1.035	1.378	0.934	1.123	1.297	1.206	1.014	1.242	1.062	0.622	0.581	0.851	0.957	0.982
A-933	266.8	268.8	447.604	449.611	213.546	72189.1	1	1	Unidentified														0	0.93	0.917	0.969	0.325	0.978	1.154	0.834	2.161	0.895	0.773	1.018	0.96	0.826	0.919	1.096	0.99	1.032	1.06	1.116	0.683	0.902	1.382	1.527	0.797	0.852	1.116
A-956	267.8	269.9	534.144	536.15	300.085	25587.8	1	1	Tier 2						BP02705001		1-O-4-Hydroxybenzoyl-beta-D-Glucose	1.27	7.7				0.1818	0.0776	0.0867	0.0723	0.128	0.157	2.459	0.915	0.137	0.135	0.101	0.145	0.648	0.461	1.103	2.808	0.139	0.195	0.103	0.093	0.096	0.175	1.706	2.427	0.118	0.212	0.142
A-955	267.8	269.8	433.107	435.115	199.049	5624.8	1	1	Tier 3 one-reaction											0	10	280	0.0909	1.0815	0.9058	0.7749	1.156	0.988	0.659	0.588	1.289	1.218	1.358	1.171	1.279	1.547	1.512	0.64	1.172	1.53	1.251	1.441	1.508	1.298	0.56	0.518	1.401	1.15	1.582
A-957	267.8	269.9	558.137	560.143	324.078	5212	1	1	Tier 3 one-reaction											0	6	177	0.0909	0.721	0.988	0.52	0.73	1.371	0.489	0.628	0.693	1.24	1.091	1.223	1.324	1.547	1.293	0.681	1.089	0.991	1.547	1.936	0.981	1.066	0.842	0.607	1.034	1.182	1.561
A-947	267.8	269.9	466.076	468.082	464.036	15115.8	2	2	Tier 3 only two-reaction											0	0	44	0.0909	0.845	0.789	0.829	0.343	1.111	1.204	0.715	1.693	0.982	0.909	0.893	0.908	0.718	0.883	1.059	0.976	0.741	1.256	1.084	0.768	0.793	1.356	1.39	0.686	0.957	1.06
A-963	268.8	270.9	323.106	325.113	89.0479	165822	1	1	Tier 2						AN00124004	C00213	Isomer 1 of Sarcosine	0.62	16.6				0	1.072	1.017	1.01	0.963	1.365	1.025	1.042	2.103	1.977	1.405	1.041	1.17	0.982	1.035	0.736	1.299	1.105	1.206	1.066	1.09	1.088	0.772	0.659	1.037	1.125	1.034
A-964	268.8	270.9	563.254	565.26	329.196	11533.2	1	1	Tier 3 only two-reaction											0	0	53	0	0.963	0.829	0.785	0.406	0.589	1.649	1.295	0.575	0.515	0.564	0.508	0.725	0.694	0.975	1.675	0.752	0.636	0.629	0.748	0.709	0.645	1.558	1.536	0.628	0.686	0.634
A-962	268.8	270.9	306.637	308.644	145.157	62693.2	2	2	Tier 3 zero-reaction											1	3	20	0	0.916	0.93	0.91	0.968	1.103	0.619	0.718	1.034	0.979	1.006	1.027	1.237	0.99	1.163	0.479	1.315	1.806	1.142	1.031	0.79	1.171	0.471	0.419	0.723	1.137	1.253
A-959	268.8	270.9	502.128	504.135	268.07	14260.8	1	1	Tier 3 zero-reaction											1	14	268	0.0909	0.772	0.558	0.891	0.625	0.438	0.42	0.505	0.595	0.691	1.071	0.726	1.181	0.947	0.606	0.387	1.071	1.777	0.853	0.829	1.408	1.722	0.476	0.23	1.243	1.577	1.161
A-960	268.8	270.9	492.143	494.15	258.085	4931	1	1	Tier 3 zero-reaction											3	30	487	0	0.645	1.062	0.917	0.75	1.109	1.216	1.058	0.962	0.762	0.911	1.26	0.78	0.883	0.952	1.047	1.012	0.823	0.867	1.009	1.052	0.794	1.311	1.372	1.03	1	1.076
A-945	269.8	271.9	448.103	450.109	428.09	73187.2	2	2	Tier 3 one-reaction											0	2	143	0	0.933	0.829	0.9	0.782	1.172	1.065	0.973	2.085	1.05	0.954	1.199	1.141	1.361	1.114	1.04	1.278	1.125	1.549	1.52	1.219	1.404	1.301	1.392	1.111	1.105	1.423
A-965	269.8	271.9	455.111	457.118	442.105	42775.8	2	2	Tier 3 one-reaction											0	5	178	0.0606	0.938	0.842	0.876	0.454	1.315	1.075	1.115	2.15	0.874	0.7	0.8	0.962	0.829	0.876	0.815	0.823	1.032	0.882	0.995	0.73	1.092	0.974	1.135	0.672	0.968	0.837
A-967	269.8	271.9	363.065	365.072	129.007	10270	1	1	Tier 3 one-reaction											0	1	121	0.1818	1.0228	1.2009	0.7587	0.913	0.689	0.482	1.233	0.579	0.986	0.715	0.79	1.276	1.319	1.146	0.648	1.205	0.917	1.012	1.12	1.146	1.276	0.658	0.445	1.075	1.179	2.098
A-966	269.8	271.9	405.118	407.124	342.118	232297	2	2	Tier 3 zero-reaction											13	51	677	0	0.894	0.883	1.287	0.995	0.809	0.998	1.003	0.652	0.823	0.397	0.615	0.878	1.19	0.984	1.266	1.188	1.446	1.234	0.903	0.824	1.088	1.042	1.327	1.114	0.904	1.438
A-T550	270.8	272.8	387.102	389.107	153.043	21054	1	1	Tier 2						BM00657002	HMDB0304941	3-Amino-4-hydroxybenzoic acid	1.95	0.6				0.1818	0.5063	0.5663	0.4722	1.115	0.777	0.66	0.651	0.95	1.09	1.073	0.871	1.507	1.407	1.295	0.46	1.267	0.558	1.325	1.386	1.564	0.995	0.566	0.368	1.26	1.146	1.699
A-973	270.8	272.9	432.161	434.168	198.102	14059.2	1	1	Tier 3 one-reaction											0	10	289	0	1.508	1.188	1.05	0.472	0.619	0.614	0.551	0.531	0.734	0.71	0.681	0.62	0.629	0.466	0.75	0.594	0.599	1.011	0.925	1.269	0.825	0.719	0.812	1.376	0.604	2.436
A-971	270.8	272.9	521.198	523.205	287.14	7097.6	1	1	Tier 3 one-reaction											0	7	249	0.1212	0.8465	0.9469	0.7894	4.556	1.775	0.1903	1.019	1.13	1.379	0.852	1.521	0.946	0.806	0.95	0.54	1.791	1.242	0.698	0.792	0.661	0.661	0.431	0.348	1.022	0.597	0.504
A-972	270.8	272.9	579.251	581.257	345.192	6760.25	1	1	Tier 3 one-reaction											0	9	158	0.1515	0.6101	0.6824	0.5881	0.421	0.505	1.685	1.598	0.494	0.9	0.346	0.492	0.589	0.482	0.894	1.923	0.429	0.761	0.402	0.794	0.909	0.7971	2.147	2.114	0.735	0.524	0.839
A-975	270.8	272.9	354.064	356.071	240.012	433460	2	2	Tier 3 only two-reaction											0	0	63	0	0.841	1.021	0.882	0.878	0.83	0.487	0.831	0.832	1.282	0.948	1.015	1.008	1.216	1.04	0.528	1.105	0.889	1.097	1.285	1.084	1.333	0.649	0.483	1.03	1.202	1.239
A-969	270.8	272.9	267.048	269.054	65.9783	4166.5	2	2	Tier 3 only two-reaction											0	0	7	0	1.508	1.211	1.195	1.668	1.945	0.963	1.251	1.773	2.225	1.56	2.026	1.727	1.939	1.708	1.225	1.707	1.466	1.818	1.902	1.763	2.053	1.155	1.01	2.244	1.933	1.909
A-974	271.9	273.9	337.159	339.166	103.1	37903.1	1	1	Tier 3 one-reaction											0	5	215	0.0303	0.371	0.209	0.1571	0.581	1.244	1.15	1.067	2.041	1.774	2.507	1.505	0.754	0.671	0.912	0.63	1.276	1.053	1.572	1.469	0.62	0.464	0.581	0.48	0.709	0.791	0.723
A-978	271.9	273.9	399.59	401.596	331.062	121633	2	2	Tier 3 only two-reaction											0	0	63	0.1212	1.036	0.983	0.889	0.2053	0.301	2.022	1.399	0.468	0.334	0.292	0.2745	0.263	0.278	0.638	1.259	0.315	0.573	0.434	0.348	0.354	0.3	1.559	2.352	0.3287	0.3015	0.566
A-982	271.9	273.9	473.061	475.068	239.003	13508.9	1	1	Tier 3 only two-reaction											0	0	21	0	0.686	0.996	0.693	0.937	0.873	0.499	0.785	0.906	1.154	0.857	1.018	0.934	1.174	1.106	0.567	1.142	0.916	1.045	1.263	1.008	1.331	0.714	0.539	1.019	1.175	1.187
A-977	272.9	274.9	398.154	400.161	164.096	7594.67	1	1	Tier 2						AN00800000		Kynuramine	3.1	29.1				0	1.392	1.724	1.546	1.301	0.939	2.102	2.403	1.02	1.255	1.103	0.735	1.464	0.853	1.448	2.102	1.072	0.715	0.945	0.725	1.771	0.77	1.944	1.812	0.649	0.598	0.55
A-983	272.9	274.9	440.102	442.109	206.044	17466.7	1	1	Tier 2						BP01373000		Isomer 2 of 7-Hydroxy-2-Oxindole-3-Acetate	3.53	34.2				0.0303	0.7652	0.087	0.474	0.816	0.992	0.76	0.584	0.986	1.015	1.003	1.03	1.016	0.78	0.829	0.606	0.843	0.831	0.801	0.837	0.89	0.846	0.559	0.58	0.752	0.768	0.993
A-986	272.9	274.9	355.063	357.07	242.01	90069	2	2	Tier 3 one-reaction											0	7	156	0	0.968	1.142	0.976	0.973	0.889	0.564	0.899	0.925	1.407	1.002	1.141	1.076	1.326	1.112	0.609	1.228	1.021	1.287	1.404	1.188	1.476	0.755	0.582	1.104	1.306	1.362
A-989	272.9	274.9	341.063	343.07	107.004	19160.9	1	1	Tier 3 one-reaction											0	2	153	0.1818	0.0521	0.3774	0.3147	0.676	0.913	0.267	0.417	0.59	1.039	0.757	0.677	0.589	0.903	0.603	0.396	0.659	0.581	0.822	1.011	0.501	0.632	0.366	0.345	0.684	0.555	0.827
A-981	272.9	274.9	432.123	434.13	198.065	17786.6	1	1	Tier 3 one-reaction											0	20	443	0.0909	0.872	0.926	0.765	1.014	1.088	0.696	0.924	0.982	1.316	1.28	1.007	0.897	1.123	0.911	0.79	1.115	0.869	1.274	1.216	1.125	0.857	0.662	0.58	1.152	1.151	1.215
A-991	272.9	274.9	382.042	384.049	295.967	15202.4	2	2	Tier 3 only two-reaction											0	0	27	0	0.81	0.94	0.874	0.773	0.716	0.495	0.762	0.786	1.197	0.816	0.926	0.871	1.139	1.041	0.501	0.997	0.795	0.988	1.092	0.956	1.226	0.577	0.46	0.968	1.175	1.142
A-984	272.9	274.9	390.029	392.035	311.94	12835.7	2	2	Tier 3 only two-reaction											0	0	15	0	0.862	1.096	0.884	0.956	0.898	0.583	0.828	0.934	1.255	1.178	1.1	1.137	1.237	1.094	0.544	1.198	0.967	1.299	1.494	1.219	1.395	0.688	0.55	1.207	1.308	1.469
A-980	272.9	274.9	521.243	523.251	287.185	8752.33	1	1	Tier 3 only two-reaction											0	0	49	0.0909	0.5582	0.6243	0.5205	0.662	0.625	2.154	1.847	0.433	0.755	0.585	0.626	0.856	0.668	1.261	2.511	0.492	0.465	0.631	0.545	0.683	0.625	2.216	1.954	0.736	0.63	0.424
A-1000	273.9	275.9	466.2	468.208	232.142	158175	1	1	Tier 1	AN01735004	HMDB0029065	Threoninyl-Leucine	0.47	0.6									0.0909	0.4006	0.4481	0.3736	0.44	0.711	1.705	1.376	0.586	0.695	0.478	0.666	0.92	0.71	1.002	1.645	0.693	0.664	0.706	0.766	0.738	0.683	1.88	1.879	0.585	0.756	0.645
A-994	273.9	275.9	373.037	375.044	277.957	19081	2	2	Tier 3 one-reaction											0	1	39	0	0.758	0.926	0.785	0.839	0.883	0.471	0.779	0.754	1.132	0.881	0.977	0.932	1.137	0.939	0.466	0.945	0.88	1.042	1.122	0.901	1.056	0.618	0.507	0.88	1.093	1.183
A-999	273.9	275.9	565.268	567.275	331.21	5139.43	1	1	Tier 3 one-reaction											0	3	52	0.1818	1.318	2.426	0.9835	0.536	0.792	2.05	1.625	0.807	1.279	0.534	1.3462	1.095	2.711	1.075	1.995	0.739	2.226	0.795	1.5514	1.242	1.3779	2.466	2.336	1.6119	0.969	1.4449
A-988	273.9	275.9	365.053	367.06	261.99	4554.78	2	2	Tier 3 one-reaction											0	1	82	0	1.016	0.996	0.96	1.126	0.931	0.399	0.864	0.973	1.617	1.167	1.05	1.101	1.384	1.105	0.665	1.135	1.013	1.21	1.601	1.136	1.482	0.603	0.519	1.085	1.369	1.338
A-990	273.9	275.9	401.536	403.542	334.956	5696	2	2	Tier 3 only two-reaction											0	0	24	0	0.855	1.132	0.979	1.051	1.045	0.67	0.924	1.024	1.402	1.04	1.211	1.273	1.69	1.278	0.508	1.176	1.291	1.342	1.445	1.001	1.461	0.875	0.611	1.289	1.286	1.36
A-997	273.9	275.9	306.08	308.086	72.0213	18608.1	1	1	Tier 3 zero-reaction											2	27	454	0	1.218	0.768	1.683	2.622	1.098	1.163	1.254	1.43	1.261	1.692	1.075	1.619	1.372	1.305	0.832	1.628	1.64	1.087	1.063	1.563	1.109	0.7	0.599	1.216	1.357	0.864
A-1013	274.9	276.9	339.136	341.144	105.078	21057.7	1	1	Tier 2						AN00204001	C11260	2-Amino-2-methyl-1,3-propanediol	2.74	35.8				0	1.075	1.259	0.912	1.48	1.182	1.595	1.119	1.272	1.601	1.935	1.332	0.91	0.656	1.02	1.433	1.027	0.659	1.539	1.109	0.901	0.676	1.096	1.193	0.871	0.765	0.471
A-1030	274.9	276.9	436.191	438.197	202.132	99497.7	1	1	Tier 1	AN01324003	HMDB0028922	Leucyl-Alanine	1.14	3.4									0	1.164	0.986	1.188	0.458	0.626	1.793	1.721	0.586	0.558	0.585	0.648	0.972	0.747	1.304	2.052	0.854	0.288	0.728	0.65	0.583	0.47	1.521	1.195	0.464	0.674	0.214
A-1005	274.9	276.9	460.118	462.124	226.06	33035.8	1	1	Tier 2						AN01655000		Isomer 1 of 3-Nitrotyrosine	1.05	28.1				0.0909	0.9122	1.2136	1.0185	0.718	1.027	0.786	1.321	1.18	1.476	1.08	0.971	1.213	1.073	1.438	0.778	1.513	1.357	1.188	0.792	1.361	1.166	0.828	0.987	1.239	1.534	0.96
A-1004	274.9	276.9	652.169	654.176	418.111	21730	1	1	Tier 3 one-reaction											0	8	213	0.1212	0.4118	0.4606	0.384	1.144	1.849	1.009	0.828	1.341	1.197	1.036	0.794	1.148	0.992	1.147	0.334	1.285	1.66	0.963	0.732	1.516	1.735	0.636	0.653	1.12	1.08	1.308
A-1002	274.9	276.9	476.185	478.192	242.127	13177.9	1	1	Tier 3 one-reaction											0	6	203	0	0.948	1.252	0.989	0.646	0.608	1.124	1.408	0.45	0.699	0.56	0.648	0.725	0.667	1.103	1.218	0.672	0.565	0.639	0.642	0.594	0.68	1.507	1.153	0.568	0.709	0.612
A-1008	274.9	276.9	388.133	390.139	154.074	12808.4	1	1	Tier 3 one-reaction											0	23	300	0.1515	5.1126	0.7828	1.5675	1.041	0.997	0.662	0.79	0.934	1.279	0.921	1.167	1.362	1.752	0.948	0.619	0.782	1.03	1.269	1.382	1.367	1.449	0.486	0.339	1.089	1.549	0.997
A-1006	274.9	276.9	391.169	393.175	157.111	9952.44	1	1	Tier 3 one-reaction											0	18	259	0.2727	1.3012	1.7413	0.8214	3.886	0.573	0.984	0.707	0.778	0.483	0.622	0.852	0.272	0.1132	0.413	4.383	0.587	0.0838	0.142	0.366	0.332	0.6542	0.359	1.105	0.16	0.195	0.115
A-1009	274.9	276.9	377.08	379.088	143.022	9457.09	1	1	Tier 3 one-reaction											0	3	202	0	0.637	0.715	0.622	2.21	1.126	0.877	1.069	1.187	1.472	1.438	1.152	1.597	1.104	1.477	0.89	1.123	1.293	1.289	1.423	1.625	1.461	0.821	0.648	1.243	1.303	1.191
A-1007	274.9	276.9	593.264	595.27	359.205	7608	1	1	Tier 3 only two-reaction											0	0	47	0	1.499	1.718	1.923	0.528	0.529	2.06	1.694	0.547	0.501	0.481	0.366	0.654	0.592	1.03	1.842	0.412	0.481	0.455	0.5	0.436	0.68	1.728	2.199	0.515	0.593	0.749
A-998	275.9	277.9	381.023	383.03	293.93	7744	2	2	Tier 3 one-reaction											0	1	14	0	0.897	0.952	0.965	0.956	0.863	0.507	0.826	0.772	1.279	0.977	1.138	0.992	1.214	1.006	0.503	1.094	0.989	1.192	1.37	1.048	1.332	0.718	0.519	1.046	1.276	1.269
A-1012	275.9	277.9	434.175	436.184	200.117	6956.5	1	1	Tier 3 one-reaction											0	11	174	0.0606	0.894	1.328	1.356	0.715	0.684	1.555	1.843	0.525	0.879	0.791	0.449	0.917	0.73	1.04	1.368	0.768	0.8	0.575	0.925	0.806	0.641	1.712	1.604	0.47	0.882	0.652
A-1015	275.9	277.9	476.149	478.156	242.091	124206	1	1	Tier 3 zero-reaction											1	23	534	0	1.013	1.172	0.929	0.642	0.732	1.446	1.149	0.46	0.845	0.831	0.765	0.691	0.437	0.721	2.209	0.388	0.264	0.51	0.585	0.418	0.444	1.455	1.184	0.367	0.331	0.397
A-1003	275.9	277.9	310.111	312.117	76.0527	14234.3	1	1	Tier 3 zero-reaction											2	23	481	0	1.205	1.149	1.106	1.106	1.329	1.099	1.276	1.398	1.832	1.756	1.462	1.285	1.532	1.523	1.22	1.615	1.078	1.629	2.048	1.341	1.456	1.255	1.297	1.896	1.37	1.613
A-T54	276.5	278.5	349.122	351.129	115.063	13706246	1	1	Tier 1	AN00259000	HMDB0000162	Proline	0.23	1.1									0	1.02	0.966	0.83	0.413	0.627	0.909	0.663	0.612	0.562	0.503	0.634	0.617	0.637	0.549	0.951	0.895	0.62	1.185	1.022	2.234	0.965	1.161	1.003	1.906	0.695	2.61
A-1017	276.9	279	335.106	337.113	101.048	248465	1	1	Tier 2						AN00171002	C01234	1-Aminocyclopropane-1-carboxylic acid	0.38	29.8				0	0.979	1.075	0.854	0.935	1.47	0.547	0.694	0.982	1.61	1.235	1.096	0.933	1.326	0.979	0.655	1.042	0.912	1.363	1.541	0.857	1.019	0.616	0.592	1.162	0.964	1.256
A-1019	276.9	279	388.096	390.103	154.038	37352.4	1	1	Tier 3 zero-reaction											1	19	296	0.1515	0.0496	2.871	0.2796	0.872	0.752	0.531	0.727	0.836	1.008	0.991	1.072	0.82	0.714	0.638	0.601	0.439	0.832	0.673	0.648	0.791	0.769	0.383	0.369	0.719	0.727	0.737
A-1021	276.9	279	403.096	405.106	169.038	8854.5	1	1	Tier 3 zero-reaction											2	14	276	0.1515	1.2229	1.2906	0.9458	1.154	0.677	0.962	0.921	0.788	1.069	1.072	0.861	1.677	1.206	1.186	0.532	1.448	1.197	1.098	1.244	1.521	1.408	0.581	3.141	1.289	0.995	1.124
A-1053	277	279	393.148	395.155	159.09	21243	1	1	Tier 2						BP00725001	C10850	Calystegin A3	0.01	16.9				0	1.169	1.203	1.052	2.188	1.371	1.06	0.999	1.591	1.468	2.036	1.651	1.309	0.916	1.187	1.071	1.262	1.054	1.111	1.107	1.065	0.857	0.617	0.646	1.052	0.982	0.69
A-1020	277	279	428.139	430.145	388.16	30247.5	2	2	Tier 3 one-reaction											0	14	217	0.7273	1.082	1.298	0.955	0.5663	0.733	0.3838	0.4821	0.6879	0.8234	0.6208	0.7573	0.6372	0.7999	0.6666	0.3844	0.6953	0.5921	0.7383	0.8727	0.727	0.7751	0.643	0.4329	0.9068	0.8315	0.8128
A-1016	277	279	454.111	456.118	440.106	7434.29	2	2	Tier 3 one-reaction											0	10	256	0.0606	0.882	0.775	0.843	0.494	0.91	1.104	0.903	1.565	0.835	0.698	0.751	0.896	0.903	0.897	0.819	0.777	1.02	0.897	1.088	0.796	0.986	1.069	1.141	0.851	0.846	0.985
A-1014	277	279	285.16	287.167	51.1016	22354.4	1	1	Unidentified														0	1.056	0.928	0.858	0.443	0.662	1.04	0.694	0.644	0.571	0.525	0.681	0.655	0.613	0.637	1.032	0.877	0.657	1.357	1.014	2.803	1.024	1.228	1.063	2.093	0.684	3.032
A-1028	278	280	430.107	432.115	196.049	48394.2	1	1	Tier 3 one-reaction											0	17	348	0.1818	1.0148	0.4033	0.3363	1.07	0.837	0.494	0.739	0.931	0.899	0.853	1.288	1.24	0.884	0.842	0.409	1.042	1.088	0.867	1.019	1.179	1.25	0.391	0.329	1.083	1.158	1.038
A-1027	278	280	360.098	362.104	252.079	8740.4	2	2	Tier 3 one-reaction											0	18	362	0.0606	0.915	0.795	0.766	1.522	1.197	0.549	0.629	1.139	0.978	1.029	0.981	0.849	1.23	1.482	0.422	1.12	1.529	1.669	1.101	1.942	1.214	0.479	0.341	0.959	0.881	1.324
A-1029	278	280	505.212	507.219	271.154	8520.35	1	1	Tier 3 one-reaction											0	3	157	0.0606	0.7546	1.011	0.7037	0.437	0.573	1.46	1.403	0.676	1.013	0.852	0.593	1.254	0.647	1.146	1.195	1	0.581	1.061	0.707	1.08	0.727	1.449	1.218	0.773	1.058	0.477
A-1043	278	280	519.228	521.234	285.169	7142.5	1	1	Tier 3 one-reaction											0	3	85	0	0.895	0.851	0.769	0.382	0.584	1.184	1.133	0.562	0.605	0.476	0.466	0.75	0.61	0.988	1.329	0.738	0.822	0.735	0.754	0.671	0.551	1.805	1.385	0.593	0.77	0.697
A-1022	278	280.1	259.552	261.559	50.9872	6217.6	2	2	Tier 3 one-reaction											0	1	2	0	1.122	1.267	1.026	0.943	1.486	1.448	1.362	2.115	1.086	1.462	1.31	0.975	0.701	1.023	1.368	0.857	0.761	0.817	0.841	0.936	0.802	1.138	1.19	0.724	1.076	0.723
A-1032	278	280	463.154	465.161	229.095	4770.67	1	1	Tier 3 one-reaction											0	16	299	0.1818	1.1684	1.3068	0.7543	1.513	1.519	0.734	1.158	1.186	1.347	0.919	1.674	1.255	1.406	1.296	0.504	1.553	1.673	1.66	1.303	1.612	1.588	0.746	0.631	1.689	1.509	1.625
A-1023	278	280	419.083	421.088	185.025	20704.8	1	1	Tier 3 only two-reaction											0	0	52	0.1818	0.7202	0.5223	0.4354	0.557	0.992	1.548	1.433	1.198	1.454	1.228	1.244	1.283	1.092	0.971	0.637	1.123	0.958	0.974	0.762	1.26	1.14	1.124	1.388	1.578	1.126	0.664
A-1026	278	280	374.615	376.622	281.113	51414.1	2	2	Tier 3 zero-reaction											4	40	615	0.1212	0.3694	0.4132	0.3445	0.868	1.174	0.951	0.878	0.976	0.859	0.743	0.978	1.166	0.86	0.909	0.934	0.884	1.012	0.933	0.907	0.876	0.921	0.803	0.632	0.706	0.854	0.789
A-1025	278	280	350.609	352.615	116.551	6199.5	1	1	Unidentified														0.1818	0.4342	1.8578	0.7699	0.88	0.793	1.052	0.819	0.719	0.918	0.821	0.693	0.702	1.113	1.084	1.369	0.839	0.726	1.026	1.041	1.392	0.834	1.019	0.645	1.285	0.888	1.42
A-1031	279	281.1	369.113	371.12	135.055	1.14329e+06	1	1	Tier 1	AN00452000	C00147	Adenine	0.57	1.4									0	1.087	1.018	0.851	1.118	1.05	0.905	0.969	0.989	0.877	0.908	0.837	1.014	0.848	1.062	1.085	0.876	1.103	0.943	0.888	0.917	0.868	1.052	1.141	0.81	0.864	0.906
A-T241	279	281.1	401.118	403.123	167.058	8424	1	1	Tier 2						AN00841000	HMDB0013029	Noradrenochrome o-semiquinone	2.23	11.2				0.2121	0.9022	1.0091	0.8413	1.349	1.16	0.908	1.102	1.268	1.612	1.41	1.299	1.583	1.528	1.552	0.793	1.475	1.612	1.494	1.68	1.877	1.657	1.056	0.6583	1.734	1.525	1.727
A-1036	279	281.1	534.18	536.186	300.121	17524.5	1	1	Tier 2						AN02707000	C06046	Salidroside	1.06	2.3				0.1515	0.3814	0.4266	0.3557	1.572	1.045	1.035	1.217	1.044	1.275	1.029	0.786	0.984	1.356	1.799	0.641	1.074	1.101	0.709	0.701	1.013	1.161	0.972	0.524	1.106	1.053	1.153
A-1035	279	281.1	551.253	553.26	317.195	7581.25	1	1	Tier 3 one-reaction											0	1	102	0	0.991	0.924	1.296	0.564	0.694	1.995	1.575	0.534	0.678	0.621	0.579	0.77	0.678	1.269	1.84	0.563	0.694	0.688	0.681	0.645	0.603	1.869	1.889	0.802	0.67	0.564
A-1038	279	281.1	262.053	264.06	27.995	16316	1	1	Tier 3 zero-reaction											1	4	251	0.0303	0.965	0.883	0.915	0.613	1.135	0.372	0.456	0.823	0.72	0.954	0.668	1.405	1.106	1.029	0.451	0.964	1.22	1.087	0.841	0.823	0.943	0.362	0.356	0.467	0.789	0.775
A-1041	279	281.1	380.08	382.087	146.022	15333	1	1	Tier 3 zero-reaction											1	29	393	0	1.56	1.517	1.969	1.019	0.927	0.597	1.342	0.949	1.368	1.196	0.99	1.388	1.614	1.212	0.856	1.15	1.096	1.174	0.982	1.214	1.252	0.678	0.488	0.875	0.934	0.917
A-T806	279.3	281.4	454.144	456.151	220.085	171954	1	1	Tier 2						BP01585000		4-Hydroxy-L-tryptophan	0.99	13.9				0	0.861	0.84	1.075	1.34	0.722	1.142	1.042	1.148	0.96	1.53	1.153	0.983	0.899	0.907	1.2	1.037	0.634	0.752	0.851	1.181	0.88	0.742	0.713	0.845	1	0.752
A-1042	280	282.1	461.186	463.193	227.127	11190.9	1	1	Tier 3 one-reaction											0	2	146	0	1.058	0.859	0.801	0.64	0.664	1.68	1.625	0.83	1.112	0.739	0.757	0.882	0.737	1.153	1.615	0.813	0.6	0.74	0.698	0.772	0.772	1.608	1.68	0.742	0.944	0.627
A-1040	280	282.1	374.615	376.621	140.556	17112.5	1	1	Unidentified														0.1212	0.3694	0.4132	0.3445	0.868	1.174	0.897	0.878	0.976	0.859	0.743	0.993	1.016	0.86	0.927	0.906	0.884	1.012	0.988	0.907	0.876	0.921	0.793	0.593	0.706	0.854	0.789
A-T500	281	283.2	426.12	428.127	384.122	20129	2	2	Tier 1	AN03771000	HMDB0000939	S-Adenosylhomocysteine	1.2	2.3									0.2121	0.784	0.914	1.3	0.1799	0.253	2.025	0.964	0.289	0.2616	0.1973	0.2406	0.338	0.326	0.339	1.33	0.381	0.556	0.338	0.332	0.33	0.409	2.45	3.878	0.386	0.2642	0.622
A-1049	281	283.2	492.18	494.187	258.122	8410.2	1	1	Tier 3 one-reaction											0	8	276	0.0606	0.873	1.112	1.003	0.403	0.501	1.734	1.737	0.613	0.594	0.522	0.565	0.68	0.658	0.816	1.475	0.711	0.657	0.568	0.687	0.652	0.648	1.861	1.967	0.454	0.649	0.527
A-1045	281	283.2	345.083	347.089	222.049	5797.5	2	2	Tier 3 only two-reaction											0	0	107	0.0606	1.032	1.061	0.994	0.747	1.016	1.082	1.481	1.264	1.481	1.013	1.244	0.76	1.164	1.119	0.78	1.276	0.801	1.127	1.433	1.446	1.071	1.209	0.704	0.935	1.36	1.508
A-1046	281	283.2	405.117	407.123	342.117	234774	2	2	Tier 3 zero-reaction											13	50	637	0	1.057	1.008	1.19	1.027	0.642	0.916	0.849	0.398	0.784	0.291	0.565	0.789	1.249	1.051	1.184	1.19	1.453	1.287	0.914	0.725	1.092	1.023	1.269	1.156	0.888	1.449
A-1054	282	284.2	379.131	381.139	145.072	128048	1	1	Tier 2						AN00561008	C03656	(S)-5-Amino-3-oxohexanoic acid	3.89	31.1				0	0.901	0.836	1.057	0.984	1.019	0.793	0.832	1.532	1.298	1.014	0.961	1.216	1.168	1.225	0.805	1.105	1.349	1.322	1.153	1.236	1.162	0.669	0.651	1.072	1.101	1.13
A-1037	282	284.2	405.148	407.155	171.09	434427	1	1	Tier 3 one-reaction											0	30	321	0.1818	9.9937	7.3784	9.3194	1.242	1.227	0.928	1.945	1.3	0.943	1.069	1.027	0.563	0.387	0.559	0.488	1.154	1.186	0.949	0.719	1.28	1.179	1.166	1.122	1.393	1.24	0.95
A-1051	282	284.2	526.165	528.171	292.106	15682.2	1	1	Tier 3 one-reaction											0	13	202	0	1.16	1.03	0.95	0.572	0.679	1.771	1.339	0.801	0.614	0.505	0.612	0.792	0.548	1.052	1.716	0.627	0.68	0.726	0.678	0.58	0.633	1.437	1.717	0.64	0.637	0.561
A-1048	282	284.2	460.053	462.059	225.994	9334.11	1	1	Tier 3 one-reaction											0	2	39	0	0.738	0.904	0.881	0.902	0.804	0.449	0.9	0.949	1.257	1.082	1.035	0.888	1.399	1.17	0.578	1.349	0.956	1.493	1.583	1.092	1.149	0.772	0.608	1.049	1.098	1.543
A-1062	282	284.2	420.121	422.129	372.125	5374.57	2	2	Tier 3 one-reaction											0	16	563	0.1515	0.7764	1.1585	0.724	1.17	1.578	0.9	1.191	1.37	1.302	1.111	1.322	1.313	1.384	1.245	0.823	1.51	1.637	1.225	1.089	1.523	1.387	0.916	0.78	1.668	1.36	1.312
A-1052	282	284.2	374.116	376.124	140.058	33864	1	1	Tier 3 zero-reaction											4	16	317	0.1818	1.0417	0.5142	0.4287	1.045	1.534	0.57	0.942	0.902	0.892	0.72	0.824	1.317	1.154	1.448	0.477	1.204	1.796	1.208	0.948	1.259	1.691	0.653	0.419	0.923	1.035	1.02
A-1056	283.1	285.3	450.17	452.176	216.112	28779.2	1	1	Tier 2						AN01516001		Prolyl-Threonine	1.33	61.8				0	1.046	1.205	1.047	0.88	0.736	2.12	1.771	0.701	0.764	0.696	0.777	0.941	0.761	1.057	1.881	0.85	0.631	0.799	0.692	0.688	0.636	1.823	1.904	0.672	0.822	0.526
A-1058	283.1	285.3	493.129	495.135	259.07	5621	1	1	Tier 3 one-reaction											0	10	315	0.1212	0.284	0.406	0.2118	1.379	1.336	0.487	0.533	1.321	1.129	1.159	1.379	1.312	1.481	1.139	0.727	1.797	1.451	1.106	2.048	1.271	0.936	0.497	0.419	2.093	1.282	1.101
A-1057	283.1	285.3	521.242	523.25	287.184	7123.43	1	1	Tier 3 only two-reaction											0	0	48	0	1.997	1.858	1.297	0.684	0.69	1.922	1.809	0.71	0.828	0.691	0.713	0.849	0.794	1.037	2.229	0.794	0.535	0.669	1.364	0.849	0.816	1.903	1.873	0.81	0.784	0.786
A-1067	284.1	286.3	365.152	367.159	131.094	7420.53	1	1	Tier 1	AN00410004	C02486	Beta-Leucine	2.97	8.1									0.0909	1.0344	1.157	0.9647	1.39	1.44	0.981	0.961	1.248	1.216	1.173	1.231	1.111	1.129	1.462	1.067	1.18	1.169	1.163	1.076	1.407	1.274	0.84	0.82	1.137	1.339	1.087
A-1076	284.1	286.3	420.159	422.167	186.101	30835.2	1	1	Tier 2						AN01106001		Isomer 1 of Prolyl-Alanine	0.38	34.8				0	0.961	1.052	1.057	0.531	0.443	1.504	1.447	0.709	0.608	0.533	0.584	0.715	0.511	0.886	1.383	0.624	0.794	0.757	0.859	0.805	0.622	1.557	1.413	0.498	0.635	0.772
A-1066	284.1	286.3	445.143	447.15	211.084	29949.4	1	1	Tier 2						AN01449001	C07194	Isomer 1 of Methyldopa	0	6.3				0.1515	0.1759	0.1967	0.164	0.998	1.697	0.142	0.726	1.254	0.952	1.132	0.814	0.738	2.52	0.676	0.184	1.782	2.506	1.041	0.478	1.095	1.295	0.479	0.554	1.664	1.737	1.401
A-1060	284.1	286.3	465.137	467.144	462.157	12335.5	2	2	Tier 3 one-reaction											0	13	491	0.0303	1.129	0.986	0.816	0.287	0.577	1.007	1.291	0.447	0.441	0.375	0.592	0.698	0.737	0.621	1.234	0.627	1.038	0.592	0.722	0.64	0.619	1.66	1.638	0.558	0.619	0.549
A-1064	284.1	286.3	330.08	332.086	96.0212	9411.5	1	1	Tier 3 one-reaction											0	4	315	0	0.898	1.085	0.932	1.477	1.299	0.614	0.744	1.201	1.427	1.144	1.149	1.153	1.334	1.15	0.681	0.723	0.819	1.412	1.507	1.325	1.213	0.561	0.467	1.199	1.663	1.308
A-1061	284.1	286.3	436.053	438.059	201.994	6821.43	1	1	Tier 3 one-reaction											0	3	72	0.0606	0.803	0.851	0.641	0.881	0.876	0.418	0.79	0.742	1.132	0.929	0.88	0.827	1.276	0.959	0.476	1.021	0.792	1.272	1.535	0.937	1.35	0.693	0.577	0.968	1.181	1.362
A-1065	284.1	286.4	436.107	438.113	202.048	5852.5	1	1	Tier 3 one-reaction											0	14	258	0.1818	0.8066	0.9021	0.7521	1.082	0.645	0.582	2.544	0.498	1.418	0.435	1.517	1.621	1.501	1.827	0.378	0.649	0.917	0.838	0.932	1.016	0.917	0.297	0.224	1.123	0.947	1.105
A-1072	284.1	286.3	436.155	438.162	404.193	6253.73	2	2	Tier 3 only two-reaction											0	0	229	0.0909	1.406	0.98	1.092	1.17	1.267	1.038	0.849	1.641	1.2	1.206	1.027	1.345	1.342	1.178	1.041	1.054	1.153	1.239	1.242	1.185	1.452	1.145	1.02	1.263	1.377	1.275
A-1068	284.1	286.3	341.586	343.593	215.056	13955.1	2	2	Tier 3 zero-reaction											1	4	238	0.1515	0.0901	0.1178	0.0904	0.478	1.492	1.429	1.084	1.119	0.678	0.778	0.68	1.086	0.488	1.024	1.516	0.682	0.575	0.519	0.482	0.999	0.649	1.17	1.098	0.434	0.814	0.538
A-1079	285.1	287.4	321.09	323.097	87.0317	2.19174e+06	1	1	Tier 2						AN00113000	C20253	Aminoacrylic acid	1.17	54				0	0.918	1.238	1.501	1.519	0.868	0.588	1.489	0.792	1.473	1.408	1.172	1.31	1.116	1.247	0.433	1.191	1.014	1.071	1.336	1.892	1.874	0.842	0.469	1.595	1.692	1.728
A-1074	285.1	287.4	360.101	362.108	126.043	49831	1	1	Tier 1	AN00345002	C02835	Imidazoleacetic acid	0.06	0.9									0	0.944	1.053	0.836	0.847	0.734	0.994	1.073	0.685	0.799	0.76	0.744	0.798	1.052	0.983	0.999	0.915	0.853	0.777	0.716	0.996	0.936	0.962	0.979	1.095	1.056	0.879
A-1073	285.1	287.4	500.186	502.192	266.127	47950.3	1	1	Tier 1	AN02198002	HMDB0029068	Threoninyl-Phenylalanine	1.18	1.2									0.0909	0.2567	0.2871	0.2393	0.546	0.595	1.615	1.566	0.606	0.61	0.495	0.662	0.905	0.716	1.192	1.624	0.897	0.756	0.582	0.628	0.594	0.945	1.582	1.405	0.49	1.129	0.492
A-1069	285.1	287.4	391.59	393.597	315.064	36309	2	2	Tier 3 one-reaction											0	13	309	0.0303	1.101	0.954	0.967	0.245	0.248	3.267	1.404	0.299	0.302	0.41	0.3	0.26	0.333	0.431	1.861	0.246	0.491	0.432	0.391	0.328	0.3353	2.574	5.214	0.509	0.504	0.486
A-1070	285.1	287.4	565.27	567.276	331.211	7030.57	1	1	Tier 3 one-reaction											0	3	52	0.0909	2.4774	0.4863	0.4054	0.453	0.52	1.983	1.527	0.444	0.527	0.514	0.417	0.651	0.557	1.123	1.984	0.518	0.303	0.541	0.401	0.411	0.39	1.772	1.723	0.39	0.49	0.346
A-1059	285.1	287.4	353.118	355.123	119.06	21097.4	1	1	Tier 3 only two-reaction											0	0	3	0.0606	0.768	0.8355	0.8265	0.79	1.621	0.512	0.538	0.938	1.305	1.319	1.129	1.184	1.486	1.208	0.672	1.468	0.996	1.719	1.907	1.105	1.035	0.622	0.556	1.405	1.261	1.413
A-1055	285.1	287.4	310.111	312.117	76.0521	14878.9	1	1	Tier 3 zero-reaction											2	23	482	0	1.162	1.127	1.049	1.112	1.34	1.016	1.182	1.345	1.703	1.619	1.508	1.233	1.449	1.482	1.177	1.515	1.064	1.561	1.869	1.304	1.451	1.264	1.259	1.813	1.322	1.472
A-1050	286.1	288.4	321.127	323.134	87.0684	399305	1	1	Tier 2						AN00115001	C00555	4-Aminobutyraldehyde	0.03	14.8				0	1.081	1.235	0.889	1.367	1	1.599	1.021	1.041	1.592	1.6	1.206	0.779	0.5	0.907	1.377	0.895	0.501	1.415	0.882	0.664	0.47	0.965	1.138	0.692	0.499	0.344
A-1080	286.1	288.4	416.092	418.098	182.033	36765	1	1	Tier 3 one-reaction											0	10	286	0.0606	1.3192	1.551	1.72	1.213	1.031	0.665	0.772	0.665	0.9	0.731	0.415	1.483	1.055	1.268	0.451	1.085	1.666	1.068	1.173	1.272	1.819	0.765	0.545	1.39	1.378	1.597
A-1077	286.1	288.4	514.063	516.069	280.004	24116.1	1	1	Tier 3 only two-reaction											0	0	47	0.0909	0.785	0.845	0.825	0.587	0.809	0.25	1.069	1.08	1.956	1.443	0.776	0.867	1.3	1.062	0.303	1.251	0.958	1.414	1.197	0.778	1.246	0.514	0.521	1.109	1.265	1.357
A-1089	287.1	289.5	495.169	497.176	261.11	5461.2	1	1	Tier 1	AN02119000	HMDB0028852	Glycyl-Tryptophan	2.01	1.3									0.0606	1.075	1.155	0.929	0.694	1.246	1.67	1.081	1.013	0.771	0.881	0.653	1.068	0.916	0.937	0.834	0.828	1.236	1.044	1.172	1.395	0.957	1.257	0.72	0.833	1.167	1.037
A-1082	287.1	289.5	401.109	403.115	334.102	42844.7	2	2	Tier 3 one-reaction											0	4	331	0.0909	1.257	1.246	1.168	1.478	0.788	0.5	0.654	0.796	0.881	0.844	0.81	1.243	0.95	0.829	0.529	0.408	0.907	0.943	0.885	1.272	1.037	0.405	0.198	0.808	0.993	0.909
A-1090	287.1	289.5	472.106	474.113	238.048	7520	1	1	Tier 3 one-reaction											0	5	166	0.0303	0.505	0.451	0.467	0.732	0.583	0.41	0.557	0.503	0.977	0.563	0.665	0.969	0.951	0.876	0.321	0.9	0.698	0.746	0.966	0.783	0.855	0.391	0.3	0.8	0.707	0.75
A-1091	287.1	289.5	533.241	535.248	299.183	13914.9	1	1	Tier 3 only two-reaction											0	0	49	0	0.905	0.959	1.032	0.379	0.458	1.647	1.571	0.391	0.383	0.337	0.357	0.499	0.42	0.979	1.734	0.521	0.49	0.463	0.54	0.453	0.597	1.769	1.893	0.388	0.377	0.378
A-1081	287.1	289.5	593.263	595.269	359.205	5615	1	1	Tier 3 only two-reaction											0	0	55	0	2.75	7.438	3.703	0.454	0.532	1.799	1.349	0.763	0.767	0.414	0.561	0.79	0.559	0.975	1.905	0.524	0.368	0.669	0.359	0.732	1.019	2.182	2.127	0.869	0.922	0.66
A-1085	287.1	289.5	376.096	378.103	142.038	1.55669e+06	1	1	Tier 3 zero-reaction											1	8	285	0.1818	0.9712	0.1923	0.8357	0.421	0.678	0.338	0.597	0.404	0.799	0.885	0.857	0.269	0.546	0.234	0.139	0.826	0.662	0.438	0.704	0.618	0.727	0.293	0.503	0.648	0.573	0.748
A-1087	287.1	289.5	419.133	421.14	370.149	33860.7	2	2	Tier 3 zero-reaction											2	28	462	0.1515	1.117	1.265	0.934	0.7894	1.35	0.2684	0.776	1.751	1.028	1.565	0.5297	0.811	0.915	0.615	0.2689	0.951	0.878	1.003	1.2166	0.8	0.93	0.849	0.646	0.904	0.925	0.711
A-1088	287.1	289.5	262.053	264.059	27.9945	538201	1	1	Unidentified														0.0909	0.9901	1.0653	0.9078	1.519	0.868	0.576	1.506	0.838	1.513	1.34	1.204	1.401	1.164	1.295	0.477	1.269	1.024	1.117	1.303	1.828	1.857	0.817	0.462	1.375	1.678	1.571
A-1083	287.1	289.5	405.618	407.625	171.56	32410.5	1	1	Unidentified														0	0.845	1.217	1.241	1.163	0.58	1.022	0.889	0.4	0.825	0.311	0.552	0.733	1.313	1.017	1.457	1.219	1.63	1.393	0.951	0.743	1.15	1.157	1.464	1.195	0.846	1.542
A-1098	288.1	290.5	388.096	390.103	154.038	46095.2	1	1	Tier 3 one-reaction											0	15	230	0.0303	0.871	0.867	0.673	0.876	0.742	0.528	0.714	0.837	1.018	0.952	1.059	0.809	0.724	0.65	0.586	0.443	0.798	0.674	0.657	0.78	0.791	0.388	0.357	0.733	0.738	0.691
A-1094	288.1	290.5	607.279	609.285	373.221	30673.7	1	1	Tier 3 only two-reaction											0	0	43	0.1212	0.0926	0.1027	0.7247	0.634	0.915	0.775	0.915	0.84	1.071	1.073	1.181	1.174	1.325	1.099	0.941	1.081	1.135	1.369	1.26	1.198	1.092	0.843	0.799	0.932	1.221	0.928
A-1093	289.2	291.5	383.11	385.116	149.051	6222088	1	1	Tier 1	AN00608000	C00073	Methionine	0.26	2.8									0	0.955	0.85	0.871	0.226	0.569	1.676	1.117	0.391	0.377	0.335	0.385	0.605	0.429	0.56	1.525	0.545	0.7	0.52	0.522	0.498	0.62	2.397	2.713	0.678	0.699	0.972
A-1071	289.2	291.6	422.174	424.181	188.115	59771.3	1	1	Tier 1	AN01133001	C02155	Glycyl-Leucine	1.38	0.2									0	0.965	0.823	0.875	0.451	0.631	2.16	1.665	0.525	0.498	0.439	0.591	0.775	0.597	0.916	1.651	0.656	0.62	0.66	0.663	0.665	0.628	1.986	2.249	0.571	0.671	0.664
A-1096	289.2	291.5	422.173	424.181	188.115	139597	1	1	Tier 1	AN01133003	HMDB0028844	Glycyl-Isoleucine	2.1	3.9									0	1.026	1.017	0.862	0.422	0.614	2.196	1.76	0.506	0.472	0.444	0.603	0.769	0.569	0.856	1.879	0.565	0.652	0.648	0.632	0.582	0.629	2.144	2.285	0.513	0.653	0.568
A-1099	289.2	291.5	333.09	335.097	99.0318	1192012	1	1	Tier 3 one-reaction											0	4	256	0.1515	0.001	0.0011	0.0008	0.734	1.704	0.463	0.607	1.02	1.481	1.254	1.128	1.075	1.667	1.25	0.642	1.269	0.988	1.649	1.722	0.865	1.143	0.553	0.537	1.219	1.03	1.436
A-1095	289.2	291.5	350.069	352.076	116.011	98730.9	1	1	Tier 3 zero-reaction											2	17	345	0.1212	0.1023	0.421	0.0954	0.875	0.715	0.478	0.824	1.009	0.977	0.927	0.866	1.016	1.244	0.991	0.487	1.101	1.099	0.806	0.717	1.1	1.034	0.503	0.289	0.978	1.16	0.869
A-T60	290.2	292.6	351.137	353.144	117.079	18379924	1	1	Tier 1	AN00277003	HMDB0000883	Valine	1.02	1.1									0	0.938	0.966	0.896	0.449	0.793	0.738	0.573	0.793	0.872	0.854	0.876	1.038	1.089	0.828	0.8	1.211	0.857	1.308	1.53	1.026	1.035	1.031	0.906	1.389	1.139	1.603
A-1100	290.2	292.6	395.073	397.08	161.015	12129.6	1	1	Tier 3 one-reaction											0	5	32	0.0606	0.697	1.051	1.105	0.809	1.066	0.601	0.845	0.938	0.99	0.866	0.975	1.394	1.171	0.96	0.634	1.046	1.209	1.132	0.904	1.042	1.345	0.696	0.591	1.155	1.122	1.304
A-1102	290.2	292.6	492.181	494.187	258.122	8780.57	1	1	Tier 3 one-reaction											0	8	276	0	0.634	0.664	0.964	0.512	0.646	1.384	1.622	0.6	0.633	0.703	0.753	0.858	0.65	0.829	1.392	0.696	0.668	0.73	0.848	0.623	0.825	1.66	1.789	0.698	0.817	0.574
A-1104	291.2	293.6	462.17	464.178	228.112	9639.09	1	1	Tier 2						AN01684000		Prolyl-Hydroxyproline	1.08	9.3				0.0303	1.177	0.87	0.939	0.656	0.709	0.838	0.711	0.824	0.915	0.694	0.697	0.918	0.656	0.842	0.578	0.969	0.64	0.688	0.72	0.704	0.699	1.124	0.893	0.574	0.66	0.608
A-1105	291.2	293.6	430.096	432.103	196.038	16269.4	1	1	Tier 2						AN01241000	C04045	Isomer 1 of 3-(3,4-Dihydroxyphenyl)pyruvic acid	1.6	4.6				0.1212	0.133	0.101	0.0751	2.8	0.233	0.713	0.92	0.167	2.002	0.26	0.227	1.768	2.253	2.042	0.425	1.985	0.259	0.274	0.984	1.155	0.757	0.463	0.167	1.923	1.123	1.295
A-1113	291.2	293.6	429.146	431.153	390.175	5968.76	2	2	Tier 3 one-reaction											0	4	173	0.0606	1.148	1.144	0.946	0.812	0.948	0.806	0.753	0.919	1.069	0.952	0.967	1.274	1.245	1.055	0.646	1.12	1.196	1.016	1.195	1.304	1.049	0.877	0.769	1.065	1.121	0.953
A-1103	291.2	293.6	405.117	407.123	342.117	1.42519e+06	2	2	Tier 3 zero-reaction											13	50	637	0.0909	0.1919	0.2146	0.0065	0.952	0.542	0.858	0.849	0.337	0.759	0.251	0.51	0.665	1.092	0.843	1.208	0.948	1.284	1.159	0.814	0.588	0.985	0.97	1.309	1.001	0.759	1.375
A-T785	291.5	293.9	440.102	442.108	206.045	75550	1	1	Tier 2						BP01373000		7-Hydroxy-2-Oxindole-3-Acetate	4.32	15				0.1515	0.3689	0.4126	0.344	0.818	1.043	0.551	0.84	1.013	0.99	0.953	1	1.706	1.507	1.604	0.385	1.404	1.729	1.049	1.169	1.14	1.325	0.55	0.325	1.033	1.509	1.335
A-1110	292.2	294.6	470.139	472.145	236.08	133825	1	1	Tier 2						AN01778000	C02700	N-formylkynurenine	1.02	62.4				0	0.781	0.56	0.947	0.564	1.239	0.728	0.603	1.094	1.337	1.156	1.436	1.396	0.929	1.195	0.556	1.14	0.696	1.31	1.06	1.247	1.222	0.431	0.486	1.207	1.261	1.1
A-1112	292.2	294.6	392.164	394.171	158.106	60693.8	1	1	Tier 3 one-reaction											0	6	216	0.0303	1.29	1.489	1.014	0.629	0.622	2.333	2.12	0.597	0.681	0.595	0.658	0.844	0.776	1.058	2.373	0.648	0.455	0.658	0.678	0.572	0.645	1.92	1.93	0.512	0.643	0.345
A-1114	292.2	294.7	324.092	326.097	180.068	20336.5	2	2	Tier 3 one-reaction											0	1	21	0.0303	1.09	1.078	1.022	1.229	1.227	0.976	0.827	1.124	1.003	1.214	1.282	1.035	1.054	0.944	1.056	1.153	1.545	1.342	1.273	1.176	1.107	0.907	1.334	1.078	0.913	1.498
A-1108	292.2	294.6	388.137	390.144	308.156	13384.9	2	2	Tier 3 one-reaction											0	7	126	0	1.051	0.921	1.128	0.963	1.179	0.641	0.453	0.665	0.906	0.731	0.943	0.997	0.974	0.75	0.429	0.772	0.716	0.823	0.756	0.692	0.64	0.493	0.395	0.669	0.882	0.78
A-1107	292.2	294.6	424.091	426.096	380.065	6855.14	2	2	Tier 3 one-reaction											0	11	278	0.0909	1.085	1.093	0.859	1.142	0.72	0.779	0.781	0.445	0.892	0.278	0.617	0.696	1.164	0.927	1.097	1.088	1.369	1.257	0.806	0.776	1.167	1.006	1.234	1.114	0.892	1.365
A-1116	292.2	294.6	290.537	292.543	112.957	4525	2	2	Tier 3 only two-reaction											0	0	1	0	0.809	1.166	0.855	1.101	1.262	0.739	0.957	1.024	1.659	0.785	1.189	1.064	1.325	0.895	0.672	0.992	1.145	1.387	1.261	1.165	1.273	0.857	0.846	1.494	1.25	1.258
A-1115	292.2	294.6	337.085	339.092	103.027	1.55335e+06	1	1	Tier 3 zero-reaction											2	15	353	0.0606	1.33	1.002	2.189	0.205	0.674	0.69	0.599	0.829	0.485	0.539	0.661	0.252	0.299	0.2597	0.346	0.495	0.471	0.387	0.437	0.2831	0.411	0.423	1.097	0.441	0.433	0.512
A-1109	292.2	294.6	324.592	326.598	90.5334	6732.4	1	1	Unidentified														0.1818	1.0624	1.1883	0.9907	1.088	0.711	0.926	0.863	0.512	0.942	0.348	0.7	0.815	1.495	1.073	1.27	1.257	1.497	1.521	0.835	0.725	1.496	1.321	1.187	1.107	0.976	1.432
A-1119	293.2	295.7	448.19	450.197	214.132	76012.2	1	1	Tier 2						AN01489001		Valyl-Proline	0.88	8.9				0	1.053	0.965	0.967	0.392	0.527	1.972	1.875	0.428	0.447	0.38	0.477	0.593	0.526	0.76	1.848	0.533	0.611	0.493	0.528	0.541	0.586	2.051	2.353	0.449	0.59	0.516
A-1131	294.2	296.7	314.598	316.605	161.08	14096.1	2	2	Tier 3 one-reaction											0	8	167	0.0909	0.959	0.956	1.308	1.329	1.022	1.329	0.932	1.069	0.809	0.661	0.634	1.338	1.291	1.592	1.037	1.353	1.358	0.347	1.007	1.571	1.726	1.014	0.585	0.68	0.852	0.957
A-1125	294.2	296.7	559.259	561.265	325.2	23489.6	1	1	Tier 3 only two-reaction											0	0	92	0	0.909	0.658	1.037	0.335	0.653	1.345	1.352	0.435	0.533	0.436	0.648	0.766	0.69	0.742	1.303	0.704	1.123	0.728	0.635	0.727	0.746	1.476	1.492	0.474	0.905	0.672
A-1130	294.2	296.7	572.068	574.075	338.01	6494	1	1	Tier 3 only two-reaction											0	0	63	0.1212	0.8266	0.9245	0.7708	0.616	1.348	0.4	0.768	0.933	1.425	0.949	1.059	0.826	1.356	0.816	0.542	0.741	0.797	1.28	1.611	0.656	1.08	0.595	0.588	1.216	1.059	1.319
A-1129	294.2	296.7	576.175	578.182	342.117	6206	1	1	Tier 3 zero-reaction											13	50	637	0.1818	0.8685	0.9715	0.8099	1.159	1.925	0.713	0.755	1.814	1.006	1.207	0.876	0.884	0.97	1.408	0.52	0.948	1.547	1.081	0.71	1.254	1.013	0.69	0.38	1.107	1.007	0.854
A-1133	294.2	296.7	364.625	366.631	130.566	35745.1	1	1	Unidentified														0	0.889	0.928	0.864	2.235	1.437	0.725	1.004	1.447	0.845	1.072	0.72	1.052	1.11	1.163	0.589	0.859	1.353	0.863	0.87	1.206	1.302	0.637	0.495	0.82	0.916	1.283
A-1121	294.3	296.7	346.086	348.092	112.027	2.58711e+06	1	1	Tier 1	AN00240000	C00106	Uracil	0.04	2.7									0	1.006	1.042	0.935	0.409	0.286	0.968	1.124	0.567	0.848	0.894	0.822	0.636	0.747	0.665	1.625	0.772	0.704	0.812	1.147	0.435	0.542	1.826	2.44	0.522	0.612	0.848
A-1128	294.3	296.7	414.122	416.129	180.064	32216.4	1	1	Tier 3 zero-reaction											17	87	713	0.1212	0.2623	0.2933	0.2446	0.548	0.519	0.609	0.586	0.625	0.682	0.343	0.541	0.539	0.88	0.73	0.806	0.651	0.912	0.892	0.663	0.509	0.718	0.608	0.784	0.788	0.716	0.949
A-1126	295.3	297.7	464.185	466.192	230.126	21440.5	1	1	Tier 2						AN01711000		Hydroxyprolyl-Valine	0.31	52.3				0.0606	1.23	1.802	1.082	0.777	0.764	2.283	1.895	0.669	0.766	0.709	0.653	0.943	0.666	1.05	2.016	0.654	0.687	0.729	0.712	0.776	0.669	2.303	2.276	0.585	0.766	0.613
A-1138	295.3	297.7	382.063	384.068	148.005	8802.8	1	1	Tier 3 one-reaction											0	1	62	0.1212	1.124	1.1134	0.984	1.05	0.789	0.593	0.866	0.833	1.333	1.259	1.271	0.967	1.137	1.049	0.42	1.106	1.038	0.95	1.266	1.342	1.396	0.669	0.352	1.664	1.698	1.483
A-1135	295.3	297.7	418.992	420.999	184.934	7112.4	1	1	Tier 3 only two-reaction											0	0	4	0.0909	0.81	0.86	1.354	0.739	1.281	0.824	1.049	1.285	1.157	0.938	1.301	1.681	1.974	1.19	0.844	0.986	1.344	1.643	1.832	1.525	1.763	0.982	0.779	1.609	1.947	1.765
A-1136	295.3	297.7	360.101	362.108	126.043	30821.5	1	1	Tier 3 zero-reaction											2	14	370	0	0.824	1.117	0.806	0.971	0.874	0.316	0.542	0.875	0.601	0.654	0.573	0.911	0.985	0.76	0.436	0.607	1.107	0.917	0.753	1.711	1.115	0.743	0.357	1.381	0.902	1.217
A-1145	296.3	298.8	436.19	438.197	202.132	374744	1	1	Tier 1	AN01324001	HMDB0028691	Alanyl-Leucine	0.97	0.2									0	0.882	0.886	0.815	0.457	0.643	1.828	1.411	0.539	0.523	0.571	0.619	0.787	0.679	0.91	1.591	0.752	0.655	0.69	0.69	0.687	0.636	1.683	1.785	0.568	0.726	0.594
A-1147	296.3	298.8	509.186	511.192	275.127	5664.5	1	1	Tier 1	AN02337000	C00806	Alanyl-Tryptophan	1.01	1.1									0.1818	0.7156	0.8004	0.6673	0.667	0.906	1.691	1.247	0.743	0.799	0.675	0.596	0.935	0.853	1.297	1.102	0.839	0.864	0.791	0.962	0.617	0.96	1.307	0.866	0.962	0.898	0.893
A-1151	296.3	298.8	349.122	351.131	115.063	122199	1	1	Tier 2						AN00259000	C00148	Isomer 2 of Proline	0.04	9.9				0.1515	0.3799	0.244	0.0067	0.708	0.921	0.423	0.538	0.942	1.265	1.026	1.021	0.818	0.883	0.807	0.526	0.922	0.752	0.969	1.006	0.969	0.975	0.44	0.382	1.204	1.16	1.154
A-1146	296.3	298.8	422.139	424.145	376.162	17166.9	2	2	Tier 3 one-reaction											0	4	213	0	1.121	1.074	0.787	1.289	1.111	0.942	1.011	1.159	1.565	1.205	1.379	1.412	1.391	1.411	1.145	1.435	1.428	1.458	1.56	1.681	1.661	1.316	0.998	1.781	1.891	1.591
A-1141	296.3	298.8	565.27	567.276	331.211	5849	1	1	Tier 3 one-reaction											0	3	52	0	1.122	0.822	1.035	0.589	0.574	1.882	1.39	0.489	0.695	0.607	0.491	0.834	0.604	1.277	2.065	0.577	0.393	0.663	0.673	0.672	0.415	1.782	1.681	0.469	0.609	0.383
A-1156	296.3	298.8	427.133	429.14	193.074	123935	1	1	Tier 3 zero-reaction											3	24	363	0.0909	0.642	0.959	0.465	1.983	0.993	1.411	0.793	1.704	1.293	2.117	1.794	0.96	0.62	0.907	1.083	1.116	1.122	1.216	0.872	0.781	0.641	0.468	1.012	0.956	0.618	0.456
A-1143	296.3	298.8	372.101	374.108	138.043	31937.7	1	1	Tier 3 zero-reaction											2	17	250	0	0.92	0.983	0.945	1.123	1.205	0.776	0.819	1.329	1.35	1.218	1.068	1.212	0.969	1.048	0.734	1.635	1.588	1.045	1.063	1.379	1.03	0.779	0.728	1.387	1.195	1.152
A-1152	297.3	299.8	480.163	482.169	246.105	12426.2	1	1	Tier 1	AN01904000	HMDB0028981	Methionyl-Proline	1.86	0.7									0.0606	1.084	0.5511	0.4595	0.35	0.78	1.832	1.463	0.481	0.57	0.418	0.477	0.698	0.664	0.941	1.476	0.647	0.441	0.7	0.504	0.565	0.584	1.546	2.209	0.547	0.6	0.503
A-1157	297.3	299.8	413.093	415.099	179.035	8489.2	1	1	Tier 2						BP01002001		Trans-Caffeate	1.18	27.8				0	0.834	0.86	0.618	0.654	0.916	0.449	0.588	1.071	1.007	0.743	0.887	0.754	0.823	0.798	0.459	0.759	0.935	1.037	0.926	0.807	1.011	0.567	0.482	0.941	0.988	1
A-1149	297.3	299.8	401.11	403.116	334.103	159732	2	2	Tier 3 one-reaction											0	5	368	0.0303	1.257	1.246	0.972	1.668	0.93	0.573	0.762	0.938	0.931	0.914	0.934	1.241	1.071	0.968	0.547	0.465	0.997	0.96	0.872	1.28	1.041	0.421	0.23	0.778	1.091	0.967
A-1142	297.3	299.8	473.084	475.091	239.026	38505.3	1	1	Tier 3 one-reaction											0	1	83	0	0.596	0.789	0.713	0.636	0.714	0.302	0.813	0.538	1.067	0.813	0.862	1.014	1.02	1.161	0.297	1.047	0.694	1.09	0.848	1.059	1.559	0.429	0.271	0.716	1.084	1.564
A-1158	297.3	299.8	312.601	314.607	157.085	26340.3	2	2	Tier 3 one-reaction											0	12	211	0.0909	0.3358	0.3756	0.3132	0.312	0.734	1.243	1.078	0.487	0.71	0.585	0.686	0.53	0.55	0.891	1.125	0.773	0.56	0.706	0.757	1.205	0.829	1.475	1.634	1.263	1.125	1.163
A-1172	297.3	299.8	378.068	380.073	144.01	13395.3	1	1	Tier 3 one-reaction											0	2	60	0	0.962	1.013	1.078	1.239	1.248	0.836	1.237	1.052	1.257	1.224	1.069	1.691	1.485	2.15	0.912	1.974	0.934	1.056	1.173	1.994	1.425	1.109	0.707	1.903	1.968	1.327
A-1154	297.3	299.8	486.086	488.093	252.028	5156.5	1	1	Tier 3 only two-reaction											0	0	65	0.1212	0.8406	0.9401	0.945	1.054	0.932	0.685	0.698	0.744	1.09	0.649	0.771	1.197	1.143	1.215	0.481	1.151	1.135	1.005	1.336	1.237	1.067	0.614	0.428	1.071	1.002	1.523
A-1155	297.3	299.8	408.17	410.177	174.112	113422	1	1	Tier 3 zero-reaction											2	6	79	0	0.974	1.425	1.308	0.382	0.673	1.509	1.104	0.636	0.723	0.64	0.938	0.613	0.6	0.939	1.151	0.823	0.538	0.721	0.741	1.129	0.921	1.462	1.675	1.266	1.287	1.228
A-T311	298	300.5	415.132	417.139	181.074	87427	1	1	Tier 2						AN01037002	HMDB0002184	L-Threo-3-Phenylserine	1.49	13.6				0.1818	0.1911	0.2137	0.1782	2.743	1.055	0.987	0.787	1.826	0.892	1.913	1.379	1.028	0.759	1.02	1.03	0.943	0.672	0.817	0.635	0.78	0.578	0.278	0.354	0.639	0.51	0.351
A-1160	298.3	300.8	329.096	331.102	95.0372	44585.6	1	1	Tier 3 one-reaction											0	5	225	0	1.007	0.977	0.806	0.885	1.215	0.577	0.683	1.057	1.096	0.859	1.107	1.002	1.291	0.911	0.58	1.068	0.933	1.095	1.164	1.087	1.247	0.723	0.661	1.312	1.282	1.183
A-1167	298.3	300.8	417.076	419.082	183.017	11959.1	1	1	Tier 3 one-reaction											0	7	124	0.1515	2.339	1.0732	0.8947	1.241	0.5	1.042	0.797	0.35	1.547	0.472	0.518	2.057	1.055	2.046	0.469	1.384	0.652	1.139	0.782	0.893	1.618	1.085	0.528	1.989	0.696	1.315
A-1163	298.3	300.8	601.125	605.138	134.016	7295.5	1	2	Tier 3 only two-reaction											0	0	71	0.1818	0.4967	0.5556	0.4632	0.555	0.424	0.311	0.618	0.374	0.608	0.558	0.542	0.543	0.625	0.565	0.236	0.582	0.47	0.501	0.687	0.712	0.862	0.368	0.282	0.664	0.817	0.88
A-1168	298.3	300.8	355.601	357.608	243.086	142121	2	2	Tier 3 zero-reaction											1	29	487	0.0606	0.299	0.3345	0.2789	1.056	0.589	0.647	0.504	0.928	1.128	1.167	0.947	1.087	0.707	1.166	0.905	0.672	0.477	0.794	0.745	0.445	0.531	0.489	0.545	0.539	0.601	0.512
A-1161	298.3	300.8	388.096	390.103	154.038	61556.5	1	1	Tier 3 zero-reaction											1	19	296	0	0.862	0.799	0.69	0.862	0.738	0.518	0.71	0.831	1.007	0.931	1.059	0.815	0.721	0.655	0.569	0.449	0.819	0.674	0.672	0.798	0.798	0.388	0.358	0.726	0.761	0.711
A-1165	298.3	300.8	449.115	451.121	215.056	30948.3	1	1	Tier 3 zero-reaction											1	4	193	0.1212	0.443	2.601	0.4131	1.751	1.219	1.295	0.864	1.729	1.434	2.102	1.81	1.041	0.973	1.029	1.133	1.184	1.127	1.249	1.059	0.867	0.722	0.677	1.025	1.092	0.812	0.759
A-1173	299.3	301.9	351.135	353.145	117.077	72229.2	1	1	Tier 1	AN00277001	C01799	L-Norvaline	5.67	0.8									0	0.862	0.846	0.841	0.463	0.819	0.765	0.649	0.86	0.971	0.927	0.956	1.123	1.19	0.913	0.846	1.266	0.886	1.333	1.592	1.023	1.05	1.105	1.008	1.489	1.156	1.744
A-1176	299.3	301.9	599.152	603.165	132.042	8424.29	1	2	Tier 3 zero-reaction											7	69	753	0.0606	0.6402	0.716	1.1811	0.921	0.616	0.603	0.517	0.953	1.216	1.098	1.162	0.981	0.628	1.119	0.857	0.597	0.613	0.803	0.716	0.483	0.603	0.484	0.47	0.597	0.765	0.594
A-1169	299.4	301.9	456.159	458.166	222.101	42385.1	1	1	Tier 1	AN01612000	HMDB0028848	Glycyl-Phenylalanine	0.49	0.8									0	0.909	0.948	0.741	0.548	0.767	1.53	1.2	0.65	0.664	0.635	0.68	0.724	0.732	0.888	1.336	0.705	0.661	0.919	0.691	0.734	0.542	1.429	2.074	0.504	0.623	0.642
A-1166	299.4	301.9	371.632	373.639	275.148	141491	2	2	Tier 2						AN02339003		gamma-Glutamyllysine	0.23	7.3				0	0.789	0.848	0.776	0.798	1.183	0.943	0.776	0.884	0.659	0.851	0.74	1.031	1.121	0.997	0.844	0.866	0.904	1.009	0.842	0.828	0.827	0.863	0.807	0.791	0.867	0.905
A-1183	299.4	301.9	393.184	395.191	159.126	9383.5	1	1	Tier 2						BP00726000		8-Aminooctanoic acid	0.61	2.5				0.0303	1.058	1.082	0.868	2.262	1.428	1.556	1.047	1.104	1.108	1.01	1.013	0.928	1.034	1.149	0.923	0.968	1.113	0.728	0.769	1.629	1.085	0.989	0.779	0.776	1.052	0.842
A-1170	299.4	301.9	607.28	609.286	373.222	6128.8	1	1	Tier 3 one-reaction											0	6	199	0.0909	0.5867	0.6562	0.5471	0.581	0.615	1.353	1.273	0.612	0.899	0.565	0.611	0.799	0.807	0.961	1.336	0.586	0.453	0.68	0.757	0.535	0.76	1.349	1.442	0.609	0.822	0.455
A-1171	299.4	301.9	324.091	326.097	90.0323	6655.6	1	1	Tier 3 zero-reaction											5	41	637	0	1.141	1.103	0.981	1.017	0.801	0.949	0.74	0.669	0.818	0.682	0.799	0.918	1.12	0.928	1.122	1.122	1.476	1.405	1.023	0.834	1.179	0.889	1.317	1.175	0.908	1.434
A-T351	299.9	302.4	438.148	440.155	204.09	5746493	1	1	Tier 1	AN01348000	HMDB0000929	Tryptophan	0.64	0.7									0	1.136	0.856	1.071	0.808	1.335	1.181	0.807	1.007	0.639	0.963	0.831	1.137	0.796	0.987	0.954	1.143	1.09	1	0.951	1.36	0.986	1.036	0.89	1.211	1.221	1.223
A-1177	300.4	302.9	459.134	461.14	225.076	150677	1	1	Tier 3 one-reaction											0	21	413	0.0606	0.623	0.3157	0.2632	0.861	0.614	0.583	0.495	0.949	1.108	1.044	0.919	1.039	0.757	1.128	0.798	0.698	0.592	0.837	0.812	0.453	0.512	0.434	0.485	0.539	0.644	0.52
A-1174	300.4	302.9	479.222	481.228	245.163	31621.5	1	1	Tier 3 zero-reaction											3	16	198	0.1515	0.0285	0.035	0.0325	0.442	1.181	0.767	0.859	1.689	0.757	0.908	0.744	0.821	0.562	1.202	2.296	0.595	0.447	0.507	0.531	0.672	0.441	1.731	1.935	0.441	0.642	0.37
A-1178	300.4	302.9	374.117	376.124	140.059	21925	1	1	Tier 3 zero-reaction											4	16	317	0.1212	1.042	1.041	0.955	0.933	1.032	0.866	0.7387	1.259	1.339	1.087	1.021	0.892	1.2258	1.81	0.5891	1.168	1.039	1.412	1.433	2.083	1.494	1.068	0.868	1.674	1.941	1.2455
A-1124	300.4	302.9	647.173	651.186	180.063	17450.7	1	2	Tier 3 zero-reaction											17	87	713	0.1515	0.2183	0.2441	0.2036	1.034	0.614	0.817	0.878	0.365	0.724	0.286	0.549	0.802	1.267	1.002	1.285	1.149	1.471	1.343	0.867	0.692	1.23	0.956	1.376	1.12	0.878	1.462
A-1175	300.4	302.9	261.07	263.077	27.0116	10641.1	1	1	Unidentified														0	1.195	0.942	1.094	0.873	1.235	0.971	1.083	0.934	0.965	1.052	0.981	1.242	1.004	1.102	0.909	1.131	1.123	1.061	1.085	1.372	1.34	0.903	0.943	1.268	1.434	1.494
A-T7	301	303.5	304.112	306.118	70.0531	9670	1	1	Tier 2						AN00055000	HMDB0004101	3-Aminopropiononitrile	0.62	60.6				0.1515	1.055	1.063	0.866	0.4078	0.5279	1.271	1.14	2.18	0.593	0.4471	0.634	0.56	0.774	0.805	0.633	0.56	0.602	0.586	0.782	0.66	0.74	1.053	1.141	0.75	0.73	0.687
A-1164	301.4	303.9	362.152	364.16	128.094	38899.7	1	1	Tier 3 one-reaction											0	8	164	0	0.953	1.015	1.261	1.228	1.289	3.379	1.782	1.695	0.871	1.282	0.977	0.671	0.594	0.797	3.425	0.662	0.712	0.542	0.441	0.942	0.547	2.537	2.252	0.544	0.569	0.408
A-1181	301.4	303.9	460.053	462.059	225.994	11030.6	1	1	Tier 3 one-reaction											0	2	38	0	0.846	1.09	0.884	0.875	1.058	0.67	0.901	1.046	1.23	0.942	1.221	1.13	1.377	1.174	0.676	1.096	1.016	1.187	1.561	1.042	1.31	0.892	0.649	1.289	1.458	1.298
A-1189	301.4	303.9	440.064	442.075	206.006	10754.5	1	1	Tier 3 one-reaction											0	2	78	0.0303	2.17	2.12	1.339	0.707	0.957	0.218	0.698	0.709	1.015	1.006	1.351	0.957	1.209	1.096	0.33	0.928	0.744	1.371	1.411	1.117	0.995	0.673	0.327	0.635	1.027	1.136
A-1188	301.4	303.9	477.133	479.14	243.075	10059.7	1	1	Tier 3 one-reaction											0	7	315	0.0909	0.882	1.102	1.251	0.881	1.057	0.872	0.924	0.827	0.997	0.926	1.073	1.116	0.954	1.047	1.069	1.046	1	1.114	1.404	0.914	1.077	0.92	0.946	1.144	1.01	1.357
A-1185	301.4	303.9	398.082	400.087	164.023	6633.5	1	1	Tier 3 one-reaction											0	3	78	0.0606	0.9535	1.0665	0.601	1.395	0.895	0.718	0.775	0.72	1.112	0.836	0.828	0.863	1.484	1.166	0.468	1.168	1.419	0.905	1.103	1.328	1.675	0.744	0.486	1.454	1.22	1.692
A-1180	301.4	303.9	514.063	516.069	280.004	18359.4	1	1	Tier 3 only two-reaction											0	0	47	0.0909	0.998	1.032	0.98	0.752	0.913	0.266	1.063	1.087	1.92	1.411	0.911	0.86	1.159	1.047	0.311	1.283	0.933	1.521	1.179	0.704	1.345	0.569	0.55	1.282	1.254	1.36
A-1184	301.4	303.9	399.651	401.658	331.186	11910.2	2	2	Tier 3 only two-reaction											0	0	45	0	0.746	0.843	1.023	0.363	0.536	2.101	1.731	0.391	0.504	0.451	0.521	0.596	0.472	1.048	1.694	0.46	0.457	0.422	0.554	0.626	0.565	1.629	1.689	0.483	0.623	0.533
A-1186	301.4	303.9	490.063	492.069	256.005	9477.25	1	1	Tier 3 only two-reaction											0	0	46	0	0.808	1.045	0.834	0.826	0.672	0.465	0.867	0.742	1.279	0.81	0.922	0.757	1.304	0.576	0.43	0.727	0.602	0.93	1.354	0.795	1.226	0.567	0.495	1.133	1.025	1.135
A-1194	302.4	305	450.206	452.213	216.147	132508	1	1	Tier 1	AN01522000	HMDB0029140	Valyl-Valine	0.17	0.7									0.0303	0.959	0.2093	0.898	0.331	0.477	2.005	1.565	0.374	0.325	0.361	0.425	0.798	0.466	1.107	1.706	0.719	0.525	0.551	0.476	0.525	0.482	2.076	2.307	0.374	0.504	0.448
A-T657	302.4	305	385.119	387.126	151.063	32306	1	1	Tier 2						BP00638007	HMDB0012219	Dopamine quinone	6.12	12.4				0.0909	0.2807	0.3139	0.2617	0.721	0.79	1.301	1.125	0.598	0.641	0.578	0.679	0.62	0.534	0.632	0.769	0.631	0.733	0.626	0.628	0.708	0.598	1.459	1.5	0.495	0.562	0.574
A-1195	302.4	305	450.17	452.177	216.111	11117.3	1	1	Tier 3 one-reaction											0	15	319	0.0606	0.871	0.983	1.119	0.794	0.731	1.48	1.536	0.752	1.16	0.757	0.744	1.115	0.811	1.119	1.602	0.884	0.819	0.881	1.081	0.911	0.921	1.713	1.723	0.99	0.946	0.89
A-1144	302.4	305	394.143	396.149	320.17	7043.91	2	2	Tier 3 one-reaction											0	2	77	0	0.938	0.978	1.218	0.832	0.542	1.526	1.691	0.695	0.953	0.74	0.769	1.11	1.304	1.635	1.57	1.026	0.921	0.938	1.135	1.074	0.892	1.266	1.299	1.027	1.254	0.864
A-1193	302.4	305	559.259	561.265	325.2	22558.4	1	1	Tier 3 only two-reaction											0	0	92	0	1.139	0.881	1.163	0.263	0.588	1.553	1.342	0.366	0.415	0.339	0.575	0.735	0.451	0.747	1.411	0.589	0.896	0.643	0.634	0.691	0.614	1.646	1.86	0.356	0.692	0.6
A-1182	302.4	305	396.11	398.118	162.052	25516.4	1	1	Tier 3 zero-reaction											5	76	618	0	1.062	1.184	1.21	1.151	0.824	0.831	0.846	0.625	0.9	0.567	0.723	0.891	1.121	0.98	1.022	0.987	1.325	1.198	0.942	0.855	1.139	0.914	1.12	1.085	0.936	1.338
A-1190	302.4	305	300.079	302.086	132.042	21608	2	2	Tier 3 zero-reaction											7	65	699	0.0909	0.0196	0.3729	0.3109	1.067	0.495	0.603	0.506	0.933	1.099	1.046	0.927	0.88	0.761	0.987	0.725	0.666	0.495	0.792	0.762	0.445	0.47	0.434	0.554	0.609	0.581	0.515
A-1191	302.4	305	352.086	354.092	118.028	15767.8	1	1	Tier 3 zero-reaction											4	52	588	0.0303	0.984	0.986	0.652	0.801	1.013	0.473	0.566	0.902	1.171	0.865	1.047	0.583	0.675	0.584	0.388	0.514	0.755	0.689	0.788	0.731	0.841	0.527	0.517	0.99	0.895	0.787
A-1198	302.4	305	453.044	455.048	218.986	13776.9	1	1	Tier 3 zero-reaction											1	5	59	0.1515	0.2591	0.2898	0.2416	0.427	0.677	0.749	0.883	0.841	1.101	0.933	0.931	0.899	0.755	0.749	0.484	0.794	0.687	0.779	0.667	0.983	0.679	0.747	0.92	1.039	0.839	0.444
A-1204	303.4	306	303.104	305.11	138.091	36240	2	2	Tier 3 one-reaction											0	3	242	0.7273	0.834	1.025	0.943	0.8551	0.8888	2.0321	3.0168	3.1583	2.7702	1.6814	1.7408	0.795	0.9698	0.8903	0.4071	0.7836	0.6214	0.7554	0.8022	0.708	0.7886	0.5436	0.446	0.8791	0.8044	0.8047
A-1200	303.4	306	479.131	481.137	245.073	21460.5	1	1	Tier 3 one-reaction											0	6	200	0.0606	0.874	0.684	0.623	0.6014	1.353	0.697	0.512	1.202	1.572	1.589	1.454	1.917	1.76	1.779	0.881	1.946	1.387	1.617	2.63	1.389	1.367	1.186	1.29	2.287	1.502	0.8632
A-1201	303.4	306	420.121	422.128	372.125	11349.3	2	2	Tier 3 one-reaction											0	15	470	0.1212	1.1304	1.2643	1.0541	1.181	1.525	0.85	0.868	1.351	1.588	1.189	1.28	1.286	1.344	1.27	0.839	1.197	1.484	1.311	1.261	1.397	1.52	0.896	0.799	1.331	1.352	1.276
A-1202	303.4	306	465.138	467.144	462.16	7411.2	2	2	Tier 3 one-reaction											0	13	443	0.0303	0.715	0.702	0.623	0.641	0.838	1.054	1.364	0.759	0.601	0.597	0.597	0.926	0.871	1.114	1.319	0.707	0.823	0.734	0.979	0.901	1.132	1.698	1.509	0.813	0.731	0.972
A-1233	303.4	306	563.254	565.264	329.196	6391	1	1	Tier 3 one-reaction											0	3	114	0	1.109	0.975	0.833	0.796	0.71	0.893	0.996	0.848	1.029	0.68	0.865	0.775	0.744	1.078	0.791	0.889	0.819	0.901	0.984	0.68	1.148	0.978	0.936	0.961	0.908	0.731
A-1210	303.4	306	366.112	368.118	132.053	13835.8	1	1	Tier 3 zero-reaction											4	12	257	0.1818	0.5866	0.5965	0.0655	0.898	1.234	0.508	0.806	0.888	1.117	1.209	1.19	1.072	1.047	1.117	0.432	1.283	1.008	1.225	1.292	1.557	1.371	0.695	0.477	1.563	1.586	1.438
A-1206	304.4	307	393.135	395.142	318.154	25629.9	2	2	Tier 3 one-reaction											0	5	100	0.0303	1.033	1.117	0.941	1.2	1.39	1.145	1.013	1.335	1.207	1.189	1.151	1.273	1.284	1.284	1.03	1.271	1.435	1.076	1.161	1.635	1.304	1.322	0.885	1.309	1.495	1.384
A-1207	304.4	307	466.144	468.15	232.085	9815.6	1	1	Tier 3 one-reaction											0	12	185	0.0606	1.105	0.993	0.962	1.2404	1.083	0.3212	0.875	0.582	0.893	0.797	0.795	0.686	1.585	1.021	0.733	0.781	0.701	0.78	1.182	0.955	1.179	0.619	0.885	0.793	0.87	0.934
A-1208	304.4	307	394.136	396.14	320.155	5494.8	2	2	Tier 3 one-reaction											0	6	139	0.1515	0.5765	1.557	0.5376	0.96	1.235	0.731	0.822	0.836	1.136	1.07	1.146	1.091	1.128	1.098	0.653	1.361	1.043	0.98	1.089	1.45	1.214	0.5001	0.7336	1.156	1.205	0.997
A-1196	304.4	307	353.118	355.124	119.059	16857.3	1	1	Tier 3 zero-reaction											3	35	512	0.0909	0.804	1.5	0.5428	0.813	1.557	0.471	0.591	0.967	1.273	1.201	1.059	1.111	1.414	1.25	0.64	1.389	0.973	1.592	1.801	0.964	0.978	0.613	0.538	1.34	1.216	1.387
A-1213	304.4	307	413.62	415.626	179.561	50072.8	1	1	Unidentified														0.1515	0.5693	0.6368	0.5309	1.138	1.307	0.821	0.862	1.126	0.988	1.294	1.303	1.304	1.057	0.888	0.397	1.019	1.48	1.194	0.882	1.297	1.051	0.726	0.671	1.195	1.545	0.859
A-T245	305.3	307.9	401.118	403.121	167.058	3801	1	1	Tier 2						AN00842004	HMDB0004290	Isopyridoxal	1.03	5.9				0.2424	1.1036	1.2344	1.0291	1.697	1.621	0.7139	1.084	1.66	2.06	1.344	1.877	1.522	2.004	1.78	0.943	1.941	1.84	1.907	2.371	2.207	2.191	1.203	0.8053	1.978	1.8	1.883
A-1214	305.4	308	463.237	465.244	229.179	20243.2	1	1	Tier 2						AN01701000		N1,N8-Diacetylspermidine	0.16	74.7				0.0303	1.009	0.851	0.869	0.75	0.6	2.379	2.191	0.564	0.563	0.6	0.468	0.783	0.55	1.241	2.196	0.531	0.328	0.534	0.422	0.457	0.414	1.634	2.658	0.455	0.378	0.3264
A-1221	305.4	308	405.147	407.154	171.089	173149	1	1	Tier 3 one-reaction											0	30	321	0.0909	0.767	0.9	0.924	5.204	1.113	1.023	0.551	1.029	1.383	1.509	1.842	0.815	0.677	0.876	1.333	0.89	1.077	1.029	0.844	0.723	0.922	0.371	0.406	0.93	0.808	1.23
A-1219	305.4	308	433.099	435.104	199.041	39821.3	1	1	Tier 3 one-reaction											0	2	79	0.1818	0.0329	0.5545	0.4623	0.867	1.3	1.361	1.486	1.398	1.094	1.29	1.137	1.243	1.827	1.178	0.402	1.52	2.163	0.993	0.67	1.85	1.986	0.587	1.105	2.276	1.829	1.332
A-1211	305.5	308.1	420.159	422.166	186.101	40685.3	1	1	Tier 2						AN01106001		Isomer 2 of Prolyl-Alanine	1.08	56.5				0	1.09	1.056	0.892	0.434	0.52	1.931	1.697	0.505	0.601	0.483	0.584	0.644	0.584	0.814	1.623	0.652	0.649	0.588	0.548	0.623	0.636	1.821	1.964	0.467	0.664	0.527
A-1220	305.5	308.1	464.185	466.192	230.127	6872.67	1	1	Tier 2						AN01711000		Isomer 1 of Hydroxyprolyl-Valine	0.28	62.7				0	1.211	2.279	1.443	0.807	0.836	2.229	1.914	0.73	0.684	0.584	0.809	0.842	0.641	1.115	1.877	0.859	0.803	0.637	0.67	0.787	0.746	1.903	2.111	0.649	0.782	0.6
A-1218	305.5	308.1	443.144	445.151	418.171	18025.6	2	2	Tier 3 one-reaction											0	6	258	0.7273	1.415	0.813	1.118	1.4166	1.8338	0.8037	1.0096	1.721	2.0599	1.5531	1.586	1.5942	2.0012	1.6677	0.9617	1.4562	1.4812	1.847	1.8277	1.5225	1.6234	1.0779	0.9066	1.8991	1.7415	2.0334
A-1212	305.5	308.1	395.123	397.128	322.129	12075.4	2	2	Tier 3 one-reaction											0	8	433	0.0909	1.295	1.404	0.6958	0.373	0.638	3.523	1.238	0.776	0.558	0.661	0.584	0.695	0.481	0.778	6.4754	1.035	0.821	0.891	0.9	1.099	0.919	3.584	4.683	1.179	1.184	1.069
A-1205	305.5	308.1	460.154	462.164	226.095	19444.5	1	1	Tier 3 zero-reaction											1	39	448	0	0.729	0.726	0.495	0.275	0.416	1.029	1.123	0.571	0.35	0.294	0.464	0.443	0.43	0.533	1.066	1.582	0.524	0.42	0.425	0.899	0.529	1.083	1.133	0.304	0.455	0.426
A-1203	305.5	308.1	270.035	272.04	35.9765	8689.67	1	1	Tier 3 zero-reaction											1	0	0	0.0303	1.367	1.414	1.211	1.381	1.646	0.992	1.215	1.728	2.032	1.632	1.826	1.539	1.674	1.673	1.118	1.951	1.353	1.927	2.36	1.571	1.799	1.319	1.098	2.325	1.877	1.78
A-1229	306.5	309.1	371.14	373.147	274.164	104975	2	2	Tier 1	AN02323001	HMDB0028949	Lysyl-Glutamine	0.1	0.9									0.0303	1.03	1.476	0.2386	0.29	0.551	2.007	1.697	0.371	0.397	0.388	0.443	0.69	0.524	0.731	1.815	0.478	0.579	0.521	0.545	0.5	0.511	2.427	2.197	0.385	0.49	0.459
A-1197	306.5	309.1	303.116	305.123	69.0579	71278	1	1	Tier 3 one-reaction											0	2	183	0	1.065	1.173	0.96	2.903	0.977	1.298	0.938	0.817	1.083	1.196	1.415	0.772	0.414	0.8	1.064	0.836	0.619	0.755	0.813	0.56	0.561	0.939	0.955	0.663	0.586	0.44
A-1228	306.5	309.1	347.142	349.149	113.084	14739.7	1	1	Tier 3 one-reaction											0	16	301	0	0.909	0.869	0.862	1.387	1.241	1.045	1.153	1.277	1.418	1.29	1.453	0.791	0.891	1.037	0.876	1.175	0.784	1.053	1.035	1.037	0.838	0.687	0.726	1.146	0.943	0.618
A-1225	306.5	309.1	316.085	318.091	164.053	18879.6	2	2	Tier 3 only two-reaction											0	0	2	0.1818	0.2791	0.3121	0.2602	1.162	0.701	0.961	0.833	0.44	0.934	0.365	0.61	0.753	1.371	1.19	1.524	1.222	1.724	1.586	0.982	0.899	1.21	1.186	1.477	1.35	1.018	1.66
A-1226	306.5	309.1	324.09	326.097	180.063	190319	2	2	Tier 3 zero-reaction											17	87	713	0	1.234	1.134	1.004	1.042	0.737	0.943	0.762	0.524	0.814	0.4	0.579	0.792	1.144	0.957	1.269	1.131	1.44	1.396	0.914	0.699	1.146	1.002	1.368	1.216	0.908	1.509
A-1232	306.5	309.1	364.085	366.092	130.027	28319.7	1	1	Tier 3 zero-reaction											4	40	464	0	0.736	1.03	0.688	0.831	0.937	0.756	0.516	1.212	1.702	1.572	1.213	0.804	0.787	0.668	0.398	0.471	1.189	1.165	1.025	0.674	0.949	0.458	0.575	1.03	0.793	1.002
A-1224	306.5	309.1	260.573	262.579	53.0289	16189.8	2	2	Unidentified														0.1515	0.5093	0.5697	0.475	1.097	0.787	0.584	1.392	0.778	1.128	1.228	0.903	1.061	0.995	1.119	0.48	1.076	0.884	0.905	1.106	1.405	1.705	0.744	0.578	1.156	1.517	1.434
A-T113	307.1	309.7	371.14	373.147	137.084	121466	1	1	Tier 1	AN00469000	HMDB0000306	Tyramine	6.49	5.9									0	0.885	1.206	0.784	0.256	0.448	2.471	1.81	0.312	0.348	0.299	0.381	0.6	0.4	0.6	1.951	0.449	0.514	0.427	0.447	0.436	0.449	2.482	2.675	0.325	0.483	0.437
A-1234	307.5	310.1	379.137	381.144	290.157	9000	2	2	Tier 3 one-reaction											0	2	91	0.0303	0.953	0.802	1.018	0.466	0.609	1.59	1.259	0.62	0.852	0.561	0.63	0.829	0.73	0.842	1.571	0.772	0.913	0.662	0.745	0.814	0.742	1.537	1.799	0.625	0.77	0.917
A-1231	307.5	310.1	602.152	604.158	368.093	5773	1	1	Tier 3 one-reaction											0	12	366	0.1212	0.9285	1.0385	0.8659	1.085	0.78	0.601	1.143	0.903	1.076	1.332	1.31	1.335	1.435	1.58	0.824	1.054	1.24	0.933	1.197	1.192	1.106	0.677	0.535	1.318	1.441	0.945
A-1227	307.5	310.1	405.117	407.123	342.117	2.13981e+06	2	2	Tier 3 zero-reaction											13	50	637	0	0.812	0.817	1.495	1.002	0.594	0.851	0.816	0.385	0.753	0.293	0.523	0.731	1.182	0.961	1.251	1.103	1.406	1.261	0.847	0.661	1.041	1.004	1.309	1.095	0.824	1.383
A-1235	307.5	310.1	460.107	462.114	226.049	8086.5	1	1	Tier 3 zero-reaction											2	14	195	0	1.597	1.942	1.59	2.008	1.03	0.913	0.827	0.891	1.477	1.04	0.824	1.481	2.139	1.854	0.637	2.145	1.357	1.49	1.647	1.045	1.082	0.616	0.513	1.312	1.177	1.432
A-1236	307.5	310.1	299.606	301.613	131.095	4502.89	2	2	Tier 3 zero-reaction											6	36	394	0.1818	0.9055	1.0128	0.8444	1.298	1.162	0.786	0.888	1.027	0.841	0.957	0.703	1.123	0.807	1.129	0.448	1.004	1.473	0.673	0.637	1.343	0.872	0.811	0.335	0.808	0.832	0.963
A-1239	308.5	311.1	457.144	459.15	223.085	15107.3	1	1	Tier 2						AN01623001		N-Acetyl-L-Tyrosine	1.64	21.4				0.1515	1.825	0.2594	0.2162	1.079	0.358	0.915	0.853	0.465	1.314	0.359	0.563	2.177	2.082	1.727	0.55	1.226	0.62	1.068	1.595	1.58	0.658	0.488	0.551	2.484	1.852	1.731
A-1238	308.5	311.2	470.175	472.182	236.117	61144.7	1	1	Tier 1	AN01782000	HMDB0028694	Alanyl-Phenylalanine	1.51	1.4									0	0.972	0.951	0.906	0.369	0.659	1.819	1.506	0.659	0.646	0.404	0.814	0.768	0.769	0.989	1.684	0.526	0.412	0.534	0.544	0.442	0.53	1.562	1.489	0.4	0.602	0.33
A-1243	308.5	311.2	365.152	367.16	131.093	57852.3	1	1	Tier 2						AN00410003	C01933	Isomer 1 of Norleucine	3.55	2				0	1.116	1.153	1.289	1.709	1.35	1.117	1.256	1.328	1.511	1.352	1.348	1.188	1.164	1.352	0.988	1.361	1.228	1.214	1.338	1.362	1.239	0.768	0.85	1.323	1.189	1.035
A-1242	308.5	311.1	420.159	422.166	186.101	43687.7	1	1	Tier 2						AN01106001		Isomer 3 of Prolyl-Alanine	1.49	59.5				0	1.09	1.056	0.892	0.434	0.509	1.969	1.697	0.505	0.601	0.483	0.584	0.655	0.594	0.814	1.623	0.652	0.649	0.588	0.548	0.623	0.636	1.821	1.964	0.467	0.657	0.527
A-1245	308.5	311.1	433.143	435.15	199.085	614144	1	1	Tier 3 one-reaction											0	21	369	0.0303	0.701	0.722	0.532	2.638	1.223	0.959	0.85	1.763	1.049	1.788	1.382	1.004	0.846	1.002	0.952	1.009	0.734	0.864	0.726	0.774	0.616	0.305	0.332	0.694	0.586	0.386
A-1244	308.5	311.1	565.266	567.276	331.207	6169.33	1	1	Tier 3 one-reaction											0	3	58	0	0.969	1.049	0.932	1.309	1.868	2.026	1.695	1.923	1.927	1.453	1.473	1.605	1.969	2.666	2.226	1.551	1.195	2.312	2.023	1.461	1.811	2.017	2.107	1.667	1.709	1.194
A-1237	308.5	311.1	381.031	383.036	146.973	13794.9	1	1	Tier 3 only two-reaction											0	0	13	0.1818	0.0688	0.0769	0.0641	0.76	0.485	0.463	1.252	0.194	1.09	0.09	0.825	0.978	1.668	0.636	1.096	0.839	0.245	0.653	0.617	0.419	0.747	1.298	0.3	0.367	0.44	0.22
A-1240	308.5	311.2	498.17	500.176	264.112	7567.4	1	1	Tier 3 zero-reaction											2	15	326	0.1818	2.7461	2.7577	0.6589	0.726	0.59	1.665	1.584	0.849	0.861	0.78	0.833	0.891	0.775	1.26	1.544	0.828	0.678	0.741	0.742	0.735	0.77	1.423	1.303	0.749	0.714	0.704
A-1246	308.5	311.2	261.078	263.084	54.0393	23716	2	2	Unidentified														0.0606	0.4693	0.525	0.029	1.058	1.857	0.74	1.108	1.084	1.266	1.421	0.984	0.877	1.587	1.292	0.38	1.601	1.578	1.056	1.819	1.646	1.743	0.721	0.98	1.375	1.108	1.699
A-1276	308.5	311.2	364.625	366.632	130.567	17876	1	1	Unidentified														0	0.974	0.883	0.931	1.274	1.061	1.051	0.792	0.818	0.728	0.91	1.01	1.243	0.92	1.01	0.808	0.85	1.335	1.152	1.057	0.991	1.146	0.734	0.745	0.924	0.969	0.915
A-T246	309.5	312.2	401.151	403.157	167.095	11880	1	1	Tier 1	AN00847006	HMDB0000022	3-Methoxytyramine	6.99	4.3									0.2424	0.3133	0.3505	0.2922	0.399	0.61	0.2027	0.2546	0.445	0.551	0.4	0.55	0.748	0.546	1.3	0.203	0.608	0.605	0.614	0.628	0.573	0.581	0.2718	0.2286	0.5	0.625	0.53
A-1248	309.5	312.2	463.191	465.197	229.132	16453.3	1	1	Tier 3 zero-reaction											1	13	220	0.1818	0.3806	0.0699	0.3549	4.766	1.181	0.798	0.819	1.082	1.108	1.232	1.458	0.783	0.641	0.875	0.798	1.263	0.752	0.899	0.656	0.719	0.529	0.766	0.91	0.695	0.478	0.342
A-1247	309.5	312.2	260.079	262.086	52.0423	202287	2	2	Unidentified														0.1818	0.0129	0.5151	0.0225	1.087	2.219	0.738	1.055	1.126	1.244	1.568	1.024	0.801	1.748	1.201	0.373	1.893	1.863	1.103	1.877	1.718	1.746	0.74	1.06	1.499	1.08	1.724
A-1255	309.5	312.2	269.085	271.091	70.054	6940	2	2	Unidentified														0.1515	0.9155	1.024	0.8537	1.095	0.782	0.592	1.373	0.685	1.01	1.09	0.947	1.091	0.954	1.114	0.497	1.011	0.895	0.822	0.951	1.357	1.328	0.669	0.551	1.188	1.3	1.291
A-1252	310.5	313.2	322.074	324.081	88.016	819673	1	1	Tier 3 zero-reaction											2	30	481	0	1.301	1.069	1.014	0.811	1.316	0.723	0.94	1.082	1.129	1.116	0.904	1.122	1.574	1.079	0.651	0.856	1.366	1.236	0.903	1.069	1.476	0.806	0.734	1.179	1.041	0.869
A-1251	310.6	313.2	367.078	369.085	133.02	6.34154e+06	1	1	Tier 3 one-reaction											0	4	137	0.8182	1.042	1.102	1.033	0.0002	0.6678	0.0006	0.4392	0.6267	0.0003	0.5656	0.6899	0.5806	0.7288	0.6073	0.3502	0.6334	0.0022	0.6726	0.7951	0.6623	0.7062	0.4689	0.3944	0.8261	0.0015	0.0015
A-1262	311.6	314.2	401.117	403.124	167.059	54011.3	1	1	Tier 1	AN00842000	C00250	Pyridoxal	1.51	0.6									0	0.989	1.016	0.98	0.807	1.232	0.997	1.092	1.208	1.412	1.141	1.305	1.479	1.554	1.706	0.913	1.414	1.225	1.5	1.695	1.484	1.647	1.021	0.617	1.372	1.369	1.503
A-1254	311.6	314.2	445.143	447.15	211.085	54013.3	1	1	Tier 2						AN01449001	C07194	Methyldopa	0.76	34.2				0.1818	0.3974	0.0196	0.0145	1.274	1.608	0.259	1.175	0.927	0.906	0.776	0.814	0.976	0.619	0.712	0.322	1.609	2.564	0.965	0.773	1.13	1.308	0.675	0.701	1.086	1.381	1.08
A-1249	311.6	314.3	364.133	366.139	260.149	100651	2	2	Tier 1	AN02112001	HMDB0028946	Lysyl-Asparagine/Asparaginyl-Lysine	0.01	0.8									0	1.001	1.039	0.983	0.397	0.562	1.832	1.428	0.474	0.57	0.476	0.611	0.729	0.621	0.879	1.65	0.724	0.778	0.755	0.742	0.678	0.656	2.083	2.305	0.533	0.838	0.705
A-1256	311.6	314.3	380.629	382.636	293.141	32901.5	2	2	Tier 1	AN02593000		Lysyl-Methionine sulfoxide	0.39	0.9									0.0606	0.2359	0.2638	0.775	0.403	0.474	1.898	1.506	0.446	0.549	0.418	0.638	0.862	0.659	0.866	1.8	0.559	0.41	0.623	0.762	0.708	0.561	1.512	1.628	0.451	0.616	0.496
A-1275	311.6	314.2	647.173	651.186	180.064	45650.7	1	2	Tier 2						BM01026000	C22137	Isomer 6 of 4-Chloro-L-lysine	4.6	74.7				0.0909	0.2167	0.2424	0.2021	1.1	0.595	0.885	0.845	0.372	0.8	0.283	0.538	0.783	1.271	1.004	1.252	1.139	1.473	1.264	0.873	0.721	1.043	1.046	1.262	1.14	0.819	1.387
A-1265	311.6	314.2	430.096	432.103	196.038	25568.7	1	1	Tier 2						AN01241000	C04045	Isomer 2 of 3-(3,4-Dihydroxyphenyl)pyruvic acid	1.22	25.2				0.0303	0.4933	1.196	0.681	0.903	0.906	0.827	0.761	1.096	0.856	0.899	0.708	1.05	1.052	1.288	0.765	1.088	0.974	0.986	0.997	0.896	0.919	0.725	0.503	1.228	0.897	1.124
A-1257	311.6	314.2	400.143	402.15	332.169	14838.5	2	2	Tier 3 one-reaction											0	2	88	0	0.699	0.798	1.002	0.371	0.479	1.012	1.199	0.45	0.416	0.408	0.378	0.547	0.472	0.702	0.766	0.501	0.41	0.405	0.532	0.519	0.474	1.335	1.076	0.496	0.521	0.519
A-1264	311.6	314.3	415.148	417.156	362.18	8722.33	2	2	Tier 3 one-reaction											0	1	80	0.3333	1.43	0.5518	1.34	0.4709	1.051	1.342	1.1	0.572	0.6847	0.5162	0.6297	0.5299	0.831	0.5543	1.399	0.5782	0.4923	0.6139	0.732	0.551	0.6445	1.884	1.27	0.754	0.643	0.501
A-1241	311.6	314.3	535.259	537.265	301.201	20010.9	1	1	Tier 3 only two-reaction											0	0	25	0	0.868	0.851	0.947	0.593	0.569	1.914	1.464	0.467	0.49	0.463	0.436	0.703	0.59	1.222	2.124	0.507	0.325	0.517	0.456	0.551	0.385	1.554	1.666	0.431	0.423	0.33
A-1268	311.6	314.2	396.111	398.118	162.053	32155	1	1	Tier 3 zero-reaction											5	81	736	0	1.015	1.134	1.227	1.093	0.855	0.941	0.898	0.644	0.839	0.575	0.676	0.909	1.119	1.016	1.169	1.057	1.323	1.193	0.912	0.8	1.052	1.015	1.052	1.004	0.906	1.234
A-T775	312.3	315	432.196	434.203	198.137	602457	1	1	Tier 2						BP01272000		Slaframine	0.95	7.9				0.1818	0.0951	0.1064	0.0887	4.547	0.616	0.297	0.612	0.83	0.76	1.43	0.809	0.485	0.194	0.463	0.386	0.781	0.733	0.785	0.307	0.5	0.46	0.158	0.13	0.506	0.436	0.122
A-1270	312.6	315.3	422.158	424.163	376.2	10536.5	2	2	Tier 3 one-reaction											0	11	172	0.0909	0.3262	0.3649	0.707	0.62	0.772	1.93	1.676	0.559	0.566	0.681	0.509	0.683	0.722	1.082	1.75	0.508	0.549	0.459	0.578	0.549	0.639	2.138	1.989	0.455	0.626	0.531
A-1273	312.6	315.3	405.117	407.123	342.117	990491	2	2	Tier 3 zero-reaction											13	50	637	0	1.088	0.983	1.318	0.949	0.606	0.863	0.831	0.381	0.738	0.305	0.537	0.722	1.132	0.962	1.223	1.093	1.339	1.25	0.848	0.665	1.004	0.997	1.3	1.062	0.808	1.35
A-1274	312.6	315.3	315.085	317.091	162.053	158980	2	2	Tier 3 zero-reaction											5	77	620	0.0909	0.2615	1.1262	0.2438	1.066	0.559	0.863	0.776	0.379	0.834	0.288	0.537	0.722	1.194	0.958	1.199	1.108	1.435	1.404	0.9	0.745	1.067	1.054	1.235	1.234	0.902	1.513
A-1259	313.6	316.3	448.19	450.198	214.132	40634.5	1	1	Tier 2						AN01489000		Prolyl-Valine	0.34	8.4				0	1.055	0.84	0.766	0.789	1.031	1.288	1.273	0.716	1.049	0.778	1.004	0.923	1.008	1.08	1.342	0.868	0.805	0.893	0.972	0.978	1.137	1.3	1.388	1.048	1.115	1.141
A-1277	313.6	316.3	321.127	323.133	87.0683	23192	1	1	Tier 2						AN00115001	C00555	Isomer 2 of 4-Aminobutyraldehyde	0.32	42.7				0	0.977	1.128	0.95	0.538	0.757	0.857	1.217	0.885	1.305	1.08	1.022	1.071	1.23	0.916	1.162	1.128	0.779	1.306	1.563	0.954	1.247	1.124	1.006	0.723	1.112	1.728
A-1272	313.6	316.3	309.098	311.104	150.078	132818	2	2	Tier 3 one-reaction											0	8	236	0	0.949	1.017	1.065	0.99	1.395	0.578	1.019	1.041	1.825	1.234	1.161	1.335	1.868	1.283	0.809	1.339	0.984	1.75	2.154	0.954	1.478	0.701	0.641	1.195	1.15	1.727
A-1258	313.6	316.3	401.151	403.157	334.185	29867.2	2	2	Tier 3 one-reaction											0	4	63	0.0909	0.83	0.92	1.197	0.493	0.613	6.4645	0.4199	0.443	0.571	0.455	0.55	0.68	0.714	1.128	6.4754	0.607	0.62	0.646	0.584	0.593	0.546	1.557	7.292	0.541	0.734	0.544
A-1267	313.6	316.3	482.115	484.122	248.057	15256.8	1	1	Tier 3 zero-reaction											1	5	198	0.6667	1.004	1.068	1.116	0.8001	1.3374	0.7516	0.8795	1.2551	1.0982	1.1327	1.3816	1.1626	1.119	1.4805	0.7014	1.2685	1.0802	1.347	1.2817	1.3294	1.4142	0.7014	0.7898	1.6543	1.5171	1.2254
A-1278	314.6	317.4	597.116	599.123	363.058	84092	1	1	Tier 1	AN03545000	C00144	Guanosine monophosphate	0	6.4									0	0.986	0.977	1.008	0.437	0.674	0.773	0.847	1.677	0.85	0.659	0.906	0.982	0.779	1.013	0.852	0.891	0.926	0.948	1.433	0.905	0.934	0.936	1.087	0.817	0.849	1.235
A-1284	314.6	317.3	347.142	349.149	113.084	238686	1	1	Tier 3 one-reaction											0	16	301	0.0606	0.703	0.0042	0.0048	1.395	1.193	1.056	1.155	1.263	1.327	1.309	1.417	0.786	0.868	1.023	0.887	1.163	0.779	1.068	1.01	1.026	0.823	0.688	0.731	1.114	0.968	0.604
A-1283	314.6	317.3	434.175	436.182	200.117	44288.8	1	1	Tier 3 one-reaction											0	11	177	0	1.101	1.195	1.009	1.078	0.918	1.999	1.84	0.744	0.893	0.924	0.711	1.069	0.815	1.086	1.889	1.048	0.766	0.817	0.889	0.843	0.8	1.693	1.685	0.564	0.957	0.811
A-1282	314.6	317.3	392.164	394.171	158.106	24851.3	1	1	Tier 3 one-reaction											0	6	216	0	0.87	1.004	1.039	0.862	0.713	2.351	2.16	1.002	0.762	0.666	1.158	0.979	0.838	1.128	2.067	0.808	0.665	0.72	0.778	0.846	0.961	2.263	2.56	0.654	0.674	0.557
A-1281	314.6	317.3	325.089	327.097	182.062	14870.5	2	2	Tier 3 one-reaction											0	1	107	0.1212	0.4542	0.508	0.0385	1.283	1	1.061	0.856	0.683	1.282	0.517	0.941	1.091	1.629	1.378	1.412	1.547	1.684	1.71	1.482	0.959	1.666	1.448	1.486	1.552	1.418	2.028
A-1250	314.6	317.3	576.175	578.182	342.117	6804.29	1	1	Tier 3 zero-reaction											13	50	636	0.1212	0.8306	0.929	0.7745	1.112	2.392	0.696	0.666	1.479	1.033	1.142	0.737	0.892	0.678	1.153	0.301	0.965	1.733	1.04	0.595	1.161	0.884	0.63	0.26	0.975	0.89	0.748
A-T536	315.1	317.8	362.107	364.113	128.047	6657	1	1	Tier 2						BM00371002		Dihydrophloroglucinol	1.06	8.7				0.0606	1.195	1.027	1.347	1.213	1.07	0.599	1.152	1.111	1.515	1.054	1.311	1.384	1.73	1.507	0.672	1.365	1.251	1.409	1.248	1.406	1.341	0.606	0.3892	1.231	1.17	1.138
A-1291	315.6	318.4	504.133	506.139	270.074	202081	1	1	Tier 2						BP02252000	C21779	Baeocystin	5.01	69.4				0.1515	0.1511	0.169	0.1409	1.841	1.407	0.35	0.416	1.169	1.691	1.381	1.345	1.169	1.794	2.028	0.616	1.848	1.842	1.83	1.555	0.587	0.806	0.164	0.209	0.631	0.77	0.861
A-1285	315.6	318.4	462.17	464.177	228.111	6667.33	1	1	Tier 2						AN01684000		Isomer 1 of Prolyl-Hydroxyproline	0.94	34.1				0.0303	0.9	1.031	0.869	1.15	0.904	0.654	1.813	0.932	1.071	1.023	1.038	0.801	0.842	0.942	0.561	0.869	0.758	0.823	1.654	1.64	1.421	0.76	0.719	0.79	0.975	1.261
A-1287	315.6	318.4	488.101	490.108	254.042	71054.5	1	1	Tier 3 one-reaction											0	4	119	0	0.311	0.294	0.357	0.346	0.352	1.314	0.737	0.309	0.491	0.247	0.32	0.379	0.315	0.871	1.658	0.46	0.475	0.392	0.644	0.485	0.419	0.819	1.216	0.451	0.51	0.368
A-1289	315.6	318.4	476.048	478.054	241.99	16408.4	1	1	Tier 3 one-reaction											0	2	50	0	1.466	2.984	1.924	1.557	1.709	1.097	1.549	1.293	2.361	1.578	1.984	2.068	2.124	2.194	0.99	1.587	1.017	2.206	2.93	2.016	1.684	1.582	0.976	2.604	1.787	1.876
A-1290	315.6	318.4	393.155	395.162	318.193	11700	2	2	Tier 3 one-reaction											0	4	143	0.2121	0.4747	1.1726	0.4427	0.2656	0.553	2.021	1.83	0.403	0.659	0.381	0.499	0.526	0.589	1.3	2.556	0.526	0.341	0.652	0.61	0.513	0.717	1.557	1.717	0.655	0.677	0.46
A-1286	315.6	318.4	565.269	567.276	331.211	6001.2	1	1	Tier 3 one-reaction											0	3	52	0	0.969	1.288	0.921	0.926	0.863	1.87	1.489	1.095	1.241	0.988	1.218	1.143	1.127	1.746	2.096	0.875	0.635	1.034	1.242	0.958	0.43	1.714	1.784	1.208	1.224	1.075
A-1288	315.6	318.4	342.102	344.108	108.043	27475.8	1	1	Tier 3 only two-reaction											0	0	124	0.0303	0.65	0.4588	0.689	0.906	1.287	0.606	0.647	1.142	1.278	1.008	1.037	1.052	1.152	1.097	0.401	0.971	1.178	1.035	0.942	0.741	0.947	0.435	0.494	1.03	0.871	0.741
A-1304	315.7	318.4	330.08	332.087	96.0214	35618.3	1	1	Tier 3 one-reaction											0	4	312	0	0.983	1.002	0.933	1.331	1.405	0.645	0.681	1.158	0.993	0.942	0.987	1.122	0.97	1.083	0.639	1.028	1.135	1.101	0.866	0.907	0.962	0.63	0.6	0.674	0.923	0.932
A-1293	316.6	319.4	433.107	435.113	199.048	569957	1	1	Tier 3 one-reaction											0	10	280	0	1.154	0.932	1.474	0.939	1.295	0.396	0.499	1.24	1.069	1.569	1.137	1.36	1.614	1.183	0.589	1.335	1.473	1.297	1.286	0.888	0.962	0.316	0.275	1.178	0.955	1.02
A-1292	316.6	319.4	438.12	440.129	204.061	9609.25	1	1	Tier 3 one-reaction											0	16	367	0.0606	1.1174	1.2498	1.042	1.198	1.05	0.782	0.973	1.296	1.623	1.142	1.253	1.619	1.34	1.303	0.85	1.155	1.213	1.474	1.451	1.361	1.406	0.712	0.84	1.25	1.378	1.283
A-1302	316.7	319.4	379.137	381.144	290.158	6695.69	2	2	Tier 3 one-reaction											0	2	113	0.0909	0.961	0.918	1.017	0.754	0.913	1.467	1.219	0.668	0.712	0.685	0.726	0.905	0.751	0.992	1.275	0.649	0.804	0.637	0.829	0.725	0.858	1.353	1.691	0.726	0.643	0.691
A-T860	317.5	320.3	488.129	490.138	254.072	5693	1	1	Tier 2						BP02014000		S-(Phenylacetothiohydroximoyl)-L-cysteine	5.22	7.8				0.2424	0.6158	0.6887	0.412	0.989	1.55	0.3983	0.955	0.92	1.244	1.126	0.786	1.311	1.544	1.421	0.399	0.7216	0.6145	1.259	1.591	1.296	1.16	1.549	0.4493	1.871	1.528	1.291
A-1314	317.7	320.4	291.074	293.081	114.032	50523.1	2	2	Tier 3 one-reaction											0	28	469	0.0606	0.375	0.4194	0.3497	1.448	1.457	0.584	0.547	1.117	0.963	1.077	1.061	1.16	0.906	1.052	0.436	0.918	1.175	1.022	0.85	0.993	1.056	0.453	0.391	0.716	0.909	0.885
A-1297	317.7	320.4	460.19	462.197	226.132	26282.5	1	1	Tier 3 one-reaction											0	3	109	0.0909	0.0391	0.372	0.0463	4.151	0.95	0.539	1.671	1.117	1.763	1.221	1.55	0.961	0.561	1.057	0.573	1.449	0.662	1.315	0.82	1.664	1	0.483	0.2579	1.153	1.142	0.46
A-1309	317.7	320.5	581.141	585.155	114.032	16217	1	2	Tier 3 one-reaction											0	28	469	0.0909	0.3126	0.3497	0.2915	1.469	1.482	0.645	0.657	1.189	1.129	1.011	1.018	1.308	0.902	1.151	0.473	0.89	1.135	0.975	0.807	0.938	0.908	0.466	0.356	0.597	0.86	0.809
A-1299	317.7	320.4	395.121	397.127	322.126	10976.9	2	2	Tier 3 one-reaction											0	7	398	0.0909	0.5773	0.6457	0.5383	1.031	0.957	3.622	1.437	0.763	0.723	0.676	0.934	0.849	0.651	0.91	2.085	0.902	0.659	0.794	1.061	1.015	0.789	3.975	4.217	1.111	0.941	1.216
A-1301	317.7	320.4	563.29	565.296	329.232	5519.38	1	1	Tier 3 one-reaction											0	1	14	0.1515	0.9075	1.015	0.8463	1.447	1.523	0.943	0.939	1.101	0.774	1.006	0.774	0.833	0.753	0.773	0.712	1.153	1.166	0.954	0.616	0.977	0.974	0.805	0.761	0.886	1.122	0.556
A-1294	317.7	320.4	513.079	515.085	279.021	196470	1	1	Tier 3 only two-reaction											0	0	28	0	0.963	0.892	0.845	1.13	0.846	0.6	1.182	0.788	1.236	1.126	1.155	0.991	1.232	1.099	0.504	1.262	1.034	1.215	1.45	1.266	1.602	0.827	0.587	1.137	1.387	1.446
A-1303	317.7	320.4	583.114	587.128	116.004	13680.4	1	2	Tier 3 only two-reaction											0	0	42	0.1515	0.2942	0.3291	0.2744	0.573	0.633	0.235	0.612	0.447	0.653	0.573	0.66	0.447	0.822	0.51	0.238	0.712	0.595	0.638	0.569	0.726	1.019	0.315	0.32	0.8	0.735	0.613
A-T441	318.2	321	372.124	374.131	276.132	118200	2	2	Tier 1	AN02354000	HMDB0000279	Saccharopine	0.24	0.8									0.0303	1.42	0.0527	1.271	0.779	0.743	0.954	1.01	0.693	0.85	0.818	1.055	1.512	1	0.975	0.82	0.908	1.012	0.9	0.972	1.084	1.251	0.799	0.663	0.987	1.19	1.083
A-1311	318.7	321.5	392.081	394.088	158.022	10235.2	1	1	Tier 2						BM00711001	C03676	3-Hydroxy-cis,cis-muconic acid	2.24	58.2				0.2727	0.7276	0.8138	0.6785	1.266	0.913	0.641	0.821	0.615	1.302	0.483	0.806	1.133	1.282	1.418	0.588	0.761	0.695	1.306	0.813	0.427	1.071	0.2747	0.231	0.4839	0.555	0.4338
A-1295	318.7	321.5	400.085	402.092	166.027	634477	1	1	Tier 2						BM00818003	C14100	4-Formylsalicylic acid	1.06	15.9				0	1.098	1.1	1.159	0.425	0.585	1.624	1.457	0.57	0.576	0.534	0.694	0.938	0.868	0.973	1.956	0.894	0.743	0.77	0.841	1.092	1.002	2.54	1.593	0.747	0.948	1.171
A-1308	318.7	321.5	407.152	409.158	346.187	21574.4	2	2	Tier 3 one-reaction											0	2	106	0	1.103	1.432	0.916	0.798	1.447	2.538	1.625	2.138	2.046	0.765	1.315	1.033	1.66	1.851	2.248	2.053	1.414	2.474	2.036	1.766	2.127	2.345	2.415	1.703	2.453	1.814
A-1313	318.7	321.5	539.094	541.101	305.036	15043.5	1	1	Tier 3 one-reaction											0	1	106	0.1818	0.3486	0.0714	0.0561	2.312	1.821	0.497	0.468	0.734	1.329	0.528	0.989	0.578	0.672	0.635	0.323	1.294	0.898	0.54	0.547	1.903	1.109	0.378	1.105	1.295	1.157	0.882
A-1310	318.7	321.5	704.173	708.186	237.064	9574.5	1	2	Tier 3 one-reaction											0	19	237	0.0909	0.3878	0.4337	0.3616	1.241	1.728	0.568	0.578	1.296	1.182	1.12	1.147	1.434	1.028	1.263	0.439	0.946	1.037	1.208	0.835	0.964	0.9	0.442	0.3	0.741	0.941	0.845
A-1306	318.7	321.5	570.053	572.058	335.995	4832.4	1	1	Tier 3 only two-reaction											0	0	45	0.1818	0.8925	0.9983	0.8323	0.813	1.195	0.465	0.737	0.888	1.43	0.935	1.139	0.947	1.186	1.029	0.587	0.972	0.893	1.257	1.519	0.745	1.002	0.547	0.512	0.976	1.017	1.235
A-1318	318.7	321.5	308.095	310.102	74.0366	277006	1	1	Tier 3 zero-reaction											5	40	644	0	0.879	0.538	0.45	0.753	1.168	0.416	0.781	0.83	1.615	1.064	0.933	1.012	1.505	1.133	0.701	1.177	0.789	1.468	1.876	0.753	1.188	0.605	0.554	0.936	0.926	1.469
A-1300	318.7	321.5	537.163	541.176	70.0536	12342.2	1	2	Tier 3 zero-reaction											1	1	178	0.1818	0.9235	1.0329	0.8612	1.126	0.852	0.589	1.403	0.746	1.133	1.249	0.97	1.145	1.015	1.151	0.499	0.999	0.922	0.868	1.076	1.388	1.63	0.75	0.529	1.286	1.353	1.514
A-1312	318.7	321.5	427.133	429.139	193.074	8656.86	1	1	Tier 3 zero-reaction											3	24	363	0.1515	0.9655	1.0799	1.2371	1.052	0.979	0.778	1.009	0.949	0.935	0.89	0.989	1.037	1.505	0.873	0.556	1.4	2.02	1.009	1.017	1.383	1.858	0.569	0.65	1.512	1.645	1.098
A-1316	318.7	321.5	266.117	268.124	32.059	14929.2	1	1	Unidentified														0.0909	0.1645	0.2708	0.2334	1.403	1.555	0.495	0.577	1.204	1.097	0.957	1.105	1.26	0.871	1.159	0.331	0.871	0.921	0.994	0.879	0.89	0.955	0.414	0.381	0.654	0.758	0.882
A-T310	319	321.8	415.132	417.137	181.074	3542	1	1	Tier 2						AN01036000	HMDB0012883	Adrenochrome o-semiquinone	3.42	16.5				0.303	0.948	1.0603	0.884	0.9048	1.758	1.199	1.081	1.534	1.3157	1.732	1.21	1.0182	1.261	1.226	1.119	1.3	1.058	1.25	1.3945	1.11	1.2385	1.226	1.03	1.4489	1.3286	1.2988
A-1330	319.7	322.5	351.138	353.145	117.08	6903.71	1	1	Tier 1	BP00660000		Methyl 4-aminobutyrate	2.92	1.1									0.0303	0.884	0.971	0.906	1.054	1.109	1.009	0.907	1.138	1.321	1.031	1.229	1.246	1.203	1.046	1.058	1.178	1.029	1.357	1.382	1.143	1.186	1.056	1.117	1.208	1.17	1.453
A-1317	319.7	322.5	438.098	440.103	408.078	9143	2	2	Tier 3 one-reaction											0	11	217	0.0909	1.027	1.35	1.009	0.673	0.842	1.127	0.967	1.979	1.038	0.986	1.237	1.26	0.772	0.979	1.273	0.914	1.101	1.078	1.038	0.982	1.249	1.293	1.453	1.583	1.038	1.71
A-1323	319.7	322.5	356.117	358.124	244.117	5902.25	2	2	Tier 3 one-reaction											0	4	148	0.0909	0.5173	0.723	0.647	0.494	1.484	0.683	0.647	1.204	0.718	0.799	1.264	0.726	0.778	0.696	0.617	0.684	0.953	0.871	0.732	0.685	1.049	0.788	0.906	0.7907	1.009	0.77
A-1320	319.7	322.5	605.264	607.27	371.205	4853.6	1	1	Tier 3 one-reaction											0	2	48	0.0909	0.7996	0.8943	0.7456	0.372	0.62	0.511	0.82	0.712	0.798	0.73	0.957	1.178	1.04	0.854	0.989	1.024	0.986	1.016	1.057	0.977	1.047	0.792	0.592	1.167	1.164	1.113
A-1315	319.7	322.5	292.074	294.079	116.031	7637.6	2	2	Tier 3 only two-reaction											0	0	5	0.1515	0.8166	0.9133	0.7615	1.484	1.541	0.494	0.663	1.508	1.178	0.963	1.203	1.382	0.935	1.306	0.409	0.839	0.923	1.106	0.853	0.896	0.864	0.476	0.308	0.622	0.906	1.041
A-1329	319.7	322.5	348.101	350.108	114.043	160501	1	1	Tier 3 zero-reaction											2	12	242	0	1.15	1.269	0.7	1.067	1.163	0.925	1.089	0.9	1.218	1.354	1.253	1.105	1.132	1.103	0.76	1.164	1.172	1.062	1.163	1.478	1.423	1.04	0.823	1.454	1.377	1.32
A-1322	319.7	322.5	260.572	262.578	53.0271	57429.2	2	2	Unidentified														0.1818	0.4869	0.5446	0.4541	1.088	0.864	0.595	1.42	0.706	1.133	1.172	0.987	1.096	1	1.124	0.479	1.079	0.916	0.889	1.134	1.364	1.62	0.735	0.552	1.265	1.39	1.465
A-T677	320.3	323.1	396.03	398.036	161.968	21284	1	1	Tier 2						BP00762000		Raphanusamate	9.06	37.3				0.2121	0.163	0.1823	0.152	0.752	0.598	0.341	1.693	0.216	1.37	0.1706	1.362	1.303	1.78	1.14	1.11	1.15	0.1627	0.868	1.159	1.282	0.91	0.606	0.168	0.2491	0.2285	0.76
A-1325	320.7	323.6	329.106	331.113	190.095	109484	2	2	Tier 1	BM01168000	C00666	Diaminopimelic acid	0.16	2.2									0.2727	0.848	0.922	0.866	1.7517	0.4367	0.763	0.868	0.4098	0.839	0.792	0.4511	0.674	0.809	0.98	2.079	0.654	0.3527	0.943	0.945	0.541	0.4617	1.059	0.882	2.7133	0.4953	0.904
A-1321	320.7	323.5	386.146	388.152	304.174	10602.4	2	2	Tier 2						AN02774000	C21258	Isomer 1 of 4'-Oxonebramine	0.47	35.3				0	2.897	2.895	2.792	0.411	0.491	1.722	1.404	0.445	0.347	0.496	0.494	0.53	0.536	1.285	1.901	0.556	0.474	0.435	0.585	0.435	0.431	1.579	1.816	0.518	0.535	0.433
A-1333	320.7	323.5	433.142	435.15	199.084	21800.6	1	1	Tier 3 one-reaction											0	21	369	0	0.66	0.762	0.562	2.746	1.19	0.971	0.866	1.756	1.003	1.819	1.384	1.045	0.856	1.02	0.955	1.001	0.714	0.918	0.72	0.757	0.642	0.292	0.36	0.736	0.59	0.37
A-1331	320.7	323.5	555.227	557.234	321.169	5290.5	1	1	Tier 3 one-reaction											0	6	159	0.0909	0.8685	0.9715	0.8099	1.711	1.084	1.117	1.19	1.067	0.953	1.003	0.87	0.933	0.667	1.983	1.241	0.962	0.661	0.925	0.791	0.879	0.682	1.192	0.987	1.025	0.92	0.535
A-1362	320.7	323.5	378.101	380.108	144.043	171107	1	1	Tier 3 zero-reaction											3	43	497	0	0.809	0.835	0.769	1.444	1.103	0.909	0.706	1.224	1.43	1.32	1.104	1.439	1.078	1.37	0.795	1.235	1.145	1.33	1.175	0.838	0.99	0.571	0.667	0.785	0.873	0.943
A-1338	321.7	324.6	460.118	462.124	226.059	116819	1	1	Tier 2						AN01655000		Isomer 2 of 3-Nitrotyrosine	0.86	19.6				0.1818	0.1695	0.1896	0.1581	1.091	1.161	0.517	0.576	1.133	0.964	1.743	2.372	1.154	1.749	1.056	0.395	0.816	1.325	0.743	0.753	1.287	1.013	0.238	0.155	1.376	0.798	1.605
A-1339	321.7	324.6	446.138	448.144	212.079	9657.87	1	1	Tier 3 one-reaction											0	34	478	0.1818	0.9235	1.4717	2.0499	1.474	0.73	0.732	0.902	1.071	0.957	0.996	0.757	0.919	1.562	0.875	0.538	1.383	1.11	1.07	2.732	1.44	1.291	0.453	0.405	1.149	0.525	0.963
A-1305	321.7	324.6	535.258	537.265	301.2	14136.9	1	1	Tier 3 only two-reaction											0	0	25	0	0.786	0.794	0.939	0.596	0.584	1.846	1.361	0.545	0.51	0.521	0.466	0.776	0.589	1.309	1.952	0.614	0.429	0.609	0.528	0.61	0.454	1.475	1.51	0.558	0.517	0.348
A-1332	321.7	324.6	269.085	271.091	70.0537	12838.9	2	2	Tier 3 zero-reaction											1	1	178	0.1212	0.4965	0.5554	0.463	1.14	0.82	0.569	1.422	0.72	1.074	1.104	0.941	1.119	0.985	1.131	0.482	0.989	0.883	0.879	1.035	1.304	1.396	0.674	0.583	1.248	1.346	1.434
A-1336	321.8	324.6	349.081	351.088	230.046	61952.4	2	2	Tier 3 one-reaction											0	4	212	0.7879	1.079	1.138	1.042	0.8006	1.0363	0.0094	0.6815	0.9725	0.0229	0.0248	1.0706	0.9009	1.1309	0.9425	0.5435	0.0184	0.8371	1.0438	1.2338	1.0277	1.0958	0.7276	0.612	1.2819	1.1755	1.1491
A-T534	322.4	325.2	360.091	362.097	126.032	7304	1	1	Tier 2						BM00344000		Benzene-1,2,4-triol	2.87	2.5				0.1818	0.4805	0.5375	0.4481	1.215	1.216	0.924	0.943	1.135	1.273	1.065	0.89	1.303	1.069	1.171	1.014	0.85	0.753	1.158	1.13	0.854	1.033	0.709	0.791	0.915	0.85	0.865
A-1334	322.8	325.6	358.087	360.093	248.057	53964.5	2	2	Tier 2						AN01932000	C00647	Pyridoxamine phosphate	0.68	8.8				0	0.93	0.996	1.025	0.433	1.236	0.182	0.161	0.595	1.106	0.555	0.725	0.473	1.102	0.749	0.494	0.659	0.866	0.611	1.009	0.757	0.85	0.506	0.339	1.173	1.257	0.994
A-1346	322.8	325.6	446.091	448.097	212.033	12175.1	1	1	Tier 2						BM01455001	C18338	5-Carboxyvanillic acid	1.15	14.1				0.0606	0.9275	1.07	0.934	1.995	1.318	0.93	0.733	3.174	1.226	3.689	0.869	1.516	1.062	2.62	0.37	1.725	2.855	1.362	0.907	1.797	0.973	0.639	0.266	1.418	1.073	1.204
A-1350	322.8	325.6	347.142	349.149	113.084	62476	1	1	Tier 3 one-reaction											0	16	301	0.0909	0.6093	0.6815	0.5682	1.403	1.184	1.073	1.139	1.288	1.339	1.323	1.417	0.797	0.869	1.03	0.903	1.155	0.783	1.106	1.044	1.041	0.833	0.701	0.753	1.111	0.939	0.609
A-1328	322.8	325.6	366.101	368.109	132.043	16085.8	1	1	Tier 3 zero-reaction											7	69	753	0.2121	1.4864	1.6625	1.3861	1.128	1.271	2.208	1.621	1.456	1.556	1.182	1.255	1.426	1.119	1.606	2.191	1.5	1.517	1.337	1.233	1.8213	1.303	1.612	1.274	1.121	2.0833	2.0364
A-1326	322.8	325.6	406.115	408.123	344.114	8713.67	2	2	Tier 3 zero-reaction											1	3	280	0	1.717	1.526	1.248	1.198	0.782	0.994	0.953	0.544	0.945	0.573	0.739	0.932	1.331	1.16	1.467	1.247	1.536	1.443	1.098	0.92	1.186	1.066	1.416	1.251	1.098	1.479
A-1337	322.8	325.6	364.625	366.632	130.566	32174	1	1	Unidentified														0	0.921	0.856	0.949	0.924	0.859	1.532	1.338	0.597	0.619	0.707	0.755	0.889	0.685	0.822	1.254	0.78	1.199	0.932	0.913	1.039	0.998	1.48	1.308	0.721	0.901	0.772
A-1377	322.8	325.6	334.977	336.986	201.838	5533	2	2	Unidentified														0	1.753	2.025	1.557	1.544	1.846	1.027	1.334	1.993	2.12	1.593	1.757	1.358	2.217	1.81	1.046	1.393	1.37	2.27	2.11	1.659	1.788	1.192	0.975	2.831	2.181	2.135
A-T616	323.3	326.1	304.111	306.118	70.0531	26463	1	1	Tier 2						BP00055002		2-Pyrazoline	5.11	40.2				0.3939	0.1736	0.1942	0.1619	0.1657	0.2145	0.1123	0.1411	0.2013	0.2409	0.1817	0.2216	1.302	1.304	1.287	0.938	1.146	1.164	1.096	1.154	1.063	1.026	0.8	0.684	0.8	1.02	0.839
A-T268	323.8	326.7	402.099	404.107	168.042	29691	1	1	Tier 1	AN00856002	HMDB0001336	3,4-Dihydroxybenzeneacetic acid	2.93	1.7									0.0303	0.635	1.007	0.85	0.475	1.129	1.718	2.334	0.876	1.393	1.127	0.739	0.938	0.744	1.35	1.229	1.42	1.235	0.78	0.4747	1.216	0.898	1.755	2.221	1.479	1.332	0.82
A-1359	323.8	326.6	462.206	464.213	228.148	212232	1	1	Tier 1	AN01688000	HMDB0011174	Isoleucyl-Proline	0.78	0.4									0	1.827	1.829	1.777	0.153	0.417	2.266	1.766	0.278	0.248	0.212	0.337	0.51	0.404	0.604	2.05	0.433	0.583	0.403	0.416	0.487	0.475	2.542	2.997	0.356	0.499	0.477
A-1353	323.8	326.6	420.159	422.166	186.101	101277	1	1	Tier 3 one-reaction											0	15	232	0	1.021	1.116	0.987	0.491	0.533	2.183	2.12	0.483	0.545	0.452	0.501	0.784	0.509	0.871	1.815	0.601	0.464	0.534	0.531	0.55	0.52	1.473	1.473	0.46	0.546	0.411
A-1341	323.8	326.6	503.185	505.192	269.127	6313.45	1	1	Tier 3 one-reaction											0	9	246	0.1515	0.8066	0.9021	0.7521	5.211	1.698	0.21	1.07	0.972	1.268	0.844	1.522	0.923	0.243	0.896	0.587	1.727	1.156	0.388	0.569	0.692	0.622	0.323	0.275	0.539	0.625	0.477
A-1351	323.8	326.6	346.075	348.082	112.016	40327	1	1	Tier 3 zero-reaction											2	8	299	0	0.955	0.937	0.807	0.891	0.947	0.712	1.089	1.085	0.906	0.836	0.711	1.326	1.252	1.416	0.641	1.366	1.884	0.878	0.856	1.452	1.567	0.514	0.525	1.007	1.521	1.163
A-1357	323.8	326.6	374.614	376.621	281.111	20268.1	2	2	Tier 3 zero-reaction											4	39	661	0.1515	0.4933	0.5518	0.4601	0.828	0.977	1.097	0.992	0.919	0.856	0.888	0.897	0.827	1.106	0.857	1.059	0.829	0.709	0.785	0.837	0.795	0.979	1.079	1.25	1.016	0.901	0.956
A-1374	324.8	327.7	374.081	376.087	140.022	58852.2	1	1	Tier 3 one-reaction											0	8	151	0.1818	0.2966	0.3318	0.2766	1.234	0.619	0.352	1.42	0.709	1.223	0.508	0.831	1.355	1.345	1.277	0.437	1.244	0.891	0.596	0.545	1.377	1.325	0.641	0.416	1.242	1.272	1.624
A-1364	324.8	327.7	520.179	522.186	286.12	4838	1	1	Tier 3 one-reaction											0	10	183	0.1818	1.1642	1.1514	1.145	0.362	2.781	0.946	0.802	1.237	0.952	0.623	0.616	1.267	1.02	1.288	0.1964	1.136	2.31	0.803	0.598	1.593	2.469	1.673	1.085	1.515	2.725	1.08
A-1369	324.8	327.7	477.253	479.26	243.195	9638.93	1	1	Tier 3 only two-reaction											0	0	19	0.0303	1.005	0.74	0.4893	0.717	0.653	2.267	1.899	0.608	0.603	0.753	0.481	0.634	0.412	0.974	2.182	0.382	0.327	0.368	0.309	0.388	0.336	1.888	2.377	0.489	0.352	0.19
A-1360	324.8	327.7	308.095	310.101	74.0366	710751	1	1	Tier 3 zero-reaction											5	40	644	0	0.879	0.538	0.222	0.767	1.172	0.416	0.773	0.829	1.623	1.057	0.925	1.016	1.495	1.14	0.689	1.169	0.801	1.475	1.88	0.765	1.186	0.61	0.556	0.935	0.922	1.462
A-1358	324.8	327.7	351.101	353.108	117.043	247454	1	1	Tier 3 zero-reaction											3	35	483	0	1.393	1.051	1.556	0.177	0.324	0.588	0.482	2.027	0.329	0.358	0.485	0.156	0.241	0.107	0.387	0.372	0.296	0.27	0.334	0.227	0.316	0.468	0.918	0.312	0.258	0.468
A-1363	324.8	327.7	552.162	556.176	85.0528	47493	1	2	Tier 3 zero-reaction											1	16	304	0.1818	0.4885	0.5464	0.4556	0.92	1.466	0.445	0.737	0.838	1.404	1.234	0.953	0.974	1.437	0.965	0.682	1.069	0.961	1.388	1.488	0.74	0.96	0.53	0.562	1.03	0.88	1.142
A-1370	324.8	327.7	377.153	379.16	143.095	15071.2	1	1	Tier 3 zero-reaction											1	19	347	0.1818	0.7012	0.1553	0.0988	1.509	1.224	0.549	0.948	1.276	1.573	1.335	1.336	1.112	0.695	1.279	0.755	1.688	2.057	1.345	1.184	1.336	1.422	0.76	0.548	0.858	1.238	1.235
A-1373	325.8	328.7	417.112	419.119	183.053	36012.8	1	1	Tier 2						AN01065001	C00847	4-Pyridoxic acid	0.2	50.6				0.0909	0.4654	0.5205	0.434	1.348	1.009	0.792	0.847	0.816	1.063	0.965	0.957	1.477	1.554	1.247	0.532	1.441	1.511	1.33	1.313	1.697	1.654	0.613	0.424	1.818	1.231	1.38
A-1368	325.8	328.7	422.172	424.181	188.114	27911.5	1	1	Tier 1	AN01133007		Gly-Norleucine	4.97	3.5									0.0606	1.098	1.335	1.121	1.151	0.961	3.02	2.276	0.98	1.11	0.763	0.948	1.04	0.985	1.667	2.742	1.086	1.013	0.958	1.144	1.02	1.088	2.638	3.148	1.014	1.259	0.978
A-1367	325.8	328.7	452.128	454.134	218.07	18341.3	1	1	Tier 3 one-reaction											0	11	180	0.0909	1.042	0.907	1.055	1.624	0.72	0.868	1.212	0.946	1.312	1.242	1.387	0.819	1.244	0.831	1.15	0.847	0.702	0.631	0.941	1.226	0.877	0.605	0.845	1.085	1.08	0.772
A-1371	325.8	328.7	328.617	330.623	189.118	4855	2	2	Tier 3 only two-reaction											0	0	21	0.1818	0.8615	0.9636	0.8034	0.623	1.356	1.004	0.594	1.152	0.864	1.108	0.945	0.64	1.075	1.308	0.909	0.754	1.574	1.011	1.254	1.402	1.402	0.936	0.558	0.961	0.971	1.05
A-1376	325.8	328.7	424.142	426.148	190.084	5338	1	1	Tier 3 zero-reaction											1	17	459	0.1212	1.0384	1.1615	0.9684	2.155	1.446	0.806	1.018	1.694	1.197	1.022	1.401	1.226	0.734	1.744	0.637	1.403	1.333	1.394	0.984	1.156	1.122	0.842	0.493	0.944	0.936	0.857
A-T233	326.8	329.6	399.137	401.144	165.079	6620061	1	1	Tier 1	AN00814000	HMDB0000159	Phenylalanine	1.83	0.6									0	0.899	0.929	0.857	0.43	0.857	1.38	1.112	0.685	0.559	0.541	0.588	0.877	0.65	0.82	1.392	0.816	0.74	0.77	0.754	0.8	0.717	1.608	1.658	0.674	0.782	0.817
A-1380	326.8	329.6	490.168	492.175	256.11	11739.8	1	1	Tier 3 one-reaction											0	4	105	0.2121	0.7801	0.8725	0.7275	0.204	3.733	2.09	0.732	0.702	0.311	0.272	0.332	0.812	0.203	0.848	0.495	0.517	1.754	0.348	0.1776	0.975	1.538	2.221	2.783	0.82	1.441	0.396
A-1381	326.8	329.6	670.231	672.237	436.173	11361.4	1	1	Tier 3 one-reaction											0	5	356	0.1818	0.6826	0.7635	0.6366	0.153	3.59	2.07	0.706	0.78	0.268	0.26	0.293	0.914	0.241	0.867	0.449	0.433	2.073	0.443	0.2105	0.802	1.709	2.899	2.515	0.816	1.734	0.426
A-1383	326.8	329.6	563.18	565.188	329.121	4695.78	1	1	Tier 3 one-reaction											0	30	506	0.1515	1.0354	1.1581	0.9656	1.446	1.519	0.854	0.804	1.354	1.509	1.289	1.322	1.348	1.229	1.252	0.871	1.02	1.207	1.463	1.067	1.428	1.034	0.689	0.667	1.173	0.961	0.991
A-1382	326.8	329.6	429.992	431.996	195.933	37576.3	1	1	Tier 3 only two-reaction											0	0	6	0.1515	0.1103	0.1234	0.1029	0.818	0.631	0.265	1.104	0.311	1.259	0.144	1.077	1.081	1.587	0.968	0.679	1.009	0.255	0.847	0.972	1.036	0.909	0.501	0.206	0.686	0.765	0.593
A-1379	326.8	329.6	422.091	424.097	188.032	10806.7	1	1	Tier 3 zero-reaction											1	15	235	0.0606	0.738	0.8255	0.6882	0.931	1.081	0.694	0.52	0.955	1.093	0.963	0.994	0.993	0.721	0.59	0.606	0.579	0.665	0.77	0.864	0.633	0.763	0.473	0.586	0.639	0.527	0.724
A-1393	327.8	330.5	364.625	366.631	261.133	135255	2	2	Tier 1	AN02121003	HMDB0028947	Lysyl-Aspartate	0.23	0.5									0	0.865	0.813	0.893	0.413	0.531	1.779	1.55	0.542	0.551	0.471	0.559	0.698	0.579	0.74	1.531	0.614	0.815	0.585	0.626	0.693	0.684	2.243	2.287	0.516	0.689	0.69
A-1391	327.8	330.5	394.028	396.032	159.97	177579	1	1	Tier 3 one-reaction											0	1	24	0	1.19	0.966	0.775	0.724	0.977	0.392	0.681	0.641	1.21	0.834	0.838	0.844	1.185	0.889	0.598	0.84	0.584	1.128	1.535	0.649	1.035	0.532	0.426	0.738	0.791	1.268
A-1385	327.8	330.5	515.195	517.202	281.137	7732.89	1	1	Tier 3 one-reaction											0	12	255	0.2121	1.0674	1.1939	0.9954	1.2	1.295	0.515	1.023	1.021	1.126	1.624	2.184	1.275	1.799	0.791	0.491	1.435	1.804	0.968	0.907	1.69	1.419	0.3246	0.341	1.583	1.399	1.075
A-1388	327.8	330.5	355.051	357.057	120.993	39080.5	1	1	Tier 3 only two-reaction											0	0	33	0.1515	0.4917	0.55	0.4586	1.246	0.819	0.512	1.16	0.789	1.37	1.124	1.009	1.125	1.178	1.086	0.44	1.075	0.924	0.877	1.069	1.51	1.66	0.68	0.449	1.407	1.472	1.473
A-1387	327.8	330.5	359.055	361.064	124.997	7259.5	1	1	Tier 3 only two-reaction											0	0	14	0.1212	1.0354	1.1581	0.9656	1.257	1.528	0.808	1.17	1.501	1.909	1.443	1.674	1.321	1.916	1.623	0.927	1.388	1.416	1.586	2.139	1.489	1.862	0.979	0.913	1.919	1.998	1.727
A-1392	327.8	330.5	405.117	407.123	342.117	1.27883e+06	2	2	Tier 3 zero-reaction											13	50	637	0.0909	0.2055	0.2298	0.1916	0.992	0.552	0.906	0.871	0.35	0.738	0.269	0.504	0.713	1.205	0.933	1.262	1.065	1.38	1.215	0.832	0.623	1.029	1.06	1.391	1.065	0.783	1.368
A-1390	327.8	330.5	414.122	416.129	180.064	100506	1	1	Tier 3 zero-reaction											17	87	713	0.1212	0.1967	0.22	0.1834	0.956	0.587	0.844	0.786	0.388	0.793	0.257	0.517	0.719	1.131	0.928	1.125	1.092	1.387	1.244	0.823	0.626	1.102	1.009	1.214	1.115	0.84	1.357
A-1395	327.9	330.5	324.092	326.097	180.067	6982.67	2	2	Tier 2						BM01026000	C22137	Isomer 7 of 4-Chloro-L-lysine	1.45	58.4				0.1818	0.8046	0.8999	0.7503	1.403	0.901	0.761	0.83	0.666	1.172	0.842	1.138	0.82	0.881	0.711	0.834	0.911	1.07	1.005	1.161	0.792	0.872	0.757	0.858	1.158	1.028	1.063
A-1375	327.9	330.8	472.107	474.115	238.048	6381.62	1	1	Tier 3 one-reaction											0	5	156	0.1212	1.043	0.9748	0.79	1.042	0.776	0.636	0.684	0.721	1.065	0.674	0.801	1.467	1.353	1.215	0.449	1.021	1.279	1.086	1.382	1.564	1.243	0.551	0.402	1.282	1.185	1.457
A-1401	328.9	331.3	385.122	387.129	151.064	40669.1	1	1	Tier 2						AN00638001		2-Phenylglycine	0.75	1.4				0	0.855	1.047	1.526	0.92	0.932	2.469	1.539	0.765	0.824	0.799	0.712	1.079	0.842	1.327	2.062	0.982	0.954	0.988	0.795	0.954	0.781	1.752	2.421	0.767	0.847	0.756
A-1403	328.9	331.3	350.627	352.634	233.138	107809	2	2	Tier 1	AN01744000	HMDB0028960	Lysyl-Serine	0.12	0.5									0	1.245	1.032	0.829	0.371	0.571	1.719	1.541	0.493	0.54	0.441	0.532	0.835	0.633	0.79	1.675	0.642	0.707	0.586	0.682	0.642	0.652	1.896	1.969	0.49	0.681	0.694
A-1394	328.9	331.4	386.145	388.151	304.173	10811	2	2	Tier 2						AN02774000	C21258	4'-Oxonebramine	2.75	43.2				0	1.116	0.969	1.151	0.695	0.624	1.934	1.506	0.579	0.603	0.578	0.485	0.774	0.608	1.141	2.257	0.566	0.577	0.601	0.582	0.652	0.529	1.624	1.667	0.561	0.6	0.564
A-1396	328.9	331.4	561.165	563.172	327.107	10375.1	1	1	Tier 3 one-reaction											0	14	445	0.0909	0.8665	0.9692	0.8081	0.878	1.093	0.793	0.704	0.853	0.784	0.776	0.855	1.011	1.07	0.987	0.733	1.02	1.306	1.112	0.906	1.09	1.166	0.786	0.632	0.778	0.943	0.815
A-1400	328.9	331.4	364.625	366.632	130.566	62546	1	1	Unidentified														0	0.876	0.794	0.836	0.415	0.531	1.804	1.536	0.534	0.555	0.486	0.559	0.715	0.573	0.727	1.541	0.627	0.798	0.566	0.626	0.71	0.672	2.241	2.109	0.512	0.668	0.698
A-1398	328.9	331.3	396.613	398.62	162.555	21135.1	1	1	Unidentified														0.0909	0.789	0.965	1.119	1.131	0.6	1.16	1.11	0.435	0.848	0.344	0.569	0.838	1.252	1.116	1.526	1.096	1.208	1.133	0.791	0.605	1.072	1.112	1.359	1.14	0.777	1.227
A-T741	329.6	332	415.108	417.113	181.05	7034	1	1	Tier 2						BP01033001		(R)-3-(4-Hydroxyphenyl)Lactate	0.72	10.9				0.4545	0.9392	1.0505	0.8758	4.36	3	1.266	0.7631	5.61	1.3035	0.9828	1.1988	1.751	4.183	1.108	1.089	1.4	0.995	1.1688	5.441	6.955	1.227	0.8148	0.6853	1.4354	1.3163	1.966
A-1410	329.9	332.2	360.101	362.108	126.043	94138.5	1	1	Tier 1	AN00345001	C00178	Thymine	0.26	1.5									0	1.147	1.17	0.991	0.233	0.269	0.738	0.619	0.575	0.809	0.758	0.688	0.574	0.836	0.646	1.495	0.927	0.529	0.867	1.31	0.398	0.513	1.749	2.418	0.573	0.604	0.909
A-1406	329.9	332.2	365.153	367.16	131.095	5.45146e+06	1	1	Tier 1	AN00410002	C00407	Isoleucine	0.25	0.6									0	0.854	0.713	0.799	0.314	0.631	1.122	0.731	0.669	0.506	0.54	0.643	0.761	0.732	0.732	1.241	0.992	0.862	1.035	1.169	0.749	0.945	1.533	1.795	0.784	0.912	1.23
A-1411	329.9	332.2	403.144	405.147	169.085	15234	1	1	Tier 1	AN00877000	HMDB0000479	3-Methylhistidine	0.33	4.3									0.0303	9.994	11.178	9.319	0.674	1.166	0.712	0.487	2.386	1.495	4.339	1.843	1.052	1.205	1.11	6.4754	0.782	0.674	1.274	1.654	1.768	1.457	0.675	0.573	2.022	1.419	1.239
A-1414	329.9	332.2	462.206	464.213	228.147	228223	1	1	Tier 1	AN01688001	HMDB0011175	Leucyl-Proline	0	2.4									0	2.703	2.91	4.34	0.178	0.398	1.816	1.571	0.282	0.301	0.238	0.365	0.486	0.478	0.593	1.686	0.484	0.585	0.445	0.46	0.516	0.509	2.141	2.678	0.376	0.538	0.556
A-1402	329.9	332.3	496.189	498.197	262.131	49692	1	1	Tier 1	AN02141000	HMDB0011177	Phenylalanyl-Proline	1.99	0.4									0.0606	0.2215	0.2477	0.756	0.264	0.484	1.965	1.641	0.385	0.404	0.332	0.469	0.604	0.528	0.845	1.647	0.575	0.637	0.484	0.541	0.572	0.594	1.976	2.469	0.458	0.623	0.574
A-1418	329.9	332.2	371.632	373.639	275.148	153067	2	2	Tier 1	AN02339002	HMDB0028950	Lysyl-Glutamate	0.44	0.4									0	0.963	0.916	1.028	0.292	0.483	2.313	1.587	0.435	0.381	0.377	0.408	0.569	0.423	0.644	1.64	0.476	0.562	0.425	0.445	0.481	0.447	2.292	2.614	0.335	0.485	0.47
A-1417	329.9	332.3	517.187	519.193	283.129	6319.67	1	1	Tier 1	AN02444001	HMDB0028883	Histidinyl-Glutamine	1.58	2									0.3333	0.9655	1.0799	0.9003	0.5426	0.7024	1.313	1.621	0.6592	0.789	0.5949	0.7256	0.879	0.7665	0.942	1.335	1.02	1.039	1.353	0.8362	1.076	0.927	1.635	1.27	0.8689	1.558	1.113
A-1415	329.9	332.3	458.091	460.098	224.033	9773.8	1	1	Tier 2						BP01631000		Sideretin (Reduced Form)	1.32	5.5				0.1515	0.8745	0.9782	0.8155	1.549	0.417	0.703	0.871	0.831	0.864	0.671	0.855	0.71	2.42	1.43	0.429	1.115	1.417	1.154	1.303	1.432	1.077	0.316	0.248	1.382	0.944	1.198
A-1420	329.9	332.3	406.18	408.186	172.121	17855	1	1	Tier 3 one-reaction											0	6	149	0.0606	1.11	1.236	0.923	0.632	0.666	2.643	2.55	0.55	0.688	0.687	0.575	0.835	0.697	1.166	2.454	0.7	0.287	0.624	0.56	0.533	0.551	1.947	1.807	0.496	0.588	0.19
A-1405	329.9	332.2	519.227	521.235	285.169	14943.7	1	1	Tier 3 one-reaction											0	3	85	0.0909	0.2511	0.2808	0.2341	0.348	0.604	1.542	1.216	0.523	0.458	0.421	0.58	0.731	0.605	0.721	1.008	0.569	0.604	0.655	0.592	0.569	0.605	1.61	1.458	0.48	0.675	0.511
A-1423	329.9	332.2	405.147	407.153	171.089	12410.4	1	1	Tier 3 one-reaction											0	30	321	0.0606	0.8691	10.955	6.45	0.973	0.972	0.419	1.196	0.426	1.137	0.383	1.087	1.083	1.465	0.848	0.5518	1.411	1.012	0.93	1.053	1.486	1.276	0.683	0.528	1.396	1.28	1.116
A-1408	329.9	332.2	376.09	378.1	142.031	11543.2	1	1	Tier 3 only two-reaction											0	0	13	0.1818	0.2719	0.3041	0.2535	0.324	0.684	0.545	0.445	0.511	0.495	0.36	0.688	0.624	0.697	0.312	0.345	0.518	0.436	0.667	1.116	1.312	1.193	1.184	0.561	1.173	1.269	1.324
A-1404	329.9	332.3	321.091	323.097	87.0322	174694	1	1	Tier 3 zero-reaction											1	18	381	0	1.155	1.102	0.949	1.167	1.368	0.796	0.843	1.288	1.099	1.444	1.143	1.524	1.199	0.944	0.712	1.009	1.237	1.208	0.991	1.192	1.297	0.636	0.619	0.982	1.116	1.035
A-1416	330.9	333.1	448.19	450.197	214.132	35353.3	1	1	Tier 2						AN01489000		Isomer 1 of Prolyl-Valine	0.69	25.2				0.1818	0.1943	0.2173	0.1812	0.342	0.389	2.115	1.785	0.345	0.481	0.361	0.403	0.59	0.416	0.714	1.75	0.421	0.39	0.447	0.385	0.449	0.392	1.732	1.944	0.371	0.461	0.42
A-1421	330.9	333.1	498.134	500.14	264.075	5510	1	1	Tier 3 one-reaction											0	5	215	0.1212	0.7296	0.8161	0.6804	0.416	0.656	1.129	0.988	0.597	0.624	0.621	0.746	0.791	0.841	0.82	0.984	0.853	1.098	0.948	0.753	0.95	0.913	1.14	1.157	0.761	1.013	1.146
A-1425	330.9	333.1	377.153	379.16	143.095	1.13923e+06	1	1	Tier 3 zero-reaction											1	19	346	0.1818	0.0033	0.2656	0.0043	1.334	0.779	0.698	1.142	0.658	0.592	0.752	0.643	0.919	0.612	0.834	0.413	0.942	1.277	0.702	0.49	0.967	0.821	0.594	0.497	0.454	0.728	0.497
A-1424	330.9	333.1	419.164	421.17	185.106	410646	1	1	Tier 3 zero-reaction											2	12	238	0.1212	0.1055	0.118	0.0984	6.02	0.994	0.419	0.646	0.89	0.879	1.178	1.559	0.784	0.239	0.796	1.179	0.576	0.188	0.512	0.487	0.452	0.262	0.114	0.164	0.26	0.266	0.174
A-1413	330.9	333.1	379.133	381.139	145.075	94076.2	1	1	Tier 3 zero-reaction											6	54	510	0	1.014	0.994	0.763	0.682	0.936	1.049	1.014	3.73	0.875	0.981	0.584	0.89	0.765	0.914	1.444	0.753	0.82	0.735	0.623	0.678	0.653	1.118	1.078	0.47	0.556	0.708
A-1419	330.9	333.1	256.077	258.084	44.0369	373146	2	2	Unidentified														0	0.938	0.931	1.103	0.84	0.68	0.82	1.475	0.686	0.932	0.875	0.842	0.691	0.647	0.865	0.682	0.683	0.549	0.626	0.665	1.007	0.846	0.988	0.47	0.328	0.577	0.752
A-1427	331.9	334	476.185	478.192	242.127	9521.69	1	1	Tier 3 one-reaction											0	6	203	0.0606	1.19	1.177	0.904	1.569	0.677	1.565	2.282	0.592	0.724	0.671	0.674	0.628	0.588	0.948	1.379	0.732	0.706	0.509	0.951	0.974	0.983	1.654	1.774	0.529	0.567	0.498
A-1426	331.9	334	350.069	352.076	116.011	113653	1	1	Tier 3 zero-reaction											2	17	345	0	0.843	0.878	0.905	1.087	1.455	0.511	0.682	1.313	1.43	1.44	1.346	1.344	1.742	1.304	0.859	1.465	1.199	1.731	2.098	1.242	1.37	0.623	0.543	1.182	1.272	1.81
A-1422	331.9	334	257.076	259.083	46.0361	24300.3	2	2	Unidentified														0	0.979	0.924	1.039	0.915	0.771	0.928	1.448	0.882	1.057	0.906	0.859	0.803	0.761	0.965	0.771	0.747	0.594	0.667	0.77	1.179	0.936	0.971	0.519	0.362	0.719	0.817
A-1432	332.9	334.9	434.175	436.182	200.117	96501.1	1	1	Tier 3 one-reaction											0	11	174	0	0.829	0.894	0.929	0.638	0.587	1.814	1.575	0.65	0.646	0.633	0.633	0.885	0.751	0.968	1.658	0.661	0.558	0.665	0.576	0.62	0.709	1.454	1.337	0.483	0.6	0.559
A-1429	332.9	334.9	367.607	369.614	267.097	39918.2	2	2	Tier 3 zero-reaction											3	50	742	0.0303	0.6029	2.215	1.858	0.923	1.472	0.868	0.797	1.325	1.221	1.392	1.297	1.324	1.206	1.318	0.54	1.266	1.247	1.43	1.189	1.13	1.203	0.654	0.668	1.054	1.129	1.079
A-1430	332.9	334.9	501.115	505.129	34.0059	47150.2	1	2	Unidentified														0	0.895	0.885	0.831	0.711	0.645	0.383	0.651	0.673	1.058	0.646	0.931	0.886	1.167	0.883	0.512	0.765	0.594	0.879	1.148	0.756	0.928	0.564	0.46	0.868	0.882	0.904
A-1433	334	335.8	365.153	367.16	131.094	10901514	1	1	Tier 1	AN00410000	C00123	Leucine	0.68	1									0	0.96	0.875	0.884	0.452	0.677	1.437	0.939	0.706	0.58	0.562	0.665	0.743	0.69	0.807	1.496	0.881	0.816	0.876	0.922	0.74	0.786	1.601	1.855	0.749	0.805	0.926
A-1428	334	335.8	319.111	321.118	85.0529	1.63592e+07	1	1	Tier 3 zero-reaction											1	16	304	0	1.135	1.147	0.91	0.945	1.135	1.188	1.01	0.888	0.842	0.794	0.931	0.905	0.844	0.811	0.833	0.905	1.265	0.989	0.828	1.132	1.271	1.008	1.074	1.02	1.139	1.28
A-1493	334	335.8	378.101	380.107	144.042	229070	1	1	Tier 3 zero-reaction											3	43	499	0	1	1.101	0.802	1.17	1.125	0.818	0.959	1.238	1.519	1.188	1.078	1.436	1.265	1.329	0.835	1.332	1.306	1.478	1.269	1.144	1.303	0.701	0.903	1.049	1.109	1.242
A-1443	335	336.8	444.11	446.119	210.052	5291.14	1	1	Tier 2						AN01432001		Isomer 1 of Vanilpyruvic acid	1.8	2.6				0.1818	0.8552	1.1727	0.9777	1.31	0.701	0.783	0.894	0.72	1.271	0.772	0.777	1.71	1.601	1.715	0.57	1.365	1.148	1.305	1.364	1.61	1.506	0.786	0.583	1.366	1.297	1.513
A-1441	335	336.8	381.067	383.073	147.009	9363.33	1	1	Tier 3 one-reaction											0	1	42	0.0909	0.6951	0.7775	0.6482	1.206	0.724	0.8	0.651	0.824	0.834	0.732	0.927	0.775	0.741	0.71	1.442	0.743	0.689	0.662	0.632	0.675	0.824	0.612	0.888	0.738	0.663	0.646
A-1439	335	336.8	307.075	309.081	73.0162	9168	1	1	Tier 3 one-reaction											0	2	250	0.1818	0.7673	1.0508	2.1891	0.799	1.004	0.566	0.841	0.992	1.273	1.169	1.402	0.912	0.931	1.055	0.708	1.3	0.956	0.894	0.825	1.592	1.451	0.793	0.761	1.436	1.528	0.954
A-1435	335	336.8	477.253	479.26	243.195	11237.6	1	1	Tier 3 only two-reaction											0	0	19	0.0909	0.4653	0.5204	0.4339	0.872	0.608	1.918	1.697	0.599	0.609	0.792	0.531	0.872	0.407	1.152	1.99	0.492	0.312	0.485	0.4	0.413	0.377	1.579	2.024	0.379	0.408	0.181
A-1437	335	336.8	393.127	395.134	159.068	5077.5	1	1	Tier 3 zero-reaction											1	10	118	0.0909	1.078	1.129	1.051	1.29	1.235	1.272	1.25	1.617	1.814	1.57	1.493	1.268	1.468	1.469	1.291	1.474	1.12	1.512	1.85	1.323	1.472	1.313	1.241	1.862	1.472	1.577
A-1434	335	336.8	367.607	369.614	133.549	13902	1	1	Unidentified														0	2.197	2.215	1.963	0.923	1.472	0.868	0.789	1.325	1.221	1.392	1.297	1.449	1.22	1.318	0.54	1.324	1.247	1.29	1.189	1.156	1.203	0.654	0.668	1.054	1.129	1.031
A-1449	336	337.8	468.159	470.166	234.101	16431.1	1	1	Tier 2						AN01759000		5-Methoxytryptophan	0.57	27.1				0.0909	0.2607	0.2915	0.2431	0.478	0.583	1.722	1.358	0.539	0.548	0.597	0.524	0.717	0.553	0.921	1.77	0.715	0.529	0.56	0.522	0.648	0.641	1.386	1.547	0.498	0.537	0.479
A-1444	336	337.8	311.083	313.089	154.049	49350.5	2	2	Tier 3 one-reaction											0	12	337	0	0.969	1.107	0.95	0.389	0.331	2.018	1.246	0.403	0.147	0.224	0.244	0.51	0.539	0.656	3.885	0.389	0.402	0.378	0.591	0.622	0.551	2.06	2.728	0.293	0.602	0.253
A-1442	336	337.8	510.17	512.176	276.111	9365.6	1	1	Tier 3 one-reaction											0	8	156	0.0909	1.312	0.724	1.028	0.782	0.696	1.813	1.604	0.728	0.892	0.587	0.681	0.987	0.574	1.153	1.68	0.693	0.469	0.583	0.807	0.768	0.652	1.285	1.249	0.441	0.6	0.477
A-1447	336	337.8	355.088	357.094	121.03	16955.5	1	1	Tier 3 only two-reaction											0	0	23	0	1.085	1.144	0.805	1.116	1.114	1.074	0.759	0.971	1.536	1.363	1.074	0.626	0.454	0.776	0.976	0.693	0.422	1.336	0.894	0.572	0.675	0.714	0.788	0.674	0.506	0.411
A-1446	336	337.8	364.625	366.631	130.566	27879.5	1	1	Unidentified														0	0.737	0.816	0.795	0.623	0.878	1.239	0.955	0.766	0.633	0.666	0.805	0.867	0.698	0.843	0.877	0.812	0.879	0.774	0.719	0.772	0.78	1.119	1.197	0.584	0.796	0.694
A-1454	337	338.9	388.133	390.139	154.074	17600.2	1	1	Tier 3 one-reaction											0	23	300	0.0909	1.09	0.975	1.141	1.51	0.853	0.951	1.009	1.147	1.512	1.765	1.232	0.904	1.299	0.97	0.96	1.334	0.977	1.379	1.103	1.041	1.064	0.604	0.755	1.155	1.063	1.046
A-1482	337	338.9	419.165	421.171	370.213	12415.6	2	2	Tier 3 one-reaction											0	1	127	0	1.309	1.239	1.151	3.139	1.121	0.449	0.72	1.058	1.11	1.232	1.555	0.922	0.97	0.787	0.699	1.034	0.984	0.979	1.017	1.048	0.893	0.354	0.352	0.973	0.993	0.828
A-1455	338	339.9	361.086	363.092	127.027	135778	1	1	Tier 2						AN00355000	C03458	2,3,6-Trihydroxypyridine	1.02	41.7				0	0.863	0.882	0.846	1.266	1.302	0.884	0.94	1.301	1.321	1.444	1.199	1.647	1.567	1.692	0.969	1.586	1.483	1.516	1.541	1.859	1.912	0.841	0.72	1.679	1.525	1.373
A-1463	338	339.9	464.222	466.229	230.164	106682	1	1	Tier 1	AN01714001	HMDB0028942	Leucyl-Valine	1.3	0									0.0303	1.439	0.2441	1.268	0.334	0.531	1.858	1.359	0.467	0.379	0.401	0.536	0.685	0.532	0.911	1.789	0.572	0.389	0.596	0.562	0.506	0.5	1.76	1.834	0.411	0.586	0.381
A-1479	338	339.9	498.206	500.212	264.147	13315.7	1	1	Tier 1	AN02180001	HMDB0029008	Phenylalanyl-Valine	0.01	1.7									0	1.385	1.05	1.085	0.957	0.914	1.332	1.179	0.993	0.796	1.036	0.718	1.049	0.652	1.58	1.449	0.809	0.492	1.029	0.669	0.572	0.518	0.981	1.123	0.637	0.551	0.472
A-1460	338	339.9	375.604	377.611	283.092	119446	2	2	Tier 1	AN02440001	C00387	Guanosine	0.55	1.6									0.0909	0.2151	0.2406	0.2006	0.257	0.988	0.559	1.476	0.596	0.993	0.793	1.093	0.791	0.831	0.609	0.84	1.094	1.286	0.785	0.797	0.779	1.127	0.962	1.171	0.817	1.031	1.168
A-1457	338	339.9	454.143	456.15	220.085	12034.3	1	1	Tier 2						BP01585000	C21777	Isomer 2 of 4-Hydroxy-L-tryptophan	0.31	72.4				0.0303	0.77	0.804	0.915	0.959	0.871	1.016	0.917	1.136	0.963	1.136	0.925	0.952	0.662	0.887	0.773	0.866	0.794	0.759	0.762	1.002	0.973	0.749	0.815	0.979	1.28	0.652
A-1476	338	339.9	507.144	509.15	273.085	22261.8	1	1	Tier 3 one-reaction											0	7	326	0.1818	0.3214	0.3595	0.2997	0.875	1.509	0.559	0.49	1.334	1.042	1.469	1.812	1.36	2.405	1.342	0.689	0.876	1.754	1.284	1.414	0.768	1.005	0.342	0.293	1.271	0.682	1.901
A-1471	338	339.9	480.055	482.061	245.997	14638	1	1	Tier 3 one-reaction											0	3	74	0	0.855	0.945	0.971	1.241	1.095	0.67	0.893	0.984	1.361	1.132	1.347	1.067	1.519	1.062	0.817	1.482	1.227	1.233	1.539	1.364	1.372	0.796	0.684	1.439	1.318	1.525
A-1458	338	339.9	492.034	494.039	257.976	13236.8	1	1	Tier 3 one-reaction											0	2	46	0	0.86	0.905	0.766	0.906	0.888	0.465	0.704	0.905	1.278	0.864	0.925	0.966	1.418	0.976	0.512	1.137	0.944	1.152	1.166	1.116	1.267	0.612	0.486	1.025	1.081	1.047
A-1465	338	339.9	450.112	452.119	216.054	7118.67	1	1	Tier 3 one-reaction											0	4	125	0.0909	0.711	1.055	0.796	1.129	0.683	0.723	1.191	0.991	1.101	1.049	1.249	0.886	1.28	0.734	0.981	1.02	0.766	0.821	1.406	1.074	1.075	0.582	0.752	1.343	1.432	0.811
A-1464	338	339.9	475.118	477.124	241.059	5210	1	1	Tier 3 one-reaction											0	9	247	0.0606	0.832	1.074	0.542	0.924	1.725	0.524	0.641	1.428	1.271	1.621	1.892	1.32	2.6	1.267	0.673	0.96	1.342	1.269	1.466	1.069	1.156	0.59	0.378	1.308	0.92	1.909
A-1466	338	339.9	379.042	381.049	144.984	21411.3	1	1	Tier 3 only two-reaction											0	0	9	0.1818	0.4709	0.5268	0.4392	0.94	1.26	0.588	0.846	1.053	0.817	0.984	0.824	0.911	1.461	1.259	0.331	1.968	1.276	1.301	1.425	2.268	1.619	0.851	0.534	1.418	1.269	1.525
A-1474	338	339.9	300.08	302.086	132.043	11701.7	2	2	Tier 3 zero-reaction											7	69	753	0.0909	0.8156	0.9122	0.7605	0.321	0.893	0.774	0.775	0.856	0.92	0.63	1.322	0.899	0.929	0.896	0.835	1.153	1.097	1.015	0.673	0.772	1.24	1.001	0.972	0.741	1.142	1.067
A-1468	338	339.9	413.625	415.632	179.567	10711.7	1	1	Unidentified														0.1515	0.8745	0.9782	0.8155	1.274	1.109	0.705	0.825	0.991	0.965	0.952	0.972	1.237	1.113	1.205	0.92	0.998	1.252	1.032	0.803	1.091	1.029	0.759	0.763	0.874	1.147	1.045
A-1483	338	339.9	413.667	415.673	179.608	10683.5	1	1	Unidentified														0	1.083	1.17	0.92	0.272	0.537	2.197	1.654	0.343	0.363	0.333	0.505	0.535	0.461	0.967	2.247	0.445	0.402	0.466	0.434	0.496	0.304	1.797	2.071	0.394	0.475	0.44
A-1478	339	340.9	608.289	610.295	374.231	10167.4	1	1	Tier 3 one-reaction											0	3	105	0.1818	0.9105	1.0184	0.8491	1.124	0.998	0.589	0.816	0.861	1.341	0.917	1.049	1.444	1.455	0.913	0.539	1.098	1.078	1.481	1.444	0.901	1.234	0.603	0.339	0.854	0.927	1.064
A-1480	339	340.9	536.058	538.064	302	7803.67	1	1	Tier 3 one-reaction											0	3	55	0.1212	0.8396	0.939	0.7829	0.674	0.945	0.22	0.767	0.504	0.87	0.725	1.001	0.94	1.327	0.845	0.076	1.263	1.13	1.045	0.635	1.237	1.978	0.395	0.222	0.787	1.776	1.223
A-1453	339.1	340.9	350.627	352.634	233.138	147146	2	2	Tier 1	AN01744001	HMDB0029044	Seryl-Lysine	0.47	1									0	0.889	0.883	0.956	0.306	0.601	1.733	1.46	0.471	0.416	0.418	0.466	0.688	0.557	0.806	1.8	0.635	0.621	0.57	0.751	0.562	0.529	2.067	2.151	0.49	0.65	0.576
A-T563	339.1	340.3	401.117	403.122	167.058	3613	1	1	Tier 2						BM00842002		L-4-Hydroxyphenylglycine	3.15	75				0.303	0.8387	0.938	0.7821	0.826	1.446	1.859	1.367	1.131	1.1639	1.11	1.0705	0.9008	1.272	1.691	1.13	0.9829	0.837	1.32	1.2336	1.59	1.224	1.098	1.168	1.188	1.214	1.149
A-1475	339.1	340.9	526.153	528.16	292.095	7289.4	1	1	Tier 3 one-reaction											0	6	236	0.1818	0.9005	1.0072	0.8398	1.143	1.113	1.012	0.886	1.274	1.02	1.26	0.708	1.127	1.321	1.509	0.777	0.843	1.548	1.106	1.067	1.052	1.233	0.779	0.654	1.292	1.107	1.16
A-1473	339.1	340.9	297.086	299.093	126.055	29006.2	2	2	Tier 3 zero-reaction											2	3	96	0.1212	1.072	1.129	0.793	0.333	0.314	1.312	1.122	0.579	0.3873	0.256	0.3562	0.415	0.29	0.517	1.638	0.381	0.457	0.315	0.381	0.274	0.473	1.109	1.952	0.4265	0.475	0.286
A-1481	340.1	341.9	345.092	347.1	222.068	42859.5	2	2	Tier 1	AN01608003	C00542	Cystathionine/Allocystathionine	1.36	1.2									0	0.933	0.951	0.735	0.292	0.404	1.482	1.126	0.527	0.433	0.612	0.557	0.436	0.889	0.785	1.798	0.549	0.444	0.627	0.7	0.678	0.612	1.889	1.649	0.858	0.586	0.676
A-1539	340.1	341.9	356.142	358.147	122.083	6652.5	1	1	Tier 2						BM00317000	C14401	2,4-Diaminotoluene	2.97	6.2				0.0909	0.939	1.063	0.752	0.907	0.914	0.464	0.681	0.999	1.216	0.844	1.106	0.655	1.155	0.628	0.517	0.82	0.827	0.903	1.056	0.726	1.162	0.721	0.884	1.182	1.156	0.985
A-1484	340.1	341.9	530.185	532.191	296.126	22360.4	1	1	Tier 3 one-reaction											0	12	198	0.0909	0.2719	0.3041	0.2535	0.324	1.671	1.142	0.919	1.642	0.831	0.637	0.563	0.755	0.827	1.911	0.492	0.773	2.055	1.056	0.657	0.893	0.734	1.495	1.326	1.063	0.635	1.046
A-1486	340.1	341.9	474.169	476.178	240.111	17171.6	1	1	Tier 3 one-reaction											0	18	351	0	1.204	1.06	1.059	0.315	0.441	1.475	1.448	0.387	0.438	0.36	0.438	0.487	0.461	0.602	1.401	0.396	0.424	0.402	0.404	0.497	0.718	1.614	1.737	0.391	0.431	0.426
A-1494	340.1	341.9	397.114	399.12	326.111	6855	2	2	Tier 3 one-reaction											0	19	435	0.1212	0.3366	0.471	2.875	1.002	0.862	0.778	0.832	0.84	1.004	0.708	1.001	1.082	1.276	1.037	1.057	1.047	1.363	1.313	1.154	1.155	1.401	1.021	0.938	1.21	1.017	1.413
A-1507	340.1	341.9	303.115	305.122	69.0572	5580.67	1	1	Tier 3 one-reaction											0	2	182	0	1.032	1.13	0.835	1.58	1.193	1.223	1.164	1.306	1.358	1.298	1.438	0.979	1.007	1.055	1.015	1.153	0.845	1.169	1.128	1.143	0.935	0.95	1.183	1.12	1.01	0.748
A-1489	340.1	341.9	375.604	377.611	141.546	12337.2	1	1	Unidentified														0.0909	0.2151	0.2406	0.2006	0.257	0.988	0.528	1.477	0.596	0.993	0.807	1.088	0.79	0.831	0.609	0.875	1.128	1.286	0.785	0.797	0.779	1.106	1.52	1.151	0.817	1.038	1.168
A-1492	341.1	343	371.139	373.146	274.162	22172.4	2	2	Tier 2						AN02323000		Glutaminyl-Lysine	2.77	39.8				0.1515	1.206	1.08	1.018	0.4571	0.71	1.756	1.724	0.694	1.024	0.623	0.6113	0.614	0.6458	0.796	1.932	0.67	0.663	1.648	0.7045	0.648	0.683	2.125	2.485	1.45	0.885	1.253
A-1459	341.1	343	335.106	337.113	101.048	39862	1	1	Tier 3 one-reaction											0	29	443	0	0.767	0.93	0.75	1.108	1.672	1.057	0.651	1.242	1.465	1.153	1.063	0.997	1.519	1.05	0.624	1.078	0.928	1.376	1.935	1.192	1.097	0.647	0.564	1.253	1.039	1.338
A-1491	341.1	343	471.07	473.077	237.012	25928.3	1	1	Tier 3 one-reaction											0	1	56	0	0.862	0.86	0.863	0.823	1.437	0.301	1.342	1.391	1.24	0.97	1.106	0.901	1.201	0.728	0.444	0.904	0.819	0.744	0.734	0.952	1.152	0.63	0.376	0.648	1	0.824
A-1472	341.1	343	621.159	625.173	154.05	21160	1	2	Tier 3 one-reaction											0	11	162	0	1.034	1.113	1.008	0.37	0.319	2.093	1.282	0.381	0.215	0.294	0.218	0.506	0.523	0.79	3.449	0.381	0.41	0.315	0.579	0.595	0.547	2.494	2.92	0.335	0.644	0.326
A-1487	341.1	343	424.133	426.14	190.075	10300	1	1	Tier 3 one-reaction											0	14	208	0.0606	0.953	1.084	0.876	0.741	0.654	0.743	1.036	0.721	1.103	0.84	0.808	0.759	1.052	0.777	0.684	0.696	0.586	0.774	0.978	0.937	0.938	0.742	0.555	0.666	0.943	0.923
A-1505	342.1	344	464.221	466.228	230.163	167971	1	1	Tier 1	AN01714003	HMDB0029131	Valyl-Leucine	0.39	0.4									0	1.202	1.178	1.065	0.334	0.531	1.837	1.373	0.467	0.379	0.401	0.536	0.685	0.532	0.911	1.783	0.572	0.389	0.596	0.562	0.506	0.5	1.759	1.834	0.411	0.586	0.381
A-1564	342.1	344	354.07	356.076	240.024	36847.8	2	2	Tier 1	AN01818000	C00491	Cystine	0.04	7.3									0	0.868	0.768	0.951	0.841	0.773	0.43	0.893	2.581	0.81	0.77	0.802	0.876	0.955	0.765	0.304	0.792	0.961	0.771	0.785	0.805	1.035	0.471	0.393	1.011	0.915	0.923
A-1501	342.1	344	440.127	442.134	206.069	13051.7	1	1	Tier 3 one-reaction											0	13	247	0.0909	0.879	0.605	1.03	1.317	1.53	0.787	0.882	1.517	1.9	1.605	1.69	1.473	1.523	1.566	0.666	1.719	1.041	1.629	1.469	1.249	1.643	1.058	0.884	1.868	1.698	1.728
A-1498	342.1	344	540.168	542.174	306.11	6462.25	1	1	Tier 3 one-reaction											0	10	265	0.1212	0.8056	0.901	0.7512	0.732	1.076	1.153	0.819	1.033	0.838	0.927	0.901	0.72	0.833	1.352	0.873	0.944	1.375	0.963	0.876	0.704	0.445	1.302	1.189	0.753	0.591	0.696
A-1499	342.1	344	456.057	458.067	221.999	44070.6	1	1	Tier 3 only two-reaction											0	0	21	0	0.854	0.795	0.783	0.872	0.801	0.563	0.824	0.79	1.154	0.851	0.947	0.768	1.004	1	0.512	0.942	0.948	1.032	1.238	1.064	1.038	0.685	0.656	1.124	1.063	1.072
A-1488	342.1	344	350.069	352.076	116.011	83440.4	1	1	Tier 3 zero-reaction											2	17	345	0	0.866	0.708	0.799	1.068	0.985	0.394	1.169	0.735	1.173	0.81	1.126	1.318	1.393	0.989	0.88	1.129	0.72	1.132	1.544	1.183	0.968	0.493	0.393	0.831	0.87	1.117
A-1500	342.1	344	290.587	292.594	113.058	33355.2	2	2	Tier 3 zero-reaction											1	2	206	0.1818	0.5893	0.6591	0.5495	0.936	1.562	0.919	1.248	1.493	1.293	1.42	0.935	0.709	1.048	1.111	0.538	1.287	1.495	0.973	1.084	1.421	1.096	0.855	0.744	1.063	0.866	1.279
A-1506	342.1	344	502.116	504.123	268.057	16513.5	1	1	Tier 3 zero-reaction											2	7	190	0	1.532	2.239	2.024	1.195	1.203	0.998	0.951	1.675	1.902	1.044	1.263	1.805	1.403	1.422	1.251	1.786	1.301	1.129	2.085	1.777	1.775	0.813	0.798	1.323	1.318	1.272
A-1503	342.1	344	405.117	407.124	342.117	7552.86	2	2	Tier 3 zero-reaction											13	50	637	0.0909	0.4038	0.4516	0.3453	0.907	0.797	1.104	0.953	0.706	0.993	0.528	0.76	0.791	1.164	0.92	1.182	0.992	1.349	1.25	0.917	0.911	1.085	1.066	1.282	1.306	0.947	1.362
A-1516	343.1	345	373.121	375.128	139.063	12637.2	1	1	Tier 2						AN00492000		3,4-Dihydroxybenzylamine	1.27	67.7				0.1212	0.9715	1.4934	1.423	1.021	0.885	0.63	0.854	0.859	1.065	0.915	1.01	1.506	1.348	1.299	0.347	1.402	1.266	1.052	0.52	2.327	1.418	0.979	0.33	1.188	1.297	1.302
A-1513	343.1	345	335.621	337.628	203.126	26220.6	2	2	Tier 2						AN01338000		Glycyl-Lysine	1.99	4.6				0	0.906	0.835	1.018	0.781	1.311	0.758	0.784	0.956	0.8	0.952	0.825	0.996	1.121	1.13	0.751	1.156	1.703	1.276	1.095	1.16	1.214	0.773	0.633	0.858	1.101	0.997
A-1504	343.1	345	503.058	505.064	268.999	17700.2	1	1	Tier 3 one-reaction											0	3	50	0	0.564	0.933	0.815	1.095	0.752	0.505	0.861	0.818	1.28	1.026	1.128	1.603	1.521	1.131	0.667	1.25	1.412	1.465	1.389	0.966	1.264	0.788	0.519	1.001	1.083	1.106
A-1517	343.1	345	406.178	408.185	172.12	16730.6	1	1	Tier 3 one-reaction											0	6	149	0.0303	1.562	1.248	0.945	0.812	0.961	2.547	2.202	1.004	0.993	0.841	0.87	1.152	1.004	1.249	2.317	0.919	0.387	0.924	0.951	0.675	0.81	1.878	1.776	0.671	0.784	0.289
A-1502	343.1	345	393.153	395.16	318.189	10984.9	2	2	Tier 3 one-reaction											0	3	68	0.0303	0.714	0.762	4.6192	0.614	0.678	1.863	1.355	0.583	0.617	0.613	0.656	0.925	0.602	1.263	2.19	0.71	0.455	0.634	0.623	0.587	0.538	1.401	1.367	0.616	0.577	0.43
A-1515	343.1	345	413.079	415.087	179.021	10632.4	1	1	Tier 3 one-reaction											0	2	109	0.1818	0.4566	0.5107	0.4258	0.883	0.826	0.967	0.702	0.844	0.817	0.906	0.728	1.519	0.96	1.208	0.462	1.041	1.15	0.99	0.976	2.015	1.149	0.784	0.366	0.968	0.832	0.915
A-1508	343.1	345	354.102	356.106	240.088	8237.5	2	2	Tier 3 one-reaction											0	28	389	0.4545	0.6588	0.7369	0.6144	0.869	1.134	0.904	0.919	0.973	0.954	0.628	1.051	0.972	0.8883	0.706	0.68	0.7721	0.954	0.8199	0.9692	0.8073	2.101	0.5716	0.697	1.007	0.9234	0.9026
A-1510	343.1	345	382.113	384.12	296.11	3653	2	2	Tier 3 one-reaction											0	24	588	0.0303	2.037	1.81	1.747	1.88	2.804	1.201	1.379	2.423	2.282	2.183	2.188	2.002	2.539	2.258	0.657	2.333	2.056	2.488	2.752	2.563	2.488	1.587	1.607	2.954	2.094	3.106
A-1514	343.1	345	341.11	343.117	214.104	10609	2	2	Tier 3 only two-reaction											0	0	61	0.0909	0.5047	1.1245	0.4707	0.267	0.721	0.989	0.62	0.497	0.405	0.473	0.436	0.598	0.516	0.53	0.758	0.408	0.565	0.549	0.363	0.592	0.794	0.771	1.405	0.57	0.576	0.531
A-1509	343.1	345	268.568	270.575	69.02	6215.68	2	2	Tier 3 only two-reaction											0	0	3	0.1212	0.9555	1.0687	0.891	0.983	1.056	0.615	1.296	0.77	1.49	1.274	1.144	0.886	1.229	1.262	0.398	1.009	0.954	1.029	1.698	1.312	1.884	0.73	0.566	1.221	1.334	1.372
A-1511	343.1	345	315.089	317.096	162.062	20240.7	2	2	Unidentified														0.0606	1.257	1.251	1.319	0.652	0.735	0.433	0.687	0.948	0.947	0.703	1.091	0.939	1.129	1.043	0.678	1.29	0.939	1.062	1.27	1.261	1.139	0.819	0.374	1.367	1.23	1.176
A-1485	344.1	346	396.111	398.118	324.106	33659.6	2	2	Tier 3 one-reaction											0	31	528	0	0.927	0.987	1.164	1.015	0.763	0.855	0.933	0.607	0.785	0.551	0.64	0.783	1.101	1.029	1.128	1.001	1.234	1.134	0.82	0.735	1.02	0.949	1.143	0.924	0.789	1.101
A-1518	344.1	346	452.127	454.133	218.069	8733.23	1	1	Tier 3 one-reaction											0	11	193	0.0303	0.932	1.284	1.065	1.173	0.673	0.879	1.066	0.943	1.056	1.1	1.411	0.79	0.955	0.847	0.968	0.968	0.76	0.596	0.942	0.833	0.706	0.721	0.724	1.185	1.114	0.605
A-1519	344.1	346	420.11	422.117	186.052	6043.5	1	1	Tier 3 one-reaction											0	15	303	0	1.008	1.282	1.172	1.175	1.345	1.073	0.923	1.297	1.601	1.14	1.359	1.442	1.236	1.322	0.811	1.183	1.37	1.458	1.495	1.233	1.444	1.105	1.139	1.343	1.475	1.583
A-1496	344.1	346	549.274	551.279	315.215	5872.6	1	1	Tier 3 one-reaction											0	1	18	0	1.1	0.955	0.833	0.534	0.536	1.936	1.423	0.491	0.573	0.547	0.412	0.642	0.434	1.297	2.297	0.521	0.244	0.47	0.448	0.386	0.377	1.518	1.645	0.42	0.457	0.346
A-1523	344.1	346	477.158	479.165	243.1	5737.75	1	1	Tier 3 one-reaction											0	8	148	0.1212	1.0679	1.1945	0.9959	1.407	0.719	0.894	1.042	0.856	1.004	1.296	0.874	1.283	0.825	1.143	0.606	1.311	0.93	0.854	1.169	1.745	1.563	1.029	0.587	1.415	1.576	1.629
A-1524	344.1	346	577.268	579.275	343.21	6718.67	1	1	Tier 3 only two-reaction											0	0	37	0.1212	1.176	1.0184	0.984	1.083	0.973	1.601	1.449	0.826	0.971	0.953	0.998	1.1	1.202	1.375	1.317	0.867	0.851	0.897	1.22	1.204	1.316	1.375	1.011	0.895	1.116	1.095
A-1520	344.1	346	361.121	363.128	127.063	18798	1	1	Tier 3 zero-reaction											2	20	335	0.0909	0.5797	0.6484	0.5406	1.392	1.394	0.765	0.875	0.948	1.053	0.982	1.128	1.06	1.098	0.953	0.745	0.96	0.968	0.95	1.025	1.05	1.244	0.619	0.529	1.022	1.091	0.989
A-1521	344.1	346	586.167	590.18	119.057	8423.48	1	2	Tier 3 zero-reaction											3	35	511	0.1515	1.1734	1.3124	1.0942	1.14	2.168	0.718	0.781	1.257	1.895	1.588	1.57	1.098	1.838	1.13	0.768	1.529	1.171	1.521	1.855	0.985	1.332	0.59	0.687	1.43	1.143	1.794
A-1536	344.2	346	357.635	359.642	123.576	20515	1	1	Unidentified														0	1.163	1.644	1.527	0.305	0.588	1.891	1.478	0.409	0.408	0.372	0.481	0.702	0.578	0.85	1.997	0.65	0.58	0.552	0.616	0.517	0.511	2.052	2.197	0.399	0.595	0.477
A-1525	345.1	347	365.152	367.159	131.094	86128.2	1	1	Tier 1	AN00410003	C01933	Norleucine	1.11	3.8									0	0.938	0.867	0.885	1.014	1.039	1.246	1.06	1.091	1.028	0.984	1.133	0.807	0.821	0.98	1.203	1.059	0.807	1.017	0.997	0.898	0.8	1.097	1.27	0.976	0.874	0.756
A-1532	345.1	347	430.096	432.102	196.037	42244.2	1	1	Tier 2						AN01241000	C04045	3-(3,4-Dihydroxyphenyl)pyruvic acid	0.1	58				0.1818	0.3758	0.4203	0.3504	1.158	0.599	1.005	0.832	0.871	0.91	0.743	0.904	0.895	1.683	1.128	1.258	1.057	0.903	0.927	1.064	0.786	0.774	1.207	0.935	0.994	0.864	0.853
A-1533	345.1	347	460.19	462.196	226.131	6320	1	1	Tier 3 one-reaction											0	3	109	0.0606	0.5909	0.6609	0.551	3.523	0.952	0.435	0.62	1.164	1.726	1.869	1.519	0.777	0.481	1.098	0.387	1.489	0.637	1.434	0.74	1.587	1.066	0.463	0.449	1.276	1.002	1.012
A-1527	345.1	347	482.084	484.091	248.026	6041.4	1	1	Tier 3 only two-reaction											0	0	31	0.0909	0.97	0.936	0.926	0.891	0.562	0.305	0.714	0.882	1.167	1.112	1.105	1.41	1.187	1.006	0.31	1.213	0.931	1.031	1.182	1.189	1.546	0.441	0.314	0.82	1.028	1.516
A-1530	345.1	347	424.142	426.149	190.084	11834.9	1	1	Tier 3 zero-reaction											1	17	459	0.0909	0.959	0.971	0.8943	1.471	1.16	0.84	0.926	1.481	1.04	1.085	1.43	1.082	0.908	1.303	0.527	1.061	0.989	1.219	0.704	0.887	1.131	0.779	0.352	0.819	1.188	0.697
A-T654	345.2	345.7	385.123	387.128	151.063	4793	1	1	Tier 2						BP00637000		Cis-Indole-2,3-Dihydrodiol	6.42	7.3				0.303	0.627	0.7013	0.5847	1.388	1.621	1.063	1.53	0.727	1.022	0.6561	1.866	0.742	1.358	1.18	0.739	1.106	0.6257	1.138	1.391	1.015	0.821	0.903	0.98	0.9582	0.8787	0.8589
A-T851	345.2	345.7	486.12	488.128	252.06	7059	1	1	Tier 2						BP01991000		S-(4-Methylthiobutylthiohydroximoyl)-L-cysteine	3.67	49.6				0.2121	0.4664	0.5216	0.4349	1.87	0.5762	0.61	0.889	0.597	0.911	0.488	0.704	1.807	1.985	2.492	0.883	0.98	1.019	1.147	0.913	0.933	0.789	0.603	0.457	2.045	1.509	0.6389
A-1497	345.2	347.1	330.09	332.097	96.0319	146913	1	1	Tier 3 one-reaction											0	4	252	0	1.418	1.205	0.991	1.092	1.215	0.813	0.978	0.764	1.075	0.986	1.07	0.934	0.992	0.912	0.711	0.843	0.743	0.792	0.895	1.279	1.09	0.942	0.842	1.294	1.373	0.915
A-1584	345.2	347.1	421.168	423.173	374.219	18183	2	2	Tier 3 one-reaction											0	1	185	0	0.922	1.206	0.954	0.876	1.389	2.325	1.754	1.195	1.423	1.338	1.096	1.402	1.261	1.557	2.098	1.032	1.043	1.206	1.263	1.216	1.225	2.35	2.333	1.272	1.264	1.097
A-1522	345.2	347.1	361.157	363.164	127.099	15541.7	1	1	Tier 3 one-reaction											0	5	224	0.1818	0.2631	0.2942	0.2453	1.79	1.178	0.512	1.024	1.379	1.13	1.281	1.13	1.028	1.109	1.194	0.512	1.444	1.278	0.996	0.834	1.1	0.931	0.285	0.263	1.086	1.114	0.645
A-1526	345.2	347.1	305.095	307.101	71.0364	816164	1	1	Tier 3 zero-reaction											1	9	290	0	1.184	1.246	0.814	0.536	1.056	1.288	1.119	2.274	0.793	0.732	0.762	0.605	0.635	0.469	1.109	0.562	0.612	0.703	0.753	0.674	0.697	1.479	1.15	0.797	0.556	0.92
A-1534	345.2	347	419.163	421.168	185.105	7780.75	1	1	Tier 3 zero-reaction											2	12	238	0	1.462	1.594	1.515	2.641	1.025	0.382	0.649	0.973	1.026	1.234	1.517	0.85	0.958	0.783	0.606	0.992	0.98	0.93	1.014	1.009	0.871	0.343	0.314	0.984	0.96	0.767
A-1528	345.2	347.1	263.084	265.092	29.0258	25922.9	1	1	Unidentified														0	1.233	1.359	0.935	0.641	1.129	1.461	1.204	2.334	0.806	0.728	0.744	0.74	0.691	0.538	1.056	0.573	0.587	0.761	0.781	0.754	0.708	1.406	1.288	0.988	0.57	1.042
A-T222	345.7	346.2	315.108	317.115	162.1	51115	2	2	Tier 1	AN00774001	HMDB0000450	5-Hydroxylysine	2.31	0.6									0.0909	0.717	0.885	0.815	0.635	1.226	0.766	0.783	0.786	0.909	0.791	0.986	1.252	0.988	1.02	0.87	1.184	1.038	1.041	1.12	1.083	1.144	0.692	0.82	0.97	1.23	0.993
A-T316	346.2	346.6	416.115	418.123	182.058	28220	1	1	Tier 1	AN01052008	HMDB0000755	Hydroxyphenyllactici acid	2.86	1									0.0909	1.095	1.081	1.095	0.797	1.027	0.998	0.789	1.399	0.867	1.116	0.695	0.9	0.95	1.618	0.682	1.158	1.379	1.01	0.845	1.02	0.781	0.874	0.446	1.08	0.853	1.058
A-1538	346.2	348.1	518.112	520.118	284.053	33096.9	1	1	Tier 3 one-reaction											0	4	141	0.1212	0.3406	0.381	1.181	0.622	2.331	0.831	0.706	0.973	0.975	1.697	1.074	1.327	1.129	1.388	0.857	1.073	1.662	1.28	1.138	1.211	1.238	0.369	0.815	1.489	0.84	0.961
A-1537	346.2	348.1	388.096	390.103	154.038	202925	1	1	Tier 3 zero-reaction											1	19	295	0.0606	1.099	0.945	0.2938	0.874	0.75	0.535	0.763	0.843	1	0.957	1.054	0.821	0.718	0.66	0.598	0.461	0.825	0.677	0.667	0.795	0.798	0.401	0.373	0.719	0.749	0.744
A-1540	346.2	348.1	364.086	366.092	130.027	46962.1	1	1	Tier 3 zero-reaction											4	40	464	0	0.988	0.963	0.978	1.064	1.189	0.84	0.599	1.509	1.523	1.801	1.172	1.254	1.035	1.357	0.693	1.19	1.475	1.718	1.744	0.881	1.271	0.691	0.709	1.523	1.181	1.287
A-1543	347.2	349.1	342.63	344.636	217.143	104179	2	2	Tier 2						AN01534003	C05341	beta-Alanyl-Lysine	0.39	2.2				0	0.936	0.786	1.125	0.943	1.292	1.64	1.152	0.79	0.569	0.757	0.691	0.801	0.624	0.879	1.785	0.636	0.668	0.739	0.67	0.687	0.592	1.249	1.71	0.648	0.654	0.496
A-1541	347.2	349.1	488.1	490.108	254.041	11513.4	1	1	Tier 3 one-reaction											0	7	162	0	0.275	0.287	0.227	0.866	0.834	0.38	0.594	0.69	0.727	0.834	0.674	0.868	0.809	0.992	0.387	0.759	0.833	0.766	0.76	0.937	0.763	0.218	0.295	0.749	0.677	0.767
A-1542	347.2	349.1	392.164	394.171	158.106	11111.7	1	1	Tier 3 one-reaction											0	6	216	0.0606	0.846	0.884	1.6808	0.754	0.743	3.247	2.202	0.673	0.81	0.784	0.771	1.12	0.813	1.023	2.205	0.69	0.746	0.73	0.74	0.821	0.744	2.543	2.539	0.881	0.812	0.82
A-1469	347.2	349.1	413.151	415.158	358.186	7082.18	2	2	Tier 3 one-reaction											0	2	122	0	0.843	0.837	0.613	0.553	0.752	1.349	1.178	0.719	0.755	0.734	0.714	0.926	0.896	0.971	1.086	0.915	0.882	0.83	0.841	0.836	0.853	1.403	1.537	0.753	0.996	0.861
A-1544	347.2	349.1	451.201	453.207	217.143	14274.8	1	1	Tier 3 zero-reaction											1	6	71	0.0606	0.936	0.786	1.185	0.97	1.528	1.596	1.126	0.822	0.656	0.743	0.592	0.655	0.429	0.919	1.982	0.953	0.623	0.749	0.784	0.845	0.539	1.428	1.482	0.689	0.989	0.556
A-1553	347.2	349.1	348.101	350.108	114.042	11659.6	1	1	Tier 3 zero-reaction											2	12	242	0.0303	5.759	11.178	9.319	0.98	1.102	0.48	0.857	0.875	1.21	1.314	1.161	0.948	1.069	1.006	0.392	1.167	0.961	1.085	1.064	1.468	1.314	0.626	0.484	1.586	1.432	1.291
A-T1717	347.7	347.9	360.091	362.098	126.032	108728	1	1	Tier 2						EF00344006	HMDB0031256	4-Hydroxy-2H-pyran-3-carboxaldehyde	2.11	2.3				0	1.536	1.631	1.428	0.948	0.8	1.7	1.502	0.943	0.612	0.876	0.785	0.746	0.72	0.89	1.146	0.951	1.166	0.755	0.695	0.73	0.751	1.47	1.143	0.765	0.695	0.56
A-1549	348.2	350.1	335.143	337.15	101.085	2.03768e+07	1	1	Tier 2						AN00174001	C12455	5-Aminopentanal	2.66	56.2				0	1.081	1.214	0.997	2.113	0.969	1.291	1.049	0.863	1.071	1.07	1.056	0.997	0.892	0.984	0.986	1.045	0.761	1.234	0.857	0.975	0.81	0.811	0.951	0.889	0.814	0.611
A-1548	348.2	350.1	277.1	279.107	43.042	3.531e+06	1	1	Tier 3 one-reaction											0	4	291	0	1.006	0.921	0.93	1.02	1.218	0.753	0.725	1.249	1.119	1.266	0.982	1.392	0.974	1.047	0.67	1.02	1.127	1.037	0.913	1.149	1.013	0.538	0.524	0.857	1.013	0.9
A-1546	348.2	350.1	348.101	350.108	228.086	23487.8	2	2	Tier 3 one-reaction											0	6	274	0.0303	5.759	11.178	9.319	0.997	1.081	0.482	0.857	0.869	1.21	1.314	1.13	0.964	1.069	1.006	0.392	1.167	0.961	1.085	1.064	1.468	1.314	0.626	0.484	1.598	1.411	1.291
A-1545	348.2	350.1	343.13	345.137	218.144	23687.4	2	2	Tier 3 only two-reaction											0	0	14	0	0.97	0.862	1.187	0.911	1.528	1.99	1.258	0.768	0.592	0.658	0.512	0.793	0.66	1.032	2.286	0.695	0.654	0.772	0.732	0.762	0.551	1.582	1.962	0.515	0.532	0.492
A-1551	349.2	351.1	301.085	303.091	134.054	198613	2	2	Tier 3 only two-reaction											0	0	3	0.0909	1.55	1.444	1.368	0.848	1.018	0.467	0.864	0.867	1.218	1.545	1.297	1.083	1.094	1.119	0.352	1.252	1.133	1.218	1.213	1.642	1.553	0.653	0.401	1.744	1.743	1.528
A-1550	349.2	351.1	313.077	315.083	79.0187	23410.5	1	1	Tier 3 only two-reaction											0	0	44	0	1.057	0.985	0.927	0.775	1.074	0.769	0.63	1.099	1.244	1.271	1.091	1.422	0.822	0.938	0.688	0.795	0.932	0.976	0.976	1.221	0.962	0.546	0.519	0.863	1.01	0.913
A-1547	349.2	351.1	322.074	324.081	88.0159	3.15614e+06	1	1	Tier 3 zero-reaction											2	30	481	0	0.937	0.919	0.808	0.819	1.063	0.696	0.882	0.943	0.914	0.953	0.861	1.17	1.059	1.059	0.639	0.908	1.123	0.999	0.87	1.155	1.084	0.771	0.563	0.875	0.962	0.876
A-1552	349.2	351.1	300.085	302.092	132.053	1.7551e+06	2	2	Tier 3 zero-reaction											4	12	257	0.1515	0.0135	1.054	0.0113	0.905	1.15	0.502	0.854	0.832	1.155	1.345	1.282	1.064	1.044	1.074	0.313	1.169	0.942	1.092	1.044	1.645	1.404	0.61	0.381	1.564	1.485	1.362
A-1562	350.2	352.2	360.09	362.098	126.032	10805.2	1	1	Tier 1	BM00344001	C11918	Maltol/Pyrogallol	1	6.1									0	3.548	4.015	3.368	0.94	0.925	1.685	1.473	1.064	0.676	0.885	0.888	0.788	0.811	0.943	1.13	0.931	1.15	0.792	0.814	0.713	0.889	1.477	1.174	0.823	0.868	0.731
A-1559	350.2	352.2	432.112	434.119	198.054	7127.86	1	1	Tier 2						BM01266000	C10833	Isomer 1 of Syringic acid	1.61	23.7				0	0.761	1.549	0.954	1.167	1.237	0.995	0.89	1.085	1.343	0.96	0.976	1.257	1.346	0.923	0.848	0.895	1.004	0.999	1.497	1.061	1.242	1.39	1.218	1.272	1.226	1.256
A-1557	350.2	352.2	510.159	512.165	276.1	21190.8	1	1	Tier 3 one-reaction											0	5	96	0.1818	0.5581	0.6242	0.5204	0.666	1.637	1.312	1.001	1.449	1.311	0.951	1.026	1.334	1.302	1.648	0.712	1.213	1.834	1.374	1.16	1.249	1.519	1.166	1.008	1.381	1.388	1.261
A-1558	350.2	352.2	629.163	633.176	162.053	13236.6	1	2	Tier 3 zero-reaction											5	81	735	0.1515	0.7692	0.8603	0.7173	1.352	0.764	0.852	0.938	0.694	1.089	1.006	0.936	1.079	1.519	1.324	1.099	1.677	1.517	1.647	1.066	1.083	1.529	1.094	1.187	1.547	1.273	1.531
A-1554	350.2	352.2	403.603	405.61	169.545	12718	1	1	Unidentified														0.0909	0.967	1.006	0.918	0.29	0.955	0.844	0.484	5.607	0.411	1.411	0.564	0.582	1.21	0.399	0.857	0.495	0.369	0.429	0.379	0.299	0.531	0.521	0.543	0.428	0.542	0.724
A-T363	350.3	350.2	452.164	454.171	218.106	174324	1	1	Tier 1	AN01546000	HMDB0001238	N-Acetylserotonin	1.8	3.6									0.1515	0.212	0.2371	0.1977	0.689	1.788	0.434	0.61	1.373	0.996	1.057	1.126	2.404	0.931	1.805	0.323	1.498	1.84	1.085	1.166	1.171	0.931	0.397	0.167	0.997	1.044	0.943
A-1565	351.3	353.2	402.101	404.108	168.043	483805	1	1	Tier 2						AN00856010		Isovanillic acid	1.85	7.3				0	1.338	1.375	1.013	0.445	0.927	1.468	1.195	0.625	0.75	0.654	0.683	0.671	0.523	0.527	0.958	0.543	0.644	0.664	0.684	0.627	0.875	1.64	1.901	0.778	0.769	0.742
A-1572	351.3	353.2	498.207	500.213	264.148	42059.4	1	1	Tier 1	AN02180002	HMDB0029134	Valyl-Phenylalanine	1.67	1.1									0	1.385	1.05	1.085	0.96	1.153	1.369	1.354	1.16	1.079	1.017	1.114	1.135	0.871	1.579	1.361	1.038	0.643	1.257	1.122	0.806	0.927	1.112	1.143	0.654	0.738	0.524
A-T1734	351.3	351.1	402.101	404.108	168.042	479822	1	1	Tier 2						EF00856005	HMDB0029644	2',4',6'-Trihydroxyacetophenone	1.32	28.3				0	1.277	1.34	0.98	0.44	0.925	1.56	1.208	0.611	0.743	0.644	0.675	0.634	0.488	0.511	0.974	0.525	0.65	0.655	0.687	0.593	0.857	1.702	2	0.73	0.734	0.728
A-1568	351.3	353.2	647.131	651.144	180.022	5284.86	1	2	Tier 3 one-reaction											0	1	91	0.1515	1.781	1.9921	1.6609	1.658	1.981	0.915	1.472	1.434	2.032	2.791	2.532	1.747	2.097	2.001	0.748	2.501	2.13	2.42	2.432	3.238	2.956	1.194	0.662	3.57	3.082	3.181
A-1567	351.3	353.2	355.052	357.057	120.993	812973	1	1	Tier 3 only two-reaction											0	0	50	0.1818	0.4973	0.5563	0.4638	1.252	0.832	0.507	1.232	0.768	1.334	1.169	1.06	1.178	1.141	1.111	0.422	1.101	0.936	0.97	1.167	1.492	1.656	0.723	0.454	1.416	1.475	1.414
A-1570	351.3	353.2	362.154	364.16	256.19	27251	2	2	Tier 3 only two-reaction											0	0	21	0.697	0.921	0.946	1.015	0.8204	1.062	0.556	0.6984	0.9967	1.1929	0.8995	1.0971	0.9232	1.159	0.9658	0.5569	1.0073	0.8578	1.0697	1.2644	1.0532	1.123	0.7457	0.1297	1.3137	1.2047	1.1776
A-1561	351.3	353.2	262.053	264.06	27.9952	16814.1	1	1	Tier 3 zero-reaction											1	4	251	0	0.974	0.926	1.002	1.224	0.878	0.648	1.015	0.855	1.182	1.104	0.977	1.034	0.992	1.058	0.721	1.069	1.127	0.993	0.962	1.177	1.318	0.709	0.548	0.968	1.163	1.02
A-1571	351.3	353.2	294.036	296.041	59.9772	7895	1	1	Unidentified														0.0606	0.291	0.351	0.418	1.316	0.853	0.43	1.093	0.785	1.282	1.362	1.338	1.064	0.993	1.061	0.448	1.189	0.934	1.106	1.113	1.361	1.491	0.708	0.642	1.44	1.32	1.373
A-1583	352.3	354.2	404.164	406.171	170.106	47518	1	1	Tier 3 one-reaction											0	7	166	0	0.929	0.992	0.724	0.619	0.615	1.718	1.493	0.661	0.757	0.573	0.763	0.895	0.935	0.891	1.449	0.727	0.807	0.811	0.773	0.555	0.644	1.279	1.741	0.906	0.649	0.442
A-1577	352.3	354.2	504.133	506.139	270.074	14753.9	1	1	Tier 3 one-reaction											0	15	286	0.1818	0.5813	0.6502	0.5421	1.43	1.22	0.743	0.902	1.079	1.48	1.272	1.398	1.159	1.511	1.655	0.769	1.604	1.551	1.565	1.353	0.756	1.429	0.63	0.604	0.622	0.902	0.834
A-1576	352.3	354.2	416.127	418.135	182.069	11894.2	1	1	Tier 3 one-reaction											0	20	424	0.0909	1.551	2.189	1.684	1.242	0.925	0.713	0.851	1.186	1.513	1.183	0.936	1.801	1.598	1.215	0.63	1.675	1.341	1.292	1.789	1.683	1.418	0.669	0.36	1.352	1.002	1.546
A-1573	352.3	354.2	433.143	435.15	199.085	8381.67	1	1	Tier 3 one-reaction											0	21	369	0.0606	0.579	0.81	0.62	2.366	1.299	0.881	0.93	1.723	1.221	1.694	1.527	1.16	1.128	1.15	0.896	1.188	0.879	0.98	0.944	0.969	0.859	0.506	0.456	0.973	0.854	0.534
A-1578	352.3	354.2	321.126	323.134	87.0677	203297	1	1	Tier 3 zero-reaction											1	29	398	0.0303	0.98	1.011	0.893	0.715	1.282	0.872	0.748	1.268	1.241	1.186	1.493	1.431	1.52	1.459	0.692	1.251	0.861	1.898	0.956	1.195	1.047	0.67	1.106	0.981	0.863	0.863
A-1588	353.3	355.2	376.133	378.14	142.074	38708.2	1	1	Tier 2						AN00528000	C06231	Ectoine	0.12	73				0.1515	0.677	0.709	1.018	0.607	1.783	0.5527	0.4415	0.811	1.122	0.902	0.434	1.743	1.698	1.621	0.3951	0.418	2.855	1.653	0.864	1.005	2.104	0.7318	0.7398	0.616	1.15	1.173
A-1581	353.3	355.2	357.635	359.642	247.154	122961	2	2	Tier 1	AN01927001	HMDB0029066	Threoninyl-Lysine	0.77	1									0	1.163	1.644	1.577	0.305	0.588	2.011	1.478	0.443	0.409	0.383	0.565	0.702	0.659	0.897	2.037	0.725	0.631	0.595	0.669	0.55	0.551	2.027	2.272	0.632	0.691	0.582
A-1587	353.3	355.2	376.115	378.121	284.113	27766	2	2	Tier 1	AN02459001	HMDB0028884	Histidinyl-Glutamate	1.74	2.3									0.0909	0.742	0.777	0.84	0.725	0.862	1.139	1.237	0.75	0.705	0.793	0.857	0.746	0.814	0.897	1.085	0.895	0.754	0.743	0.71	1.045	0.795	1.257	1.046	0.97	0.937	0.785
A-1589	353.3	355.2	414.159	416.166	360.202	21666.2	2	2	Tier 3 one-reaction											0	6	74	0	0.581	0.669	0.675	0.411	0.475	1.51	1.407	0.519	0.497	0.434	0.44	0.581	0.562	0.964	1.411	0.528	0.531	0.493	0.47	0.574	0.547	1.479	1.335	0.48	0.541	0.426
A-1582	353.3	355.2	296.593	298.6	125.07	9664.89	2	2	Tier 3 one-reaction											0	1	143	0	1.278	1.103	0.894	0.774	0.592	0.785	0.72	0.95	0.899	0.573	1.069	1.175	1.189	1.499	1.541	1.294	1.173	0.874	1.366	1.492	0.919	1.415	0.768	0.979	0.957	1.505
A-1580	353.3	355.2	401.591	403.598	167.533	8836.67	1	1	Unidentified														0.1818	0.9275	1.0374	0.8649	2.462	1.034	0.568	0.946	0.8	1.345	0.929	0.865	1.207	1.203	1.082	0.258	1.176	1.231	1.199	0.966	1.274	1.109	0.467	0.448	1.141	1.357	0.763
A-T543	353.9	354.7	374.108	376.114	140.047	18963	1	1	Tier 2						BM00504002		2,4,6-Trihydroxytoluene	6.24	10.1				0.1818	0.1612	0.433	0.306	0.41	0.962	0.1043	0.321	0.605	0.947	0.431	0.584	0.428	0.574	1.068	0.1045	0.546	0.76	0.44	0.9	0.383	1.716	0.166	0.185	0.651	0.579	0.519
A-1592	354.3	356.3	369.107	371.114	270.098	12553.3	2	2	Tier 1	AN02254001	HMDB0028881	Histidinyl-Aspartate	2.33	0.6									0	0.916	0.96	0.932	0.809	0.931	0.941	1.014	0.904	0.895	0.935	0.904	1.179	0.978	0.921	1.063	0.996	1.14	1.041	1.045	0.925	1.152	1.208	0.963	0.872	1.31	1.275
A-1602	354.3	356.3	414.101	416.108	180.043	13505.2	1	1	Tier 1	BP01019000	C01197	Caffeic acid	0.8	6.1									0	1.242	1.226	1.126	0.715	0.811	1.415	1.235	0.77	0.85	0.789	0.884	0.879	0.887	0.955	1.272	0.822	0.731	0.943	0.957	0.836	0.772	1.459	1.421	0.755	0.801	0.857
A-1598	354.3	356.3	446.127	448.134	212.069	13559.9	1	1	Tier 2						BP01457003		Propyl gallate	0.85	9.4				0.1515	0.7444	0.8326	0.525	0.888	1.209	0.925	0.901	0.875	1.364	0.749	0.85	1.772	1.148	1.324	0.582	1.355	1.944	1.123	1.157	1.363	1.777	1.076	0.756	1.399	1.413	1.361
A-1566	354.3	356.3	396.111	398.118	324.106	17602.3	2	2	Tier 3 one-reaction											0	31	527	0	0.906	0.96	1.172	0.962	0.724	0.87	0.906	0.569	0.759	0.516	0.635	0.744	1.043	0.933	1.139	0.943	1.179	1.087	0.784	0.692	0.988	0.939	1.118	0.906	0.759	1.058
A-1556	354.3	356.2	396.11	398.117	162.052	12008	1	1	Tier 3 zero-reaction											5	76	609	0	0.919	0.966	1.199	0.97	0.75	0.827	0.91	0.585	0.755	0.531	0.639	0.762	1.043	0.943	1.105	0.952	1.184	1.086	0.784	0.71	0.995	0.937	1.13	0.904	0.756	1.068
A-T651	354.9	356.1	384.125	386.133	150.068	4754	1	1	Tier 2						BP00626012	HMDB0003654	4-Coumaryl alcohol	7.22	48.6				0.2424	0.7858	0.8789	0.7328	0.986	1.69	1.032	1.114	1.262	1.219	0.8223	1.003	1.77	1.29	1.455	0.69	1.602	1.677	1.33	1.1559	1.484	1.405	1.172	0.942	1.836	1.545	1.591
A-1603	355.3	357.3	255.069	257.076	42.0218	195134	2	2	Tier 3 one-reaction											0	3	196	0.1818	0.4486	0.5017	0.4183	0.913	1.332	1.177	1.011	0.766	1.168	0.77	0.769	0.933	1.065	1.041	1.561	0.914	1.01	1.029	0.825	1.192	1.375	1.039	1.589	0.843	1.123	1.145
A-1607	355.3	357.3	384.148	386.154	300.18	9132	2	2	Tier 3 one-reaction											0	1	66	0.0606	0.299	0.3345	0.2789	0.51	0.483	1.435	1.565	0.415	0.437	0.403	0.347	0.33	0.478	0.596	1.745	0.438	0.428	0.362	0.515	0.381	0.432	2.139	1.892	0.608	0.699	0.363
A-1610	355.3	357.3	605.199	607.205	371.14	8910.86	1	1	Tier 3 one-reaction											0	12	423	0.1515	0.6117	0.6842	0.5704	0.607	1.482	0.828	0.541	1.202	0.594	0.87	0.413	0.658	0.573	1.074	0.185	0.777	1.443	0.516	0.376	0.704	0.597	0.563	0.205	0.713	0.64	0.612
A-1599	355.3	357.3	407.625	409.632	347.134	8575.5	2	2	Tier 3 one-reaction											0	12	341	0.1212	1.0354	1.1581	0.9656	1.266	1.332	0.901	0.724	1.153	1.046	1.018	1.329	1.134	1.294	1.252	0.742	1.129	1.143	1.072	1.45	1.348	1.19	0.993	0.831	0.999	1.451	0.99
A-1630	355.3	357.3	427.683	429.69	387.249	7843.6	2	2	Tier 3 one-reaction											0	8	104	0	1.066	0.854	0.875	0.451	0.589	2.358	1.689	0.392	0.494	0.48	0.436	0.642	0.454	1.298	2.08	0.418	0.33	0.458	0.435	0.42	0.35	1.934	2.111	0.379	0.452	0.289
A-1609	355.3	357.3	399.001	401.004	164.943	10753	1	1	Tier 3 only two-reaction											0	0	3	0.1212	0.8515	0.9524	0.7941	0.881	0.747	0.382	0.658	0.495	1.326	0.844	1	0.9	1.162	0.992	0.358	0.855	0.85	1.086	1.178	1.275	1.413	0.601	0.359	1.268	1.257	1.301
A-1605	355.3	357.3	401.002	403.006	166.944	9084	1	1	Tier 3 only two-reaction											0	0	6	0.1818	1.3293	1.4868	1.2396	1.8	1.52	0.783	0.979	1.467	1.978	1.459	1.508	1.621	1.371	1.412	0.745	1.647	1.715	1.626	1.955	2.062	1.845	0.922	0.777	2.178	1.856	1.94
A-1614	355.3	357.3	262.053	264.06	27.9949	53374.6	1	1	Tier 3 zero-reaction											1	4	251	0	0.988	0.942	1.044	1.308	0.787	0.615	1.151	0.909	1.171	1.198	0.953	1.089	0.973	1.082	0.646	1.039	1.209	1.091	0.925	1.188	1.272	0.655	0.584	1.004	1.062	0.968
A-1604	355.3	357.3	460.154	462.161	226.096	43223.6	1	1	Tier 3 zero-reaction											1	39	448	0.0606	1.03	1.024	0.661	0.321	0.387	1.598	1.69	0.347	0.387	0.305	0.388	0.468	0.412	0.619	1.717	0.413	0.55	0.341	0.378	0.467	0.71	1.908	2.033	0.327	0.522	0.444
A-1613	355.3	357.3	426.149	428.156	192.09	6696.4	1	1	Tier 3 zero-reaction											5	19	248	0.1515	0.7286	0.8149	0.953	0.717	0.83	2.203	1.629	0.623	0.696	0.686	0.774	0.784	0.668	1.377	1.591	0.461	0.727	0.663	0.54	0.628	0.539	1.621	1.892	1.335	0.622	0.523
A-T622	355.7	357.2	345.091	347.098	111.032	35229	1	1	Tier 2						BP00231000		3,4-Dihydroxypyridin	0.34	20.9				0.1515	0.594	0.6644	0.5539	1.73	0.671	0.69	1.204	1.152	1.549	1.468	0.958	1.556	1.046	1.745	0.881	1.633	1.508	1.307	1.091	1.728	1.375	0.695	0.568	1.489	1.55	1.064
A-1628	356.3	358.3	437.138	439.145	203.08	44981.3	1	1	Tier 3 one-reaction											0	36	575	0.0606	0.8386	0.9379	0.782	0.854	1.003	0.819	0.681	1.04	1.42	0.959	1.089	1.007	1	0.816	0.783	0.823	0.711	1.152	1.207	0.827	0.987	0.667	0.706	0.843	1.125	1.005
A-1621	356.3	358.3	465.127	467.134	462.138	12560.4	2	2	Tier 3 one-reaction											0	12	401	0.1818	0.9595	1.0732	0.8947	0.899	1.003	0.923	0.899	1.197	1.193	1.143	1.207	1.133	1.229	1.098	1.033	1.278	0.965	1.194	1.279	0.896	0.85	0.957	0.686	0.894	1.147	0.846
A-1634	356.3	358.3	303.116	305.123	69.0577	10102.6	1	1	Tier 3 one-reaction											0	2	183	0	0.937	1.046	0.725	1.73	1.155	1.162	1.125	1.278	1.427	1.31	1.435	0.846	0.883	0.997	0.939	1.149	0.771	1.078	1.079	1.074	0.917	0.737	0.828	1.146	1.014	0.672
A-1612	356.3	358.3	265.134	267.14	31.0751	16142.2	1	1	Unidentified														0.0909	1.149	0.766	0.948	1.259	0.571	0.559	1.052	0.898	1.161	1.152	0.833	1.208	0.862	1.146	0.706	1.17	1.129	1.056	0.894	1.211	1.12	0.614	0.467	1.014	1.397	0.77
A-1611	356.4	358.3	515.095	517.101	281.036	94375.2	1	1	Tier 3 one-reaction											0	1	82	0	0.681	0.848	0.813	1.061	0.899	0.4	1.009	0.744	1.42	0.959	1.216	1.2	1.291	1.27	0.511	1.344	1.215	1.634	1.532	1.106	1.611	0.865	0.699	1.135	1.307	1.725
A-1626	356.4	358.3	388.107	390.114	154.049	51534.1	1	1	Tier 3 one-reaction											0	12	336	0	1.226	1.206	1.019	0.204	0.443	2.124	1.727	0.331	0.162	0.153	0.149	0.528	0.57	0.584	2.056	0.531	0.768	0.347	0.532	0.775	1.051	3.099	2.887	0.325	1.063	0.464
A-1620	356.4	358.3	377.105	379.11	286.094	11831	2	2	Tier 3 one-reaction											0	9	286	0.0909	1.117	0.6143	2.1865	0.336	0.408	2.173	1.422	0.351	0.2242	0.169	0.258	0.57	0.617	0.551	1.824	0.665	0.846	0.461	0.462	0.715	1.032	2.852	1.895	0.486	0.925	0.522
A-1627	356.4	358.3	440.079	442.087	206.02	8951.83	1	1	Tier 3 one-reaction											0	5	158	0.3636	0.8715	0.9748	0.8127	0.3289	0.4258	0.535	0.875	0.662	1.21	0.3606	0.4399	1.863	1.43	1.993	0.988	0.505	0.3439	0.688	1.72	0.914	1.563	0.756	0.2515	1.694	0.698	1.354
A-1597	356.4	358.3	519.228	521.233	285.17	5953.5	1	1	Tier 3 one-reaction											0	3	85	0.0606	0.815	0.854	0.9	0.433	0.598	1.215	1.105	0.418	0.565	0.3087	0.499	0.711	0.586	0.886	1.091	0.47	0.413	0.352	0.597	0.595	0.482	1.226	1.156	0.551	0.534	0.482
A-1623	356.4	358.3	341.622	343.629	215.127	5602.67	2	2	Tier 3 one-reaction											0	1	108	0.0909	0.747	0.9983	0.372	1.803	1.061	0.542	1.077	0.911	1.433	1.674	1.317	0.94	0.577	0.916	0.474	1.355	0.891	1.03	1.048	1.394	1.425	0.734	0.45	1.222	1.404	0.827
A-1618	356.4	358.3	486.158	488.164	252.1	5508.8	1	1	Tier 3 one-reaction											0	5	123	0.1818	0.7256	0.8116	0.6767	0.801	0.897	1.382	0.744	0.739	0.799	1.068	0.902	1.106	0.705	1.464	1.076	0.897	0.557	0.733	0.882	0.609	0.665	0.955	0.931	0.888	0.514	0.415
A-1601	356.4	358.3	328.114	330.12	188.111	14693.6	2	2	Tier 3 only two-reaction											0	0	15	0.0909	0.782	0.945	0.789	1.656	2.599	1.194	1.587	1.632	1.554	1.407	1.755	1.563	1.632	1.143	0.884	1.331	1.551	1.716	1.738	1.377	1.93	0.949	1.039	1.601	1.485	1.462
A-1625	356.4	358.3	335.622	337.628	101.564	62717.4	1	1	Unidentified														0	0.877	0.828	0.962	0.318	0.561	1.907	1.637	0.416	0.52	0.372	0.533	0.608	0.488	0.666	1.848	0.691	0.827	0.699	0.698	0.792	0.774	2.289	2.591	0.49	0.615	0.76
A-1629	357.4	359.3	335.622	337.628	203.127	142616	2	2	Tier 1	AN01338001	HMDB0028951	Lysyl-Glycine	0.13	1.6									0	1.066	0.878	0.967	0.318	0.545	1.907	1.681	0.416	0.484	0.372	0.533	0.598	0.488	0.664	1.848	0.635	0.776	0.583	0.673	0.681	0.588	2.289	2.591	0.49	0.615	0.72
A-1617	357.4	359.3	327.114	329.121	186.112	258971	2	2	Tier 3 one-reaction											0	3	96	0.1515	0.307	0.3434	0.2863	1.356	1.675	0.899	1.148	1.056	1.15	0.903	1.319	0.914	0.895	0.708	0.596	0.875	1.082	0.825	0.565	0.963	1.165	0.572	0.826	1.013	0.995	0.696
A-1624	357.4	359.3	434.175	436.182	200.117	46103.7	1	1	Tier 3 one-reaction											0	11	174	0	1.014	0.97	0.89	0.618	0.582	1.851	1.94	0.699	0.76	0.62	0.592	0.847	0.675	1.087	1.635	0.661	0.408	0.66	0.656	0.617	0.55	1.34	1.187	0.584	0.677	0.209
A-1622	357.4	359.3	465.127	467.134	231.069	9732.8	1	1	Tier 3 one-reaction											0	4	124	0.1818	0.9595	1.0732	0.8947	0.899	0.976	0.923	0.899	1.197	1.193	1.122	1.253	1.122	1.229	1.06	1.033	1.278	0.965	1.194	1.279	0.896	0.85	0.957	0.686	0.894	1.147	0.846
A-1632	357.4	359.3	354.068	356.073	120.009	45293.9	1	1	Tier 3 only two-reaction											0	0	23	0.0606	0.921	0.9864	0.8224	0.682	0.719	0.42	0.944	2.866	0.835	0.761	0.753	0.866	0.923	0.786	0.35	0.74	0.878	0.729	0.751	0.813	1.102	0.581	0.411	0.958	0.902	0.989
A-T338	357.8	360.1	425.116	427.125	191.058	6774	1	1	Tier 1	AN01180000	HMDB0000763	5-Hydroxyindoleacetic acid	1.55	7.7									0.0909	0.78	0.633	0.775	0.757	1.316	0.729	0.91	1.169	1.215	1.062	1.291	1.338	1.07	1.192	0.718	1.213	0.806	1.177	1.05	1.487	1.613	0.67	0.711	0.918	1.384	1.165
A-1638	358.4	360.3	373.086	375.092	139.027	165106	1	1	Tier 1	AN00487003	C01020	6-Hydroxynicotinic acid	0.77	2.5									0	0.929	1.07	1.042	0.661	0.472	2.055	2.027	0.421	0.497	0.374	0.375	0.546	0.554	0.933	2.049	0.479	0.46	0.542	0.592	0.773	0.7	1.771	1.754	0.617	0.529	0.807
A-T548	358.4	361	385.121	387.13	151.063	5696	1	1	Tier 2						BM00638000		(E)-4-Hydroxyphenylacetaldehyde oxime/(Z)-[(4-Hydroxyphenyl)Acetaldehyde Oxime]	0.09	15.5				0	1.695	1.874	1.479	1.242	1.336	0.734	0.852	1.197	1.576	1.19	1.67	1.123	1.357	1.097	0.646	1.224	0.927	1.32	1.63	1.181	1.409	1.085	0.725	1.613	1.503	1.327
A-1631	358.4	360.4	425.115	427.124	191.057	8506.6	1	1	Tier 2						AN01180000	C05635	Isomer 1 of 5-Hydroxyindoleacetic acid	2.54	8.7				0.0909	0.9	0.789	0.853	1.177	1.362	0.875	1.109	1.186	1.408	1.428	1.558	1.235	1.496	1.243	0.964	1.28	0.868	1.06	0.964	1.285	1.519	0.815	0.767	1.049	1.454	1.253
A-1635	358.4	360.3	378.148	380.156	288.179	18975.3	2	2	Tier 3 one-reaction											0	2	40	0	0.9	1.127	0.853	0.636	0.568	2.291	1.83	0.402	0.626	0.518	0.517	0.744	0.504	1.358	2.585	0.452	0.347	0.524	0.406	0.409	0.347	1.721	1.378	0.39	0.42	0.255
A-1633	358.4	360.3	559.003	561.01	324.945	10890.1	1	1	Tier 3 only two-reaction											0	0	17	0.1515	1.781	1.9921	1.6609	1.23	2.24	0.846	0.91	2.065	2.76	2.511	2.428	2.362	4.001	2.592	1.335	2.49	2.105	2.744	2.946	1.602	2.211	0.809	0.683	2.301	2.272	3.145
A-1639	358.4	360.3	319.111	321.118	85.0526	35862.9	1	1	Tier 3 zero-reaction											1	16	304	0.0909	1.14	1.074	0.873	0.939	1.163	1.13	1.031	0.938	0.904	0.822	0.944	0.874	0.896	0.842	0.829	0.929	1.241	0.981	0.866	1.146	1.267	0.973	0.994	1.074	1.164	1.275
A-1643	358.4	360.4	322.074	324.081	88.0159	17097.7	1	1	Tier 3 zero-reaction											2	30	481	0	0.973	0.96	0.832	0.82	1.066	0.711	0.908	0.938	0.925	0.947	0.899	1.163	1.059	1.089	0.65	0.939	1.135	1.03	0.919	1.139	1.111	0.782	0.559	0.881	1	0.887
A-1644	359.4	361.4	365.153	367.16	131.095	119883	1	1	Tier 2						AN00410000	C00123	Isomer 1 of Leucine	0.71	36.1				0	0.98	0.879	0.908	1.388	1.269	1.1	1.192	1.272	1.309	1.26	1.416	0.843	0.931	1.057	0.975	1.177	0.812	1.097	1.023	1.04	0.834	0.743	0.801	1.089	0.912	0.622
A-1640	359.4	361.4	396.111	398.118	324.106	25171.9	2	2	Tier 3 one-reaction											0	31	528	0	0.852	0.867	1.14	0.844	0.68	0.936	0.91	0.517	0.678	0.432	0.598	0.674	0.884	0.802	1.147	0.822	1.016	0.96	0.725	0.627	0.885	0.916	1.071	0.816	0.674	0.927
A-1647	359.4	361.4	478.19	480.197	244.132	16972.7	1	1	Tier 3 one-reaction											0	7	177	0.1818	0.2886	0.3228	0.2692	0.589	1.762	0.904	0.674	1.408	0.927	1.099	0.97	1.1	0.582	1.076	0.942	0.568	0.582	0.735	0.504	0.731	0.59	0.605	0.985	0.551	0.737	0.494
A-1654	359.4	361.4	527.258	529.265	293.2	14067.9	1	1	Tier 3 one-reaction											0	7	76	0.1818	0.1487	0.1663	0.1387	1.077	1.132	0.729	1.015	1.332	0.953	1.304	0.977	0.925	0.376	1.35	1.51	0.867	0.653	0.825	0.462	0.945	0.494	0.728	0.957	0.498	0.775	0.255
A-1642	359.4	361.4	540.097	542.103	306.038	11566.7	1	1	Tier 3 one-reaction											0	6	165	0.1818	0.1863	0.2084	0.1737	0.877	0.843	0.58	0.418	1.494	0.777	1.936	0.887	0.912	0.718	1.147	0.316	0.942	2.018	1.036	0.403	0.786	0.672	0.343	0.17	0.834	0.667	0.8
A-1645	359.4	361.4	331.111	333.119	97.0525	7933.6	1	1	Tier 3 one-reaction											0	8	244	0.2727	9.9937	11.1778	7.1371	6.7311	0.851	6.4645	0.811	0.867	0.828	0.674	0.998	0.672	0.829	0.699	6.4754	0.99	0.644	1.031	1.047	1.612	1.03	0.92	1.177	1.489	0.881	1.944
A-1641	360.4	362.4	402.101	404.108	168.043	28541	1	1	Tier 2						BM00856008	C06672	Isomer 1 of Vanillic acid	1.53	0				0	1.291	1.343	0.986	0.474	0.92	1.559	1.2	0.643	0.76	0.647	0.681	0.643	0.508	0.526	0.958	0.543	0.654	0.672	0.704	0.599	0.867	1.72	1.969	0.749	0.752	0.741
A-1650	360.4	362.4	392.1	394.105	316.082	5828	2	2	Tier 3 one-reaction											0	14	377	0.2424	0.9185	1.0273	0.8565	2.614	2.208	0.364	0.973	1.066	1.097	1.052	1.55	1.082	1.364	1.284	0.696	1.169	0.917	0.716	1.145	1.117	1.165	0.5403	0.4545	1.153	1.003	1.069
A-1656	360.4	362.4	391.133	393.139	157.074	11472	1	1	Tier 3 zero-reaction											2	28	382	0.1212	1.372	1.431	1.2266	1.255	1.746	0.757	1.338	1.102	2.101	1.724	1.397	1.331	2.008	1.454	1.065	1.377	1.329	2.04	2.171	1.254	1.519	0.963	0.888	2.041	1.331	1.462
A-1648	360.4	362.4	361.109	363.115	254.101	9701.38	2	2	Tier 3 zero-reaction											1	14	439	0.1515	0.8226	0.92	0.7671	0.907	0.808	0.903	0.948	0.798	1.1	1.079	1.021	1.055	0.818	1.105	0.987	0.813	0.874	0.978	0.862	0.918	0.676	0.969	0.9	0.742	0.747	0.681
A-1657	361.4	363.4	462.203	464.213	228.145	34596	1	1	Tier 1	AN01688002		Prolyl-Isoleucine	4.98	3.2									0.0303	5.685	3.714	2.929	0.51	0.563	1.764	1.654	0.506	0.522	0.497	0.519	0.72	0.47	0.747	1.728	0.495	0.444	0.517	0.556	0.587	0.534	1.865	1.913	0.446	0.529	0.44
A-1658	361.4	363.4	354.101	356.107	240.085	38986.7	2	2	Tier 3 one-reaction											0	29	476	0.0909	0.9635	1.0777	0.8985	1.247	1.142	0.843	0.984	1.168	1.337	1.269	1.267	1.106	0.96	0.987	0.828	0.946	0.99	0.896	0.787	1.168	1.504	0.61	0.583	0.822	1.137	0.969
A-1646	361.4	363.4	450.122	452.129	432.128	12718.7	2	2	Tier 3 one-reaction											0	15	378	0.1515	0.3654	0.641	0.3408	0.96	1.001	0.906	0.931	1.115	0.82	0.977	0.958	0.958	0.846	1.004	0.593	1.178	1.279	1.004	0.773	1.039	0.838	0.897	0.701	0.755	1.034	0.626
A-1660	361.4	363.4	336.057	338.062	101.999	22516.6	1	1	Tier 3 only two-reaction											0	0	27	0.0606	0.3598	0.96	0.3355	0.963	0.948	0.363	0.936	0.874	1.142	1.061	1.081	1.018	1.674	0.884	0.302	1.308	1.463	1.144	0.86	0.931	1.576	0.39	0.472	1.25	1.088	0.834
A-1659	361.4	363.4	379.169	381.175	145.11	21726.3	1	1	Tier 3 zero-reaction											1	19	300	0.0909	0.782	0.721	0.737	1.741	1.176	0.599	1.063	1.408	1.21	1.407	1.139	1.11	1.225	1.278	0.561	1.491	1.381	1.095	0.973	1.249	0.97	0.386	0.308	1.169	1.243	0.726
A-1649	361.5	363.4	335.106	337.113	101.048	29076.9	1	1	Tier 3 one-reaction											0	29	443	0	0.49	0.482	0.315	0.897	1.36	0.524	0.667	0.887	1.497	1.131	1.058	0.885	1.29	0.974	0.619	1.005	0.856	1.326	1.582	0.976	1.002	0.649	0.574	1.188	1.01	1.197
A-1651	361.5	363.4	400.161	402.168	332.206	14175.7	2	2	Tier 3 one-reaction											0	1	31	0	0.785	0.732	1.113	0.524	0.551	1.753	1.329	0.477	0.495	0.53	0.573	0.874	0.651	1.18	1.848	0.604	0.475	0.601	0.534	0.478	0.434	1.532	1.61	0.545	0.626	0.433
A-1652	361.5	363.4	399.154	401.161	330.19	7714.6	2	2	Tier 3 only two-reaction											0	0	38	0	0.792	0.711	0.802	0.408	0.451	1.218	1.25	0.479	0.53	0.472	0.487	0.704	0.637	0.996	1.282	0.604	0.458	0.501	0.55	0.451	0.507	1.312	1.222	0.437	0.396	0.349
A-T305	361.7	365.5	414.102	416.107	180.042	6096	1	1	Tier 2						AN01019003	HMDB0032057	trans-2,3-Dihydroxycinnamic acid	4.31	29.2				0.1515	1.204	0.8475	0.7066	1.301	0.93	1.119	1.222	0.926	1.426	1.059	1.218	1.183	1.243	1.207	1.139	1.21	1.03	1.098	1.67	1.13	1.146	1.19	1.288	1.08	1.101	1.445
A-1663	362.5	364.4	415.096	417.103	181.038	12240.2	1	1	Tier 2						AN01032000	C06050	2-Methyl-3-hydroxy-5-formylpyridine-4-carboxylic acid	1.77	66.3				0.0606	0.965	1.0206	0.8509	1.233	0.616	0.804	0.901	0.586	0.874	0.679	0.723	1.543	1.234	1.106	0.444	1.06	1.031	1.276	1.294	1.897	1.546	0.59	0.485	1.309	1.283	1.149
A-1664	362.5	364.4	347.07	349.076	113.011	34463	1	1	Tier 3 one-reaction											0	1	169	0	0.999	1.191	0.816	1.275	1.035	0.731	0.949	0.929	0.983	1.111	0.934	0.972	0.8	0.833	0.621	0.822	1.109	0.802	0.884	1.056	1.032	0.616	0.604	0.978	1.027	0.861
A-1665	362.5	364.4	406.18	408.186	172.121	32872	1	1	Tier 3 one-reaction											0	6	149	0.0606	1.012	0.3872	0.0647	0.907	0.813	2.565	2.335	0.68	0.913	0.721	0.73	1.1	0.887	1.089	2.039	0.753	0.766	0.802	0.75	0.809	0.786	2.101	2.353	0.687	0.741	0.593
A-1661	362.5	364.4	355.126	357.134	242.136	8439	2	2	Tier 3 one-reaction											0	3	129	0.0303	1.022	1.148	0.829	0.944	1.304	2.022	2.351	1.164	1.666	1.183	1.443	1.796	1.721	1.521	1.861	1.819	2.178	2.399	1.85	1.501	2.771	3.013	2.666	1.444	3.132	3.263
A-1662	362.5	364.4	329.088	331.094	190.059	5519.5	2	2	Tier 3 zero-reaction											1	15	309	0.0303	0.978	1.464	1.4934	0.644	0.893	0.952	1.074	0.547	0.692	0.605	0.765	0.779	0.527	0.879	1.206	0.757	0.697	0.803	0.992	0.942	1.045	1.046	1.195	0.749	0.814	0.711
A-1668	366.5	368.5	368.1	370.108	268.084	31942.9	2	2	Tier 3 one-reaction											0	5	113	0.2424	0.5167	0.578	0.4819	0.1313	0.399	1.332	0.846	0.1595	0.1909	0.1439	0.278	0.318	0.447	0.45	1.48	0.349	0.516	0.1711	0.2023	0.483	0.705	1.668	2.588	0.263	0.73	0.345
A-1667	366.5	368.5	665.17	667.177	431.112	16067.6	1	1	Tier 3 one-reaction											0	13	316	0.1212	0.2878	0.322	0.2684	0.703	0.793	0.375	0.565	0.889	0.981	1.198	1.18	1.754	1.486	1.294	0.62	1.298	1.282	1.168	1.375	1.133	0.91	0.406	0.263	1.234	0.982	0.908
A-1666	366.5	368.5	334.075	336.082	100.017	555255	1	1	Tier 3 only two-reaction											0	0	1	0.0909	0.0041	0.0051	0.3303	0.503	1.221	0.361	0.573	0.743	1.301	0.93	1.137	0.617	0.972	0.558	0.482	0.525	0.666	0.991	1.195	0.56	0.782	0.384	0.443	0.784	0.684	1.123
A-1683	367.5	369.5	387.103	389.11	153.045	12359.6	1	1	Tier 2						AN00657007	C01270	Isomer 1 of 3-Hydroxy-2-methylpyridine-5-carboxylic acid	5.45	40.6				0.1212	1.1274	1.261	1.0513	1.321	0.741	1.118	1.157	1.028	1.272	1.052	0.949	1.232	1.279	1.46	0.921	1.222	1.147	1.251	1.341	1.557	1.558	1.027	0.823	1.416	1.289	1.375
A-1670	367.5	369.5	665.671	667.678	431.613	16113.1	1	1	Unidentified														0.1515	0.3718	0.4159	0.3467	0.758	0.743	0.427	0.617	1.111	1.051	1.295	1.156	2.054	1.578	1.493	0.677	1.565	1.467	1.404	1.578	1.466	1.221	0.468	0.339	1.312	1.046	1.027
A-1671	367.6	369.6	478.239	480.245	244.18	55795.8	1	1	Tier 1	AN01878000	HMDB0028910	Isoleucyl-Isoleucine	3.74	2.5									0.0909	0.1007	0.1127	0.0939	0.342	0.496	1.923	1.326	0.548	0.395	0.437	0.447	0.746	0.513	1.17	1.994	0.613	0.239	0.577	0.487	0.402	0.329	1.639	1.442	0.309	0.45	0.173
A-1672	367.6	369.6	369.108	371.115	270.1	15479.5	2	2	Tier 1	AN02254000	HMDB0028755	Aspartyl-Histidine	4.45	0.1									0.2727	0.5381	0.6019	0.5018	1.011	0.762	0.78	1.026	0.909	0.7468	1.076	0.906	1.415	1.166	1.002	0.849	1.058	1.177	0.6697	0.989	1.291	1.124	0.761	0.551	0.8224	1.142	1.075
A-1669	367.6	369.6	408.124	410.131	174.066	68868.4	1	1	Tier 3 zero-reaction											2	18	345	0.1212	0.5517	0.6171	0.5145	1.905	1.084	0.772	0.936	1.274	1.312	1.364	1.111	1.434	1.23	1.421	0.9	1.233	1.375	1.086	1.123	1.361	1.167	0.598	0.57	1.166	1.36	0.989
A-T647	368.6	372	376.121	378.127	142.063	3904	1	1	Tier 2						BP00527000		Mesifurane (Enol Form)	0.05	45.6				0.3636	0.7529	0.8421	0.7021	1.666	0.9302	1.21	0.92	1.199	1.536	1.068	1.079	0.8087	1.04	1.161	0.4878	0.8824	0.773	0.937	1.1075	1.106	1.224	0.649	0.566	1.1507	1.0552	1.253
A-T1422	368.6	372	668.177	670.183	434.121	3816	1	1	Tier 2						BP04190009		2-(6-Oxo-1-Oxaspiro[2.5]Octa-4-Glucosyl)-6-Hydroxy-1-Benzofuran-3-One	5.74	25.2				0.1818	1.6476	1.8428	1.5365	2.064	3.206	1.552	1.804	2.007	3.16	2.094	2.43	2.22	2.872	2.338	1.64	2.6	1.89	1.925	2.433	2.54	2.375	1.764	1.086	1.755	2.947	2.031
A-1680	368.6	370.6	342.594	344.6	217.07	1.28575e+06	2	2	Tier 3 one-reaction											0	4	210	0.1818	0.5509	0.6162	0.5137	1.949	0.997	0.774	0.895	1.144	1.29	1.442	1.084	1.392	1.167	1.369	0.879	1.315	1.393	1.093	1.103	1.367	1.097	0.585	0.502	1.202	1.233	0.906
A-1677	368.6	370.6	277.064	279.071	43.0061	241810	1	1	Tier 3 one-reaction											0	6	168	0.1515	0.5533	0.6189	0.516	1.937	1.003	0.783	0.892	1.193	1.269	1.405	1.114	1.363	1.162	1.404	0.889	1.254	1.353	1.076	1.092	1.348	1.152	0.577	0.505	1.248	1.303	0.897
A-1674	368.6	370.6	355.127	357.133	242.137	10539.5	2	2	Tier 3 one-reaction											0	3	129	0.0606	0.868	1.12	0.821	1.038	1.004	1.484	1.671	0.958	1.522	1.041	1.343	1.069	1.366	1.242	1.454	1.235	1.356	1.168	1.505	1.134	1.456	1.858	1.63	1.424	1.565	1.377
A-1673	368.6	370.6	602.153	604.159	368.094	8087	1	1	Tier 3 one-reaction											0	9	257	0.1818	0.8845	0.9893	0.8248	0.71	0.834	0.461	0.751	0.896	1.033	1.137	1.184	1.797	1.43	1.388	0.672	1.287	1.255	1.341	1.623	1.058	1.133	0.503	0.333	1.352	1.261	1.13
A-1675	368.6	370.6	473.139	475.145	239.081	6943.5	1	1	Tier 3 one-reaction											0	29	550	0.1818	0.7196	0.8049	0.6711	2.41	0.83	2.088	0.54	1.555	0.997	2.176	1.086	0.641	0.821	1	1.601	0.778	1.08	0.685	1.051	0.748	0.657	0.545	0.882	1.1	1.247	0.812
A-1710	369.6	371.6	356.627	358.634	245.137	23983.1	2	2	Tier 2						AN01890006		Valyl-gamma-Glutamic acid	0.04	15.9				0	1.302	1.18	1.067	0.606	0.68	2.066	1.581	0.592	0.666	0.678	0.672	0.905	0.613	0.9	1.745	0.763	0.69	0.582	0.688	0.742	0.701	2.207	2.231	0.599	0.759	0.691
A-1693	369.6	371.6	365.154	367.16	131.095	80431.7	1	1	Tier 2						AN00410000	C00123	Isomer 2 of Leucine	1.49	46.3				0.0909	0.99	0.897	0.917	1.434	1.265	1.063	1.136	1.329	1.369	1.272	1.379	0.866	0.955	1.061	0.934	1.153	0.808	1.088	1.05	1.009	0.85	0.714	0.774	1.123	0.904	0.634
A-1676	369.6	371.6	425.118	427.125	191.059	17651.4	1	1	Tier 2						AN01180000	C05635	Isomer 2 of 5-Hydroxyindoleacetic acid	2.69	19.9				0.0606	0.74	0.607	0.837	0.774	1.021	0.587	0.773	0.995	1.219	0.911	1.072	1.162	0.761	1.011	0.541	0.977	0.753	1.082	0.801	1.03	1.111	0.496	0.47	0.845	1.009	1.028
A-1692	369.6	371.6	396.111	398.118	324.106	71621	2	2	Tier 3 one-reaction											0	31	528	0	0.669	0.68	0.744	0.918	0.622	0.934	1.04	0.429	0.742	0.375	0.495	0.659	1.128	1.095	1.245	0.989	1.056	0.991	0.659	0.527	0.84	0.812	1.203	1.04	0.689	0.942
A-1688	369.6	371.6	467.068	469.073	233.01	40820.1	1	1	Tier 3 one-reaction											0	3	113	0.1515	0.303	0.3389	0.2826	0.869	1.214	0.42	0.446	1.129	0.954	1.251	1.218	1.149	1.528	1.089	0.609	1.158	1.283	1.113	1.25	0.849	0.887	0.329	0.34	1.217	0.961	0.975
A-1690	369.6	371.6	305.593	307.599	143.069	6421.2	2	2	Tier 3 one-reaction											0	7	228	0.0909	1.041	1.167	0.895	1.671	0.925	1.32	1.144	1.056	0.977	0.598	0.7	1.039	1.474	1.141	0.82	1.116	1.534	0.531	0.778	1.28	1.558	1.065	0.637	0.689	0.927	0.846
A-1687	369.6	371.6	446.14	448.144	424.163	4043	2	2	Tier 3 one-reaction											0	4	291	0.2121	1.1234	1.2565	1.0476	1.112	1.388	1.131	0.939	0.96	1.599	0.5372	0.865	1.621	1.434	1.966	0.859	1.281	1.071	1.551	1.822	1.412	0.6707	1.113	0.751	1.595	1.02	1.402
A-1689	369.6	371.6	320.094	322.102	86.0359	15341.1	1	1	Tier 3 only two-reaction											0	0	1	0	0.823	0.837	0.631	0.984	1.062	0.601	0.497	1.008	0.935	0.916	0.921	0.773	0.79	0.53	0.611	0.659	0.635	0.815	0.907	0.589	0.687	0.48	0.746	0.588	0.657	0.75
A-1686	369.6	371.6	293.587	295.594	119.058	5573.8	2	2	Tier 3 zero-reaction											3	35	512	0.1818	1.0604	1.1861	0.9889	1.012	1.562	0.522	0.834	1.17	1.787	1.484	1.491	1.325	1.821	1.325	0.603	1.187	1.099	1.537	1.752	1.167	0.885	0.558	0.624	1.499	1.327	1.625
A-1685	369.6	371.6	552.637	554.644	318.579	7280.22	1	1	Unidentified														0.1515	0.5737	0.6417	0.535	0.426	0.78	0.603	0.521	1.215	0.827	0.87	0.648	0.58	0.526	1.012	0.394	0.425	1.197	0.568	0.178	0.502	0.448	0.453	0.146	1.246	0.74	0.756
A-1704	370.6	372.6	476.161	478.167	242.102	7937	1	1	Tier 1	AN01852001	HMDB0029041	Seryl-Histidine	2.2	1.2									0.0909	0.839	0.929	0.999	0.373	0.531	1.02	1.24	0.548	0.616	0.402	0.796	1.038	0.763	1.028	1.765	0.855	0.971	0.812	1.057	1.048	0.981	2.271	0.967	0.663	1.132	1.121
A-1691	370.6	372.6	392.104	394.111	316.092	32061.8	2	2	Tier 3 one-reaction											0	23	515	0.1515	0.3238	0.3622	0.302	1.688	0.906	0.508	0.604	0.888	0.96	0.933	0.869	1.207	1.185	1.06	0.542	0.543	1.022	1.235	0.976	1.334	1.139	0.428	0.295	0.854	1.153	0.978
A-1697	370.6	372.6	466.144	468.15	232.085	31551.9	1	1	Tier 3 one-reaction											0	12	185	0.0303	1.566	1.031	1.737	0.301	0.817	0.562	0.473	0.53	0.429	0.618	0.714	0.333	0.33	0.256	0.367	0.5	0.52	0.461	0.441	0.626	0.533	0.39	0.506	0.513	0.506	0.723
A-1694	370.6	372.6	507.217	509.223	273.158	14710.5	1	1	Tier 3 one-reaction											0	17	197	0.0606	0.1663	0.186	0.1551	0.452	1.47	1.069	0.685	1.284	0.839	1.267	0.573	1.024	0.8	1.306	1.622	0.674	0.515	0.923	0.576	0.47	0.541	0.898	1.146	0.318	0.721	0.665
A-1702	370.6	372.6	440.164	442.171	206.106	12296.4	1	1	Tier 3 one-reaction											0	22	213	0.1212	0.4737	0.5299	0.4418	0.675	0.619	3.044	2.21	0.516	0.62	0.496	0.577	0.74	0.445	0.895	2.122	0.493	0.474	0.45	0.553	0.509	0.466	2.09	2.245	0.542	0.531	0.401
A-1696	370.6	372.6	377.141	379.147	286.165	13507.2	2	2	Tier 3 only two-reaction											0	0	86	0.0606	3.0741	0.865	0.834	0.563	0.433	1.685	1.513	0.538	0.731	0.582	0.537	0.651	0.582	1.248	2.649	0.493	0.351	0.602	0.447	0.669	0.443	1.34	1.022	0.437	0.444	0.4
A-1705	370.6	372.6	422.091	424.098	188.032	118164	1	1	Tier 3 zero-reaction											1	15	235	0.0606	0.3406	0.381	0.3176	0.631	0.883	0.775	0.674	0.875	1.203	0.926	1.072	0.893	0.741	0.7	0.78	0.499	0.531	0.902	0.919	0.762	0.837	0.613	0.721	0.672	0.644	0.972
A-1695	370.6	372.6	293.132	295.139	59.074	19302	1	1	Tier 3 zero-reaction											1	15	233	0	1.091	1.009	0.892	0.798	1.052	1.979	1.429	0.953	1.044	0.973	0.788	0.902	0.799	1.099	1.749	0.793	0.831	0.759	0.873	0.991	1.124	1.527	2.139	1.201	0.96	0.968
A-1699	370.6	372.6	307.619	309.625	147.121	7645.6	2	2	Unidentified														0	0.945	0.967	1.192	0.637	0.752	2.484	2.859	0.746	0.774	0.896	0.643	1.077	0.499	1.181	2.329	0.85	0.793	0.836	0.691	1.103	0.795	2.696	3.577	0.73	0.744	1.012
A-1708	371.6	373.6	342.63	344.636	217.143	364731	2	2	Tier 1	AN01534001	HMDB0028944	Lysyl-Alanine	0.03	0.2									0	1.079	0.909	0.956	0.269	0.483	2.015	1.446	0.366	0.354	0.364	0.466	0.583	0.437	0.711	1.87	0.528	0.506	0.493	0.526	0.475	0.473	2.149	2.467	0.368	0.515	0.45
A-1707	371.6	373.6	478.238	480.244	244.179	46631.6	1	1	Tier 1	AN01878003	HMDB0028933	Leucyl-Leucine	1.19	0.4									0.0303	1.592	1.435	0.0479	0.402	0.457	1.768	1.313	0.553	0.434	0.535	0.411	0.74	0.52	1.24	2.022	0.634	0.223	0.637	0.485	0.416	0.323	1.572	1.51	0.293	0.443	0.119
A-1703	371.6	373.7	356.036	358.041	121.977	851791	1	1	Tier 3 one-reaction											0	1	61	0	0.84	0.855	0.737	0.791	0.939	0.654	0.854	0.848	0.832	0.853	0.833	1.149	0.911	0.974	0.58	0.847	0.981	0.901	0.835	1.11	0.96	0.739	0.513	0.745	0.897	0.801
A-1700	371.6	373.7	306.619	308.625	145.121	66908.4	2	2	Tier 3 one-reaction											0	3	76	0	0.933	0.837	1.313	0.537	0.59	2.986	2.213	0.576	0.698	0.674	0.633	0.837	0.547	1.023	1.902	0.751	0.703	0.629	0.638	0.901	0.687	2.624	3.423	0.585	0.712	0.568
A-1719	371.6	373.6	335.106	337.113	101.048	25764.9	1	1	Tier 3 one-reaction											0	29	443	0	0.752	0.855	0.679	0.902	1.426	0.535	0.683	0.928	1.53	1.224	1.119	0.921	1.318	0.966	0.591	1.117	0.937	1.333	1.589	0.922	1.105	0.631	0.567	1.225	1.055	1.335
A-1701	371.6	373.7	319.111	321.118	85.0527	19266	1	1	Tier 3 zero-reaction											1	16	304	0	1.085	1.107	0.898	0.93	1.135	1.096	1.016	0.916	0.928	0.746	0.934	0.925	0.898	0.776	0.767	0.93	1.23	1.02	0.96	1.135	1.259	0.934	0.993	1.075	1.209	1.195
A-1706	371.6	373.6	406.107	408.118	172.049	13785.5	1	1	Tier 3 zero-reaction											1	14	302	0.1212	0.0495	1.434	0.946	0.687	0.834	0.336	0.497	0.604	0.651	0.464	0.712	0.768	0.91	0.617	0.285	0.264	0.727	0.74	0.756	0.812	0.957	0.315	0.184	0.579	0.784	0.813
A-1713	372.6	374.7	299.119	301.126	130.122	446271	2	2	Tier 1	AN00401000	C00179	Agmatine	0.06	1.1									0.0606	0.2263	0.2531	0.211	1.808	0.838	0.354	0.374	1.198	1.09	1.492	1.35	1.548	1.186	1.194	1.126	1.201	0.907	1.082	1.508	0.73	0.797	0.245	0.287	0.785	0.926	0.744
A-1721	372.6	374.7	362.116	364.123	256.116	9133.5	2	2	Tier 1	AN02050001	HMDB0028895	Histidinyl-Threonine	1.38	0.3									0.1212	0.722	0.671	0.715	0.334	0.621	1.212	1.199	0.494	0.7834	0.45	0.517	0.758	0.635	0.791	1.128	0.807	0.686	0.755	0.875	0.752	0.688	1.711	1.184	0.628	0.8	0.82
A-1709	372.6	374.7	326.106	328.113	184.096	55453	2	2	Tier 3 one-reaction											0	6	234	0.0606	0.076	0.061	0.062	0.751	1.326	1.142	0.946	0.604	0.99	0.672	0.745	0.864	1.067	0.785	1.434	0.746	0.859	0.928	0.701	0.975	1.239	1.013	1.758	0.834	1.02	1.076
A-1718	372.6	374.7	290.606	292.613	113.095	7289.43	2	2	Tier 3 one-reaction											0	3	110	0.0909	0.8885	0.9938	0.8286	1.815	0.613	0.312	0.379	1.03	1.054	1.477	1.371	1.596	1.12	1.321	1.229	1.349	0.93	1.362	1.62	0.834	1.043	0.245	0.298	0.932	0.983	0.645
A-1720	372.6	374.7	391.157	393.162	314.197	15424.4	2	2	Tier 3 only two-reaction											0	0	81	0.0909	1.043	0.758	0.839	0.287	0.305	2.49	1.688	0.496	0.291	0.279	0.305	0.356	0.294	0.836	3.72	0.302	0.242	0.266	0.301	0.277	0.323	1.795	1.368	0.53	0.296	0.215
A-1724	372.6	374.7	533.243	535.251	299.185	9664.46	1	1	Tier 3 only two-reaction											0	0	58	0	1.259	1.015	0.991	0.969	0.556	1.161	1.091	0.506	0.605	0.502	0.432	0.747	0.852	1.336	1.048	0.898	0.555	0.581	0.513	0.738	0.622	0.923	0.971	0.495	0.612	0.318
A-1716	372.6	374.7	300.119	302.125	132.122	44799.7	2	2	Unidentified														0.0909	0.2759	0.3085	0.2572	1.739	0.945	0.428	0.377	1.209	1.241	1.514	1.666	1.731	1.207	1.283	1.057	1.392	1.046	1.342	1.766	0.83	0.917	0.299	0.344	0.99	1.154	0.835
A-1735	373.7	375.7	396.094	398.1	162.036	122698	1	1	Tier 2						AN00767000	C15606	1,2-Dihydroxy-5-(methylthio)pent-1-en-3-one	1.3	37.2				0	1.085	1.066	0.796	0.891	1.189	0.815	0.867	1.063	1.232	1.115	1.032	1.228	1.114	1.183	0.92	1.106	1.385	1.119	0.942	1.16	1.178	0.712	0.781	0.958	1.146	1.002
A-1728	373.7	375.7	480.159	482.166	246.101	15906.9	1	1	Tier 1	AN01902001	HMDB0028726	Asparaginyl-Asparagine	9.29	9.5									0.0303	1.394	2.028	1.569	0.772	1.135	1.042	0.879	1.616	0.867	0.887	0.646	1.004	0.554	0.693	1.083	0.827	0.91	0.942	0.588	0.789	1.034	0.917	0.907	1.169	1.025	0.852
A-1727	373.7	375.7	418.18	420.188	184.122	22678.2	1	1	Tier 3 one-reaction											0	5	119	0	1.098	0.987	1.065	0.414	0.38	1.833	1.84	0.313	0.333	0.234	0.332	0.423	0.492	0.594	1.925	0.461	0.573	0.405	0.632	0.462	0.589	2.026	2.439	0.357	0.558	0.611
A-1722	373.7	375.7	319.075	321.082	85.0164	17823.5	1	1	Tier 3 one-reaction											0	5	164	0.1212	0.1057	1.504	0.0816	0.98	0.606	0.447	0.694	0.596	1.325	0.53	0.797	1.559	1.327	1.116	0.432	1.044	0.474	1.06	1.677	1.396	1.637	0.477	0.416	0.978	1.116	2.043
A-1725	373.7	375.7	474.17	476.176	240.111	5762.44	1	1	Tier 3 one-reaction											0	18	352	0.1818	0.6457	0.7222	0.6021	1.116	1.136	0.353	1.002	0.585	0.555	0.314	0.32	0.74	0.553	0.594	0.189	0.833	0.437	0.384	0.95	2.743	2.139	0.345	0.422	2.34	0.828	4.439
A-1726	373.7	375.7	334.614	336.621	100.556	12981.9	1	1	Unidentified														0	0.646	0.577	0.711	1.084	0.831	1.078	1.453	0.709	0.828	0.963	0.846	0.94	1.114	0.953	1.089	1.08	1.159	0.944	1.073	1.386	1.049	1.117	1.386	0.745	0.999	0.985
A-1733	374.7	376.7	342.056	344.062	107.998	1184390	1	1	Tier 3 one-reaction											0	2	55	0	1.059	1.14	0.805	0.761	1.105	0.395	0.769	0.774	1.382	0.909	0.948	1.019	1.442	1.113	0.644	0.996	0.687	1.254	1.695	0.735	1.111	0.564	0.487	0.839	0.902	1.43
A-1729	374.7	376.8	329.095	331.102	95.0369	11362.3	1	1	Tier 3 one-reaction											0	5	225	0	1.072	0.827	1.054	0.984	1.111	0.692	0.734	1.415	1.122	0.911	0.986	1.24	1.802	1.099	0.6	1.353	1.351	1.287	1.228	1.293	1.342	0.766	0.902	1.702	1.356	1.123
A-1748	374.7	376.8	407.169	409.176	346.222	12235.5	2	2	Tier 3 only two-reaction											0	0	24	0	0.876	1.004	0.784	0.639	0.648	1.991	1.507	0.623	0.599	0.512	0.633	0.841	0.637	1.367	1.939	0.67	0.468	0.673	0.787	0.66	0.631	1.792	1.857	0.551	0.686	0.446
A-1732	374.7	376.8	468.069	470.075	234.011	10001.7	1	1	Tier 3 only two-reaction											0	0	12	0	1.064	1.056	0.951	0.75	0.998	0.649	1.044	0.973	1.221	1.057	1.069	0.895	1.108	1.071	0.585	0.908	0.8	1.098	1.488	0.871	1.277	0.718	0.479	0.666	1.073	1.282
A-1739	374.7	376.7	393.149	395.155	159.09	93220.7	1	1	Tier 3 zero-reaction											6	42	444	0	0.84	1.121	0.937	0.412	0.743	0.952	0.78	1.625	1.035	0.863	0.787	1.037	0.867	0.576	1.037	0.814	0.896	1.071	1.05	0.621	1.067	1.12	1.237	0.774	0.768	1.456
A-1730	374.7	376.7	342.593	344.6	108.535	13136	1	1	Unidentified														0.1818	0.4757	0.5321	0.4436	1.295	0.805	0.565	0.603	0.927	0.958	1.071	0.929	1.028	0.912	1.056	0.672	1.035	1.076	0.929	1.007	1.245	0.879	0.542	0.44	0.909	1.032	0.826
A-T1109	375.4	377.5	548.138	550.145	314.079	19160	1	1	Tier 2						BP02903000		1,7-Dihydroxy-6,8-Dimethoxy-2-Methylanthraquinone	0.75	43.6				0.1515	0.5024	0.562	0.4685	1.051	0.892	0.949	0.7	1.527	0.972	1.423	1.22	1.195	0.834	1.257	0.8	0.83	1.289	0.857	0.804	0.904	0.795	0.467	0.42	0.875	0.955	0.941
A-1741	375.7	377.8	420.195	422.202	186.136	87847.3	1	1	Tier 3 one-reaction											0	4	105	0.0909	1.855	0.2585	0.2155	0.519	0.533	2.308	1.934	0.447	0.545	0.442	0.564	0.668	0.628	1.044	2.32	0.5	0.511	0.515	0.556	0.543	0.545	2.042	2.377	0.441	0.537	0.546
A-1740	375.7	377.8	440.126	442.132	412.135	20195.1	2	2	Tier 3 one-reaction											0	10	360	0.0909	0.3334	0.3729	0.3109	0.926	1.085	0.74	0.577	1.254	0.499	1.55	0.882	1.105	0.778	0.758	0.735	0.77	0.92	0.939	0.578	0.954	1.042	0.603	0.591	0.637	0.728	0.753
A-1750	375.7	377.8	546.053	548.059	311.994	14630.7	1	1	Tier 3 one-reaction											0	1	60	0	0.814	0.794	0.898	0.771	1.077	0.652	0.828	1.059	1.13	1.055	0.716	1.05	1.38	1.223	0.725	1.137	0.925	1.249	1.184	1.266	1.16	0.728	0.704	1.08	0.936	1.225
A-1734	375.7	377.8	303.116	305.121	69.0578	12378.4	1	1	Tier 3 one-reaction											0	2	183	0.0909	3.4301	4.1381	8.9292	1.351	1.22	1.051	1.091	1.254	1.364	1.437	1.347	0.92	0.865	1.144	0.789	1.109	0.819	1.153	1.036	1.064	0.854	0.78	1.015	1.089	1.049	0.7
A-1744	375.7	377.8	428.08	430.087	194.022	5631.33	1	1	Tier 3 one-reaction											0	5	165	0.1212	0.41	0.731	0.7009	0.872	0.541	0.635	1.111	0.871	1.02	0.619	1.089	1.076	1.004	1.37	0.64	0.71	0.613	0.842	0.56	0.861	1.244	0.743	0.572	1.056	0.974	0.958
A-1745	375.7	377.8	385.154	387.163	302.192	10431.7	2	2	Tier 3 only two-reaction											0	0	16	0.4848	0.933	1.203	1.007	0.8212	1.063	1.687	1.598	0.9976	1.194	0.9003	1.0982	0.9241	1.16	1.247	1.5	1.0083	0.8586	1.0707	1.2655	1.0542	1.124	1.666	1.899	1.3149	1.2058	1.1787
A-1742	375.7	377.8	294.096	296.102	120.074	11240.9	2	2	Unidentified														0.0606	0.921	0.829	1.041	0.477	1.045	0.656	0.629	0.423	1.099	0.79	1.082	1.368	1.893	1.823	1.222	2.032	1.478	1.785	1.716	1.429	1.122	1.036	0.944	1.616	1.426	1.869
A-T62	376.2	378.3	293.095	295.102	118.074	101046	2	2	Tier 1	AN00284000	HMDB0006284	2,4-Diaminobutyric acid	0.14	0									0.0606	0.82	0.756	0.926	0.44	0.721	0.625	0.504	0.491	0.914	0.786	0.947	1.003	1.709	1.379	0.986	1.729	1.224	1.465	1.555	1.072	1.007	0.951	0.803	1.448	1.207	1.606
A-T36	376.7	378.9	345.091	347.098	111.032	26145	1	1	Tier 1	AN00232001		2,6-Dihydroxypyridine	0.15	8.9									0	1.001	1.11	1.003	1.081	0.95	0.546	0.685	0.909	1.081	0.99	1.01	1.043	1.222	1.047	0.558	1.03	0.926	1.143	1.366	1.236	1.308	0.773	0.559	1.52	1.37	1.302
A-1747	376.7	378.9	512.222	514.228	278.164	13135.2	1	1	Tier 1	AN02385002	HMDB0028914	Isoleucyl-Phenylalanine	1.17	1.2									0.0606	0.8179	0.5232	0.941	0.418	0.474	1.6	1.283	0.542	0.504	0.621	0.523	0.715	0.499	1.143	1.745	0.548	0.174	0.644	0.484	0.394	0.371	1.368	1.429	0.296	0.472	0.151
A-1746	376.7	378.9	360.099	362.107	252.082	5570.8	2	2	Tier 3 one-reaction											0	6	87	0.0606	3.401	3.808	3.624	0.746	0.922	0.852	0.738	0.962	0.832	0.813	0.866	0.93	1.252	0.876	0.742	0.973	0.747	1.078	0.939	1.058	1.148	0.65	0.644	0.901	0.898	1.327
A-1761	377.7	379.9	446.15	448.156	212.091	7945.47	1	1	Tier 1	AN01460001	HMDB0028885	Histidinyl-Glycine	1.24	0.5									0.0909	0.6566	0.7345	0.6123	0.362	0.524	1.199	1.526	0.454	0.725	0.501	0.657	0.667	0.712	0.738	1.276	0.818	0.848	0.748	0.857	0.942	0.833	1.956	1.363	0.558	0.915	0.983
A-1756	377.7	379.9	366.635	368.642	265.154	117870	2	2	Tier 3 one-reaction											0	4	151	0.8182	0.94	0.848	0.982	0.5792	0.7498	0.3926	0.4931	0.7037	0.8423	0.6351	0.7746	0.6518	0.8183	0.6819	0.3932	0.7112	0.6056	0.7552	0.8927	0.7436	0.7929	0.5265	0.0082	0.9275	0.8506	0.8314
A-1752	377.7	379.9	407.2	409.207	173.142	32317	1	1	Tier 3 one-reaction											0	8	125	0.0909	2.615	2.948	3.867	0.273	0.879	1.493	1.043	0.827	0.696	0.608	0.702	0.736	0.837	0.72	1.412	0.717	0.935	0.464	1.051	0.838	1.016	2.363	2.792	0.506	0.989	1.193
A-1749	377.7	379.9	421.168	423.174	374.219	20562.2	2	2	Tier 3 one-reaction											0	1	185	0	1.046	0.976	0.953	0.749	0.511	2.206	1.682	0.681	0.687	0.585	0.689	0.953	0.86	1.536	2.091	0.829	0.572	0.726	0.775	0.789	0.672	1.947	1.723	0.715	0.79	0.657
A-1760	377.7	379.9	460.179	462.186	226.121	12133.4	1	1	Tier 3 one-reaction											0	2	131	0.1212	0.8306	0.929	0.7745	0.624	2.009	1.16	0.719	1.639	1.022	1.143	1.06	1.265	0.871	1.887	1.208	0.837	0.657	0.996	0.679	0.983	0.81	0.858	1.065	0.664	0.897	0.47
A-1751	377.7	379.9	426.183	428.189	384.249	10365.4	2	2	Tier 3 one-reaction											0	17	290	0.303	1.0541	1.9029	0.821	0.714	0.517	6.4645	8.1203	0.617	1.029	0.738	0.6	1.091	0.849	11.2294	6.4754	0.856	0.366	0.954	0.778	0.545	0.366	8.6697	7.292	0.726	0.51	0.277
A-1754	377.7	379.9	467.132	469.139	466.148	6510.67	2	2	Tier 3 one-reaction											0	8	412	0.1515	0.8475	0.948	0.7904	0.566	1.594	0.583	0.664	0.84	0.786	0.706	0.959	1.229	1.094	1.017	0.447	1.14	2.157	0.813	0.77	1.337	1.752	0.819	0.626	1.092	1.434	1.146
A-1753	377.7	379.9	379.169	381.175	145.111	54330.2	1	1	Tier 3 zero-reaction											1	19	299	0.0909	0.774	0.905	0.711	1.797	1.177	0.534	1.012	1.432	1.164	1.33	1.162	1.108	1.171	1.293	0.532	1.493	1.315	1.053	0.882	1.165	0.99	0.288	0.249	1.138	1.191	0.672
A-1759	377.7	379.9	287.087	289.094	106.058	41061.7	2	2	Unidentified														0.0909	0.3438	0.0337	0.0247	0.41	1.283	0.587	0.408	1.051	0.835	0.862	0.847	1.151	1.819	1.211	0.561	0.867	1.164	1.261	1.238	1.546	1.404	0.714	0.497	1.557	1.216	1.293
A-1755	377.7	379.9	344.602	346.61	110.543	5968.8	1	1	Unidentified														0.0909	1.2413	1.3884	1.1576	1.835	1.33	0.782	0.981	1.296	1.666	1.331	1.477	2.275	1.408	1.141	0.804	1.338	1.737	1.578	2.314	1.27	1.891	1.044	1.429	1.882	1.583	1.707
A-T530	378.3	380.5	286.088	288.094	104.059	389222	2	2	Tier 1	BM00198000	HMDB0002006	2,3-Diaminoproprionic acid	0.02	0.1									0	0.932	1.012	0.891	0.37	1.211	0.502	0.371	0.935	0.659	0.834	0.736	1.177	1.697	1.158	0.495	0.737	1.106	1.311	1.166	1.416	1.323	0.692	0.479	1.297	1.255	1.234
A-1757	378.8	381	369.104	371.109	135.046	50868.8	1	1	Tier 3 only two-reaction											0	0	43	0	0.692	0.816	0.515	0.898	0.761	0.449	0.688	0.716	1.101	0.734	0.936	0.614	0.555	0.535	0.332	0.504	0.566	0.692	0.578	0.655	0.561	0.291	0.276	0.565	0.508	0.535
A-1764	379.8	382.1	349.619	351.626	231.122	12159.6	2	2	Tier 3 one-reaction											0	5	201	0	1.066	1.085	1.154	0.384	0.594	2.069	2.056	0.639	0.746	0.636	0.55	0.793	0.807	1.044	2.087	0.536	0.838	0.848	0.778	0.773	0.759	2.287	2.334	0.562	0.493	0.868
A-1772	379.8	382	345.096	347.103	222.076	7566.5	2	2	Tier 3 one-reaction											0	23	251	0.0303	2.088	2.011	0.9581	1.289	1.25	0.727	0.897	1.191	1.185	1.216	1.151	1.144	1.488	1.016	0.704	1.205	1.287	1.144	1.21	1.219	1.419	0.7	0.665	1.001	1.156	1.243
A-1771	379.8	382	388.169	390.176	154.111	5942	1	1	Tier 3 one-reaction											0	4	114	0.0909	1.958	1.156	0.771	9.539	2.992	2.336	0.583	11.453	0.925	0.921	1.443	1.782	4.962	3.307	1.32	2.73	2.011	1.876	3.781	9.911	0.665	0.587	0.295	7.239	1.488	2.817
A-1765	379.8	382.1	315.084	317.092	162.051	7410.75	2	2	Tier 3 only two-reaction											0	0	11	0.0606	1.1704	1.3091	0.977	1.465	0.867	0.782	0.847	1.809	1.063	0.973	0.996	1.46	1.724	1.006	0.903	1.533	1.364	1.501	1.633	1.384	1.737	0.808	0.974	1.236	1.64	1.651
A-T690	380.8	383.1	400.123	402.13	166.063	38441	1	1	Tier 2						BP00823000		Caffeyl alcohol	3.82	41.6				0.2424	0.6802	0.7608	0.6343	1.689	1.5	0.44	0.5527	1.191	1.1	1.064	1.01	1.197	1.052	1.17	0.4408	1.25	1.341	1.439	1.153	0.988	1.199	1.78	0.489	0.938	1.072	0.869
A-1766	380.8	383.1	382.114	384.121	296.112	13263.4	2	2	Tier 3 one-reaction											0	24	603	0.0909	1.383	1.407	1.257	1.133	1.129	0.579	0.884	1.23	1.142	1.156	1.167	1.034	1.012	1.035	0.507	0.948	1.041	0.897	1.132	1.219	1.145	0.591	0.439	0.933	0.988	0.919
A-1776	380.8	383.1	456.113	458.119	222.054	12697.8	1	1	Tier 3 one-reaction											0	15	290	0.0303	1.017	0.6654	0.952	0.738	0.983	0.901	0.902	0.804	0.954	0.801	0.674	0.989	1.005	0.993	0.705	0.905	0.925	1.01	1.094	1.132	0.968	0.93	0.901	0.866	0.943	1.135
A-1775	380.8	383.1	460.191	462.197	226.132	8517.2	1	1	Tier 3 one-reaction											0	3	109	0.2121	0.4443	0.4969	0.4143	0.56	0.501	1.483	1.405	0.367	0.641	0.379	0.522	0.443	0.628	0.502	1.318	0.363	0.566	0.455	0.2776	0.523	0.577	1.229	1.82	0.361	0.347	0.592
A-1773	380.8	383.1	430.096	432.103	196.038	7763	1	1	Tier 3 one-reaction											0	31	279	0.0606	2.086	0.8764	0.759	0.775	0.906	1.994	0.789	1.578	0.641	1.055	0.528	0.536	0.641	1.637	0.781	0.586	0.771	0.566	0.391	1.051	0.658	0.756	0.798	0.961	0.674	0.783
A-1778	380.8	383.1	319.111	321.118	85.0531	107401	1	1	Tier 3 zero-reaction											1	16	304	0	1.24	1.082	0.888	0.904	1.279	1.117	1.019	1.162	0.9	0.892	0.976	0.947	0.926	0.725	0.922	0.837	1.005	0.889	0.795	1.034	1.076	0.963	0.913	0.97	0.996	1.113
A-1768	380.8	383.1	314.101	316.107	160.085	8871.56	2	2	Tier 3 zero-reaction											1	35	324	0.0909	1.042	0.709	1.07	0.735	1.369	1.019	0.832	0.903	0.985	0.714	0.831	0.903	1.19	1.055	1.295	1.124	1.001	0.902	0.914	1.171	1.224	0.877	1.761	1.005	1.307	1.087
A-1779	380.8	383.1	266.211	268.217	32.1523	12067.8	1	1	Unidentified														0	1.41	1.605	1.134	1.022	1.358	1.145	1.486	1.682	1.878	1.352	1.472	1.008	1.183	1.368	0.646	0.976	1.247	1.509	1.354	1.268	1.442	0.624	0.607	1.188	1.053	1.152
A-1774	380.8	383.1	471.644	473.651	237.585	8758.71	1	1	Unidentified														0.1818	0.7806	0.8731	0.7279	1.167	1.24	0.689	0.834	1.094	0.878	0.911	0.993	0.944	0.732	0.829	0.675	0.897	0.998	0.843	0.744	1.146	0.987	0.571	0.52	0.758	0.775	0.724
A-T358	381.3	383.6	449.139	451.145	215.081	8163	1	1	Tier 2						AN01498000	HMDB0012245	Kinetin	0.39	27.4				0.1515	0.3991	0.4464	0.3722	0.64	0.969	0.502	0.439	0.792	0.755	0.87	1.128	0.972	1.248	0.729	0.413	0.787	1.548	0.816	0.729	1.362	1.37	0.362	0.295	1.243	1.017	1.364
A-1781	381.8	384.2	387.102	389.109	153.044	83053.6	1	1	Tier 2						AN00657007	C01270	3-Hydroxy-2-methylpyridine-5-carboxylic acid	2.85	55.2				0.1212	0.3782	1.995	2.745	1.46	0.746	0.842	0.86	0.672	1.011	0.495	0.762	1.691	1.238	1.295	0.447	1.151	1.139	1.122	1.159	1.715	1.44	0.68	0.373	1.191	0.982	1.332
A-1785	381.8	384.2	342.057	344.062	107.998	118211	1	1	Tier 3 one-reaction											0	2	55	0	1.154	1.092	0.828	0.794	1.094	0.396	0.757	0.817	1.361	0.92	0.956	1.111	1.488	1.133	0.644	1	0.706	1.286	1.704	0.749	1.102	0.571	0.502	0.884	0.925	1.472
A-1783	381.8	384.2	533.244	535.25	299.185	9943.25	1	1	Tier 3 one-reaction											0	2	110	0	1.347	1.094	0.76	0.518	0.42	1.665	1.267	0.43	0.552	0.407	0.374	0.673	0.492	1.111	1.543	0.461	0.306	0.563	0.425	0.385	0.397	1.487	1.375	0.405	0.427	0.416
[truncated: 4,315 more rows]
[truncated: 7 more columns]

## Sheet: Title and authors
Deciphering Aphanomyces eutieches-pea-biocontrol bacterium interactions through untargeted metabolomics
[truncated: 3 more rows]
