# Supplementary material for: Deciphering Aphanomyces euteiches-pea-biocontrol bacterium interactions through untargeted metabolomics
Source: Sci Rep. 2024 Apr 17;14:8877. doi: 10.1038/s41598-024-52949-w (PMC11024177; doi:10.1038/s41598-024-52949-w)
Supplement: Supplementary file 5 — Supplementary Table S2. [file 41598_2024_52949_MOESM5_ESM.xlsx]

## Sheet: Supplemental Table S2
Supplemental Table 2. List of peak pairs that have significant changes in comparision of ""T2" and "T1"" groups Note that in "Peak Pair Information" section, column "No." shows individual peak pair number coded from the LC-MS experiment. Column "Normalized RT (s)" shows the corrected retention time of the peak pair with Universal RT Calibrant data. Column "m/z_light" is the mass of light-chain (1…
Peak Pair Information					Univariate Analysis				Identification Level	Tier 1 - Positive Identification (CIL Library)					Tier 2- High Confidence Putative Identification (LI Library)					Tier 3 - Putative Identification (MyCompoundID Library)
No	RT (s)	Normalized RT (s)	m/z_light	Neutral Mass (Da)	Fold Change	p-value	q-value	Significance		NovaMT Library No.	External Identifier	Compound	Mass Error (ppm)	RT Error (s)	NovaMT Library No.	External Identifier	Compound	Mass Error (ppm)	RT Error (s)	Zero-reaction	One-reaction	Two-reaction
A-18	88.6	84.3	494.17	260.112	1.71928	0.000859505	0.00265028	Significant Increase	Tier 1	AN02109000	HMDB0028729	Asparaginyl-Glutamine	0.33	0.5
A-61	101.8	98.5	467.16	233.101	1.68019	0.000713069	0.00262695	Significant Increase	Tier 1	AN01742001	HMDB0028806	Glutaminyl-Serine/Seryl-Glutamine	0.55	0.3
A-73	104.9	101.8	479.207	245.149	1.96925	0.000599295	0.00251088	Significant Increase	Tier 1	AN01891000	HMDB0028681	Alanyl-Arginine	0.3	1.6
A-84	109	106.2	509.17	275.111	1.76003	0.00122061	0.00288196	Significant Increase	Tier 1	AN02336002	HMDB0028796	Glutaminyl-Glutamate	0.55	5.6
A-92	110	107.3	426.132	192.074	2.43969	0.00068159	0.0025636	Significant Increase	Tier 1	AN01199000	HMDB0029048	Seryl-Serine	1.19	2.4
A-126	117.1	114.9	293.106	59.0482	0.633158	0.00934208	0.00629907	Significant Decrease	Tier 1	AN00029000	C17349	Guanidine	0.44	5
A-202	139.5	139	451.166	217.107	2.61593	0.00175625	0.00319278	Significant Increase	Tier 1	AN01530001	HMDB0028685	Alanyl-Glutamine	2.31	3.8
A-222	141.6	141.2	399.105	165.047	1.74285	0.00174473	0.00318315	Significant Increase	Tier 1	AN00810000	C02989	Methionine Sulfoxide	2.46	1.6
A-228	143.6	143.4	423.17	189.112	0.635192	0.0205053	0.00960563	Significant Decrease	Tier 1	AN01150000	C02427	Homocitrulline	1.49	0.1
A-230	143.6	143.4	353.118	119.06	0.591324	0.0223489	0.0100466	Significant Decrease	Tier 1	AN00291001	C00263	Homoserine	5.16	1.1
A-248	150.7	150.8	410.139	176.08	3.14726	0.000984099	0.00276696	Significant Increase	Tier 1	AN00972002	HMDB0029032	Seryl-Alanine	1.48	1.8
A-262	151.7	151.8	463.165	229.107	2.71909	0.00281191	0.00366356	Significant Increase	Tier 1	AN01698000	HMDB0028739	Asparaginyl-Proline	0.57	4.4
A-280	154.8	154.9	381.112	147.054	1.71644	0.0183624	0.00908268	Significant Increase	Tier 1	AN00583000	C00025	Glutamic acid	0.91	0.7
A-281	154.8	154.9	410.138	176.079	2.77256	0.00279214	0.00366281	Significant Increase	Tier 1	AN00972001	HMDB0028851	Glycyl-Threonine	0.41	0.3
A-293	159.9	160	308.106	74.0477	1.53137	0.00980618	0.00644571	Significant Increase	Tier 1	BP00072000	HMDB0062472	Glycinamide	1.02	3.1
A-311	160.9	161	424.153	190.095	3.46112	0.000977296	0.00275666	Significant Increase	Tier 1	AN01168002	HMDB0029054	Threoninyl-Alanine	0.91	1
A-331	167	167.1	465.179	231.121	2.60171	0.00123924	0.00288196	Significant Increase	Tier 1	AN01720001	HMDB0029122	Valyl-Asparagine	2.18	1
A-338	167	167.1	479.195	245.137	1.95923	0.00027273	0.00213216	Significant Increase	Tier 1	AN01890005	HMDB0029125	Valyl-Glutamine	0.81	1.8
A-341	170.1	170.2	477.18	243.122	3.0613	0.00178771	0.00319278	Significant Increase	Tier 1	AN01860000	HMDB0028805	Glutaminyl-Proline/Prolyl-Glutamine	0.31	1
A-345	168	168.2	380.127	146.069	3.22942	0.00314461	0.00378284	Significant Increase	Tier 1	AN00574007	HMDB0006899	Alanyl-Glycine	0.73	1.1
A-408	181.2	181.9	436.154	202.096	3.48119	0.00143612	0.00299301	Significant Increase	Tier 1	AN01320003	HMDB0029047	Seryl-Proline	1.67	2.2
A-419	183.3	184	521.252	287.193	1.87232	0.00112203	0.00287863	Significant Increase	Tier 1	AN02515001	HMDB0028713	Arginyl-Leucine	4.52	2.3
A-425	189.4	190.5	394.143	160.085	1.51017	0.0102296	0.00657173	Significant Increase	Tier 1	AN00738000	HMDB0028680	Alanyl-Alanine	0.15	1
A-426	186.3	187.3	295.111	61.0529	0.641621	0.00226754	0.00340633	Significant Decrease	Tier 1	AN00037000	C00189	Ethanolamine	0.31	6
A-429	189.4	190.5	466.165	232.107	2.88018	0.00400704	0.00413289	Significant Increase	Tier 1	AN01730004	HMDB0029123	Valyl-Aspartate	2.26	0.4
A-466	203.7	205.1	480.181	246.122	2.14262	0.00123173	0.00288196	Significant Increase	Tier 1	AN01906005	HMDB0028832	Glutamyl-Valine	1.69	2.6
A-467	197.5	198.9	450.17	216.112	2.09648	0.00571551	0.00485439	Significant Increase	Tier 1	AN01516002	HMDB0029069	Threoninyl-Proline	1.56	1.7
A-473	194.5	195.8	479.197	245.138	3.3148	0.00115929	0.00287863	Significant Increase	Tier 1	AN01890003	HMDB0028902	Isoleucyl-Asparagine	1.97	1.2
A-489	198.6	199.9	478.165	244.107	2.14621	0.0128863	0.00747622	Significant Increase	Tier 1	AN01874002	HMDB0029016	Prolyl-Glutamate	1.64	0.4
A-530	206.7	208.2	406.144	172.086	1.96292	0.00130686	0.00289946	Significant Increase	Tier 1	AN00914000	HMDB0000721	Glycyl-Proline	2.39	0.3
A-541	209.8	211.3	438.17	204.112	2.41311	0.00025488	0.00211605	Significant Increase	Tier 1	AN01349001	HMDB0029052	Seryl-Valine	1.49	0.5
A-547	210.8	212.4	479.196	245.138	2.23177	5.62147e-05	0.00125506	Significant Increase	Tier 1	AN01890004	HMDB0028924	Leucyl-Asparagine	0.89	1
A-552	213.8	215.5	493.212	259.154	1.6122	0.000343798	0.00219137	Significant Increase	Tier 1	AN02092005	HMDB0028927	Leucyl-Glutamine	1.27	1
A-554	210.8	212.4	408.159	174.101	3.22711	0.00192519	0.0032522	Significant Increase	Tier 1	AN00943003	HMDB0029127	Valyl-Glycine	0.42	0.6
A-624	222	223.8	512.186	278.128	2.79242	0.000553375	0.0025094	Significant Increase	Tier 1	AN02382001		Leucyl-Methionine sulfoxide	4.69	2.8
A-655	225	226.9	494.196	260.138	4.32805	0.00285341	0.00368856	Significant Increase	Tier 1	AN02110003	HMDB0028906	Isoleucyl-Glutamate	0.98	1.1
A-677	228.1	230	484.157	250.099	2.58886	0.00388181	0.00408206	Significant Increase	Tier 1	AN01971001	HMDB0029067	Threoninyl-Methionine	0.62	1.1
A-678	228.1	230	420.159	186.101	4.33333	0.00342481	0.0039289	Significant Increase	Tier 1	AN01106000	HMDB0028695	Alanyl-Proline	1.3	1.5
A-681	228.1	230	479.196	245.138	2.53501	8.99919e-05	0.00142375	Significant Increase	Tier 1	AN01890001	HMDB0028735	Asparaginyl-Leucine	0.86	3
A-705	231.1	233.1	486.17	252.111	1.9937	0.000399964	0.00230414	Significant Increase	Tier 1	AN01996001	HMDB0029004	Phenylalanyl-Serine	0.52	0.2
A-718	236.2	238.2	480.18	246.122	2.88479	0.00213183	0.00333952	Significant Increase	Tier 1	AN01906007	HMDB0028925	Leucyl-Aspartate	1.12	1.5
A-720	234.2	236.2	422.175	188.116	3.03152	0.000560286	0.0025094	Significant Increase	Tier 1	AN01133006	HMDB0029120	Valyl-Alanine	0.74	0.2
A-732	235.2	237.2	514.165	280.106	1.54371	1.77396e-06	0.0003134	Significant Increase	Tier 1	AN02406001	HMDB0028991	Phenylalanyl-Aspartate	1.15	2.2
A-742	237.2	239.3	485.16	251.102	1.77844	0.00498695	0.00450632	Significant Increase	Tier 1	AN01981000	C00559	Deoxyadenosine	0.29	1.1
A-748	238.3	240.3	494.196	260.138	1.81074	0.00288904	0.00369752	Significant Increase	Tier 1	AN02110004	HMDB0028928	Leucyl-Glutamate	1.08	0.2
A-761	242.3	244.4	386.092	152.034	4.69434	0.0119846	0.0071857	Significant Increase	Tier 1	AN00646000	C00385	Xanthine	0.87	4
A-773	241.3	243.4	466.201	232.143	2.94108	0.000907094	0.00267095	Significant Increase	Tier 1	AN01735001	HMDB0028917	Isoleucyl-Threonine	0.44	0.9
A-781	250.5	252.7	528.18	294.122	2.08378	0.000524799	0.0025094	Significant Increase	Tier 1	AN02608002	HMDB0028994	Phenylalanyl-Glutamate	0.83	8
A-793	245.4	247.5	385.162	302.207	3.31146	1.1194e-05	0.000698206	Significant Increase	Tier 1	AN02745001	HMDB0028945	Lysyl-Arginine	0.83	5.2
A-804	246.4	248.5	440.131	206.073	1.85739	0.010364	0.00661403	Significant Increase	Tier 1	AN01376000	HMDB0028847	Glycyl-Methionine	0.8	0.3
A-809	246.4	248.5	422.174	188.116	3.03969	0.00109759	0.00287863	Significant Increase	Tier 1	AN01133004	HMDB0028907	Isoleucyl-Glycine	0.61	0.2
A-816	247.4	249.6	408.158	174.1	1.7392	0.000490087	0.00248561	Significant Increase	Tier 1	AN00943002	HMDB0028854	Glycyl-Valine	0.99	1.1
A-847	250.5	252.7	500.185	266.127	2.44695	0.000327085	0.00218177	Significant Increase	Tier 1	AN02198001	HMDB0029005	Phenylalanyl-Threonine	0.72	1.5
A-852	251.5	253.7	466.201	232.143	2.58866	0.000277856	0.00213216	Significant Increase	Tier 1	AN01735002	HMDB0028939	Leucyl-Threonine	0.85	1.8
A-862	253.5	255.7	422.175	188.116	3.05962	0.000962753	0.00274333	Significant Increase	Tier 1	AN01133002	HMDB0028700	Alanyl-Valine	0.74	0.9
A-865	254.5	256.7	480.18	246.122	1.61395	0.000170367	0.00181128	Significant Increase	Tier 1	AN01906004	HMDB0028757	Aspartyl-Leucine	0.91	1.2
A-880	256.6	258.7	323.106	89.0471	2.7518	0.00116051	0.00287863	Significant Increase	Tier 1	AN00124004	C00213	Sarcosine	1.71	1.9
A-882	256.6	258.7	370.097	136.039	3.6585	0.0107431	0.00677035	Significant Increase	Tier 1	AN00459000	C00262	Hypoxanthine	0.72	0.7
A-885	256.6	258.7	446.175	212.117	4.8037	0.0262853	0.0110268	Significant Increase	Tier 1	AN01464000	HMDB0011180	prolyl-proline	0.9	2.3
A-906	261.7	263.8	422.175	188.117	2.17873	7.11644e-05	0.00125992	Significant Increase	Tier 1	AN01133005	HMDB0028929	Leucyl-Glycine	0.9	0.7
A-912	263.7	265.8	494.196	260.138	1.81866	3.19848e-05	0.00107317	Significant Increase	Tier 1	AN02110000	HMDB0028823	Glutamyl-Leucine	0.68	0.4
A-916	261.7	263.8	486.17	252.111	2.33489	0.00027243	0.00213216	Significant Increase	Tier 1	AN01996002	HMDB0029046	seryl-Phenylalanine	0.61	3.9
A-931	265.7	267.8	528.18	294.122	1.8046	5.16008e-05	0.00125506	Significant Increase	Tier 1	AN02608004	HMDB0029156	Glutamyl-Phenylalanine	1.02	0.9
A-953	266.8	268.8	436.189	202.131	3.38993	1.66407e-05	0.000698206	Significant Increase	Tier 1	AN01324002	HMDB0028900	Isoleucyl-Alanine	1.89	0.4
A-1000	273.9	275.9	466.2	232.142	2.25773	0.000677278	0.0025636	Significant Increase	Tier 1	AN01735004	HMDB0029065	Threoninyl-Leucine	0.47	0.6
A-1030	274.9	276.9	436.191	202.132	2.486	0.000220879	0.00199288	Significant Increase	Tier 1	AN01324003	HMDB0028922	Leucyl-Alanine	1.14	3.4
A-1071	289.2	291.6	422.174	188.115	2.83614	0.00181052	0.00320393	Significant Increase	Tier 1	AN01133001	C02155	Glycyl-Leucine	1.38	0.2
A-1073	285.1	287.4	500.186	266.127	2.08882	1.2628e-05	0.000698206	Significant Increase	Tier 1	AN02198002	HMDB0029068	Threoninyl-Phenylalanine	1.18	1.2
A-1093	289.2	291.5	383.11	149.051	3.38921	0.0147097	0.00802072	Significant Increase	Tier 1	AN00608000	C00073	Methionine	0.26	2.8
A-1096	289.2	291.5	422.173	188.115	3.10181	0.00174304	0.00318315	Significant Increase	Tier 1	AN01133003	HMDB0028844	Glycyl-Isoleucine	2.1	3.9
A-1121	294.3	296.7	346.086	112.027	2.83077	0.0157457	0.00834288	Significant Increase	Tier 1	AN00240000	C00106	Uracil	0.04	2.7
A-1145	296.3	298.8	436.19	202.132	2.3677	0.000900626	0.00266666	Significant Increase	Tier 1	AN01324001	HMDB0028691	Alanyl-Leucine	0.97	0.2
A-1147	296.3	298.8	509.186	275.127	1.52086	0.00992099	0.00649827	Significant Increase	Tier 1	AN02337000	C00806	Alanyl-Tryptophan	1.01	1.1
A-1152	297.3	299.8	480.163	246.105	2.60011	0.00162503	0.00310477	Significant Increase	Tier 1	AN01904000	HMDB0028981	Methionyl-Proline	1.86	0.7
A-1169	299.4	301.9	456.159	222.101	2.0897	0.00513815	0.00457026	Significant Increase	Tier 1	AN01612000	HMDB0028848	Glycyl-Phenylalanine	0.49	0.8
A-1194	302.4	305	450.206	216.147	3.49659	0.0003816	0.00229344	Significant Increase	Tier 1	AN01522000	HMDB0029140	Valyl-Valine	0.17	0.7
A-1229	306.5	309.1	371.14	274.164	3.54664	0.00249478	0.00350125	Significant Increase	Tier 1	AN02323001	HMDB0028949	Lysyl-Glutamine	0.1	0.9
A-1238	308.5	311.2	470.175	236.117	2.55838	0.000121831	0.00157488	Significant Increase	Tier 1	AN01782000	HMDB0028694	Alanyl-Phenylalanine	1.51	1.4
A-1249	311.6	314.3	364.133	260.149	2.79358	0.00272598	0.00364381	Significant Increase	Tier 1	AN02112001	HMDB0028946	Lysyl-Asparagine/Asparaginyl-Lysine	0.01	0.8
A-1256	311.6	314.3	380.629	293.141	2.51159	0.00075723	0.00263124	Significant Increase	Tier 1	AN02593000		Lysyl-Methionine sulfoxide	0.39	0.9
A-1359	323.8	326.6	462.206	228.148	4.99796	0.00423437	0.00423038	Significant Increase	Tier 1	AN01688000	HMDB0011174	Isoleucyl-Proline	0.78	0.4
A-1368	325.8	328.7	422.172	188.114	2.48054	0.000858316	0.00265028	Significant Increase	Tier 1	AN01133007		Gly-Norleucine	4.97	3.5
A-1393	327.8	330.5	364.625	261.133	2.81545	0.00482757	0.00445045	Significant Increase	Tier 1	AN02121003	HMDB0028947	Lysyl-Aspartate	0.23	0.5
A-1402	329.9	332.3	496.189	262.131	3.46126	0.00190863	0.0032522	Significant Increase	Tier 1	AN02141000	HMDB0011177	Phenylalanyl-Proline	1.99	0.4
A-1403	328.9	331.3	350.627	233.138	2.58909	0.00158045	0.00308711	Significant Increase	Tier 1	AN01744000	HMDB0028960	Lysyl-Serine	0.12	0.5
A-1406	329.9	332.2	365.153	131.095	1.73136	0.0345645	0.0131462	Significant Increase	Tier 1	AN00410002	C00407	Isoleucine	0.25	0.6
A-1410	329.9	332.2	360.101	126.043	2.7152	0.0424914	0.0150236	Significant Increase	Tier 1	AN00345001	C00178	Thymine	0.26	1.5
A-1414	329.9	332.2	462.206	228.147	4.08772	0.00496497	0.00450588	Significant Increase	Tier 1	AN01688001	HMDB0011175	Leucyl-Proline	0	2.4
A-1417	329.9	332.3	517.187	283.129	1.65853	0.00241635	0.00350068	Significant Increase	Tier 1	AN02444001	HMDB0028883	Histidinyl-Glutamine	1.58	2
A-1418	329.9	332.2	371.632	275.148	4.11503	0.00469518	0.00438896	Significant Increase	Tier 1	AN02339002	HMDB0028950	Lysyl-Glutamate	0.44	0.4
A-1433	334	335.8	365.153	131.094	1.98997	0.00801453	0.00577133	Significant Increase	Tier 1	AN00410000	C00123	Leucine	0.68	1
A-1453	339.1	340.9	350.627	233.138	3.08881	0.00187917	0.00324185	Significant Increase	Tier 1	AN01744001	HMDB0029044	Seryl-Lysine	0.47	1
A-1463	338	339.9	464.222	230.164	3.07999	0.000610299	0.00251088	Significant Increase	Tier 1	AN01714001	HMDB0028942	Leucyl-Valine	1.3	0
A-1479	338	339.9	498.206	264.147	1.63964	0.00311767	0.00376822	Significant Increase	Tier 1	AN02180001	HMDB0029008	Phenylalanyl-Valine	0.01	1.7
A-1481	340.1	341.9	345.092	222.068	2.63636	0.0020179	0.00327561	Significant Increase	Tier 1	AN01608003	C00542	Cystathionine/Allocystathionine	1.36	1.2
A-1505	342.1	344	464.221	230.163	3.07545	0.000566502	0.0025094	Significant Increase	Tier 1	AN01714003	HMDB0029131	Valyl-Leucine	0.39	0.4
A-1562	350.2	352.2	360.09	126.032	1.55586	0.00734006	0.0054715	Significant Increase	Tier 1	BM00344001	C11918	Maltol/Pyrogallol	1	6.1
A-1564	342.1	344	354.07	240.024	0.616083	0.01412	0.00782296	Significant Decrease	Tier 1	AN01818000	C00491	Cystine	0.04	7.3
A-1581	353.3	355.2	357.635	247.154	3.19583	0.0014596	0.00300124	Significant Increase	Tier 1	AN01927001	HMDB0029066	Threoninyl-Lysine	0.77	1
A-1602	354.3	356.3	414.101	180.043	1.58306	0.000974686	0.00275666	Significant Increase	Tier 1	BP01019000	C01197	Caffeic acid	0.8	6.1
A-1629	357.4	359.3	335.622	203.127	3.41206	0.0043977	0.00426822	Significant Increase	Tier 1	AN01338001	HMDB0028951	Lysyl-Glycine	0.13	1.6
A-1638	358.4	360.3	373.086	139.027	2.85726	0.000907636	0.00267095	Significant Increase	Tier 1	AN00487003	C01020	6-Hydroxynicotinic acid	0.77	2.5
A-1657	361.4	363.4	462.203	228.145	2.85786	0.00165747	0.00312618	Significant Increase	Tier 1	AN01688002		Prolyl-Isoleucine	4.98	3.2
A-1671	367.6	369.6	478.239	244.18	3.35714	0.000131614	0.00166085	Significant Increase	Tier 1	AN01878000	HMDB0028910	Isoleucyl-Isoleucine	3.74	2.5
A-1704	370.6	372.6	476.161	242.102	1.75137	0.0426311	0.015068	Significant Increase	Tier 1	AN01852001	HMDB0029041	Seryl-Histidine	2.2	1.2
A-1707	371.6	373.6	478.238	244.179	3.29776	5.71754e-05	0.00125506	Significant Increase	Tier 1	AN01878003	HMDB0028933	Leucyl-Leucine	1.19	0.4
A-1708	371.6	373.6	342.63	217.143	3.91838	0.00309261	0.00375506	Significant Increase	Tier 1	AN01534001	HMDB0028944	Lysyl-Alanine	0.03	0.2
A-1721	372.6	374.7	362.116	256.116	1.90734	0.00331717	0.00388402	Significant Increase	Tier 1	AN02050001	HMDB0028895	Histidinyl-Threonine	1.38	0.3
A-1747	376.7	378.9	512.222	278.164	2.98433	1.48559e-05	0.000698206	Significant Increase	Tier 1	AN02385002	HMDB0028914	Isoleucyl-Phenylalanine	1.17	1.2
A-1761	377.7	379.9	446.15	212.091	1.99455	0.0073656	0.00548628	Significant Increase	Tier 1	AN01460001	HMDB0028885	Histidinyl-Glycine	1.24	0.5
A-1819	385.9	388.4	386.106	152.048	2.22669	0.000815349	0.00264171	Significant Increase	Tier 1	BM00647013	C14088	3-Cresotinic acid	1.7	0.2
A-1859	392	394.8	387.1	153.042	3.5877	0.0128065	0.00744649	Significant Increase	Tier 1	AN00657006	C00632	3-Hydroxyanthranilic acid	1.83	9.4
A-1900	398.1	401.1	460.166	226.108	3.47104	0.000688259	0.00256885	Significant Increase	Tier 1	AN01660002	HMDB0028878	Histidinyl-Alanine	3.3	0.8
A-1921	402.2	405.4	307.111	146.106	2.18533	0.011751	0.00708262	Significant Increase	Tier 1	AN00578000	C00047	Lysine	1.44	2.1
A-1934	403.2	406.3	367.607	267.097	0.638449	0.0206335	0.0096308	Significant Decrease	Tier 1	AN02208001	C00330	Deoxyguanosine	0.11	8.3
A-1967	407.3	410.4	355.637	243.158	3.95495	0.00579342	0.004865	Significant Increase	Tier 1	AN01861000	HMDB0028959	Lysyl-Proline	0.05	1.8
A-1978	411.4	414.4	460.165	226.107	2.1992	0.00271688	0.00364082	Significant Increase	Tier 1	AN01660001	HMDB0028689	Alanyl-Histidine	0.43	2.6
A-2000	410.3	413.4	356.645	245.174	2.74684	0.00147419	0.00300124	Significant Increase	Tier 1	AN01892001	HMDB0029132	Valyl-Lysine	0.08	0.8
A-2037	414.4	417.4	372.632	277.147	3.69549	0.0108839	0.00681045	Significant Increase	Tier 1	AN02364000	HMDB0028957	Lysyl-Methionine/Methionyl-Lysine	1.68	1.3
A-2093	421.5	424.5	486.181	252.123	2.19749	0.00288002	0.00369144	Significant Increase	Tier 1	AN01998000	HMDB0028893	Histidinyl-Proline	0.86	0.3
A-2202	434.8	437.7	368.11	268.104	1.65963	0.000294547	0.00217062	Significant Increase	Tier 1	AN02223000	HMDB0029051	Seryl-Tyrosine	2.86	0.6
A-2212	438.8	441.7	363.653	259.19	2.84857	0.000391489	0.00229344	Significant Increase	Tier 1	AN02095002	HMDB0028954	Lysyl-Isoleucine	0.56	0.3
A-2263	441.9	444.7	363.653	259.19	3.11705	0.00316005	0.00378284	Significant Increase	Tier 1	AN02095003	HMDB0028955	Lysyl-Leucine/Leucyl-Lysine	0.29	0.3
A-2269	442.9	445.8	380.646	293.174	2.6747	0.000303979	0.00217062	Significant Increase	Tier 1	AN02595000	HMDB0028958	Lysyl-Phenylalanine	0.65	1.5
A-2270	441.9	444.8	488.197	254.138	2.40393	0.000383962	0.00229344	Significant Increase	Tier 1	AN02024002	HMDB0029129	Valyl-Histidine	1.28	0.6
A-2310	448	450.8	271.1	74.0842	1.70273	0.0188571	0.00917328	Significant Increase	Tier 1	AN00074000	C00986	1,3-Diaminopropane	0.41	0.1
A-2351	451	453.9	375.119	282.121	2.49006	0.00173036	0.00317883	Significant Increase	Tier 1	AN02430000	HMDB0029073	Threoninyl-Tyrosine	0.48	0.4
A-2414	458.2	461.3	502.212	268.154	2.39195	0.00163901	0.00310796	Significant Increase	Tier 1	AN02228002	HMDB0028909	Isoleucyl-Histidine	1.07	3.9
A-2432	462.2	465.6	353.106	238.095	1.98616	0.00133561	0.0029073	Significant Increase	Tier 1	AN01801000	HMDB0028853	Glycyl-Tyrosine	0.06	1.2
A-2442	464.3	467.8	356.095	122.037	2.24448	0.00751072	0.00553257	Significant Increase	Tier 1	BM00311001	C00633	4-Hydroxybenzaldehyde/3-Hydroxybenzaldehyde	0.35	3.5
A-2446	465.3	468.9	321.11	174.103	1.89588	0.00837897	0.00589755	Significant Increase	Tier 1	AN00943007	HMDB0094702	Gly-Norvaline	3.56	1.5
A-2463	467.3	471	360.113	252.109	2.92352	0.000816178	0.00264171	Significant Increase	Tier 1	AN01996000	HMDB0028699	Alanyl-Tyrosine	2.63	1.1
A-2477	470.4	474.3	368.135	268.153	2.26106	0.000328286	0.00218177	Significant Increase	Tier 1	AN02228001	HMDB0028889	Histidinyl-Leucine	0.81	0.1
A-2622	486.7	490.1	374.13	280.144	1.67732	7.75693e-05	0.00131798	Significant Increase	Tier 1	AN02409000	HMDB0029118	Tyrosyl-Valine	1.75	0.4
A-2640	488.7	492.2	270.59	73.0639	0.571122	0.00825549	0.00585191	Significant Decrease	Tier 1	AN00066000	C02294	Methylguanidine	0.17	1.2
A-2670	493.8	497.4	371.159	274.201	1.54964	0.00378387	0.00404407	Significant Increase	Tier 1	AN02325000	HMDB0028956	Lysyl-Lysine	1.2	3.1
A-2776	507	510.7	381.138	294.159	1.96928	9.85693e-05	0.0014716	Significant Increase	Tier 1	AN02610003	HMDB0029109	Tyrosyl-Leucine	1.19	1.1
A-2839	517.2	521.1	375.641	283.165	1.96711	0.00613472	0.00499936	Significant Increase	Tier 1	AN02446000	HMDB0028890	Histidinyl-Lysine	0.21	0.5
A-3055	550.8	554.6	388.643	309.169	1.96047	0.00576212	0.00486184	Significant Increase	Tier 1	AN02840000	HMDB0028963	Lysyl-Tyrosine	0.09	1.4
A-3068	552.8	556.6	502.133	268.075	2.30703	0.0244983	0.0105906	Significant Increase	Tier 1	BP02218001	HMDB0005808	Formononetin	2.62	1.1
A-3200	578.3	582.5	393.125	318.132	1.91018	0.000473507	0.00245138	Significant Increase	Tier 1	AN02951002	HMDB0028897	Histidinyl-Tyrosine	0.67	0.1
A-T113	307.1	309.7	371.14	137.084	4.63075	0.00372831	0.00403575	Significant Increase	Tier 1	AN00469000	HMDB0000306	Tyramine	6.49	5.9
A-T120	399.1	402.2	372.09	138.032	1.63798	0.00589168	0.00492134	Significant Increase	Tier 1	AN00477004	HMDB0000500	4-Hydroxybenzoic acid	0.46	0.9
A-T138	576.3	580.5	282.444	145.158	0.442482	0.00309674	0.00375578	Significant Decrease	Tier 1	AN00565000	HMDB0001257	Spermidine	1.18	0.7
A-T177	460.8	464	386.106	152.047	0.599655	0.000658275	0.00254661	Significant Decrease	Tier 1	AN00647006	HMDB0012308	Vanillin	1.88	0.2
A-T20	208.1	209.7	323.106	89.0477	1.57457	0.016566	0.00853253	Significant Increase	Tier 1	AN00124003	HMDB0000056	Beta-Alanine	0.55	1.7
A-T233	326.8	329.6	399.137	165.079	1.84022	0.00355873	0.00398337	Significant Increase	Tier 1	AN00814000	HMDB0000159	Phenylalanine	1.83	0.6
A-T268	323.8	326.7	402.099	168.042	1.96426	0.0033234	0.00388402	Significant Increase	Tier 1	AN00856002	HMDB0001336	3,4-Dihydroxybenzeneacetic acid	2.93	1.7
A-T278	218.9	220.6	403.132	169.074	0.634684	0.00739163	0.00549063	Significant Decrease	Tier 1	AN00876003	HMDB0000239	Pyridoxine	0.79	7.9
A-T291	129	129.6	409.154	175.096	1.90678	0.0324406	0.0126523	Significant Increase	Tier 1	AN00958001	HMDB0000904	Citrulline	0.87	0.2
A-T313	485.4	488.9	324.595	181.074	2.54428	0.0152039	0.00815565	Significant Increase	Tier 1	AN01037004	HMDB0000158	Tyrosine	0.72	1
A-T338	357.8	360.1	425.116	191.058	0.65031	0.0171421	0.00872238	Significant Decrease	Tier 1	AN01180000	HMDB0000763	5-Hydroxyindoleacetic acid	1.55	7.7
A-T348	642.9	647	284.612	202.216	0.326072	0.000846239	0.00265028	Significant Decrease	Tier 1	AN01329000	HMDB0013076	Spermine	1.47	1.4
A-T36	376.7	378.9	345.091	111.032	0.609357	0.0013296	0.0029073	Significant Decrease	Tier 1	AN00232001		2,6-Dihydroxypyridine	0.15	8.9
A-T500	281	283.2	426.12	384.122	5.98399	0.0305942	0.0121414	Significant Increase	Tier 1	AN03771000	HMDB0000939	S-Adenosylhomocysteine	1.2	2.3
A-T530	378.3	380.5	286.088	104.059	0.5139	0.0259254	0.0109562	Significant Decrease	Tier 1	BM00198000	HMDB0002006	2,3-Diaminoproprionic acid	0.02	0.1
A-T545	136.5	136.9	380.128	146.069	0.624419	0.0432653	0.0152009	Significant Decrease	Tier 1	BM00574006		L-Isoglutamine	1.9	4.1
A-T632	401.2	404.3	362.105	128.047	0.665365	0.00673807	0.00525958	Significant Decrease	Tier 1	BP00371000	HMDB0040594	Furaneol	2.08	5.1
A-T653	604.1	608.5	384.164	150.105	0.657941	0.00201483	0.00327561	Significant Decrease	Tier 1	BP00630018	HMDB0035770	Carvacrol	2.62	5.1
A-T668	532.2	536.2	311.072	154.027	2.27026	0.00428101	0.004241	Significant Increase	Tier 1	BP00670002	HMDB0029666	2,4-Dihydroxybenzoic Acid(2 tags 2 charges)	0.2	3.1
A-T757	617.6	621.9	330.081	192.042	0.634863	0.000596574	0.0025094	Significant Decrease	Tier 1	BP01196006	HMDB0136758	5,7-Dihydroxy-4-methylcoumarin(2 tags 2 charges)	5.38	6.7
A-T858	639.7	643.8	361.089	254.058	1.54268	0.0193952	0.00930249	Significant Increase	Tier 1	BP02013007	HMDB0036619	Chrysin(2 tags 2 charges)	2.88	0.4
A-T91	118.7	119.5	366.112	132.054	0.62824	0.00302694	0.00373522	Significant Decrease	Tier 1	AN00419000	HMDB0000168	Asparagine	0.31	1.8
C-657	157.8	158.4	296.113	134.021	0.474561	0.00459461	0.0043507	Significant Decrease	Tier 1	AN00435000	C00149	Malic acid	0.43	0.6
C-1062	206.7	208.3	444.196	121.02	0.652203	0.0470357	0.0160832	Significant Decrease	Tier 1	AN00304000	C00097	Cysteine	1.59	0.5
C-1239	227	229	452.255	129.08	1.89354	0.0285494	0.0116259	Significant Increase	Tier 1	AN00385000	C00408	Pipecolic acid	1.77	5.5
C-1270	232.1	234.1	264.123	102.032	1.99353	0.0242965	0.0105291	Significant Increase	Tier 1	AN00177003	C00232	Succinic Semialdehyde	0.2	6.6
C-1948	309.4	312	355.166	193.075	1.54553	0.0243893	0.0105521	Significant Increase	Tier 1	AN01210008		N-Formyl-DL-phenylalanine	2.88	1.6
C-2572	400	403.3	227.105	130.027	1.67378	0.0129777	0.00748851	Significant Increase	Tier 1	AN00392000	C02214	Trans-Glutaconic Acid/Itaconic Acid	1.2	1.9
C-2680	412.2	416	326.139	164.048	1.57021	0.00483128	0.00445045	Significant Increase	Tier 1	AN00793004	C00166	Phenylpyruvic Acid	1.56	2.6
C-3324	493.7	497.1	256.144	188.105	2.59906	0.00885231	0.00608919	Significant Increase	Tier 1	AN01132000	C08261	Azelaic Acid	0.16	1.9
C-3591	558.7	562.2	448.307	286.216	1.63474	0.00280503	0.00366356	Significant Increase	Tier 1	AN02496000	C19615	Hexadecanedioic Acid	3.31	2.6
C-3872	710.4	713.5	442.333	280.242	2.99878	0.000837891	0.00264432	Significant Increase	Tier 1	AN02413000	C01595	Linoleic Acid	3.65	1.6
C-3920	764.4	767.4	444.349	282.258	1.98055	0.00310713	0.00376406	Significant Increase	Tier 1	AN02437001	C08367	Vaccenic acid/(9E)-Octadecenoic acid	3.89	0.2
C-T1163	282.4	284.7	329.689	174.112	2.89736	0.0138278	0.0077172	Significant Increase	Tier 1	AN00945000	HMDB0000517	L-Arginine	1.29	0.1
C-T1264	302.6	305.1	300.124	138.032	1.61544	0.00349755	0.00394981	Significant Increase	Tier 1	AN00477007	HMDB0002466	3-Hydroxybenzoic Acid	3.17	7.1
C-T1316	328.8	331.2	316.119	154.027	2.97821	0.0118948	0.00714359	Significant Increase	Tier 1	BM00670003	HMDB0000397	2,3-Dihydroxbenzoic Acid/2,4-Dihydroxybenzoic Acid	1.62	1.9
C-T1481	391.9	394.8	298.144	136.052	1.68694	0.00540972	0.00470542	Significant Increase	Tier 1	AN00460002	HMDB0000209;HMDB0001326	Phenylacetic Acid	2.23	0.5
C-T1490	401	404.3	385.133	446.085	0.61934	0.00226746	0.00340633	Significant Decrease	Tier 1	BP04267000	HMDB0041832	Baicalin	2.28	4.9
C-T1492	395.9	399	284.129	122.037	2.41296	0.00289713	0.00369752	Significant Increase	Tier 1	AN00311004	HMDB0001870	Benzoic Acid	1.74	0.2
C-T1493	398	401.2	227.105	130.027	1.74237	0.0150841	0.00813768	Significant Increase	Tier 1	BM00392004	HMDB0002092	Itaconic acid	1.57	1.1
C-T1527	415.3	419.2	300.124	138.032	2.89777	0.00431605	0.00425137	Significant Increase	Tier 1	AN00477006	HMDB0001895	Salicylic Acid	1.71	1.5
C-T1541	422.4	426.7	276.159	114.068	5.95643	0.00730881	0.00545203	Significant Increase	Tier 1	BP00254010	HMDB0031560	trans-2-Methyl-2-pentenoic Acid	0.87	0.9
C-T1546	425.5	429.9	310.144	148.052	4.15878	0.0238336	0.0103923	Significant Increase	Tier 1	AN00596000	HMDB0000567	Cinnamic Acid / Trans-Cinnamic Acid	0.34	2
C-T1582	446.3	449.3	372.215	210.126	3.10037	0.00470686	0.00439583	Significant Increase	Tier 1	AN01440000	HMDB0032797	(-)-Jasmonic acid	5.17	4.5
C-T1626	467.2	470.8	249.135	174.089	1.81639	0.00460175	0.0043507	Significant Increase	Tier 1	BP00942000	HMDB0000893	Suberic acid	2.18	1.9
C-T1748	553.3	556.7	276.16	228.136	2.53963	0.025612	0.0108944	Significant Increase	Tier 1	AN01687000	HMDB0000933	Traumatic Acid	0.58	1.2
C-T1856	677.6	680.6	440.317	278.225	3.15037	0.000788848	0.00263779	Significant Increase	Tier 1	AN02387003	HMDB0001388	Alpha-Linolenic Acid	3.82	2.3
C-T1875	710	713.2	464.315	302.225	2.82784	0.000718495	0.00262695	Significant Increase	Tier 1	BP02746002		Abietic Acid	1.21	1.7
C-T1887	758.4	761.8	444.348	282.256	4.00839	0.0046805	0.00438668	Significant Increase	Tier 1	AN02437000	HMDB0000207	Oleic Acid / Vaccenic Acid	2.85	6.6
C-T280	161.3	98.2	265.154	103.063	0.58682	0.0333057	0.0128753	Significant Decrease	Tier 1	AN00189000	HMDB0000452	A-Aminobutyric Acid	1.73	0.2
C-T385	147.6	95.4	370.174	208.085	0.663642	0.031362	0.0123537	Significant Decrease	Tier 1	AN01408003	HMDB0000183	Kynurenine	5.86	6.9
C-T449	140.5	94	236.092	74.0004	0.631873	0.0442431	0.0154421	Significant Decrease	Tier 1	AN00068000	HMDB0000119	Glyoxylic Acid	2.97	9.2
C-T633	176.5	177.2	477.211	154.038	0.444846	0.0222105	0.0100269	Significant Decrease	Tier 1	AN00671001		Imidazolepyruvic Acid	3.95	1.2
C-T666	181.9	182.8	252.123	90.0317	0.569559	0.0282444	0.0115682	Significant Decrease	Tier 1	AN00130007	HMDB0000700	Hydracrylic Acid	1.02	1.2
C-T673	176.1	176.8	277.118	115.027	0.589779	0.0206045	0.00962149	Significant Decrease	Tier 1	AN00257000	HMDB0254310	Maleamic acid	0.15	5.5
C-T895	224.2	226.1	360.145	198.053	0.591573	0.0160961	0.00841732	Significant Decrease	Tier 1	AN01266002	HMDB0000291	Vanillylmandelic Acid	2.88	6.6
A-10	88.6	84.4	403.063	169.005	0.540478	0.00113478	0.00287863	Significant Decrease	Tier 2						AN00868000	C00506	L-Cysteic acid	0.39	11.7
A-14	88.6	84.4	380.127	146.069	0.492514	0.00199128	0.00325252	Significant Decrease	Tier 2						AN00574000	C00064	Isomer 1 of Glutamine	0.54	58.3
A-23	91.7	87.6	509.218	275.159	1.8272	1.48467e-05	0.000698206	Significant Increase	Tier 2						AN02342000		Arginyl-Threonine	0.14	3.3
A-139	123.2	121.5	397.143	163.084	0.613581	0.0178791	0.00891014	Significant Decrease	Tier 2						AN00788000	C17580	2-Deoxy-scyllo-inosamine	0.19	13
A-149	125.3	123.7	480.144	246.086	0.55672	0.0201548	0.00948436	Significant Decrease	Tier 2						AN01900001		Isomer 1 of L-alpha-Aspartyl-L-hydroxyproline	1.17	26.8
A-220	140.5	140.1	481.175	247.117	1.52469	0.00147126	0.00300124	Significant Increase	Tier 2						AN01924000		Glutaminyl-Threonine	0.1	14.4
A-237	147.7	147.8	380.128	146.07	0.614396	0.014642	0.00799461	Significant Decrease	Tier 2						AN00574004	C16673	Isoglutamine	0.85	4.4
A-238	147.7	147.8	436.151	202.093	0.55196	0.00570888	0.00485278	Significant Decrease	Tier 2						AN01320003		Isomer 1 of Seryl-Proline	6.36	39.2
A-265	152.8	152.9	523.187	289.128	4.13175	0.00111172	0.00287863	Significant Increase	Tier 2						AN02541000	C21016	Ophthalmic acid	1.79	4.1
A-275	152.7	152.9	471.089	237.031	0.642646	0.00214906	0.00334835	Significant Decrease	Tier 2						AN01786000		S-Cysteinosuccinic acid	0.84	21
A-299	159.9	160	464.185	230.127	2.2639	0.00317198	0.00378637	Significant Increase	Tier 2						AN01711001		Valyl-Hydroxyproline	1.06	70.3
A-327	165	165.1	510.192	276.133	0.630987	0.011182	0.00690474	Significant Decrease	Tier 2						AN02354000	C00449	Isomer 2 of Saccharopine	1.91	37.4
A-366	174.1	174.3	359.073	125.015	0.613166	0.026216	0.0110227	Significant Decrease	Tier 2						AN00329000	C00245	Isomer 1 of Taurine	0.05	61.4
A-384	178.2	178.6	408.122	174.064	1.76282	0.001982	0.0032522	Significant Increase	Tier 2						AN00938003		N-Acetyl-L-Asparagine	1.1	9.2
A-387	178.2	178.6	337.085	103.027	0.525284	0.00247359	0.00350068	Significant Decrease	Tier 2						AN00184001		3-Oxoalanine	0.23	10.6
A-392	179.2	179.7	363.149	129.09	1.83013	0.00171036	0.00316892	Significant Increase	Tier 2						AN00386000	C02647	4-Guanidinobutanal	0.39	26.2
A-405	180.2	180.8	414.122	180.064	0.660893	0.00112631	0.00287863	Significant Decrease	Tier 2						BM01026000	C22137	Isomer 5 of 4-Chloro-L-lysine	6.47	6.8
A-411	182.3	183	493.176	259.117	1.93772	0.001297	0.00289731	Significant Increase	Tier 2						AN02089003	C05939	Linatine	1.05	12.8
A-423	188.4	189.4	379.131	145.073	1.8337	0.000216482	0.00199288	Significant Increase	Tier 2						AN00561000	C04076	L-Allysine	2.41	28.2
A-455	192.4	193.7	422.139	188.08	2.67435	0.00439746	0.00426822	Significant Increase	Tier 2						BM01130002	C20918	Tabtoxinine-beta-lactam	1.55	1.3
A-464	195.5	196.8	523.186	289.128	1.67962	0.0195945	0.00935451	Significant Increase	Tier 2						BM02541002	C20919	Isotabtoxin	0.84	12.6
A-482	197.5	198.9	380.126	146.068	2.17834	0.00871179	0.00601988	Significant Increase	Tier 2						AN00574005		Glycyl-Alanine	3.74	18.4
A-518	205.7	207.2	478.202	244.143	3.24625	0.00390042	0.00408435	Significant Increase	Tier 2						AN01876002		Isoleucyl-Hydroxyproline	2.05	54.4
A-571	213.8	215.5	564.152	330.094	0.637512	0.00327126	0.00385806	Significant Decrease	Tier 2						BP03111000		1-O-Vanilloyl-beta-D-Glucose	1.77	67.1
A-596	215.9	217.6	453.097	219.039	0.600374	0.0224207	0.0100661	Significant Decrease	Tier 2						AN01558000	C04556	4-Amino-2-methyl-5-(phosphooxymethyl)pyrimidine	4.59	65.8
A-629	224	225.8	348.101	114.043	0.520162	0.00360537	0.00400948	Significant Decrease	Tier 2						BM00253000	C02512	Isomer 1 of 3-Cyano-L-alanine	0.53	48.8
A-644	231.1	233.1	295.111	61.0527	0.65422	0.00338228	0.00390915	Significant Decrease	Tier 2						AN00037000	C00189	Isomer 1 of Ethanolamine	0.35	27
A-659	226	227.9	431.128	197.069	0.594406	0.0191127	0.00922945	Significant Decrease	Tier 2						AN01257002	C00355	3,4-Dihydroxy-L-phenylalanine	1.13	5.8
A-693	229.1	231	466.201	232.143	1.78377	0.00214472	0.00334835	Significant Increase	Tier 2						AN01735003		Threoninyl-Isoleucine	1.21	22.1
A-744	237.2	239.3	402.149	168.09	0.557885	0.00155645	0.00307811	Significant Decrease	Tier 2						AN00863000	C00534	Pyridoxamine	0.69	2.4
A-766	240.3	242.4	478.164	244.106	0.604165	0.00193499	0.0032522	Significant Decrease	Tier 2						AN01874001		Isomer 1 of Hydroxyprolyl-Hydroxyproline	0.01	8.8
A-800	245.4	247.5	511.165	277.107	2.5287	0.00994088	0.00649827	Significant Increase	Tier 2						AN02361002		Glutaminyl-Methionine	5.74	52.6
A-825	249.5	251.6	463.118	229.059	0.579634	0.00100462	0.00279644	Significant Decrease	Tier 2						BP01694000	C17758	4,5-seco-Dopa	1.21	74.4
A-837	249.5	251.7	493.211	259.152	2.54619	3.23977e-05	0.00107317	Significant Increase	Tier 2						AN02092001		Glutaminyl-Leucine	1.29	26.9
A-854	250.5	252.7	363.101	129.043	1.60083	0.010071	0.00652924	Significant Increase	Tier 2						AN00380006	C01877	4-Oxoproline	0.1	12.1
A-869	254.5	256.7	436.154	202.096	2.48827	0.00144448	0.00299301	Significant Increase	Tier 2						AN01320002		Prolyl-Serine	1.1	59.1
A-879	256.6	258.7	399.137	165.079	0.567541	0.0255631	0.0108867	Significant Decrease	Tier 2						AN00814003		Norsalsolinol	0.28	58.1
A-891	259.6	261.8	478.164	244.106	2.57382	0.00225382	0.00340633	Significant Increase	Tier 2						AN01874001		Hydroxyprolyl-Hydroxyproline	0.33	28.1
A-919	263.7	265.8	514.165	280.106	1.76121	0.000943923	0.00273045	Significant Increase	Tier 2						AN02406001		Isomer 1 of Phenylalanyl-Aspartate	0.71	18.9
A-922	263.7	265.8	383.111	149.053	1.83272	0.00526813	0.00463376	Significant Increase	Tier 2						AN00608000	C00073	Isomer 1 of Methionine	5.58	4.5
A-941	265.7	267.8	364.169	130.111	2.96636	0.0011854	0.00287863	Significant Increase	Tier 2						AN00400000	C02714	Isomer 1 of N-Acetylputrescine	0.15	2.7
A-956	267.8	269.9	534.144	300.085	6.85766	0.00297269	0.00371671	Significant Increase	Tier 2						BP02705001		1-O-4-Hydroxybenzoyl-beta-D-Glucose	1.27	7.7
A-977	272.9	274.9	398.154	164.096	1.66399	0.00388078	0.00408206	Significant Increase	Tier 2						AN00800000		Kynuramine	3.1	29.1
A-1017	276.9	279	335.106	101.048	0.624312	0.00836766	0.00589602	Significant Decrease	Tier 2						AN00171002	C01234	1-Aminocyclopropane-1-carboxylic acid	0.38	29.8
A-1056	283.1	285.3	450.17	216.112	2.27402	0.000733901	0.00262695	Significant Increase	Tier 2						AN01516001		Prolyl-Threonine	1.33	61.8
A-1066	284.1	286.3	445.143	211.084	0.330936	0.0142971	0.0078932	Significant Decrease	Tier 2						AN01449001	C07194	Isomer 1 of Methyldopa	0	6.3
A-1076	284.1	286.3	420.159	186.101	2.25806	0.000166913	0.00180538	Significant Increase	Tier 2						AN01106001		Isomer 1 of Prolyl-Alanine	0.38	34.8
A-1079	285.1	287.4	321.09	87.0317	0.590745	0.0381457	0.0139799	Significant Decrease	Tier 2						AN00113000	C20253	Aminoacrylic acid	1.17	54
A-1110	292.2	294.6	470.139	236.08	0.606185	0.027734	0.0114219	Significant Decrease	Tier 2						AN01778000	C02700	N-formylkynurenine	1.02	62.4
A-1119	293.2	295.7	448.19	214.132	3.43096	0.0020556	0.00330476	Significant Increase	Tier 2						AN01489001		Valyl-Proline	0.88	8.9
A-1126	295.3	297.7	464.185	230.126	2.57301	0.0013688	0.00293709	Significant Increase	Tier 2						AN01711000		Hydroxyprolyl-Valine	0.31	52.3
A-1151	296.3	298.8	349.122	115.063	0.590823	0.00109562	0.00287863	Significant Decrease	Tier 2						AN00259000	C00148	Isomer 2 of Proline	0.04	9.9
A-1211	305.5	308.1	420.159	186.101	2.86254	0.00140515	0.00296416	Significant Increase	Tier 2						AN01106001		Isomer 2 of Prolyl-Alanine	1.08	56.5
A-1214	305.4	308	463.237	229.179	3.46061	0.000648253	0.00253622	Significant Increase	Tier 2						AN01701000		N1,N8-Diacetylspermidine	0.16	74.7
A-1220	305.5	308.1	464.185	230.127	2.393	0.000858961	0.00265028	Significant Increase	Tier 2						AN01711000		Isomer 1 of Hydroxyprolyl-Valine	0.28	62.7
A-1242	308.5	311.1	420.159	186.101	2.86526	0.00144568	0.00299301	Significant Increase	Tier 2						AN01106001		Isomer 3 of Prolyl-Alanine	1.49	59.5
A-1254	311.6	314.2	445.143	211.085	0.555893	0.0236405	0.0103678	Significant Decrease	Tier 2						AN01449001	C07194	Methyldopa	0.76	34.2
A-1295	318.7	321.5	400.085	166.027	2.06578	0.00757733	0.00557002	Significant Increase	Tier 2						BM00818003	C14100	4-Formylsalicylic acid	1.06	15.9
A-1321	320.7	323.5	386.146	304.174	3.42519	4.89474e-05	0.00125506	Significant Increase	Tier 2						AN02774000	C21258	Isomer 1 of 4'-Oxonebramine	0.47	35.3
A-1334	322.8	325.6	358.087	248.057	0.501134	0.033857	0.0130078	Significant Decrease	Tier 2						AN01932000	C00647	Pyridoxamine phosphate	0.68	8.8
A-1338	321.7	324.6	460.118	226.059	0.393964	0.00136382	0.00293709	Significant Decrease	Tier 2						AN01655000		Isomer 2 of 3-Nitrotyrosine	0.86	19.6
A-1373	325.8	328.7	417.112	183.053	0.509784	0.0011749	0.00287863	Significant Decrease	Tier 2						AN01065001	C00847	4-Pyridoxic acid	0.2	50.6
A-1394	328.9	331.4	386.145	304.173	2.60922	0.000866252	0.00265028	Significant Increase	Tier 2						AN02774000	C21258	4'-Oxonebramine	2.75	43.2
A-1401	328.9	331.3	385.122	151.064	2.10058	0.00274914	0.00366204	Significant Increase	Tier 2						AN00638001		2-Phenylglycine	0.75	1.4
A-1416	330.9	333.1	448.19	214.132	3.89449	0.00138906	0.00296259	Significant Increase	Tier 2						AN01489000		Isomer 1 of Prolyl-Valine	0.69	25.2
A-1443	335	336.8	444.11	210.052	0.631785	0.0485576	0.0164392	Significant Decrease	Tier 2						AN01432001		Isomer 1 of Vanilpyruvic acid	1.8	2.6
A-1449	336	337.8	468.159	234.101	2.40442	0.000772914	0.00263293	Significant Increase	Tier 2						AN01759000		5-Methoxytryptophan	0.57	27.1
A-1455	338	339.9	361.086	127.027	0.63289	0.00931153	0.00629478	Significant Decrease	Tier 2						AN00355000	C03458	2,3,6-Trihydroxypyridine	1.02	41.7
A-1492	341.1	343	371.139	274.162	2.87874	0.00352179	0.0039552	Significant Increase	Tier 2						AN02323000		Glutaminyl-Lysine	2.77	39.8
A-1516	343.1	345	373.121	139.063	0.521928	0.0269071	0.0111937	Significant Decrease	Tier 2						AN00492000		3,4-Dihydroxybenzylamine	1.27	67.7
A-1543	347.2	349.1	342.63	217.143	1.70379	0.0112322	0.00692214	Significant Increase	Tier 2						AN01534003	C05341	beta-Alanyl-Lysine	0.39	2.2
A-1565	351.3	353.2	402.101	168.043	1.89012	0.0295435	0.0118847	Significant Increase	Tier 2						AN00856010		Isovanillic acid	1.85	7.3
A-1588	353.3	355.2	376.133	142.074	0.501331	0.0312931	0.0123357	Significant Decrease	Tier 2						AN00528000	C06231	Ectoine	0.12	73
A-1641	360.4	362.4	402.101	168.043	1.97756	0.0284557	0.011597	Significant Increase	Tier 2						BM00856008	C06672	Isomer 1 of Vanillic acid	1.53	0
A-1663	362.5	364.4	415.096	181.038	0.536622	0.0161585	0.00842651	Significant Decrease	Tier 2						AN01032000	C06050	2-Methyl-3-hydroxy-5-formylpyridine-4-carboxylic acid	1.77	66.3
A-1676	369.6	371.6	425.118	191.059	0.661888	0.0137983	0.00771335	Significant Decrease	Tier 2						AN01180000	C05635	Isomer 2 of 5-Hydroxyindoleacetic acid	2.69	19.9
A-1710	369.6	371.6	356.627	245.137	2.52649	0.00289464	0.00369752	Significant Increase	Tier 2						AN01890006		Valyl-gamma-Glutamic acid	0.04	15.9
A-1781	381.8	384.2	387.102	153.044	0.542461	0.0101478	0.00654407	Significant Decrease	Tier 2						AN00657007	C01270	3-Hydroxy-2-methylpyridine-5-carboxylic acid	2.85	55.2
A-1815	383.8	386.3	399.102	165.044	1.77526	0.00186631	0.00322778	Significant Increase	Tier 2						AN00808002	C00971	4-Pyridoxolactone	2.72	30.9
A-1855	392	394.7	327.642	187.168	0.590795	0.021984	0.00997137	Significant Decrease	Tier 2						AN01117000	C00612	N1-Acetyl-spermidine	0.5	11.1
A-1862	393	395.8	335.622	203.127	3.86975	0.0031142	0.00376822	Significant Increase	Tier 2						AN01338000		Isomer 1 of Glycyl-Lysine	0.23	55.4
A-1891	397.1	400.1	372.126	138.068	2.18643	0.0371718	0.0137529	Significant Increase	Tier 2						AN00481000	C06044	4-Hydroxyphenylethanol	1.29	0.7
A-1907	399.1	402.2	433.118	199.06	0.661622	0.0200133	0.0094495	Significant Decrease	Tier 2						BM01278004	C16402	2,4-Dihydroxylamino-6-nitrotoluene	0.97	55.6
A-1923	402.2	405.4	388.121	154.063	3.15368	0.0436645	0.0153108	Significant Increase	Tier 2						BM00674000	C06317	Vanillyl alcohol	0.1	25.7
A-1932	403.2	406.3	735.209	268.099	0.64252	0.0245105	0.0105916	Significant Decrease	Tier 2						AN02223000		Isomer 1 of Seryl-Tyrosine	8.81	11.6
A-1937	404.2	407.3	508.179	274.121	2.57819	0.0264334	0.0110638	Significant Increase	Tier 2						BP02321000		Isomer 1 of Hemigossypol-6-Methyl Ether	0.84	73.4
A-1957	405.2	408.3	458.109	448.102	0.501448	0.0213551	0.00982446	Significant Decrease	Tier 2						BP04281001	C16409	Aureusidin 6-O-glucoside	1.52	13.4
A-1977	410.3	413.4	347.111	226.106	2.0237	0.00752569	0.00553974	Significant Increase	Tier 2						AN01660000	C06486	(6R)-6-(L-Erythro-1,2-Dihydroxypropyl)-5,6,7,8-tetrahydro-4a-hydroxypterin	1.4	2.1
A-2002	414.4	417.4	307.11	146.102	2.00546	0.0121442	0.00721168	Significant Increase	Tier 2						AN00578005	C01186	(3S,5S)-3,5-Diaminohexanoic acid	4.98	15.9
A-2008	411.3	414.4	342.63	217.143	2.91044	0.000898316	0.00266666	Significant Increase	Tier 2						AN01534000		Alanyl-Lysine	0.23	55.5
A-2049	415.4	418.5	414.101	180.042	1.73168	0.00130105	0.00289731	Significant Increase	Tier 2						AN01019004		3-Hydroxyphenylpyruvic acid	0.21	67
A-2053	417.4	420.5	327.643	187.168	0.616263	0.0106934	0.00674703	Significant Decrease	Tier 2						BP01117002		N4-Acetyl-Spermidine	0.01	13.8
A-2157	426.6	429.6	324.09	180.063	0.620949	0.000417835	0.00233669	Significant Decrease	Tier 2						BM01026000	C22137	Isomer 11 of 4-Chloro-L-lysine	4.81	40.7
A-2189	431.7	434.6	314.119	160.121	0.550013	0.00113251	0.00287863	Significant Decrease	Tier 2						AN00744000	C02728	Isomer 2 of N(6)-Methyllysine	0.24	21.1
A-2215	435.8	438.7	355.638	243.159	2.166	0.00118098	0.00287863	Significant Increase	Tier 2						AN01861001		Prolyl-Lysine	0.29	44.5
A-2216	435.8	438.7	400.098	332.079	0.474837	0.00241486	0.00350068	Significant Decrease	Tier 2						BP03136001		1-O-Galloyl-beta-D-Glucose	5.25	51.2
A-2223	436.8	439.7	360.09	126.032	0.64391	0.03382	0.0130023	Significant Decrease	Tier 2						BM00344001	C11918	Isomer 2 of Maltol/Pyrogallol	1.12	59.8
A-2271	443.9	446.8	324.09	180.064	0.567438	0.00224345	0.00340633	Significant Decrease	Tier 2						BM01026000	C22137	Isomer 12 of 4-Chloro-L-lysine	4.73	57.9
A-2295	447	449.8	458.11	448.102	0.380305	0.00169499	0.00315444	Significant Decrease	Tier 2						BP04281003	C01750	Quercitrin	1.99	4.9
A-2304	448	450.8	416.117	182.058	0.621062	0.00796566	0.00575177	Significant Decrease	Tier 2						BP01052001		Isomer 1 of Methyl vanillate	1.11	24.3
A-2312	447	449.8	434.154	200.095	0.435724	0.0163829	0.00848006	Significant Decrease	Tier 2						BP01294000	C06537	Harmalol	1.12	2.5
A-2325	450	452.9	334.65	201.184	0.442736	0.00252048	0.00351078	Significant Decrease	Tier 2						PR01307001		N5-Acetyl-3'-Aminopropylcadaverine	0.31	38
A-2345	452	454.9	328.135	188.152	0.475168	0.00191692	0.0032522	Significant Decrease	Tier 2						AN01138001	C01037	7,8-Diaminononanoic acid	0.32	25.3
A-2349	452.1	454.9	307.147	73.0885	0.612008	0.0101943	0.00656097	Significant Decrease	Tier 2						AN00067000	C14422	Isomer 1 of Diethylamine	2.3	24
A-2372	454.1	457	414.101	360.085	0.613779	0.0453418	0.0157154	Significant Decrease	Tier 2						AN03521010	C01850	Rosmarinic acid	0.58	11.8
A-2505	472.4	476.4	534.122	300.063	2.51309	0.000873995	0.00265454	Significant Increase	Tier 2						BP02700002		(+)-6A-Hydroxymaackiain	0.24	28.9
A-2521	474.5	478.6	314.119	160.121	0.447462	0.00691897	0.00531609	Significant Decrease	Tier 2						AN00744000	C02728	N(6)-Methyllysine	0.67	65.1
A-2579	481.6	485.6	367.104	266.091	2.22375	0.00100684	0.00279644	Significant Increase	Tier 2						PR02197001		N2-Acetyl-5'-Hydroxykynurenine	1.6	40.7
A-2588	482.6	486.4	386.106	152.048	1.84073	0.00980212	0.00644571	Significant Increase	Tier 2						BP00647025		Methylsalicylate	1.16	53.5
A-2709	497.8	501.5	414.101	360.085	0.643391	0.0381066	0.0139799	Significant Decrease	Tier 2						BP03521004		Isomer 1 of Hydratedusnate	0.81	22.2
A-2747	503	506.6	458.11	448.102	0.516108	0.0159746	0.00838272	Significant Decrease	Tier 2						BP04281005	C12626	Isomer 1 of Kaempferol-3-O-galactoside	1.9	33.4
A-2761	505	508.7	338.1	208.083	1.92996	0.00609442	0.00499216	Significant Increase	Tier 2						AN01408002	C05647	Isomer 1 of Formyl-5-hydroxykynurenamine	2.75	65.5
A-2780	508.1	511.8	339.6	211.083	0.613568	0.00315544	0.00378284	Significant Decrease	Tier 2						AN01449000		3-Methoxytyrosine	1.8	38.1
A-2792	509	512.8	414.101	360.085	0.571076	0.0365261	0.0136089	Significant Decrease	Tier 2						BP03521004		Hydratedusnate	0.46	10.9
A-2806	513.2	517	309.59	151.062	2.04374	0.0187003	0.00913829	Significant Increase	Tier 2						BP00638006	C17756	2-Descarboxy-cyclo-dopa	1.43	17.8
A-2815	515.2	519	345.107	222.098	2.14353	0.00810514	0.00580799	Significant Increase	Tier 2						PR01612005		N2'-Acetyl-3'-Hydroxykynurenamine	4.02	34.9
A-2867	519.2	523.1	458.11	448.103	0.604334	0.00349592	0.00394981	Significant Decrease	Tier 2						BP04281005	C12626	Isomer 2 of Kaempferol-3-O-galactoside	2.78	49.9
A-2871	520.3	524.2	377.083	286.049	0.598418	0.0385434	0.014064	Significant Decrease	Tier 2						BP02482001	C01514	Luteolin	1.46	12.4
A-2874	521.3	525.2	414.101	360.085	0.63104	0.0291558	0.0117948	Significant Decrease	Tier 2						BP03521004		Isomer 2 of Hydratedusnate	0.99	1.5
A-2892	524.3	528.3	400.085	332.054	0.588511	0.0389346	0.0141575	Significant Decrease	Tier 2						BP03135002		3-O-Methylmyricetin	1.36	24.9
A-2980	536.5	540.5	373.122	278.127	1.8475	5.54982e-05	0.00125506	Significant Increase	Tier 2						AN02380001		Isomer 2 of Prolyl-Tyrosine	0.5	46.4
A-2984	537.6	541.5	354.116	120.058	1.90043	0.00522538	0.00462346	Significant Increase	Tier 2						BP00299004	C05627	4-Hydroxystyrene	0.29	61.3
A-3007	540.6	544.5	377.083	286.049	0.489744	0.0037068	0.00403575	Significant Decrease	Tier 2						BP02482000	C05903	Kaempferol	1.87	1.6
A-3008	541.6	545.5	316.58	165.042	2.73953	0.0145654	0.00798066	Significant Increase	Tier 2						BP00807001		Isomer 1 of (R)-3,4-Dihydroxymandelonitrile	0.02	59.6
A-3009	541.6	545.5	458.11	448.103	0.533024	0.00254765	0.00352136	Significant Decrease	Tier 2						BP04281005	C12626	Kaempferol-3-O-galactoside	2.21	72.3
A-3050	548.7	552.6	373.122	278.127	2.09304	6.85512e-05	0.00125992	Significant Increase	Tier 2						AN02380001		Prolyl-Tyrosine	1.03	58.5
A-3164	567.1	571	371.101	274.085	1.86318	0.0237725	0.01038	Significant Increase	Tier 2						BP02316006	C16415	5-Deoxyleucopelargonidin	1.17	18.2
A-3220	579.3	583.5	298.082	128.047	0.465099	0.0131072	0.00751948	Significant Decrease	Tier 2						BP00371006		Furaneol (Enol Form)	0.16	39.6
A-3251	580.3	584.6	490.169	256.111	6.40203	0.00387329	0.00408206	Significant Increase	Tier 2						BP02049000	C10287	Pterostilbene	1.87	48.9
A-3289	590.5	595.1	578.15	344.091	0.485521	0.0296094	0.011896	Significant Decrease	Tier 2						BP03313004		Robustaquinone H	2.89	66.6
A-3291	590.5	595.1	406.104	344.091	0.473633	0.0405256	0.0145519	Significant Decrease	Tier 2						BP03313003		1,4-Dihydroxy-6,7,8-Trimethoxy-2-Methylanthraquinone	2.05	28.7
A-3320	597.6	602.1	309.59	151.063	1.65112	0.0350101	0.0132308	Significant Increase	Tier 2						BP00638006	C17756	Isomer 1 of 2-Descarboxy-cyclo-dopa	1.17	67.3
A-3321	597.6	602.1	323.606	179.094	1.63484	0.0386684	0.0140854	Significant Increase	Tier 2						AN01012000		2(N)-Methyl-norsalsolinol	0.4	7.5
A-3331	599.6	604.1	392.089	316.061	0.51517	0.00297531	0.00371671	Significant Decrease	Tier 2						BP02923001	C04443	3-O-Methylquercetin	3.82	53.4
A-3378	608.8	613.2	391.099	314.08	0.562551	0.0330534	0.0128152	Significant Decrease	Tier 2						BP02903008		Robustaquinone B	1.72	0.3
A-3389	610.9	615.3	378.109	288.101	6.89798	0.0125101	0.00733446	Significant Increase	Tier 2						AN02526002	C17412	Shikonin	1.28	8.7
A-3392	612.9	617.2	377.083	286.049	0.480139	0.0076622	0.0055944	Significant Decrease	Tier 2						BP02482003		Isomer 1 of 1,3,8-Trihydroxy-2-Methoxyanthraquinone	2.23	50.2
A-3405	619	623.3	399.096	330.076	0.638254	0.0397293	0.0143437	Significant Decrease	Tier 2						BP03110002		Isomer 2 of 3,3'-Dimethylquercetin	2.34	18
A-3419	617	621.3	338.077	208.038	0.493847	0.0154148	0.00822793	Significant Decrease	Tier 2						BP01403001		Fraxetin	0.85	46.2
A-3425	619	623.3	399.097	330.077	0.61349	0.0232009	0.0102428	Significant Decrease	Tier 2						BP03110002		Isomer 3 of 3,3'-Dimethylquercetin	3.19	18
A-3432	620	624.4	302.084	136.052	2.43504	0.00795622	0.00574887	Significant Increase	Tier 2						BP00460008	C06224	3,4-Dihydroxystyrene	0.15	24.7
A-3443	623.1	627.4	414.102	360.087	0.619601	0.0267611	0.0111548	Significant Decrease	Tier 2						BP03521001		3',4',5'-Trimethylmyricetin	3.09	6.5
A-3524	644.4	648.5	399.096	330.076	0.600241	0.0233773	0.0102897	Significant Decrease	Tier 2						BP03110002		Isomer 4 of 3,3'-Dimethylquercetin	3.03	43.2
A-T1036	552.2	556	532.144	298.084	1.77652	0.0385713	0.0140645	Significant Increase	Tier 2						BP02670000		Apigenin-7,4'-Dimethyl Ether	2.03	55.4
A-T1220	470.9	474.8	576.133	342.074	0.43894	0.00300311	0.00372495	Significant Decrease	Tier 2						BP03281000		(S)-Usnate	2.52	43.2
A-T1221	550.8	554.6	576.134	342.074	0.571288	0.0441008	0.0154016	Significant Decrease	Tier 2						BP03281001		Dalpatein	2.2	36.5
A-T1281	492.8	496.4	592.127	358.069	0.537224	0.00622636	0.00503812	Significant Decrease	Tier 2						BP03486000		Robustaquinone G	0.52	18.2
A-T1370	498.7	502.3	634.179	400.116	0.4356	0.013108	0.00751948	Significant Decrease	Tier 2						BP03919000		(-)-4'-Demethyl-Epipodophyllotoxin	7.03	20.6
A-T1422	368.6	372	668.177	434.121	0.666623	0.00546238	0.00473602	Significant Decrease	Tier 2						BP04190009		2-(6-Oxo-1-Oxaspiro[2.5]Octa-4-Glucosyl)-6-Hydroxy-1-Benzofuran-3-One	5.74	25.2
A-T1716	496.1	499.7	358.11	124.052	0.533525	0.00227001	0.00340633	Significant Decrease	Tier 2						EF00326005	HMDB0029696	Mequinol	2.46	45.9
A-T1717	347.7	347.9	360.091	126.032	1.6722	0.00644263	0.00513856	Significant Increase	Tier 2						EF00344006	HMDB0031256	4-Hydroxy-2H-pyran-3-carboxaldehyde	2.11	2.3
A-T1727	406.5	409.9	385.122	151.063	0.618301	0.0189375	0.0091955	Significant Decrease	Tier 2						EF00638004	HMDB0029703	Methyl 2-aminobenzoic acid	2.08	14.5
A-T1734	351.3	351.1	402.101	168.042	2.02057	0.027282	0.0113009	Significant Increase	Tier 2						EF00856005	HMDB0029644	2',4',6'-Trihydroxyacetophenone	1.32	28.3
A-T1741	162.3	162.4	424.153	190.095	3.64477	0.00137491	0.00294425	Significant Increase	Tier 2						EF01168003	HMDB0031412	2-Amino-4-[(2-hydroxy-1-oxopropyl)amino]butanoic acid	2.05	17.6
A-T1747	538.9	542.8	428.153	194.094	0.589474	0.0034672	0.00394701	Significant Decrease	Tier 2						EF01220002	HMDB0032575	Butylparaben	0.74	63
A-T213	203.7	205.2	392.127	158.069	0.570817	0.015922	0.00837024	Significant Decrease	Tier 2						AN00716000		5-Hydroxyectoine	1.8	28.1
A-T219	138.2	138.5	395.129	161.069	0.524059	0.00370345	0.00403575	Significant Decrease	Tier 2						AN00754004		3-Amino-2,3-dideoxy-scyllo-inosose	4.22	18.1
A-T241	279	281.1	401.118	167.058	0.663022	0.0107797	0.00678131	Significant Decrease	Tier 2						AN00841000	HMDB0013029	Noradrenochrome o-semiquinone	2.23	11.2
A-T245	305.3	307.9	401.118	167.058	0.580786	0.00300456	0.00372495	Significant Decrease	Tier 2						AN00842004	HMDB0004290	Isopyridoxal	1.03	5.9
A-T309	140.5	140.8	415.108	181.05	0.625198	0.0130625	0.00751948	Significant Decrease	Tier 2						AN01034000		L-Phosphinothricin	0.27	1.5
A-T358	381.3	383.6	449.139	215.081	0.417619	0.00152165	0.00302314	Significant Decrease	Tier 2						AN01498000	HMDB0012245	Kinetin	0.39	27.4
A-T379	249	251.2	463.118	229.059	0.508288	0.00144491	0.00299301	Significant Decrease	Tier 2						AN01694002		4-(L-Alanin-3-yl)-2-hydroxy-cis,cis-muconate 6-semialdehyde/4,5-seco-Dopa	1.52	72.1
A-T380	127.3	127.9	468.144	234.085	2.28803	0.00129677	0.00289731	Significant Increase	Tier 2						AN01757003	HMDB0011169	L-beta-aspartyl-L-threonine	0.5	2.5
A-T459	245.8	247.9	547.175	313.116	0.422794	0.000198825	0.00192547	Significant Decrease	Tier 2						AN02887000	HMDB0010328	Tyramine O-glucuronide	0.21	2.9
A-T532	184.9	185.7	348.101	114.043	0.610689	0.00265182	0.00360442	Significant Decrease	Tier 2						BM00253000	HMDB0060245	3-Cyano-L-alanine	0.06	8.2
A-T533	483.6	487.3	358.109	124.052	0.613782	0.00234431	0.00345614	Significant Decrease	Tier 2						BM00326001		2,3-Dihydroxytoluene	3.46	68.6
A-T536	315.1	317.8	362.107	128.047	0.604764	0.0258252	0.0109562	Significant Decrease	Tier 2						BM00371002		Dihydrophloroglucinol	1.06	8.7
A-T550	270.8	272.8	387.102	153.043	0.543109	0.0127849	0.00744616	Significant Decrease	Tier 2						BM00657002	HMDB0304941	3-Amino-4-hydroxybenzoic acid	1.95	0.6
A-T556	129	129.6	392.128	158.069	1.69329	0.0280672	0.011527	Significant Increase	Tier 2						BM00716001		4-Methylene-L-glutamine	0.8	17.8
A-T575	193.5	194.8	422.138	188.08	3.00557	0.0043284	0.00425137	Significant Increase	Tier 2						BM01130003		Tabtoxinine-delta-lactam	1.69	11.3
A-T594	166.4	166.5	507.191	273.132	1.98683	7.01751e-07	0.0003134	Significant Increase	Tier 2						BM02300000		Tabtoxin biosynthesis intermediate 6	1.98	4.8
A-T607	134.7	135.1	554.189	320.133	0.612633	0.000190308	0.00188529	Significant Decrease	Tier 2						BM02971000		2-[(L-Alanin-3-ylcarbamoyl)methyl]-3-(2-aminoethylcarbamoyl)-2-hydroxypropanoic acid	3.41	22.7
A-T627	384.9	387.4	358.111	124.052	2.75008	0.0342207	0.0130827	Significant Increase	Tier 2						BP00326006	HMDB0059709	Salicyl Alcohol	1.42	5.4
A-T635	467.4	471	368.134	134.073	2.15171	0.000594294	0.0025094	Significant Increase	Tier 2						BP00444008	HMDB0034107	Chavicol	9.27	21.6
A-T648	408.8	412.3	380.142	146.084	1.65437	0.0301329	0.0120033	Significant Increase	Tier 2						BP00576001	HMDB0029740	1H-Indole-3-methanamine	0.44	32.5
A-T649	414.4	418.1	382.11	148.052	1.82924	0.0037666	0.00403575	Significant Increase	Tier 2						BP00596003	HMDB0040986	4-Hydroxycinnamyl aldehyde	3.26	11.8
A-T652	450.3	453.1	384.126	150.068	0.65582	0.0471994	0.0161223	Significant Decrease	Tier 2						BP00626013		4-Hydroxydihydrocinnamaldehyde	0.67	26.6
A-T657	302.4	305	385.119	151.063	1.70889	0.0233355	0.0102781	Significant Increase	Tier 2						BP00638007	HMDB0012219	Dopamine quinone	6.12	12.4
A-T7	301	303.5	304.112	70.0531	1.64673	0.00813928	0.00582555	Significant Increase	Tier 2						AN00055000	HMDB0004101	3-Aminopropiononitrile	0.62	60.6
A-T705	480.8	485	408.127	174.068	0.615665	0.000731515	0.00262695	Significant Decrease	Tier 2						BP00939000		1,8-Dihydroxy-3-Methylnaphthalene	1.29	4.2
A-T740	399.1	402.2	415.108	181.05	0.626319	0.0182663	0.00905204	Significant Decrease	Tier 2						BP01033000		Methylphoracetophenone	3.62	28.6
A-T741	329.6	332	415.108	181.05	0.266633	0.0267253	0.0111443	Significant Decrease	Tier 2						BP01033001		(R)-3-(4-Hydroxyphenyl)Lactate	0.72	10.9
A-T754	457.1	460.1	426.102	192.042	1.98606	0.0258323	0.0109562	Significant Increase	Tier 2						BP01196001		7-Hydroxy-8-Methoxycoumarin	1.95	10
A-T776	538	541.9	434.141	200.084	0.563653	0.00313629	0.00377781	Significant Decrease	Tier 2						BP01292001		3-Hydroxy-5-Methoxybiphenyl	6.28	2.6
A-T785	291.5	293.9	440.102	206.045	0.564398	0.0445894	0.015517	Significant Decrease	Tier 2						BP01373000		7-Hydroxy-2-Oxindole-3-Acetate	4.32	15
A-T827	396.5	399.5	466.135	232.074	0.535673	0.00475906	0.00441734	Significant Decrease	Tier 2						BP01728002		Aloesone	6.82	38.5
A-T861	441.9	445.2	488.197	254.142	2.85533	0.000991915	0.00278156	Significant Increase	Tier 2						BP02025000		Chanoclavine-I aldehyde	8.07	30.4
C-68	89.6	70.8	446.168	284.076	0.649585	0.0100443	0.00651986	Significant Decrease	Tier 2						PR02454000		N6-Acetyl-5-Phosphooxy-L-lysine	2.22	10.8
C-190	109	92.3	407.193	245.101	0.640506	0.0378983	0.0139341	Significant Decrease	Tier 2						AN01887001		Hydroxyprolyl-Asparagine	0.82	0.5
C-203	110	93.8	308.124	146.033	0.418246	0.000478712	0.00245138	Significant Decrease	Tier 2						AN00571000	C15607	3-Oxo-3-ureidopropanoic acid	0.61	59.6
C-287	119.1	107	380.217	218.126	2.01101	0.00160914	0.00309753	Significant Increase	Tier 2						AN01548004		Threoninyl-Valine	2.83	23.7
C-297	120.2	108.5	308.124	146.032	0.633743	0.000997478	0.00278978	Significant Decrease	Tier 2						AN00571000	C15607	Isomer 1 of 3-Oxo-3-ureidopropanoic acid	1.26	44.9
C-317	123.2	112.9	298.13	136.038	2.84241	0.0160369	0.00840293	Significant Increase	Tier 2						AN00457001		Erythronic acid	4.43	16.8
C-343	127.3	118.9	342.156	360.13	0.582428	0.0115642	0.00702869	Significant Decrease	Tier 2						AN03523001		Dityrosine	2.58	29
C-373	130.3	123.3	322.14	160.048	0.538941	0.0123403	0.00728328	Significant Decrease	Tier 2						AN00734001	C03409	N-Formimino-L-aspartic acid	0.1	63.3
C-383	131.4	124.8	380.216	218.125	1.55476	0.00250951	0.00350472	Significant Increase	Tier 2						AN01548004		Isomer 1 of Threoninyl-Valine	4.45	5.9
C-485	138.4	135	597.303	274.128	1.94871	0.00308058	0.00375506	Significant Increase	Tier 2						AN02322002	C03296	N2-Succinyl-L-arginine	0.42	74.4
C-633	155.8	156.3	265.118	103.027	0.571447	0.0172346	0.00873683	Significant Decrease	Tier 2						AN00184000		Pyruvatoxime	0.71	4.2
C-757	168	168.5	570.258	247.082	0.551619	0.030981	0.01224	Significant Decrease	Tier 2						AN01922001		Aspartyl-Asparagine	3.33	9.3
C-765	167	167.5	541.267	218.091	1.73617	0.0146347	0.00799461	Significant Increase	Tier 2						AN01544001	C03740	gamma-Glutamylalanine	1.58	6.5
C-824	176.1	176.8	306.145	144.053	0.616809	0.0126692	0.00741136	Significant Decrease	Tier 2						AN00545000	C19485	N-Nitrosoproline	0.29	6.7
C-827	177.2	177.9	337.139	175.048	0.595539	0.0257752	0.0109506	Significant Decrease	Tier 2						AN00952000	C01042	Isomer 1 of N-Acetyl-L-aspartic acid	0.37	43.8
C-876	180.2	181	352.14	190.048	0.651964	0.00276614	0.00366256	Significant Decrease	Tier 2						AN01161001	C06201	Isomer 1 of 2,4-Dihydroxyhept-2-enedioic acid	2.07	15.8
C-1035	204.6	206.2	324.108	162.017	0.609525	0.0346983	0.0131628	Significant Decrease	Tier 2						AN00763001	C05946	(4R)-4-Hydroxy-2-oxoglutaric acid	0.3	43.3
C-1076	209.7	211.4	308.113	146.021	1.54581	0.0463647	0.0159321	Significant Increase	Tier 2						BM00570001		Isomer 1 of 3-Oxoglutaric acid	0.51	3.5
C-1135	215.8	217.6	315.134	153.043	0.576504	0.0137944	0.00771335	Significant Decrease	Tier 2						BM00657001	C06669	(5R)-Carbapen-2-em-3-carboxylic acid	0.46	15.7
C-1272	231.1	233.1	285.152	246.121	3.16318	0.0123843	0.0072849	Significant Increase	Tier 2						AN01906001		L-beta-aspartyl-L-leucine	1.37	2.9
C-1283	231.1	233.1	355.166	193.074	2.06205	0.00432398	0.00425137	Significant Increase	Tier 2						AN01210009	C05598	Phenylacetylglycine	0.89	53.6
C-1320	234.1	236.2	455.229	132.054	0.615544	0.0208552	0.00971714	Significant Decrease	Tier 2						AN05016000	C05786	(3Z)-Phycocyanobilin	3.55	25
C-1408	246.4	248.6	430.151	268.059	0.599755	0.00554714	0.00477462	Significant Decrease	Tier 2						AN02215000	C01817	L-Homocystine	9.21	63
C-1474	254.5	256.8	333.145	171.054	0.403224	0.0381332	0.0139799	Significant Decrease	Tier 2						BM00903001	C03972	2,3,4,5-Tetrahydrodipicolinic acid	1.45	52
C-1523	260.6	262.8	294.097	132.006	0.483525	0.0108422	0.00680043	Significant Decrease	Tier 2						AN00414000	C00036	Oxaloacetic acid	0.34	64.8
C-1574	264.7	266.9	280.118	118.027	1.61034	0.00750179	0.00552983	Significant Increase	Tier 2						AN00281003	C02170	Isomer 1 of Methylmalonic Acid	0.59	35.5
C-1636	268.7	270.9	237.1	150.016	0.507028	0.00206003	0.00330476	Significant Decrease	Tier 2						AN00618000	C00552	Isomer 1 of meso-Tartaric acid	0.36	33.9
C-1776	284	286.3	320.184	158.093	2.28834	0.0158251	0.00835516	Significant Increase	Tier 2						AN00718000		cis-4-Hydroxycyclohexylacetic acid	4.78	11.9
C-1869	299.3	301.8	381.145	219.054	1.8382	0.016992	0.00866943	Significant Increase	Tier 2						AN01559000	C05646	5-Hydroxyindolepyruvic acid	1.86	37
C-1999	320.6	323.3	322.201	160.11	1.94906	0.0094826	0.0063537	Significant Increase	Tier 2						AN00743002		7-Hydroxyoctanoic acid	0.07	18.5
C-2064	330.8	333.1	439.188	116.012	0.549514	0.0222841	0.0100407	Significant Decrease	Tier 2						AN00265001	C01384	Isomer 1 of Maleic acid	2.72	56.5
C-2141	339	340.3	408.193	246.101	0.563029	0.00261922	0.00357781	Significant Decrease	Tier 2						AN01903000		Isomer 1 of N-acetyl-tryptophan	2.43	42.2
C-2192	348.1	348.4	257.115	190.048	0.623005	0.0261501	0.0110128	Significant Decrease	Tier 2						AN01161001	C06201	Isomer 2 of 2,4-Dihydroxyhept-2-enedioic acid	0.99	16.2
C-2293	360.3	363.2	269.115	214.048	0.611824	0.0196641	0.00936926	Significant Decrease	Tier 2						AN01483000	C04479	Isomer 1 of 2-Hydroxy-6-oxonona-2,4-diene-1,9-dioic acid	0.47	21.5
C-2312	362.3	365.8	378.227	216.136	4.34519	0.00407966	0.00415412	Significant Increase	Tier 2						AN01521000		Undecanedioic acid	1.43	38.4
C-2373	372.5	374.9	257.116	190.049	0.441599	0.00591459	0.00492882	Significant Decrease	Tier 2						AN01161001	C06201	2,4-Dihydroxyhept-2-enedioic acid	1.65	42.7
C-2398	376.6	378.9	270.123	216.064	0.614915	0.0359737	0.0134647	Significant Decrease	Tier 2						BM01513000	C20582	Isomer 1 of cis-(Homo)3-aconitic acid	0.74	15.4
C-2404	377.6	379.9	269.116	214.049	0.526919	0.0214724	0.00984885	Significant Decrease	Tier 2						AN01483000	C04479	2-Hydroxy-6-oxonona-2,4-diene-1,9-dioic acid	1.83	4.8
C-2448	384.8	387.4	374.233	212.142	2.12398	0.0444999	0.0154943	Significant Increase	Tier 2						AN01465001	C16311	Isomer 1 of 12-Oxo-9(Z)-dodecenoic acid	1.35	54
C-2474	387.8	390.6	249.118	174.053	0.540769	0.0360622	0.0134883	Significant Decrease	Tier 2						BM00937001	C18307	2-Methyl-3-oxoadipic acid	0.45	18
C-2517	389.8	392.7	539.241	216.066	0.5764	0.0232176	0.0102459	Significant Decrease	Tier 2						BM01513000	C20582	Isomer 2 of cis-(Homo)3-aconitic acid	4.41	1.6
C-2574	398	401.2	250.108	176.033	0.644313	0.00391653	0.00409017	Significant Decrease	Tier 2						BM00966008	C06033	Parapyruvic acid	1.23	48.9
C-2579	399	402.2	270.123	216.064	0.553428	0.0271528	0.0112782	Significant Decrease	Tier 2						BM01513000	C20582	cis-(Homo)3-aconitic acid	1.55	7.9
C-2607	404.1	407.5	374.233	212.142	1.75848	0.00338653	0.00390915	Significant Increase	Tier 2						AN01465001	C16311	12-Oxo-9(Z)-dodecenoic acid	1.82	33.9
C-2626	405.1	408.5	322.201	160.11	1.62144	0.0029357	0.00371341	Significant Increase	Tier 2						AN00743001		Hydroxyoctanoic acid	0.15	5.8
C-2657	411.2	414.9	275.115	226.047	0.569397	0.0297766	0.0119287	Significant Decrease	Tier 2						AN01654001	C00251	Chorismic acid	0.91	3.1
C-2681	414.2	418.1	280.109	236.035	0.615461	0.0246873	0.0106463	Significant Decrease	Tier 2						BM01774001	C14094	2-Carboxy-2-hydroxy-8-carboxychromene	4.88	9
C-2685	413.3	417.1	256.125	188.068	0.536081	0.0283911	0.011597	Significant Decrease	Tier 2						BM01129000	C16589	2-Oxosuberic acid	0.59	18.8
C-2689	415.2	419.2	250.109	176.035	0.52826	0.0303287	0.0120759	Significant Decrease	Tier 2						BM00966008	C06033	Isomer 1 of Parapyruvic acid	6.4	66.9
C-2705	418.3	422.4	282.123	240.064	0.515268	0.0067775	0.00526593	Significant Decrease	Tier 2						AN01820000	C05817	(1R,6R)-6-Hydroxy-2-succinylcyclohexa-2,4-diene-1-carboxylic acid	0.58	48.4
C-2759	421.4	425.6	511.209	188.033	0.660023	0.0354784	0.0133264	Significant Decrease	Tier 2						BM01123001	C04002	Isomer 3 of (Z)-But-1-ene-1,2,4-tricarboxylic acid	2.54	63.3
C-2856	434.6	438.5	334.202	172.11	1.56417	0.00145879	0.00300124	Significant Increase	Tier 2						AN00918000	C16322	Isomer 1 of 9-Oxononanoic acid	0.94	48.6
C-2869	436.6	440.3	269.117	214.05	0.605724	0.0243401	0.0105394	Significant Decrease	Tier 2						AN01483000	C04479	Isomer 2 of 2-Hydroxy-6-oxonona-2,4-diene-1,9-dioic acid	5.23	55.6
C-2871	436.6	440.3	390.228	228.137	1.50584	0.0131869	0.00752947	Significant Increase	Tier 2						AN01687000	C16308	Isomer 3 of Traumatic acid	1.79	18.9
C-2894	439.7	443.1	498.322	336.231	4.42626	0.00584783	0.00489242	Significant Increase	Tier 2						AN03196007	C02165	Leukotriene B4	1.37	22.1
C-3045	457	459.8	320.186	158.094	1.53635	0.00609491	0.00499216	Significant Increase	Tier 2						AN00718001		3-Oxooctanoic acid	0.31	19.9
C-3075	460.1	463.1	280.125	236.067	0.610835	0.0248632	0.0106968	Significant Decrease	Tier 2						BP01777001	C17219	3-(4'-Methylthio)butylmalic acid	8.73	53.3
C-3081	460.1	463.1	280.11	236.036	0.592798	0.000860034	0.00265028	Significant Decrease	Tier 2						BM01774000	C14095	2-Hydroxy-3-carboxybenzalpyruvic acid	7.36	12.9
C-3300	487.5	491.1	350.233	188.142	3.73979	0.00325069	0.00384568	Significant Increase	Tier 2						AN01137002		2-Hydroxydecanoic acid	1.05	4.1
C-3399	509.9	513.1	474.322	312.231	1.99783	0.00115954	0.00287863	Significant Increase	Tier 2						AN02882006	C07354	(7S,8S)-DiHODE	1.43	40.8
C-3451	523.2	526.2	472.306	310.214	1.83913	0.00244691	0.00350068	Significant Increase	Tier 2						AN02857002	C04785	Isomer 1 of 13(S)-HPOT	0.13	74.5
C-3457	520.1	523.2	476.338	314.247	1.7529	0.000317363	0.00218177	Significant Increase	Tier 2						AN02912002	C14828	Isomer 1 of 9,10-DHOME	2.43	32.2
C-3480	527.2	530.2	496.304	334.212	4.24309	0.00451057	0.00431906	Significant Increase	Tier 2						AN03167004	C05953	Prostaglandin A2	4.07	0.6
C-3512	536.4	539.4	476.336	314.245	2.0705	0.00246412	0.00350068	Significant Increase	Tier 2						AN02912002	C14828	9,10-DHOME	1.72	48.5
C-3537	536.4	539.4	496.304	334.213	2.52578	0.000750682	0.00262695	Significant Increase	Tier 2						AN03167001	C05957	Prostaglandin J2	3.4	7.2
C-3548	544.5	547.7	330.207	168.115	1.53373	0.0211439	0.00976155	Significant Increase	Tier 2						BM00866012	C16461	Geranic acid	0.89	6.3
C-3625	569.9	573.6	472.307	310.216	2.36484	0.000308663	0.00218122	Significant Increase	Tier 2						AN02857002	C04785	13(S)-HPOT	3.69	27.1
C-3629	571	574.6	478.294	316.202	2.8375	0.00577832	0.00486184	Significant Increase	Tier 2						AN02931009	C16679	all-trans-18-Hydroxyretinoic acid	2.88	24.9
C-3632	570.9	574.6	276.159	228.136	1.93953	0.0239404	0.010426	Significant Increase	Tier 2						AN01687000	C16308	Isomer 7 of Traumatic Acid	0.03	14.1
C-3698	597.4	601	503.387	341.295	3.68606	0.00712227	0.00538104	Significant Increase	Tier 2						AN03276000		Stearoylglycine	4.72	74.5
C-3735	610.6	614	501.371	339.279	2.31351	0.00403444	0.00413589	Significant Increase	Tier 2						AN03248000		Oleoyl glycine	4.34	5.2
C-3736	611.7	615	438.302	276.211	2.28607	0.000341194	0.00219137	Significant Increase	Tier 2						AN02358000	C16300	Stearidonic acid	4.36	43.8
C-3791	643.3	646	458.329	296.237	2.43834	0.000164638	0.00179914	Significant Increase	Tier 2						BP02650004	C19617	18-Oxooleic acid	4.72	51.1
C-3856	696.1	699.2	466.334	304.243	269.096	0.00461599	0.00435103	Significant Increase	Tier 2						AN02776000	C00219	Arachidonic acid	4.71	10.5
C-3870	710.4	713.4	456.312	294.221	2.43296	0.000669706	0.00256277	Significant Increase	Tier 2						AN02615003	C04780	Isomer 1 of 8-[(1R,2R)-3-Oxo-2-{(Z)-pent-2-enyl}cyclopentyl]octanoic acid	2.28	74.7
C-3882	721.6	724.6	468.349	306.258	20.1885	0.00521578	0.00461882	Significant Increase	Tier 2						AN02804003	C03242	(8Z,11Z,14Z)-Icosatrienoic acid	4.18	14.2
C-3923	767.4	770.4	470.364	308.273	2.81504	0.000485699	0.0024752	Significant Increase	Tier 2						AN02827002	C16525	Icosadienoic acid	2.37	16.6
C-T1139	263.6	265.8	342.133	180.042	0.477882	0.0475725	0.0162017	Significant Decrease	Tier 2						BP01019006		2,4-Dihydroxycinnamate	2.71	11.4
C-T1345	384	386.6	276.123	114.032	0.584094	0.0288143	0.0116934	Significant Decrease	Tier 2						AN00252002		2-Hydroxy-2,4-pentadienoic acid	1.38	45.8
C-T1397	399	402.2	492.332	330.241	1.83443	0.00179519	0.00319278	Significant Increase	Tier 2						AN03119001		9,10,13-TriHOME	0.89	41.4
C-T1443	409.2	412.9	440.208	278.119	0.547881	0.00298097	0.00371671	Significant Decrease	Tier 2						BP02379001		3-(7'-Methylthio)heptylmalic acid	9.7	32.6
C-T1468	404.1	407.5	334.201	172.11	1.74858	0.00767831	0.00560152	Significant Increase	Tier 2						AN00918000		9-Oxononanoic acid	0.09	16.9
C-T1506	399	402.2	514.314	352.225	2.04732	0.0015803	0.00308711	Significant Increase	Tier 2						AN03427003		Prostaglandin I2	3.2	3.9
C-T1535	354.2	355.3	348.215	186.126	0.661481	0.0347705	0.0131665	Significant Decrease	Tier 2						BM01108001		(3S)-6-Hydroxy-3-isopropenyl-heptanoic acid/(3R)-6-Hydroxy-3-isopropenyl-heptanoic acid	8.75	64.7
C-T1547	434.3	438.2	365.189	203.095	0.645173	0.00266755	0.00360442	Significant Decrease	Tier 2						AN01335001		3-Indolebutyric acid	4.73	10.6
C-T1602	478.1	482.6	346.201	184.11	1.51105	0.0122138	0.00723355	Significant Increase	Tier 2						BM01083000		(3S)-3-Isopropenyl-6-oxoheptanoic acid/(3R)-3-Isopropenyl-6-oxoheptanoic acid	1.14	27.6
C-T1661	527.2	530.1	476.335	314.246	1.55391	0.000439324	0.00237593	Significant Increase	Tier 2						AN02912003		12,13-DHOME	5.66	43.6
C-T17	119	89.7	336.158	174.064	0.544591	0.00745364	0.00551379	Significant Decrease	Tier 2						AN00938001		N-Formimino-L-glutamic acid	7.71	50.6
C-T1701	527.5	530.4	496.303	334.214	3.89851	0.00559572	0.00479504	Significant Increase	Tier 2						AN03167002		12-Keto-leukotriene B4	3.44	21.1
C-T1706	507.4	510.6	496.303	334.214	1.8568	0.00279894	0.00366281	Significant Increase	Tier 2						AN03167006		Prostaglandin B2	4.61	0.7
C-T1713	573	576.6	478.352	316.261	4.21589	0.0131308	0.00751948	Significant Increase	Tier 2						BP02933000		9,10-Dihydroxystearic acid	0.77	54.1
C-T1716	509.9	513.1	456.31	294.219	2.03494	0.000605198	0.00251088	Significant Increase	Tier 2						AN02615006		17-Hydroxylinolenic acid	3.13	13.2
C-T1723	527	529.9	456.311	294.219	2.36679	0.00360798	0.00400948	Significant Increase	Tier 2						AN02615004		13(S)-HOT	1.84	0.7
C-T1725	537.4	540.4	496.304	334.214	2.01079	0.000504594	0.0025094	Significant Increase	Tier 2						AN03167003		Delta-12-Prostaglandin J2	3.03	9.2
C-T1728	542.5	545.6	456.312	294.219	2.88653	0.00176126	0.00319278	Significant Increase	Tier 2						AN02615002		9(S)-HOT	2.43	10.1
C-T1744	521.1	524.1	530.312	368.22	0.365073	0.00175957	0.00319278	Significant Decrease	Tier 2						AN03615000		Prostaglandin G2	1.92	26
C-T1746	542.5	545.6	496.303	334.214	2.43303	0.000813943	0.00264171	Significant Increase	Tier 2						AN03167000		5,6-Epoxytetraene	5.63	6.6
C-T1753	542.5	545.6	474.321	312.23	2.31809	0.00107689	0.00285943	Significant Increase	Tier 2						BP02882010		Octadec-9-ene-1,18-dioic-acid	1.02	13
C-T1755	520.1	523.1	498.318	336.23	2.02754	0.00256812	0.00353533	Significant Increase	Tier 2						AN03196005		15H-11,12-EETA	6.72	36
C-T1760	548.6	551.9	474.321	312.23	3.28339	0.000870091	0.00265028	Significant Increase	Tier 2						AN02882002		9,10-Epoxy-13-hydroxy-11-octadecenoic acid	1.05	13.5
C-T1765	543.5	546.7	330.206	168.115	3.4207	0.0083245	0.00587482	Significant Increase	Tier 2						BM00866000		cis-2-Methyl-5-isopropylhexa-2,5-dienoic acid/trans-2-Methyl-5-isopropylhexa-2,5-dienoic acid	1.49	22.4
C-T1776	574	577.7	496.304	334.214	1.79679	0.000580705	0.0025094	Significant Increase	Tier 2						BP03167007		6beta,7beta-Dihydroxykaurenoic acid	3.01	2.7
C-T1781	569	572.6	454.296	292.204	1.59488	0.0168342	0.00861917	Significant Increase	Tier 2						AN02585003		Etherolenic acid	2.28	6.8
C-T1785	586.3	590	454.296	292.204	2.0787	0.00193112	0.0032522	Significant Increase	Tier 2						AN02585005		Colnelenic acid	1.94	6.8
C-T1796	596.8	600.4	440.317	278.225	4.47175	0.0108082	0.00678712	Significant Increase	Tier 2						AN02387002		Crepenynic acid	3.8	0.9
C-T1797	541.8	544.9	476.333	314.246	1.71635	0.00197904	0.0032522	Significant Increase	Tier 2						BP02912001		9,10-Epoxy-18-hydroxystearic acid	9.12	54.7
C-T1799	581.2	584.9	494.289	332.199	2.75034	0.000170876	0.00181128	Significant Increase	Tier 2						BP03148004		Carnosic acid	1.04	16.6
C-T1801	570	573.6	472.307	310.214	2.42597	0.000118261	0.00157488	Significant Increase	Tier 2						AN02857000		9(S)-HPOT	3.39	28.3
C-T1803	615.8	619.1	456.312	294.219	3.75874	0.00262792	0.00358506	Significant Increase	Tier 2						AN02615001		13-OxoODE	3.46	9.5
C-T1805	610.7	614.1	456.312	294.219	2.4407	0.0023218	0.00344211	Significant Increase	Tier 2						AN02615000		9-OxoODE	3.95	1.5
C-T1807	570	573.6	494.289	332.199	2.00448	0.000629779	0.00253622	Significant Increase	Tier 2						BP03148002		Gibberellin A53 aldehyde	1.44	40.2
C-T1811	596.4	600	480.31	318.219	4.2192	0.0103641	0.00661403	Significant Increase	Tier 2						AN02955002		15-OxoETE	1.85	17.2
C-T1816	610.7	614.1	478.295	316.204	2.22171	0.00272203	0.00364313	Significant Increase	Tier 2						BP02931005		Pisiferic acid	0.3	6.7
C-T1821	642.7	645.5	480.311	318.219	2.4549	0.000589952	0.0025094	Significant Increase	Tier 2						BP02955007		ent-7alpha-Hydroxykaur-16-en-19-oic acid	0.58	15.5
C-T1831	632.6	635.6	454.295	292.204	0.647083	0.0473972	0.0161651	Significant Decrease	Tier 2						AN02585002		12-OPDA	1.81	6.9
C-T1842	659.4	662.3	426.3	264.209	1.56014	0.0121614	0.00721787	Significant Increase	Tier 2						AN02184003		Heptadecatrienoic acid	1.43	9
C-T1852	615.8	619.1	478.294	316.204	3.39178	0.00282025	0.00366356	Significant Increase	Tier 2						AN02931006		15-Deoxy-Delta12,14-PGJ2	1.58	47
C-T202	115.1	88.9	389.136	227.043	0.665776	0.0340613	0.0130578	Significant Decrease	Tier 2						AN01668002		Stizolobinic acid	3.1	15.8
C-T26	131.3	92.2	366.202	204.111	2.10695	0.00481953	0.00445009	Significant Increase	Tier 2						PR01349003		N2-Acetyl-L-Hydroxylysine	3.01	62.9
C-T330	127.3	91.4	390.128	228.04	0.468878	0.0104619	0.00664845	Significant Decrease	Tier 2						AN01677000		(R)-4-Phosphopantoic acid	7.21	30.9
C-T349	179.2	180	393.164	231.074	0.606661	0.0189888	0.00920725	Significant Decrease	Tier 2						AN01717000		N-Succinyl-L-glutamate 5-semialdehyde	2.73	22.6
C-T355	177.1	177.8	337.139	175.048	0.45736	0.0299422	0.011963	Significant Decrease	Tier 2						AN00952001		N-Formyl-L-glutamic acid	0.21	20.9
C-T376	200.5	202	451.222	289.127	0.515643	0.0134756	0.0076101	Significant Decrease	Tier 2						BM02541001		Tabtoxin	8.09	45.5
C-T4	75.4	66.1	281.15	119.058	0.581797	0.0163105	0.00846738	Significant Decrease	Tier 2						AN00291005		L-Allothreonine	0.12	7
C-T438	148	95.5	506.214	344.122	0.622629	0.00590305	0.00492537	Significant Decrease	Tier 2						PR03316000		Pyridoxamine O-glucuronide	3.3	2.2
C-T440	222.4	224.3	440.169	278.075	0.4739	0.022317	0.0100407	Significant Decrease	Tier 2						BM02373000		2-[(L-Alanin-3-ylcarbamoyl)methyl]-2-hydroxybutanedioic acid	5.06	72.3
C-T477	129.7	91.9	305.114	143.022	0.595399	0.00908923	0.00617451	Significant Decrease	Tier 2						AN00534000		N-Formylmaleamic acid	2.48	18.8
C-T481	129.6	91.8	318.143	156.054	0.650672	0.00624906	0.00505263	Significant Decrease	Tier 2						AN00698000		Imidazole lactic acid	3.61	18.7
C-T502	143.8	94.7	303.134	141.043	0.602067	0.0258907	0.0109562	Significant Decrease	Tier 2						AN00514001		6-Oxo-1,4,5,6-tetrahydronicotinic acid	2.13	3.8
C-T529	230.1	232.1	368.134	206.043	0.51345	0.0246687	0.0106426	Significant Decrease	Tier 2						AN01371003		(2S,3R)-3-Hydroxybutane-1,2,3-tricarboxylic acid	0.86	74.2
C-T600	157.8	97.5	296.113	134.022	0.477931	0.00422383	0.00423038	Significant Decrease	Tier 2						AN00435002		3-Dehydro-L-threonic acid	0.83	13
C-T693	181.2	182.1	307.13	145.037	0.596003	0.0049055	0.00447439	Significant Decrease	Tier 2						AN00557001		4-Oxoglutaramic acid	1.29	4
C-T701	232.8	234.8	378.121	216.027	0.658627	0.0438412	0.0153473	Significant Decrease	Tier 2						AN01508001		5-Carboxy-2-oxohept-3-enedioic acid	3.49	47
C-T734	129.8	91.9	322.14	160.048	0.503403	0.00937605	0.00630223	Significant Decrease	Tier 2						AN00734000		3-Oxo-3-ureidoisobutyric acid	1.77	61
C-T770	163.9	164.4	635.258	473.166	0.591533	0.00159015	0.00308711	Significant Decrease	Tier 2						AN04478002		10-Formyltetrahydrofolic acid	0.97	32
C-T771	178.1	178.9	334.13	172.037	1.8578	0.0146414	0.00799461	Significant Increase	Tier 2						AN00909002		3-Dehydroshikimic acid	5.8	17.9
C-T808	133	92.5	252.123	90.0317	3.10555	0.0275762	0.0113804	Significant Increase	Tier 2						AN00130001		(R)-Lactic acid	1.62	69.2
C-T815	249.1	251.4	359.16	197.069	0.662594	0.0351204	0.0132389	Significant Decrease	Tier 2						BM01257001		N,N-Dihydroxy-L-phenylalanine	0.68	45.9
C-T953	281.6	283.9	275.139	113.048	1.59829	0.0338218	0.0130023	Significant Increase	Tier 2						AN00247003		1-Pyrroline-2-carboxylic acid	1.05	49
C-T959	267.2	269.4	249.124	87.032	1.9514	0.00292139	0.00370859	Significant Increase	Tier 2						AN00113001		Dehydroalanine	1.41	33.8
C-T97	125.7	91.1	421.243	259.153	2.0734	0.00365783	0.0040346	Significant Increase	Tier 2						PR02093001		beta-(N3'-Acetyl-Alanyl)-L-lysine	2.57	46.2
C-T994	195.5	196.9	522.198	360.106	0.567392	0.0358061	0.0134115	Significant Decrease	Tier 2						PR03522000		3-Methoxy-4-hydroxyphenylethyleneglycol O-glucuronide	3.76	46.3
A-2	88.6	84.4	407.186	173.128	3.13518	0.000648411	0.00253622	Significant Increase	Tier 3 one-reaction											0	1	21
A-4	88.6	84.4	330.08	96.0212	0.584484	0.0497203	0.0167525	Significant Decrease	Tier 3 one-reaction											0	4	315
A-5	88.6	84.4	489.133	255.075	0.643166	0.00181628	0.00320482	Significant Decrease	Tier 3 one-reaction											0	16	336
A-11	88.6	84.4	554.227	320.169	0.657026	0.00807744	0.00579844	Significant Decrease	Tier 3 one-reaction											0	2	107
A-16	90.6	86.5	542.18	308.122	0.478223	0.00218365	0.00337415	Significant Decrease	Tier 3 one-reaction											0	14	393
A-25	94.7	90.9	406.107	172.048	0.452335	0.00179313	0.00319278	Significant Decrease	Tier 3 zero-reaction											1	14	303
A-26	94.7	90.9	277.1	43.0421	0.569038	0.0485101	0.0164345	Significant Decrease	Tier 3 one-reaction											0	4	291
A-27	94.7	90.9	419.107	185.049	0.602288	0.0184172	0.00908858	Significant Decrease	Tier 3 one-reaction											0	2	44
A-28	94.7	90.9	499.211	265.153	3.84447	0.0047194	0.00439708	Significant Increase	Tier 3 one-reaction											0	4	151
A-29	94.7	90.9	568.16	334.101	0.463174	0.00117281	0.00287863	Significant Decrease	Tier 3 one-reaction											0	4	329
A-30	95.7	92	590.142	356.083	0.46987	0.00131254	0.00289946	Significant Decrease	Tier 3 one-reaction											0	9	231
A-31	96.8	93.1	576.174	342.116	1.76337	0.000561482	0.0025094	Significant Increase	Tier 3 zero-reaction											13	50	637
A-37	96.8	93.1	445.074	211.015	0.537447	0.0027981	0.00366281	Significant Decrease	Tier 3 one-reaction											0	15	199
A-38	97.8	94.1	470.123	236.065	0.53542	0.000553946	0.0025094	Significant Decrease	Tier 3 one-reaction											0	6	165
A-41	96.8	93.1	306.077	144.038	0.443756	0.0028403	0.00367933	Significant Decrease	Tier 3 only two-reaction											0	0	4
A-42	97.8	94.1	305.077	142.037	0.454718	0.013205	0.00752947	Significant Decrease	Tier 3 zero-reaction											1	8	287
A-44	97.8	94.1	568.115	334.057	0.561479	0.0335627	0.0129463	Significant Decrease	Tier 3 zero-reaction											1	5	219
A-46	99.8	96.3	330.079	96.0211	0.593994	0.0452832	0.0157017	Significant Decrease	Tier 3 one-reaction											0	4	314
A-48	99.8	96.3	349.122	115.064	1.5053	0.0117176	0.00707902	Significant Increase	Tier 3 zero-reaction											2	33	454
A-53	101.8	98.5	335.106	101.048	0.599554	0.0234795	0.0103142	Significant Decrease	Tier 3 one-reaction											0	29	443
A-56	102.9	99.6	548.179	314.121	0.590667	0.00342334	0.0039289	Significant Decrease	Tier 3 one-reaction											0	35	504
A-66	102.9	99.6	388.108	154.049	4.6179	0.00853514	0.00595606	Significant Increase	Tier 3 one-reaction											0	11	160
A-91	113	110.6	446.067	212.009	0.652615	0.0259347	0.0109562	Significant Decrease	Tier 3 one-reaction											0	34	295
A-93	111	108.4	478.093	244.035	0.657852	0.0270388	0.0112396	Significant Decrease	Tier 3 zero-reaction											1	46	506
A-97	113	110.6	489.133	255.075	0.494642	0.00387867	0.00408206	Significant Decrease	Tier 3 one-reaction											0	16	337
A-105	114.1	111.7	446.067	212.009	0.65204	0.0261173	0.0110077	Significant Decrease	Tier 3 one-reaction											0	34	277
A-115	115.1	112.8	502.14	268.082	2.5383	0.0155422	0.00828294	Significant Increase	Tier 3 zero-reaction											4	24	486
A-116	113.1	110.6	330.079	96.0209	0.641849	0.0393601	0.014259	Significant Decrease	Tier 3 one-reaction											0	4	314
A-120	116.1	113.9	433.118	199.06	0.651944	0.018389	0.00908466	Significant Decrease	Tier 3 one-reaction											0	8	266
A-121	116.1	113.9	706.134	239.025	0.607966	0.0427942	0.0151064	Significant Decrease	Tier 3 one-reaction											0	1	82
A-122	117.1	114.9	499.211	265.153	5.12137	0.00276765	0.00366256	Significant Increase	Tier 3 one-reaction											0	4	150
A-125	113	110.6	383.128	149.07	0.635996	0.0082046	0.00583948	Significant Decrease	Tier 3 zero-reaction											4	36	657
A-140	124.2	122.6	448.19	214.132	1.61609	0.0258448	0.0109562	Significant Increase	Tier 3 zero-reaction											1	7	115
A-141	124.2	122.6	550.149	316.091	0.466833	0.0019707	0.0032522	Significant Decrease	Tier 3 one-reaction											0	18	436
A-143	124.2	122.6	433.118	199.06	0.658657	0.0200843	0.0094674	Significant Decrease	Tier 3 one-reaction											0	8	265
A-144	125.3	123.7	471.144	237.085	1.68829	0.0358005	0.0134115	Significant Increase	Tier 3 zero-reaction											6	56	699
A-145	124.2	122.6	261.069	27.0108	0.525401	0.00839536	0.00590125	Significant Decrease	Tier 3 only two-reaction											0	0	180
A-153	126.3	124.8	420.195	186.137	2.63133	0.0299312	0.011963	Significant Increase	Tier 3 one-reaction											0	4	105
A-170	130.4	129.2	451.171	217.112	2.92215	0.00167871	0.00314401	Significant Increase	Tier 3 one-reaction											0	6	118
A-172	129.3	128.1	406.113	172.054	0.553574	0.0209197	0.00972853	Significant Decrease	Tier 3 one-reaction											0	1	33
A-173	130.4	129.2	471.13	237.072	0.46823	0.0018475	0.00322778	Significant Decrease	Tier 3 only two-reaction											0	0	8
A-176	131.4	130.3	348.096	114.037	0.479688	0.00750114	0.00552983	Significant Decrease	Tier 3 only two-reaction											0	0	2
A-179	131.4	130.3	482.167	248.109	2.35237	0.00144315	0.00299301	Significant Increase	Tier 3 only two-reaction											0	0	50
A-190	134.4	133.6	399.11	165.052	2.04026	0.00194953	0.0032522	Significant Increase	Tier 3 only two-reaction											0	0	4
A-193	135.4	134.7	462.15	228.092	0.457099	0.00816797	0.00583427	Significant Decrease	Tier 3 one-reaction											0	9	183
A-196	135.4	134.6	505.228	271.17	2.05257	0.00345924	0.00394401	Significant Increase	Tier 3 only two-reaction											0	0	32
A-199	136.5	135.7	538.079	304.02	0.354537	0.000581274	0.0025094	Significant Decrease	Tier 3 one-reaction											0	22	250
A-204	137.5	136.8	567.178	333.12	1.76002	0.00068115	0.0025636	Significant Increase	Tier 3 one-reaction											0	8	386
A-205	137.5	136.8	511.189	277.131	1.75637	0.00074766	0.00262695	Significant Increase	Tier 3 one-reaction											0	2	163
A-206	137.5	136.8	565.124	98.0143	0.389194	0.00404234	0.00413998	Significant Decrease	Tier 3 only two-reaction											0	0	8
A-208	137.5	136.8	402.161	168.103	1.61469	0.00887993	0.00610423	Significant Increase	Tier 3 one-reaction											0	4	118
A-211	139.5	139	440.115	206.056	0.444431	0.0364658	0.0136009	Significant Decrease	Tier 3 one-reaction											0	8	218
A-214	139.5	139	615.16	148.051	0.35921	0.00227183	0.00340633	Significant Decrease	Tier 3 only two-reaction											0	0	39
A-216	139.5	139	576.176	342.117	1.70492	0.00147225	0.00300124	Significant Increase	Tier 3 zero-reaction											13	50	632
A-218	140.5	140.1	428.136	194.078	0.503071	0.00202767	0.00328142	Significant Decrease	Tier 3 one-reaction											0	26	426
A-221	140.5	140.1	392.103	158.045	0.631246	0.0336962	0.0129789	Significant Decrease	Tier 3 zero-reaction											1	3	60
A-225	141.5	141.2	320.083	172.05	0.516221	0.00427372	0.00424046	Significant Decrease	Tier 3 zero-reaction											1	14	300
A-227	141.6	141.2	378.197	144.138	0.531411	0.0111973	0.00690867	Significant Decrease	Tier 3 one-reaction											0	5	34
A-231	143.6	143.4	353.166	238.215	0.479583	0.0406821	0.0145871	Significant Decrease	Tier 3 only two-reaction											0	0	4
A-232	146.7	146.7	325.086	91.0272	0.622764	0.0237136	0.0103741	Significant Decrease	Tier 3 one-reaction											0	4	244
A-242	147.7	147.8	325.122	91.0636	0.663821	0.0301293	0.0120033	Significant Decrease	Tier 3 one-reaction											0	18	290
A-249	147.7	147.8	362.165	128.107	2.1819	0.0132787	0.00755394	Significant Increase	Tier 3 one-reaction											0	4	44
A-260	151.7	151.8	372.078	138.02	0.540061	0.00943073	0.00632694	Significant Decrease	Tier 3 only two-reaction											0	0	22
A-261	151.7	151.8	376.18	142.122	1.66471	0.0384861	0.0140576	Significant Increase	Tier 3 one-reaction											0	2	36
A-266	152.8	152.9	558.164	324.106	2.17595	0.000501953	0.0025094	Significant Increase	Tier 3 one-reaction											0	31	528
A-273	153.8	153.9	602.163	135.053	0.38089	0.000296373	0.00217062	Significant Decrease	Tier 3 zero-reaction											1	30	636
A-288	157.8	158	322.122	88.0633	0.578353	0.0222473	0.0100392	Significant Decrease	Tier 3 one-reaction											0	12	186
A-301	159.9	160	457.11	223.052	0.655465	0.0208913	0.00972595	Significant Decrease	Tier 3 one-reaction											0	26	373
A-315	162.9	163.1	521.162	287.104	0.330014	0.0014572	0.00300124	Significant Decrease	Tier 3 one-reaction											0	3	251
A-318	162.9	163.1	442.119	208.06	0.433376	0.0130511	0.00751948	Significant Decrease	Tier 3 zero-reaction											1	49	644
A-320	162.9	163.1	354.063	240.01	0.575931	0.0129472	0.00747672	Significant Decrease	Tier 3 only two-reaction											0	0	61
A-323	165	165.1	551.217	317.159	1.9118	0.00290223	0.00369752	Significant Increase	Tier 3 one-reaction											0	7	166
A-329	167	167.1	317.132	83.0733	0.635475	0.0319006	0.0125101	Significant Decrease	Tier 3 one-reaction											0	2	188
A-332	167	167.1	553.197	319.138	2.40182	1.56191e-05	0.000698206	Significant Increase	Tier 3 one-reaction											0	6	230
A-333	167	167.1	493.187	259.128	0.581883	0.0107911	0.00678292	Significant Decrease	Tier 3 one-reaction											0	4	48
A-339	169	169.2	558.164	324.105	1.50425	0.000419732	0.00233669	Significant Increase	Tier 3 one-reaction											0	31	509
A-353	168	168.2	530.169	296.111	0.59883	0.00207899	0.0033118	Significant Decrease	Tier 3 one-reaction											0	24	624
A-354	172.1	172.2	303.08	69.0216	0.642846	0.0226045	0.0101185	Significant Decrease	Tier 3 one-reaction											0	3	161
A-358	173.1	173.3	602.163	135.053	0.501958	0.000810836	0.00264171	Significant Decrease	Tier 3 zero-reaction											1	30	636
A-359	174.1	174.3	322.122	88.0636	2.96321	0.00118486	0.00287863	Significant Increase	Tier 3 one-reaction											0	12	186
A-360	173.1	173.3	567.212	333.153	2.34939	6.15857e-05	0.00125992	Significant Increase	Tier 3 one-reaction											0	5	165
A-363	171.1	171.2	500.124	266.065	0.532	0.00127411	0.00289277	Significant Decrease	Tier 3 one-reaction											0	24	416
A-364	174.1	174.3	455.148	221.089	0.585564	0.00159538	0.0030902	Significant Decrease	Tier 3 zero-reaction											7	53	750
A-365	175.1	175.3	292.111	58.0532	0.391764	0.0192281	0.00925606	Significant Decrease	Tier 3 one-reaction											0	1	153
A-369	175.1	175.4	419.138	185.08	1.81746	0.000347311	0.00219137	Significant Increase	Tier 3 one-reaction											0	5	255
A-373	176.2	176.5	330.09	96.032	0.535786	0.0045276	0.00433146	Significant Decrease	Tier 3 one-reaction											0	4	252
A-376	176.2	176.5	558.164	324.106	1.65676	0.000299496	0.00217062	Significant Increase	Tier 3 one-reaction											0	31	528
A-377	177.2	177.5	550.138	316.08	0.380714	0.0227686	0.0101521	Significant Decrease	Tier 3 one-reaction											0	8	234
A-379	177.2	177.5	359.118	125.06	0.64629	0.00743902	0.00551039	Significant Decrease	Tier 3 zero-reaction											3	8	258
A-380	180.2	180.8	413.084	179.025	0.628886	0.0220526	0.00998538	Significant Decrease	Tier 3 one-reaction											0	11	336
A-383	177.2	177.5	478.201	244.142	0.563071	0.00193167	0.0032522	Significant Decrease	Tier 3 one-reaction											0	6	181
A-385	178.2	178.6	380.075	146.017	0.633352	0.0240089	0.0104461	Significant Decrease	Tier 3 only two-reaction											0	0	4
A-391	179.2	179.7	355.063	242.009	0.609359	0.00831946	0.00587482	Significant Decrease	Tier 3 one-reaction											0	7	146
A-393	179.2	179.7	423.067	378.018	0.64769	0.0101393	0.00654407	Significant Decrease	Tier 3 only two-reaction											0	0	69
A-398	180.2	180.8	414.064	360.011	0.628831	0.0163117	0.00846738	Significant Decrease	Tier 3 one-reaction											0	2	100
A-400	179.2	179.7	610.197	376.138	0.634373	0.0056333	0.00481168	Significant Decrease	Tier 3 zero-reaction											1	10	341
A-401	180.2	180.8	521.117	287.059	0.636507	0.0285855	0.0116315	Significant Decrease	Tier 3 one-reaction											0	5	166
A-402	179.2	179.7	707.118	240.009	0.613039	0.0156786	0.00833301	Significant Decrease	Tier 3 only two-reaction											0	0	57
A-403	181.3	181.9	537.202	303.144	2.24836	0.00425055	0.0042375	Significant Increase	Tier 3 one-reaction											0	12	233
A-404	180.2	180.8	354.063	240.009	0.631026	0.0177762	0.00889504	Significant Decrease	Tier 3 only two-reaction											0	0	57
A-410	181.3	181.9	521.207	287.148	1.9477	1.56291e-05	0.000698206	Significant Increase	Tier 3 one-reaction											0	3	171
A-413	182.3	182.9	321.138	87.0796	0.645422	0.0012329	0.00288196	Significant Decrease	Tier 3 one-reaction											0	5	52
A-416	183.3	184	342.102	108.044	0.519143	0.0121334	0.00721168	Significant Decrease	Tier 3 only two-reaction											0	0	124
A-417	184.3	185.1	411.067	177.008	0.580015	0.0324424	0.0126523	Significant Decrease	Tier 3 one-reaction											0	3	149
A-437	189.4	190.5	419.164	185.106	0.534616	0.00213288	0.00333952	Significant Decrease	Tier 3 zero-reaction											2	12	238
A-441	191.4	192.7	493.129	259.07	0.483917	0.000635599	0.00253622	Significant Decrease	Tier 3 one-reaction											0	10	315
A-442	184.3	185.1	551.217	317.159	2.34575	7.08421e-05	0.00125992	Significant Increase	Tier 3 one-reaction											0	7	166
A-447	191.4	192.7	481.128	247.07	0.45901	0.000233661	0.00204695	Significant Decrease	Tier 3 one-reaction											0	14	397
A-451	197.5	198.9	509.207	275.149	2.85314	4.28343e-06	0.000567554	Significant Increase	Tier 3 zero-reaction											2	10	122
A-458	193.5	194.8	580.245	346.186	2.41445	0.00016184	0.00179914	Significant Increase	Tier 3 one-reaction											0	2	100
A-463	194.5	195.8	409.107	175.049	0.603069	0.0281558	0.0115455	Significant Decrease	Tier 3 zero-reaction											2	28	456
A-471	195.5	196.8	458.073	224.015	0.401446	0.00290217	0.00369752	Significant Decrease	Tier 3 one-reaction											0	3	68
A-472	196.5	197.9	458.149	224.091	0.551236	0.0120942	0.00720952	Significant Decrease	Tier 3 zero-reaction											1	34	507
A-474	198.6	200	537.2	303.142	2.08994	7.83329e-05	0.00131798	Significant Increase	Tier 3 one-reaction											0	12	235
A-477	197.6	198.9	504.589	541.062	0.520738	0.00442831	0.00429068	Significant Decrease	Tier 3 one-reaction											0	2	91
A-480	197.5	198.9	567.213	333.154	1.89378	3.23639e-06	0.000490082	Significant Increase	Tier 3 one-reaction											0	6	195
A-487	198.6	199.9	456.133	222.075	0.565104	0.00161013	0.00309753	Significant Decrease	Tier 3 zero-reaction											1	53	680
A-488	203.6	205.1	442.118	208.059	0.607037	0.00156153	0.00308236	Significant Decrease	Tier 3 zero-reaction											1	49	625
A-493	200.6	202	414.089	180.031	0.661447	0.0290807	0.0117745	Significant Decrease	Tier 3 only two-reaction											0	0	50
A-495	200.6	202	565.186	331.127	0.341174	0.000795418	0.00264171	Significant Decrease	Tier 3 one-reaction											0	8	278
A-498	201.6	203.1	436.19	202.131	0.635389	0.0133832	0.00759025	Significant Decrease	Tier 3 one-reaction											0	14	195
A-501	206.7	208.2	551.217	317.159	2.44733	0.000822269	0.00264171	Significant Increase	Tier 3 one-reaction											0	7	166
A-502	203.7	205.1	326.106	92.0474	1.9922	0.011479	0.00700098	Significant Increase	Tier 3 zero-reaction											1	25	436
A-503	202.6	204.1	550.233	316.175	2.09257	5.15336e-06	0.000606951	Significant Increase	Tier 3 one-reaction											0	1	70
A-506	203.7	205.1	426.122	192.064	0.509717	0.0063714	0.00510869	Significant Decrease	Tier 3 zero-reaction											1	38	661
A-507	202.6	204.1	509.205	275.147	2.27697	0.000366269	0.00226986	Significant Increase	Tier 3 zero-reaction											2	10	128
A-509	203.7	205.1	581.228	347.17	2.47445	4.04263e-05	0.00115579	Significant Increase	Tier 3 one-reaction											0	5	154
A-512	207.7	209.3	523.221	289.163	1.86968	0.000129253	0.0016507	Significant Increase	Tier 3 one-reaction											0	9	110
A-516	204.7	206.2	456.133	222.075	0.615826	0.00178273	0.00319278	Significant Decrease	Tier 3 zero-reaction											1	53	694
A-524	205.7	207.2	553.234	319.176	2.53324	0.000595339	0.0025094	Significant Increase	Tier 3 one-reaction											0	3	155
A-534	207.7	209.3	567.212	333.154	2.2541	1.95026e-05	0.000765656	Significant Increase	Tier 3 one-reaction											0	5	165
A-542	207.7	209.3	448.118	214.059	0.54738	0.0109111	0.00681941	Significant Decrease	Tier 3 one-reaction											0	13	372
A-545	209.8	211.4	546.09	312.031	0.435612	0.00674842	0.00525958	Significant Decrease	Tier 3 only two-reaction											0	0	57
A-551	210.8	212.4	376.096	142.038	0.536343	0.0260716	0.0109928	Significant Decrease	Tier 3 zero-reaction											1	8	285
A-553	211.8	213.4	442.117	208.059	0.615754	0.00414413	0.00419159	Significant Decrease	Tier 3 zero-reaction											1	49	625
A-555	210.8	212.4	403.108	169.05	0.57389	0.00603488	0.00497432	Significant Decrease	Tier 3 one-reaction											0	11	262
A-558	211.8	213.4	333.138	99.0797	0.647331	0.0221066	0.009997	Significant Decrease	Tier 3 only two-reaction											0	0	135
A-559	211.8	213.4	564.249	330.191	2.4994	0.000183539	0.00185324	Significant Increase	Tier 3 only two-reaction											0	0	38
A-561	212.8	214.5	421.19	187.132	1.9484	0.000103779	0.00148116	Significant Increase	Tier 3 one-reaction											0	3	75
A-565	212.8	214.5	343.075	109.016	0.520304	0.00464607	0.00436599	Significant Decrease	Tier 3 one-reaction											0	1	157
A-567	212.8	214.5	379.096	145.038	0.579598	0.00807953	0.00579844	Significant Decrease	Tier 3 zero-reaction											1	25	405
A-569	213.8	215.5	581.227	347.169	2.36702	0.00011329	0.00153958	Significant Increase	Tier 3 one-reaction											0	4	112
A-577	214.8	216.5	294.007	119.897	0.657382	0.00106215	0.00284203	Significant Decrease	Tier 3 only two-reaction											0	0	1
A-585	213.8	215.5	358.041	123.983	0.615206	0.000476854	0.00245138	Significant Decrease	Tier 3 one-reaction											0	4	93
A-586	209.8	211.3	517.212	283.154	3.24401	0.00217495	0.00336562	Significant Increase	Tier 3 one-reaction											0	5	159
A-594	215.9	217.6	553.233	319.174	2.27621	6.57431e-06	0.000644672	Significant Increase	Tier 3 only two-reaction											0	0	85
A-598	215.9	217.6	447.17	213.112	2.66685	0.000786472	0.00263779	Significant Increase	Tier 3 one-reaction											0	2	177
A-609	218.9	220.7	386.092	152.034	2.71205	0.0333188	0.0128757	Significant Increase	Tier 3 zero-reaction											3	7	158
A-616	219.9	221.7	464.083	460.048	0.651878	0.00683195	0.00528603	Significant Decrease	Tier 3 one-reaction											0	1	74
A-626	223	224.8	583.168	116.059	0.540984	0.0167169	0.00857692	Significant Decrease	Tier 3 one-reaction											0	12	310
A-627	222	223.8	354.059	120.001	0.506788	0.00606442	0.00498317	Significant Decrease	Tier 3 only two-reaction											0	0	43
A-630	222	223.8	400.073	166.015	0.538134	0.00617147	0.00501669	Significant Decrease	Tier 3 only two-reaction											0	0	61
A-635	223	224.8	446.101	212.042	0.547538	0.0036683	0.0040346	Significant Decrease	Tier 3 one-reaction											0	10	197
A-636	222	223.8	512.125	278.067	1.82785	0.034324	0.0130923	Significant Increase	Tier 3 one-reaction											0	4	238
A-647	224	225.8	495.143	261.085	0.647713	0.00293258	0.00371341	Significant Decrease	Tier 3 one-reaction											0	10	386
A-658	230.1	232	523.222	289.164	2.74509	1.69966e-05	0.000698206	Significant Increase	Tier 3 one-reaction											0	9	112
A-661	227.1	228.9	678.056	443.998	0.589481	0.00578282	0.00486184	Significant Decrease	Tier 3 one-reaction											0	1	36
A-664	225	226.9	509.206	275.148	2.05461	0.000207413	0.00196302	Significant Increase	Tier 3 zero-reaction											2	10	130
A-666	226	227.9	612.111	378.053	0.458065	0.00379535	0.004046	Significant Decrease	Tier 3 one-reaction											0	4	168
A-668	223	224.8	423.162	189.104	0.636071	0.0008382	0.00264432	Significant Decrease	Tier 3 one-reaction											0	2	8
A-671	227.1	228.9	461.186	227.127	2.28748	6.69e-06	0.000644672	Significant Increase	Tier 3 one-reaction											0	2	146
A-675	224	225.8	356.143	122.084	0.615317	0.0112477	0.00692483	Significant Decrease	Tier 3 only two-reaction											0	0	126
A-676	225	226.9	576.249	342.19	3.13992	0.000437255	0.00237593	Significant Increase	Tier 3 only two-reaction											0	0	85
A-686	229.1	231	537.236	303.178	2.64254	0.000284256	0.00214921	Significant Increase	Tier 3 one-reaction											0	3	90
A-689	229.1	231	422.091	188.033	0.611333	0.0119985	0.0071857	Significant Decrease	Tier 3 zero-reaction											1	15	235
A-692	230.1	232	565.233	331.175	3.83775	0.000183576	0.00185324	Significant Increase	Tier 3 one-reaction											0	3	110
A-695	230.1	232	491.113	257.055	0.557774	0.003878	0.00408206	Significant Decrease	Tier 3 one-reaction											0	13	378
A-697	230.1	232	537.202	303.143	1.6666	0.000588818	0.0025094	Significant Increase	Tier 3 one-reaction											0	12	233
A-709	232.2	234.1	434.117	400.118	2.34361	4.99237e-05	0.00125506	Significant Increase	Tier 3 one-reaction											0	18	340
A-710	233.2	235.1	366.101	132.043	0.567118	0.00698658	0.00533892	Significant Decrease	Tier 3 zero-reaction											7	69	753
A-716	233.2	235.1	442.117	208.059	0.586561	0.00119219	0.00287863	Significant Decrease	Tier 3 zero-reaction											1	49	625
A-722	233.2	235.1	354.068	120.009	0.569292	0.00991239	0.00649792	Significant Decrease	Tier 3 only two-reaction											0	0	23
A-724	235.2	237.2	352.085	118.027	0.665507	0.0295268	0.0118847	Significant Decrease	Tier 3 zero-reaction											4	49	538
A-725	235.2	237.2	323.142	89.0841	0.609636	0.016611	0.00853914	Significant Decrease	Tier 3 one-reaction											0	13	291
A-726	235.2	237.2	551.217	317.159	2.97961	9.76535e-05	0.0014716	Significant Increase	Tier 3 one-reaction											0	7	166
A-730	236.2	238.2	577.233	343.174	1.50251	0.000387048	0.00229344	Significant Increase	Tier 3 only two-reaction											0	0	148
A-733	236.2	238.2	425.117	191.059	0.433304	0.0041493	0.00419282	Significant Decrease	Tier 3 zero-reaction											1	16	220
A-736	236.2	238.2	418.107	184.049	0.609237	0.00807361	0.00579844	Significant Decrease	Tier 3 one-reaction											0	19	350
A-747	237.2	239.3	448.05	213.992	0.633458	0.00341109	0.00392164	Significant Decrease	Tier 3 one-reaction											0	3	74
A-751	238.3	240.3	579.247	345.189	3.99603	0.000583481	0.0025094	Significant Increase	Tier 3 one-reaction											0	2	72
A-753	239.3	241.3	457.065	446.014	0.608501	0.0031816	0.00379359	Significant Decrease	Tier 3 one-reaction											0	4	97
A-754	239.3	241.3	390.112	156.054	0.659663	0.0292065	0.0118028	Significant Decrease	Tier 3 zero-reaction											3	18	338
A-755	241.3	243.4	537.237	303.179	2.58845	0.000106197	0.00148116	Significant Increase	Tier 3 one-reaction											0	3	89
A-757	239.3	241.3	468.056	233.998	0.59009	0.00374496	0.00403575	Significant Decrease	Tier 3 one-reaction											0	1	46
A-758	239.3	241.3	647.13	180.02	0.549413	0.0222648	0.0100407	Significant Decrease	Tier 3 one-reaction											0	5	181
A-759	239.3	241.3	551.218	317.159	2.78438	0.000319421	0.00218177	Significant Increase	Tier 3 one-reaction											0	7	166
A-762	240.3	242.4	405.196	171.137	0.570718	0.0194896	0.00932265	Significant Decrease	Tier 3 only two-reaction											0	0	36
A-763	240.3	242.4	507.028	545.939	0.626957	0.00305109	0.00375506	Significant Decrease	Tier 3 only two-reaction											0	0	17
A-765	241.3	243.4	468.056	467.996	0.59009	0.00374496	0.00403575	Significant Decrease	Tier 3 only two-reaction											0	0	34
A-769	241.3	243.4	379.096	145.038	0.573505	0.0099904	0.00651681	Significant Decrease	Tier 3 zero-reaction											1	25	405
A-771	242.3	244.4	458.065	448.014	0.633596	0.00598472	0.00496355	Significant Decrease	Tier 3 only two-reaction											0	0	30
A-784	243.4	245.5	523.222	289.163	2.06564	1.65629e-06	0.0003134	Significant Increase	Tier 3 one-reaction											0	9	110
A-787	243.3	245.4	346.086	112.027	0.521305	0.00315669	0.00378284	Significant Decrease	Tier 3 zero-reaction											1	9	262
A-790	244.4	246.5	387.078	153.02	0.657849	0.0380886	0.0139799	Significant Decrease	Tier 3 one-reaction											0	6	95
A-794	244.4	246.5	475.153	241.095	0.416543	0.00445302	0.00429454	Significant Decrease	Tier 3 one-reaction											0	16	360
A-797	244.4	246.5	446.102	212.044	0.437055	0.00599372	0.00496355	Significant Decrease	Tier 3 one-reaction											0	20	320
A-798	245.4	247.5	551.251	317.193	2.28009	0.000673349	0.0025636	Significant Increase	Tier 3 one-reaction											0	2	95
A-801	245.4	247.5	522.18	288.121	0.58655	0.0157352	0.00834288	Significant Decrease	Tier 3 one-reaction											0	2	206
A-812	247.4	249.6	571.132	337.074	0.532436	0.00969336	0.00641815	Significant Decrease	Tier 3 one-reaction											0	1	139
A-818	250.5	252.7	457.065	223.007	0.593059	0.00163242	0.00310657	Significant Decrease	Tier 3 only two-reaction											0	0	10
A-822	248.4	250.6	565.233	331.175	2.19795	0.000453058	0.00242324	Significant Increase	Tier 3 one-reaction											0	3	110
A-827	248.4	250.6	433.062	199.004	0.514073	0.00201235	0.00327561	Significant Decrease	Tier 3 one-reaction											0	1	36
A-831	249.5	251.6	405.117	342.116	1.88882	0.00129119	0.00289731	Significant Increase	Tier 3 zero-reaction											13	50	637
A-833	249.5	251.7	457.065	446.013	0.587748	0.00123447	0.00288196	Significant Decrease	Tier 3 one-reaction											0	4	98
A-835	249.5	251.7	551.217	317.159	2.27317	0.000633846	0.00253622	Significant Increase	Tier 3 one-reaction											0	7	166
A-839	250.5	252.7	431.117	394.117	2.59626	0.0283756	0.011597	Significant Increase	Tier 3 one-reaction											0	11	305
A-841	254.5	256.7	435.209	201.15	1.84722	0.000199813	0.00192547	Significant Increase	Tier 3 only two-reaction											0	0	17
A-842	249.5	251.7	485.048	250.989	0.632233	0.0197399	0.0093831	Significant Decrease	Tier 3 one-reaction											0	1	25
A-843	250.5	252.7	474.134	240.076	1.62405	0.00423252	0.00423038	Significant Increase	Tier 3 one-reaction											0	32	464
A-851	251.5	253.7	416.092	182.033	0.637056	0.0383187	0.0140207	Significant Decrease	Tier 3 one-reaction											0	10	286
A-853	249.5	251.7	398.126	164.068	0.408865	0.000770955	0.00263293	Significant Decrease	Tier 3 zero-reaction											6	68	616
A-855	257.6	259.7	519.227	285.169	2.47269	0.000338966	0.00219137	Significant Increase	Tier 3 one-reaction											0	2	84
A-856	251.5	253.7	461.186	227.127	2.99884	0.00127336	0.00289277	Significant Increase	Tier 3 one-reaction											0	2	149
A-858	247.4	249.6	578.264	344.205	2.59974	0.00106625	0.00284203	Significant Increase	Tier 3 only two-reaction											0	0	84
A-860	253.5	255.7	507.227	273.169	3.19656	0.000134877	0.00166277	Significant Increase	Tier 3 one-reaction											0	1	74
A-861	253.5	255.7	385.083	151.025	1.61817	0.0131848	0.00752947	Significant Increase	Tier 3 only two-reaction											0	0	10
A-866	253.5	255.7	544.073	310.015	0.519238	0.0458353	0.0158259	Significant Decrease	Tier 3 only two-reaction											0	0	95
A-867	255.6	257.7	473.088	478.059	0.658558	0.013804	0.00771335	Significant Decrease	Tier 3 only two-reaction											0	0	90
A-873	258.6	260.8	549.238	315.18	2.32113	1.2277e-05	0.000698206	Significant Increase	Tier 3 one-reaction											0	2	73
A-876	255.6	257.7	440.063	206.005	0.392492	0.00388801	0.00408435	Significant Decrease	Tier 3 one-reaction											0	2	74
A-883	257.6	259.7	440.134	412.152	0.467905	0.0166818	0.00856721	Significant Decrease	Tier 3 one-reaction											0	16	422
A-886	257.6	259.7	448.119	428.122	0.656579	0.0205401	0.00960833	Significant Decrease	Tier 3 one-reaction											0	1	265
A-887	257.6	259.7	448.05	213.992	0.588983	0.00132014	0.00289946	Significant Decrease	Tier 3 one-reaction											0	2	72
A-888	257.6	259.7	446.077	212.018	0.495908	0.0290013	0.0117603	Significant Decrease	Tier 3 one-reaction											0	5	139
A-892	258.6	260.7	536.159	302.1	0.384536	0.0101835	0.00656097	Significant Decrease	Tier 3 one-reaction											0	7	325
A-893	259.6	261.8	463.2	229.142	1.87922	0.00378845	0.00404407	Significant Increase	Tier 3 one-reaction											0	3	75
A-896	257.6	259.7	446.102	212.043	0.505004	0.00709133	0.00536915	Significant Decrease	Tier 3 one-reaction											0	20	322
A-899	259.6	261.8	551.254	317.195	1.80767	0.00501198	0.0045176	Significant Increase	Tier 3 one-reaction											0	1	102
A-900	256.6	258.7	407.59	347.064	0.552905	0.0201693	0.00948436	Significant Decrease	Tier 3 zero-reaction											4	41	392
A-905	261.7	263.8	260.074	26.0155	0.596223	0.0346364	0.0131628	Significant Decrease	Tier 3 one-reaction											0	3	228
A-908	262.7	264.8	347.055	225.993	0.479716	0.00268537	0.00361689	Significant Decrease	Tier 3 one-reaction											0	2	42
A-913	262.7	264.8	579.246	345.188	2.17397	0.00404712	0.00414046	Significant Increase	Tier 3 one-reaction											0	2	72
A-914	264.8	266.8	593.263	359.205	1.80103	0.000434225	0.00237257	Significant Increase	Tier 3 only two-reaction											0	0	55
A-918	264.7	266.8	434.175	200.116	1.9249	0.000548849	0.0025094	Significant Increase	Tier 3 one-reaction											0	11	174
A-925	264.7	266.8	453.079	219.021	0.644049	0.00133476	0.0029073	Significant Decrease	Tier 3 one-reaction											0	7	202
A-930	264.7	266.8	545.243	311.185	2.55628	0.000647324	0.00253622	Significant Increase	Tier 3 one-reaction											0	1	93
A-934	265.8	267.8	650.227	416.168	4.21387	0.00162648	0.00310477	Significant Increase	Tier 3 one-reaction											0	10	289
A-938	266.8	268.8	507.228	273.169	2.30186	7.35742e-07	0.0003134	Significant Increase	Tier 3 one-reaction											0	1	74
A-942	266.8	268.8	366.101	132.043	0.608181	0.00961856	0.00639227	Significant Decrease	Tier 3 zero-reaction											7	69	753
A-952	265.7	267.8	461.186	227.127	2.41676	0.000421045	0.00233669	Significant Increase	Tier 3 one-reaction											0	2	149
A-955	267.8	269.8	433.107	199.049	0.575746	0.0149069	0.00809078	Significant Decrease	Tier 3 one-reaction											0	10	280
A-957	267.8	269.9	558.137	324.078	0.646816	0.0346718	0.0131628	Significant Decrease	Tier 3 one-reaction											0	6	177
A-959	268.8	270.9	502.128	268.07	0.415124	0.0247843	0.0106707	Significant Decrease	Tier 3 zero-reaction											1	14	268
A-962	268.8	270.9	306.637	145.157	0.61815	0.0158347	0.00835516	Significant Decrease	Tier 3 zero-reaction											1	3	20
A-964	268.8	270.9	563.254	329.196	2.30573	0.000256584	0.00211605	Significant Increase	Tier 3 only two-reaction											0	0	53
A-969	270.8	272.9	267.048	65.9783	0.659036	0.00101853	0.00279644	Significant Decrease	Tier 3 only two-reaction											0	0	7
A-972	270.8	272.9	579.251	345.192	2.79793	0.00116368	0.00287863	Significant Increase	Tier 3 one-reaction											0	9	158
A-975	270.8	272.9	354.064	240.012	0.632856	0.00961173	0.00639174	Significant Decrease	Tier 3 only two-reaction											0	0	63
A-978	271.9	273.9	399.59	331.062	5.42468	0.00363422	0.00401485	Significant Increase	Tier 3 only two-reaction											0	0	63
A-980	272.9	274.9	521.243	287.185	2.89949	0.000511844	0.0025094	Significant Increase	Tier 3 only two-reaction											0	0	49
A-984	272.9	274.9	390.029	311.94	0.626571	0.00447399	0.00429454	Significant Decrease	Tier 3 only two-reaction											0	0	15
A-986	272.9	274.9	355.063	242.01	0.652569	0.00993109	0.00649827	Significant Decrease	Tier 3 one-reaction											0	7	156
A-988	273.9	275.9	365.053	261.99	0.580307	0.00399911	0.00413289	Significant Decrease	Tier 3 one-reaction											0	1	82
A-989	272.9	274.9	341.063	107.004	0.568106	0.00562704	0.00481021	Significant Decrease	Tier 3 one-reaction											0	2	153
A-990	273.9	275.9	401.536	334.956	0.646988	0.0199892	0.00944815	Significant Decrease	Tier 3 only two-reaction											0	0	24
A-994	273.9	275.9	373.037	277.957	0.65762	0.00688973	0.00531136	Significant Decrease	Tier 3 one-reaction											0	1	39
A-998	275.9	277.9	381.023	293.93	0.636846	0.0059904	0.00496355	Significant Decrease	Tier 3 one-reaction											0	1	14
A-1002	274.9	276.9	476.185	242.127	1.91658	0.00017373	0.00181891	Significant Increase	Tier 3 one-reaction											0	6	203
A-1004	274.9	276.9	652.169	418.111	0.549499	0.00748561	0.00552767	Significant Decrease	Tier 3 one-reaction											0	8	213
A-1007	274.9	276.9	593.264	359.205	3.08658	0.000624659	0.00253622	Significant Increase	Tier 3 only two-reaction											0	0	47
A-1008	274.9	276.9	388.133	154.074	0.48243	0.000892	0.00266527	Significant Decrease	Tier 3 one-reaction											0	23	300
A-1009	274.9	276.9	377.08	143.022	0.633783	0.0226389	0.0101194	Significant Decrease	Tier 3 one-reaction											0	3	202
A-1012	275.9	277.9	434.175	200.117	2.03027	0.000665812	0.0025571	Significant Increase	Tier 3 one-reaction											0	11	174
A-1015	275.9	277.9	476.149	242.091	2.42687	0.00936309	0.00630151	Significant Increase	Tier 3 zero-reaction											1	23	534
A-1027	278	280	360.098	252.079	0.490571	0.0145607	0.00798066	Significant Decrease	Tier 3 one-reaction											0	18	362
A-1028	278	280	430.107	196.049	0.495975	0.000731766	0.00262695	Significant Decrease	Tier 3 one-reaction											0	17	348
A-1029	278	280	505.212	271.154	1.66829	0.00747888	0.00552767	Significant Increase	Tier 3 one-reaction											0	3	157
A-1032	278	280	463.154	229.095	0.569999	0.00269678	0.00362765	Significant Decrease	Tier 3 one-reaction											0	16	299
A-1035	279	281.1	551.253	317.195	2.63961	0.000103479	0.00148116	Significant Increase	Tier 3 one-reaction											0	1	102
A-1038	279	281.1	262.053	27.995	0.502241	0.00903674	0.006172	Significant Decrease	Tier 3 zero-reaction											1	4	251
A-1042	280	282.1	461.186	227.127	2.09559	4.81211e-05	0.00125506	Significant Increase	Tier 3 one-reaction											0	2	146
A-1043	278	280	519.228	285.169	2.20519	0.000841331	0.00264632	Significant Increase	Tier 3 one-reaction											0	3	85
A-1049	281	283.2	492.18	258.122	2.70751	0.00146265	0.00300124	Significant Increase	Tier 3 one-reaction											0	8	276
A-1051	282	284.2	526.165	292.106	2.37434	0.000355496	0.00222974	Significant Increase	Tier 3 one-reaction											0	13	202
A-1052	282	284.2	374.116	140.058	0.563625	0.0133529	0.00757714	Significant Decrease	Tier 3 zero-reaction											4	16	317
A-1057	283.1	285.3	521.242	287.184	2.30094	0.00132099	0.00289946	Significant Increase	Tier 3 only two-reaction											0	0	48
A-1058	283.1	285.3	493.129	259.07	0.492806	0.000886221	0.00266117	Significant Decrease	Tier 3 one-reaction											0	10	315
A-1059	285.1	287.4	353.118	119.06	0.568896	0.0104412	0.00663929	Significant Decrease	Tier 3 only two-reaction											0	0	3
A-1060	284.1	286.3	465.137	462.157	2.09415	0.00806268	0.00579844	Significant Increase	Tier 3 one-reaction											0	13	491
A-1061	284.1	286.3	436.053	201.994	0.636571	0.0137273	0.00769482	Significant Decrease	Tier 3 one-reaction											0	3	72
A-1064	284.1	286.3	330.08	96.0212	0.540572	0.000830397	0.00264344	Significant Decrease	Tier 3 one-reaction											0	4	315
A-1069	285.1	287.4	391.59	315.064	8.43252	0.0242356	0.0105156	Significant Increase	Tier 3 one-reaction											0	13	309
A-1070	285.1	287.4	565.27	331.211	3.39101	0.000149812	0.00178428	Significant Increase	Tier 3 one-reaction											0	3	52
A-1080	286.1	288.4	416.092	182.033	0.567255	0.00710182	0.00537325	Significant Decrease	Tier 3 one-reaction											0	10	286
A-1081	287.1	289.5	593.263	359.205	2.52986	0.00174176	0.00318315	Significant Increase	Tier 3 only two-reaction											0	0	55
A-1082	287.1	289.5	401.109	334.102	0.460254	0.00116132	0.00287863	Significant Decrease	Tier 3 one-reaction											0	4	331
A-1087	287.1	289.5	419.133	370.149	0.611806	0.0225343	0.0100957	Significant Decrease	Tier 3 zero-reaction											2	28	462
A-1090	287.1	289.5	472.106	238.048	0.585881	0.0118455	0.00712611	Significant Decrease	Tier 3 one-reaction											0	5	166
A-1091	287.1	289.5	533.241	299.183	3.41875	0.000240958	0.00206968	Significant Increase	Tier 3 only two-reaction											0	0	49
A-1095	289.2	291.5	350.069	116.011	0.596925	0.0127354	0.00743368	Significant Decrease	Tier 3 zero-reaction											2	17	345
A-1099	289.2	291.5	333.09	99.0318	0.563717	0.0298434	0.0119464	Significant Decrease	Tier 3 one-reaction											0	4	256
A-1100	290.2	292.6	395.073	161.015	0.633807	0.0037405	0.00403575	Significant Decrease	Tier 3 one-reaction											0	5	32
A-1102	290.2	292.6	492.181	258.122	2.1089	0.00180164	0.00319354	Significant Increase	Tier 3 one-reaction											0	8	276
A-1108	292.2	294.6	388.137	308.156	0.580533	0.00447979	0.00429454	Significant Decrease	Tier 3 one-reaction											0	7	126
A-1112	292.2	294.6	392.164	158.106	2.87035	0.00101321	0.00279644	Significant Increase	Tier 3 one-reaction											0	6	216
A-1125	294.2	296.7	559.259	325.2	1.96834	0.0012738	0.00289277	Significant Increase	Tier 3 only two-reaction											0	0	92
A-1130	294.2	296.7	572.068	338.01	0.630568	0.0450225	0.0156318	Significant Decrease	Tier 3 only two-reaction											0	0	63
A-1135	295.3	297.7	418.992	184.934	0.632378	0.0260678	0.0109928	Significant Decrease	Tier 3 only two-reaction											0	0	4
A-1136	295.3	297.7	360.101	126.043	0.48028	0.00493226	0.00448772	Significant Decrease	Tier 3 zero-reaction											2	14	370
A-1138	295.3	297.7	382.063	148.005	0.591079	0.0100217	0.00651986	Significant Decrease	Tier 3 one-reaction											0	1	62
A-1141	296.3	298.8	565.27	331.211	2.73238	9.47958e-05	0.0014716	Significant Increase	Tier 3 one-reaction											0	3	52
A-1142	297.3	299.8	473.084	239.026	0.545318	0.0458821	0.0158317	Significant Decrease	Tier 3 one-reaction											0	1	83
A-1144	302.4	305	394.143	320.17	1.56187	0.0026533	0.00360442	Significant Increase	Tier 3 one-reaction											0	2	77
A-1149	297.3	299.8	401.11	334.103	0.484165	0.0019914	0.00325252	Significant Decrease	Tier 3 one-reaction											0	5	368
A-1154	297.3	299.8	486.086	252.028	0.621569	0.0128319	0.00745713	Significant Decrease	Tier 3 only two-reaction											0	0	65
A-1155	297.3	299.8	408.17	174.112	1.81566	0.00407653	0.00415412	Significant Increase	Tier 3 zero-reaction											2	6	79
A-1158	297.3	299.8	312.601	157.085	1.7899	0.00872486	0.00602224	Significant Increase	Tier 3 one-reaction											0	12	211
A-1160	298.3	300.8	329.096	95.0372	0.614687	0.00042953	0.00235908	Significant Decrease	Tier 3 one-reaction											0	5	225
A-1163	298.3	300.8	601.125	134.016	0.639613	0.0315601	0.0124178	Significant Decrease	Tier 3 only two-reaction											0	0	71
A-1164	301.4	303.9	362.152	128.094	2.68867	0.0133325	0.00756959	Significant Increase	Tier 3 one-reaction											0	8	164
A-1170	299.4	301.9	607.28	373.222	1.88284	5.20424e-05	0.00125506	Significant Increase	Tier 3 one-reaction											0	6	199
A-1174	300.4	302.9	479.222	245.163	2.13401	0.026171	0.0110128	Significant Increase	Tier 3 zero-reaction											3	16	198
A-1184	301.4	303.9	399.651	331.186	3.13236	0.000279159	0.00213216	Significant Increase	Tier 3 only two-reaction											0	0	45
A-1185	301.4	303.9	398.082	164.023	0.570288	0.00958801	0.00639174	Significant Decrease	Tier 3 one-reaction											0	3	78
A-1186	301.4	303.9	490.063	256.005	0.609319	0.0201552	0.00948436	Significant Decrease	Tier 3 only two-reaction											0	0	46
A-1189	301.4	303.9	440.064	206.006	0.562437	0.0226426	0.0101194	Significant Decrease	Tier 3 one-reaction											0	2	78
A-1191	302.4	305	352.086	118.028	0.657838	0.00535685	0.00468117	Significant Decrease	Tier 3 zero-reaction											4	52	588
A-1193	302.4	305	559.259	325.2	2.56104	0.00139544	0.00296352	Significant Increase	Tier 3 only two-reaction											0	0	92
A-1195	302.4	305	450.17	216.111	1.73632	0.000254617	0.00211605	Significant Increase	Tier 3 one-reaction											0	15	319
A-1196	304.4	307	353.118	119.059	0.600117	0.0200698	0.0094674	Significant Decrease	Tier 3 zero-reaction											3	35	512
A-1202	303.4	306	465.138	462.16	1.5178	0.00396456	0.00411197	Significant Increase	Tier 3 one-reaction											0	13	443
A-1205	305.5	308.1	460.154	226.095	1.99432	0.00306694	0.00375506	Significant Increase	Tier 3 zero-reaction											1	39	448
A-1207	304.4	307	466.144	232.085	0.662	0.0392869	0.0142473	Significant Decrease	Tier 3 one-reaction											0	12	185
A-1208	304.4	307	394.136	320.155	0.641099	0.00265953	0.00360442	Significant Decrease	Tier 3 one-reaction											0	6	139
A-1210	303.4	306	366.112	132.053	0.562056	0.00472064	0.00439708	Significant Decrease	Tier 3 zero-reaction											4	12	257
A-1212	305.5	308.1	395.123	322.129	4.82316	0.0271023	0.0112616	Significant Increase	Tier 3 one-reaction											0	8	433
A-1218	305.5	308.1	443.144	418.171	0.643254	0.00372813	0.00403575	Significant Decrease	Tier 3 one-reaction											0	6	258
A-1234	307.5	310.1	379.137	290.157	2.05203	0.00195585	0.0032522	Significant Increase	Tier 3 one-reaction											0	2	91
A-1236	307.5	310.1	299.606	131.095	0.665708	0.0352843	0.0132716	Significant Decrease	Tier 3 zero-reaction											6	36	394
A-1240	308.5	311.2	498.17	264.112	1.95654	1.23518e-05	0.000698206	Significant Increase	Tier 3 zero-reaction											2	15	326
A-1241	311.6	314.3	535.259	301.201	2.93247	0.000217839	0.00199288	Significant Increase	Tier 3 only two-reaction											0	0	25
A-1257	311.6	314.2	400.143	332.169	2.12788	0.00242697	0.00350068	Significant Increase	Tier 3 one-reaction											0	2	88
A-1264	311.6	314.3	415.148	362.18	1.85109	0.0211183	0.00976155	Significant Increase	Tier 3 one-reaction											0	1	80
A-1270	312.6	315.3	422.158	376.2	2.65119	0.000610421	0.00251088	Significant Increase	Tier 3 one-reaction											0	11	172
A-1272	313.6	316.3	309.098	150.078	0.627307	0.0187258	0.00914295	Significant Decrease	Tier 3 one-reaction											0	8	236
A-1282	314.6	317.3	392.164	158.106	2.40989	0.0015856	0.00308711	Significant Increase	Tier 3 one-reaction											0	6	216
A-1283	314.6	317.3	434.175	200.117	1.84537	0.00118007	0.00287863	Significant Increase	Tier 3 one-reaction											0	11	177
A-1286	315.6	318.4	565.269	331.211	1.9642	8.66555e-05	0.00141248	Significant Increase	Tier 3 one-reaction											0	3	52
A-1287	315.6	318.4	488.101	254.042	2.8811	0.00389703	0.00408435	Significant Increase	Tier 3 one-reaction											0	4	119
A-1288	315.6	318.4	342.102	108.043	0.604766	0.0128931	0.00747622	Significant Decrease	Tier 3 only two-reaction											0	0	124
A-1290	315.6	318.4	393.155	318.193	3.47105	0.000379963	0.00229344	Significant Increase	Tier 3 one-reaction											0	4	143
A-1293	316.6	319.4	433.107	199.048	0.461604	0.0059058	0.00492537	Significant Decrease	Tier 3 one-reaction											0	10	280
A-1299	317.7	320.4	395.121	322.126	3.06992	0.0245763	0.0106151	Significant Increase	Tier 3 one-reaction											0	7	398
A-1302	316.7	319.4	379.137	290.158	1.63004	0.00211294	0.00333423	Significant Increase	Tier 3 one-reaction											0	2	113
A-1303	317.7	320.4	583.114	116.004	0.528436	0.0101894	0.00656097	Significant Decrease	Tier 3 only two-reaction											0	0	42
A-1304	315.7	318.4	330.08	96.0214	0.638793	0.00537987	0.00469355	Significant Decrease	Tier 3 one-reaction											0	4	312
A-1305	321.7	324.6	535.258	301.2	2.61929	9.84868e-05	0.0014716	Significant Increase	Tier 3 only two-reaction											0	0	25
A-1306	318.7	321.5	570.053	335.995	0.658458	0.0152212	0.00815699	Significant Decrease	Tier 3 only two-reaction											0	0	45
A-1309	317.7	320.5	581.141	114.032	0.534894	0.00763724	0.0055944	Significant Decrease	Tier 3 one-reaction											0	28	469
A-1310	318.7	321.5	704.173	237.064	0.492118	0.00894773	0.00613492	Significant Decrease	Tier 3 one-reaction											0	19	237
A-1312	318.7	321.5	427.133	193.074	0.567571	0.00830103	0.00587389	Significant Decrease	Tier 3 zero-reaction											3	24	363
A-1313	318.7	321.5	539.094	305.036	0.405718	0.0351053	0.0132389	Significant Decrease	Tier 3 one-reaction											0	1	106
A-1314	317.7	320.4	291.074	114.032	0.493305	0.00156684	0.00308708	Significant Decrease	Tier 3 one-reaction											0	28	469
A-1315	319.7	322.5	292.074	116.031	0.514785	0.0153353	0.00820394	Significant Decrease	Tier 3 only two-reaction											0	0	5
A-1318	318.7	321.5	308.095	74.0366	0.656843	0.0410754	0.0146896	Significant Decrease	Tier 3 zero-reaction											5	40	644
A-1336	321.8	324.6	349.081	230.046	0.586846	0.0217238	0.00990272	Significant Decrease	Tier 3 one-reaction											0	4	212
A-1339	321.7	324.6	446.138	212.079	0.526564	0.00636895	0.00510869	Significant Decrease	Tier 3 one-reaction											0	34	478
A-1351	323.8	326.6	346.075	112.016	0.658642	0.0465449	0.0159514	Significant Decrease	Tier 3 zero-reaction											2	8	299
A-1353	323.8	326.6	420.159	186.101	2.93327	0.00235075	0.00345774	Significant Increase	Tier 3 one-reaction											0	15	232
A-1360	324.8	327.7	308.095	74.0366	0.653648	0.0365241	0.0136089	Significant Decrease	Tier 3 zero-reaction											5	40	644
A-1363	324.8	327.7	552.162	85.0528	0.603509	0.0162589	0.00845652	Significant Decrease	Tier 3 zero-reaction											1	16	304
A-1369	324.8	327.7	477.253	243.195	3.69013	0.000648204	0.00253622	Significant Increase	Tier 3 only two-reaction											0	0	19
A-1370	324.8	327.7	377.153	143.095	0.663058	0.0315106	0.012403	Significant Decrease	Tier 3 zero-reaction											1	19	347
A-1375	327.9	330.8	472.107	238.048	0.528811	0.00610742	0.00499527	Significant Decrease	Tier 3 one-reaction											0	5	156
A-1383	326.8	329.6	563.18	329.121	0.641804	0.00182312	0.00320482	Significant Decrease	Tier 3 one-reaction											0	30	506
A-1385	327.8	330.5	515.195	281.137	0.401659	0.000187274	0.00187274	Significant Decrease	Tier 3 one-reaction											0	12	255
A-1388	327.8	330.5	355.051	120.993	0.574025	0.0138673	0.00772429	Significant Decrease	Tier 3 only two-reaction											0	0	33
A-1391	327.8	330.5	394.028	159.97	0.649797	0.0174879	0.00880241	Significant Decrease	Tier 3 one-reaction											0	1	24
A-1404	329.9	332.3	321.091	87.0322	0.587324	3.81484e-05	0.00112326	Significant Decrease	Tier 3 zero-reaction											1	18	381
A-1405	329.9	332.2	519.227	285.169	2.18226	0.00347039	0.00394701	Significant Increase	Tier 3 one-reaction											0	3	85
A-1420	329.9	332.3	406.18	172.121	3.21078	0.00130002	0.00289731	Significant Increase	Tier 3 one-reaction											0	6	149
A-1423	329.9	332.2	405.147	171.089	0.582467	0.00745402	0.00551379	Significant Decrease	Tier 3 one-reaction											0	30	321
A-1426	331.9	334	350.069	116.011	0.548786	0.0025004	0.00350125	Significant Decrease	Tier 3 zero-reaction											2	17	345
A-1427	331.9	334	476.185	242.127	1.77191	0.0145349	0.00798066	Significant Increase	Tier 3 one-reaction											0	6	203
A-1432	332.9	334.9	434.175	200.117	2.10167	0.000787051	0.00263779	Significant Increase	Tier 3 one-reaction											0	11	174
A-1435	335	336.8	477.253	243.195	2.91913	7.37472e-05	0.00128151	Significant Increase	Tier 3 only two-reaction											0	0	19
A-1442	336	337.8	510.17	276.111	1.96995	0.000497537	0.00249948	Significant Increase	Tier 3 one-reaction											0	8	156
A-1444	336	337.8	311.083	154.049	4.28042	0.017411	0.00879259	Significant Increase	Tier 3 one-reaction											0	12	337
A-1458	338	339.9	492.034	257.976	0.572321	0.00270809	0.00363365	Significant Decrease	Tier 3 one-reaction											0	2	46
A-1459	341.1	343	335.106	101.048	0.605537	0.0061279	0.00499936	Significant Decrease	Tier 3 one-reaction											0	29	443
A-1464	338	339.9	475.118	241.059	0.463157	0.0258916	0.0109562	Significant Decrease	Tier 3 one-reaction											0	9	247
A-1466	338	339.9	379.042	144.984	0.52122	0.0234193	0.010292	Significant Decrease	Tier 3 only two-reaction											0	0	9
A-1469	347.2	349.1	413.151	358.186	1.56229	0.00201142	0.00327561	Significant Increase	Tier 3 one-reaction											0	2	122
A-1471	338	339.9	480.055	245.997	0.642727	0.000682013	0.0025636	Significant Decrease	Tier 3 one-reaction											0	3	74
A-1472	341.1	343	621.159	154.05	4.55524	0.00868358	0.0060043	Significant Increase	Tier 3 one-reaction											0	11	162
A-1473	339.1	340.9	297.086	126.055	3.64459	0.00549239	0.00474638	Significant Increase	Tier 3 zero-reaction											2	3	96
A-1476	338	339.9	507.144	273.085	0.468947	0.0411446	0.0147044	Significant Decrease	Tier 3 one-reaction											0	7	326
A-1478	339	340.9	608.289	374.231	0.530883	0.00124523	0.00288196	Significant Decrease	Tier 3 one-reaction											0	3	105
A-1480	339	340.9	536.058	302	0.355584	0.00825893	0.00585191	Significant Decrease	Tier 3 one-reaction											0	3	55
A-1486	340.1	341.9	474.169	240.111	2.83556	0.00197112	0.0032522	Significant Increase	Tier 3 one-reaction											0	18	351
A-1488	342.1	344	350.069	116.011	0.62444	0.024739	0.0106599	Significant Decrease	Tier 3 zero-reaction											2	17	345
A-1491	341.1	343	471.07	237.012	0.590937	0.0403405	0.0145001	Significant Decrease	Tier 3 one-reaction											0	1	56
A-1496	344.1	346	549.274	315.215	3.47748	0.000312423	0.00218177	Significant Increase	Tier 3 one-reaction											0	1	18
A-1502	343.1	345	393.153	318.189	2.39326	0.0010236	0.00279644	Significant Increase	Tier 3 one-reaction											0	3	68
A-1504	343.1	345	503.058	268.999	0.620886	0.0218865	0.00995041	Significant Decrease	Tier 3 one-reaction											0	3	50
A-1510	343.1	345	382.113	296.11	0.608644	0.00618984	0.00502262	Significant Decrease	Tier 3 one-reaction											0	24	588
A-1517	343.1	345	406.178	172.12	2.21075	0.00136067	0.00293709	Significant Increase	Tier 3 one-reaction											0	6	149
A-1520	344.1	346	361.121	127.063	0.619784	0.000532694	0.0025094	Significant Decrease	Tier 3 zero-reaction											2	20	335
A-1521	344.1	346	586.167	119.057	0.545964	0.0182513	0.00905204	Significant Decrease	Tier 3 zero-reaction											3	35	511
A-1522	345.2	347.1	361.157	127.099	0.53111	0.0210327	0.00974517	Significant Decrease	Tier 3 one-reaction											0	5	224
A-1526	345.2	347.1	305.095	71.0364	1.57364	0.0356067	0.0133557	Significant Increase	Tier 3 zero-reaction											1	9	290
A-1527	345.1	347	482.084	248.026	0.455416	0.00863702	0.00598382	Significant Decrease	Tier 3 only two-reaction											0	0	31
A-1541	347.2	349.1	488.1	254.041	0.564507	0.0229843	0.0101941	Significant Decrease	Tier 3 one-reaction											0	7	162
A-1542	347.2	349.1	392.164	158.106	2.75455	0.00395984	0.00411197	Significant Increase	Tier 3 one-reaction											0	6	216
A-1544	347.2	349.1	451.201	217.143	1.71828	0.0229912	0.0101941	Significant Increase	Tier 3 zero-reaction											1	6	71
A-1545	348.2	350.1	343.13	218.144	1.94236	0.00792779	0.00573615	Significant Increase	Tier 3 only two-reaction											0	0	14
A-1546	348.2	350.1	348.101	228.086	0.558102	0.00281981	0.00366356	Significant Decrease	Tier 3 one-reaction											0	6	274
A-1548	348.2	350.1	277.1	43.042	0.629175	0.00219911	0.00338816	Significant Decrease	Tier 3 one-reaction											0	4	291
A-1550	349.2	351.1	313.077	79.0187	0.651689	0.0145533	0.00798066	Significant Decrease	Tier 3 only two-reaction											0	0	44
A-1551	349.2	351.1	301.085	134.054	0.532744	0.0101062	0.00653603	Significant Decrease	Tier 3 only two-reaction											0	0	3
A-1552	349.2	351.1	300.085	132.053	0.517748	0.00527354	0.00463376	Significant Decrease	Tier 3 zero-reaction											4	12	257
A-1553	347.2	349.1	348.101	114.042	0.558785	0.0030196	0.00373522	Significant Decrease	Tier 3 zero-reaction											2	12	242
A-1567	351.3	353.2	355.052	120.993	0.589193	0.0198643	0.00942111	Significant Decrease	Tier 3 only two-reaction											0	0	50
A-1568	351.3	353.2	647.131	180.022	0.511223	0.00894671	0.00613492	Significant Decrease	Tier 3 one-reaction											0	1	91
A-1570	351.3	353.2	362.154	256.19	0.594792	0.0129141	0.00747622	Significant Decrease	Tier 3 only two-reaction											0	0	21
A-1576	352.3	354.2	416.127	182.069	0.512057	0.00249597	0.00350125	Significant Decrease	Tier 3 one-reaction											0	20	424
A-1583	352.3	354.2	404.164	170.106	2.01056	0.00135685	0.00293522	Significant Increase	Tier 3 one-reaction											0	7	166
A-1584	345.2	347.1	421.168	374.219	1.68503	0.000776537	0.00263293	Significant Increase	Tier 3 one-reaction											0	1	185
A-1589	353.3	355.2	414.159	360.202	2.57333	6.30375e-05	0.00125992	Significant Increase	Tier 3 one-reaction											0	6	74
A-1597	356.4	358.3	519.228	285.17	1.96153	1.02131e-05	0.000698206	Significant Increase	Tier 3 one-reaction											0	3	85
A-1601	356.4	358.3	328.114	188.111	0.631775	0.0120431	0.00719317	Significant Decrease	Tier 3 only two-reaction											0	0	15
A-1604	355.3	357.3	460.154	226.096	3.45931	0.00208081	0.0033118	Significant Increase	Tier 3 zero-reaction											1	39	448
A-1605	355.3	357.3	401.002	166.944	0.54976	0.000336539	0.00219137	Significant Decrease	Tier 3 only two-reaction											0	0	6
A-1607	355.3	357.3	384.148	300.18	3.58531	0.00335677	0.00389724	Significant Increase	Tier 3 one-reaction											0	1	66
A-1609	355.3	357.3	399.001	164.943	0.525243	0.00640017	0.00511627	Significant Decrease	Tier 3 only two-reaction											0	0	3
A-1611	356.4	358.3	515.095	281.036	0.663225	0.0367878	0.0136618	Significant Decrease	Tier 3 one-reaction											0	1	82
A-1613	355.3	357.3	426.149	192.09	2.47552	0.00013682	0.00166277	Significant Increase	Tier 3 zero-reaction											5	19	248
A-1620	356.4	358.3	377.105	286.094	2.91381	0.0118875	0.00714328	Significant Increase	Tier 3 one-reaction											0	9	286
A-1623	356.4	358.3	341.622	215.127	0.582361	0.0394163	0.0142744	Significant Decrease	Tier 3 one-reaction											0	1	108
A-1624	357.4	359.3	434.175	200.117	2.32451	0.00136869	0.00293709	Significant Increase	Tier 3 one-reaction											0	11	174
A-1626	356.4	358.3	388.107	154.049	3.49398	0.00845547	0.0059317	Significant Increase	Tier 3 one-reaction											0	12	336
A-1630	355.3	357.3	427.683	387.249	3.94701	0.000120131	0.00157488	Significant Increase	Tier 3 one-reaction											0	8	104
A-1635	358.4	360.3	378.148	288.179	3.47974	0.000800295	0.00264171	Significant Increase	Tier 3 one-reaction											0	2	40
A-1649	361.5	363.4	335.106	101.048	0.625117	0.00398879	0.00413289	Significant Decrease	Tier 3 one-reaction											0	29	443
A-1650	360.4	362.4	392.1	316.082	0.451497	0.0215202	0.00984951	Significant Decrease	Tier 3 one-reaction											0	14	377
A-1651	361.5	363.4	400.161	332.206	2.6344	3.74834e-05	0.00112326	Significant Increase	Tier 3 one-reaction											0	1	31
A-1652	361.5	363.4	399.154	330.19	2.30526	1.20113e-06	0.0003134	Significant Increase	Tier 3 only two-reaction											0	0	38
A-1659	361.4	363.4	379.169	145.11	0.561504	0.0191648	0.00923397	Significant Decrease	Tier 3 zero-reaction											1	19	300
A-1660	361.4	363.4	336.057	101.999	0.470745	0.00637087	0.00510869	Significant Decrease	Tier 3 only two-reaction											0	0	27
A-1665	362.5	364.4	406.18	172.121	2.35421	0.00203501	0.00328328	Significant Increase	Tier 3 one-reaction											0	6	149
A-1666	366.5	368.5	334.075	100.017	0.601719	0.0403078	0.0144933	Significant Decrease	Tier 3 only two-reaction											0	0	1
A-1667	366.5	368.5	665.17	431.112	0.519693	0.0381546	0.0139799	Significant Decrease	Tier 3 one-reaction											0	13	316
A-1668	366.5	368.5	368.1	268.084	3.3681	0.0211237	0.00976155	Significant Increase	Tier 3 one-reaction											0	5	113
A-1669	367.6	369.6	408.124	174.066	0.635252	0.0173705	0.00878472	Significant Decrease	Tier 3 zero-reaction											2	18	345
A-1677	368.6	370.6	277.064	43.0061	0.634024	0.0263376	0.0110391	Significant Decrease	Tier 3 one-reaction											0	6	168
A-1680	368.6	370.6	342.594	217.07	0.627933	0.0247833	0.0106707	Significant Decrease	Tier 3 one-reaction											0	4	210
A-1686	369.6	371.6	293.587	119.058	0.574627	0.0159245	0.00837024	Significant Decrease	Tier 3 zero-reaction											3	35	512
A-1688	369.6	371.6	467.068	233.01	0.497691	0.0069447	0.0053241	Significant Decrease	Tier 3 one-reaction											0	3	113
A-1691	370.6	372.6	392.104	316.092	0.460786	0.00121194	0.00288196	Significant Decrease	Tier 3 one-reaction											0	23	515
A-1695	370.6	372.6	293.132	59.074	1.75115	0.00465507	0.00436671	Significant Increase	Tier 3 zero-reaction											1	15	233
A-1696	370.6	372.6	377.141	286.165	2.83059	0.00675721	0.00525958	Significant Increase	Tier 3 only two-reaction											0	0	86
A-1700	371.6	373.7	306.619	145.121	3.45718	0.00427646	0.00424046	Significant Increase	Tier 3 one-reaction											0	3	76
A-1702	370.6	372.6	440.164	206.106	3.64968	0.00258611	0.00354628	Significant Increase	Tier 3 one-reaction											0	22	213
A-1706	371.6	373.6	406.107	172.049	0.449678	0.000259515	0.00211605	Significant Decrease	Tier 3 zero-reaction											1	14	302
A-1719	371.6	373.6	335.106	101.048	0.602517	0.0038127	0.004046	Significant Decrease	Tier 3 one-reaction											0	29	443
A-1720	372.6	374.7	391.157	314.197	6.45874	0.00963308	0.00639791	Significant Increase	Tier 3 only two-reaction											0	0	81
A-1722	373.7	375.7	319.075	85.0164	0.477282	0.0084221	0.00591612	Significant Decrease	Tier 3 one-reaction											0	5	164
A-1725	373.7	375.7	474.17	240.111	0.344725	0.045776	0.015812	Significant Decrease	Tier 3 one-reaction											0	18	352
A-1727	373.7	375.7	418.18	184.122	3.86123	0.00332072	0.00388402	Significant Increase	Tier 3 one-reaction											0	5	119
A-1729	374.7	376.8	329.095	95.0369	0.616701	0.00576855	0.00486184	Significant Decrease	Tier 3 one-reaction											0	5	225
A-1733	374.7	376.7	342.056	107.998	0.643447	0.0337962	0.0130023	Significant Decrease	Tier 3 one-reaction											0	2	55
A-1741	375.7	377.8	420.195	186.136	3.49971	0.000850835	0.00265028	Significant Increase	Tier 3 one-reaction											0	4	105
A-1745	375.7	377.8	385.154	302.192	1.56138	0.000495888	0.00249948	Significant Increase	Tier 3 only two-reaction											0	0	16
A-1748	374.7	376.8	407.169	346.222	2.57717	5.71188e-05	0.00125506	Significant Increase	Tier 3 only two-reaction											0	0	24
A-1749	377.7	379.9	421.168	374.219	2.46692	1.6616e-05	0.000698206	Significant Increase	Tier 3 one-reaction											0	1	185
A-1751	377.7	379.9	426.183	384.249	11.8205	0.000137779	0.00166277	Significant Increase	Tier 3 one-reaction											0	17	290
A-1752	377.7	379.9	407.2	173.142	2.14523	0.041777	0.0148745	Significant Increase	Tier 3 one-reaction											0	8	125
A-1753	377.7	379.9	379.169	145.111	0.527538	0.019832	0.00940999	Significant Decrease	Tier 3 zero-reaction											1	19	299
A-1754	377.7	379.9	467.132	466.148	0.548864	0.018917	0.00919395	Significant Decrease	Tier 3 one-reaction											0	8	412
A-1756	377.7	379.9	366.635	265.154	0.575584	0.0193013	0.00927441	Significant Decrease	Tier 3 one-reaction											0	4	151
A-1757	378.8	381	369.104	135.046	0.635757	0.0171999	0.00873281	Significant Decrease	Tier 3 only two-reaction											0	0	43
A-1764	379.8	382.1	349.619	231.122	2.88978	0.000638456	0.00253622	Significant Increase	Tier 3 one-reaction											0	5	201
A-1765	379.8	382.1	315.084	162.051	0.615955	0.0067194	0.00525661	Significant Decrease	Tier 3 only two-reaction											0	0	11
A-1766	380.8	383.1	382.114	296.112	0.604766	0.00458367	0.0043507	Significant Decrease	Tier 3 one-reaction											0	24	603
A-1772	379.8	382	345.096	222.076	0.603022	5.80167e-05	0.00125506	Significant Decrease	Tier 3 one-reaction											0	23	251
A-1775	380.8	383.1	460.191	226.132	2.40006	0.00791074	0.00573556	Significant Increase	Tier 3 one-reaction											0	3	109
A-1783	381.8	384.2	533.244	299.185	2.92825	1.123e-05	0.000698206	Significant Increase	Tier 3 one-reaction											0	2	110
A-1785	381.8	384.2	342.057	107.998	0.631587	0.0282548	0.0115682	Significant Decrease	Tier 3 one-reaction											0	2	55
A-1788	382.8	385.2	443.128	209.07	0.621751	0.000331382	0.00218177	Significant Decrease	Tier 3 zero-reaction											1	43	405
A-1791	382.8	385.2	538.129	304.07	0.61112	0.0264008	0.0110568	Significant Decrease	Tier 3 one-reaction											0	7	311
A-1797	383.8	386.3	480.163	246.104	2.0927	0.000970849	0.00275666	Significant Increase	Tier 3 one-reaction											0	3	88
A-1798	386.9	389.5	407.17	346.223	2.61183	3.50872e-05	0.0010939	Significant Increase	Tier 3 one-reaction											0	2	78
A-1802	384.8	387.3	448.191	214.133	2.62136	0.00158898	0.00308711	Significant Increase	Tier 3 zero-reaction											1	7	116
A-1804	384.9	387.4	436.134	202.075	0.647402	0.001511	0.00302314	Significant Decrease	Tier 3 one-reaction											0	9	137
A-1808	384.8	387.3	333.067	198.017	2.12131	0.0427121	0.0150866	Significant Increase	Tier 3 one-reaction											0	7	127
A-1809	384.8	387.3	414.094	360.071	2.16128	0.0430364	0.0151557	Significant Increase	Tier 3 one-reaction											0	4	201
A-1812	385.9	388.4	432.16	198.102	1.84541	0.000516856	0.0025094	Significant Increase	Tier 3 one-reaction											0	10	280
A-1821	383.8	386.3	297.098	126.08	0.560831	0.00721848	0.00541753	Significant Decrease	Tier 3 one-reaction											0	3	193
A-1823	387.9	390.5	428.175	388.233	2.78799	0.000138041	0.00166277	Significant Increase	Tier 3 one-reaction											0	11	135
A-1827	388.9	391.6	356.152	244.188	3.51907	0.00092807	0.00270608	Significant Increase	Tier 3 one-reaction											0	2	23
A-1830	388.9	391.6	392.164	316.211	2.96239	0.000527997	0.0025094	Significant Increase	Tier 3 only two-reaction											0	0	23
A-1831	388.9	391.6	357.152	246.187	2.45038	0.000769394	0.00263293	Significant Increase	Tier 3 only two-reaction											0	0	8
A-1833	391	393.7	379.169	145.111	0.530883	0.0211203	0.00976155	Significant Decrease	Tier 3 zero-reaction											1	19	299
A-1836	389.9	392.6	542.172	308.113	0.581026	0.00197295	0.0032522	Significant Decrease	Tier 3 one-reaction											0	31	512
A-1837	389.9	392.6	476.222	242.163	2.98846	0.000539058	0.0025094	Significant Increase	Tier 3 one-reaction											0	4	62
A-1838	391	393.7	418.144	184.085	2.17253	0.00106656	0.00284203	Significant Increase	Tier 3 one-reaction											0	15	311
A-1839	389.9	392.6	474.17	240.112	3.76496	0.00425715	0.0042375	Significant Increase	Tier 3 one-reaction											0	18	352
A-1844	391	393.7	414.177	360.237	2.88397	0.000156729	0.00179329	Significant Increase	Tier 3 one-reaction											0	1	15
A-1851	392	394.8	311.083	154.049	4.50617	0.0160904	0.00841732	Significant Increase	Tier 3 one-reaction											0	12	336
A-1853	392	394.8	540.18	306.121	1.61758	0.000475556	0.00245138	Significant Increase	Tier 3 one-reaction											0	11	261
A-1867	392	394.8	466.144	232.085	1.52322	0.00499489	0.00450632	Significant Increase	Tier 3 one-reaction											0	12	185
A-1868	394	396.9	450.149	216.09	0.483545	0.000153786	0.00179329	Significant Decrease	Tier 3 one-reaction											0	12	150
A-1871	393	395.8	348.606	229.095	0.617175	0.00352237	0.0039552	Significant Decrease	Tier 3 one-reaction											0	16	299
A-1873	394	396.9	341.622	215.127	2.4796	0.00411719	0.00418028	Significant Increase	Tier 3 one-reaction											0	1	108
A-1874	396.1	399	621.159	154.049	4.5623	0.0158859	0.00836591	Significant Increase	Tier 3 one-reaction											0	13	349
A-1878	395	397.9	530.13	296.072	0.453689	0.0147763	0.00804501	Significant Decrease	Tier 3 one-reaction											0	12	290
A-1881	395	397.9	298.585	129.054	0.531909	0.0189567	0.0092006	Significant Decrease	Tier 3 one-reaction											0	6	191
A-1890	397.1	400.1	460.19	226.132	4.16384	0.0104762	0.00664958	Significant Increase	Tier 3 one-reaction											0	3	109
A-1892	397.1	400.1	286.106	104.095	3.85676	0.00307611	0.00375506	Significant Increase	Tier 3 one-reaction											0	2	144
A-1893	398.1	401.1	379.169	145.111	0.517975	0.0185146	0.00910924	Significant Decrease	Tier 3 zero-reaction											1	19	299
A-1904	398.1	401.1	277.082	86.0483	0.573023	0.00778382	0.00565126	Significant Decrease	Tier 3 one-reaction											0	5	223
A-1905	397.1	400.1	392.164	316.211	3.00895	0.000223539	0.00199288	Significant Increase	Tier 3 only two-reaction											0	0	23
A-1908	399.1	402.2	333.588	199.059	0.604314	0.0161043	0.00841742	Significant Decrease	Tier 3 one-reaction											0	8	267
A-1918	401.1	404.3	476.222	242.163	3.15814	0.00124412	0.00288196	Significant Increase	Tier 3 one-reaction											0	4	62
A-1925	401.1	404.3	570.053	335.994	0.656822	0.018764	0.00914834	Significant Decrease	Tier 3 only two-reaction											0	0	47
A-1927	402.2	405.3	303.08	69.0214	0.532385	0.00909284	0.00617451	Significant Decrease	Tier 3 one-reaction											0	3	161
A-1935	403.2	406.3	306.127	144.137	0.51489	0.0103251	0.00660903	Significant Decrease	Tier 3 one-reaction											0	2	19
A-1938	403.2	406.3	542.169	308.111	0.652597	0.00157798	0.00308711	Significant Decrease	Tier 3 one-reaction											0	29	475
A-1939	404.2	407.3	414.175	360.234	1.97573	3.40387e-05	0.00109337	Significant Increase	Tier 3 one-reaction											0	2	67
A-1940	404.2	407.3	656.162	422.104	0.486592	0.00541123	0.00470542	Significant Decrease	Tier 3 one-reaction											0	3	157
A-1950	404.2	407.3	377.083	286.05	0.529149	0.011224	0.00692117	Significant Decrease	Tier 3 zero-reaction											2	10	189
A-1951	405.2	408.3	539.135	305.077	0.514298	0.0227494	0.0101491	Significant Decrease	Tier 3 zero-reaction											1	10	303
A-1953	405.2	408.3	427.131	193.073	1.77409	0.0476974	0.0162153	Significant Increase	Tier 3 zero-reaction											3	25	376
A-1956	405.2	408.3	327.108	186.099	0.575357	0.00193611	0.0032522	Significant Decrease	Tier 3 one-reaction											0	15	232
A-1973	408.3	411.4	323.101	178.086	0.585114	0.0307714	0.0121708	Significant Decrease	Tier 3 one-reaction											0	29	542
A-1974	404.2	407.3	392.164	316.211	2.61306	0.000213717	0.00199288	Significant Increase	Tier 3 only two-reaction											0	0	23
A-1980	409.3	412.4	444.196	210.137	2.45749	0.00765192	0.0055944	Significant Increase	Tier 3 one-reaction											0	4	109
A-1982	409.3	412.4	313.627	159.137	0.603373	0.00727453	0.00544178	Significant Decrease	Tier 3 one-reaction											0	5	63
A-1985	409.3	412.4	529.175	295.117	0.636522	0.0174422	0.00879729	Significant Decrease	Tier 3 one-reaction											0	6	302
A-1993	410.3	413.4	298.088	128.059	2.79126	0.0186087	0.0091194	Significant Increase	Tier 3 zero-reaction											1	16	273
A-2009	411.3	414.4	399.17	330.224	2.74667	0.00023037	0.00203494	Significant Increase	Tier 3 one-reaction											0	1	30
A-2010	413.4	416.4	462.206	228.148	3.05945	0.000469561	0.00245138	Significant Increase	Tier 3 zero-reaction											2	3	84
A-2013	411.3	414.4	432.159	198.101	1.59302	0.00481624	0.00445009	Significant Increase	Tier 3 one-reaction											0	10	279
A-2016	411.3	414.4	411.061	354.005	0.623857	0.009712	0.00641815	Significant Decrease	Tier 3 only two-reaction											0	0	70
A-2026	412.4	415.4	559.121	325.063	0.500094	0.0160351	0.00840293	Significant Decrease	Tier 3 one-reaction											0	11	195
A-2027	413.4	416.4	320.635	173.153	0.64828	0.015852	0.00835974	Significant Decrease	Tier 3 one-reaction											0	5	48
A-2028	411.3	414.4	412.062	356.007	0.590569	0.0160614	0.00841163	Significant Decrease	Tier 3 only two-reaction											0	0	48
A-2031	413.4	416.4	420.067	186.009	2.03542	0.000545322	0.0025094	Significant Increase	Tier 3 one-reaction											0	1	58
A-2033	413.4	416.4	342.002	107.944	0.50107	0.00235518	0.00345774	Significant Decrease	Tier 3 only two-reaction											0	0	3
A-2035	415.4	418.5	340.651	213.185	3.84714	0.00129083	0.00289731	Significant Increase	Tier 3 only two-reaction											0	0	14
A-2039	414.4	417.4	320.095	86.037	0.491736	0.00512453	0.00457026	Significant Decrease	Tier 3 zero-reaction											4	41	530
A-2041	414.4	417.5	366.101	132.043	2.08308	0.00851943	0.00594901	Significant Increase	Tier 3 zero-reaction											7	69	753
A-2042	414.4	417.4	407.164	173.106	2.56123	0.0164768	0.00849486	Significant Increase	Tier 3 zero-reaction											4	29	349
A-2043	414.4	417.5	276.069	42.0105	2.5108	0.00762388	0.00558874	Significant Increase	Tier 3 one-reaction											0	4	280
A-2044	414.4	417.4	474.171	240.112	2.19974	0.00195672	0.0032522	Significant Increase	Tier 3 one-reaction											0	18	369
A-2046	414.4	417.5	346.159	112.1	1.85901	0.0136085	0.00766065	Significant Increase	Tier 3 only two-reaction											0	0	94
A-2058	415.4	418.4	388.17	154.111	1.72451	0.0138038	0.00771335	Significant Increase	Tier 3 one-reaction											0	4	114
A-2062	416.4	419.5	319.627	171.137	1.79258	0.0164014	0.00848006	Significant Increase	Tier 3 only two-reaction											0	0	36
A-2064	416.4	419.5	327.625	187.133	3.63831	0.00444707	0.00429454	Significant Increase	Tier 3 one-reaction											0	3	75
A-2065	416.4	419.5	462.207	228.148	3.19506	0.00070453	0.00262036	Significant Increase	Tier 3 zero-reaction											2	3	84
A-2069	416.4	419.5	305.593	143.069	0.564863	0.00334194	0.00388427	Significant Decrease	Tier 3 one-reaction											0	7	231
A-2073	418.4	421.5	321.091	174.065	0.581784	0.00172006	0.00317089	Significant Decrease	Tier 3 zero-reaction											2	18	341
A-2075	417.4	420.5	344.603	221.09	0.572319	0.000825767	0.00264344	Significant Decrease	Tier 3 zero-reaction											7	53	721
A-2076	418.5	421.5	421.227	187.169	0.587433	0.00083632	0.00264432	Significant Decrease	Tier 3 zero-reaction											2	3	31
A-2081	418.4	421.5	325.041	90.9825	0.624147	0.0114265	0.00698311	Significant Decrease	Tier 3 only two-reaction											0	0	14
A-2082	418.5	421.5	350.153	116.095	1.74981	0.00131801	0.00289946	Significant Increase	Tier 3 zero-reaction											1	9	187
A-2084	418.4	421.5	357.593	247.069	0.531732	0.000454929	0.00242324	Significant Decrease	Tier 3 one-reaction											0	13	372
A-2086	419.5	422.5	271.082	74.0476	1.63219	0.00446372	0.00429454	Significant Increase	Tier 3 one-reaction											0	4	203
A-2091	419.5	422.5	360.119	126.061	2.5476	0.00738762	0.00549063	Significant Increase	Tier 3 only two-reaction											0	0	3
A-2092	419.5	422.5	468.196	234.138	1.86836	0.000105367	0.00148116	Significant Increase	Tier 3 one-reaction											0	3	102
A-2095	419.5	422.5	361.158	127.1	0.485096	0.00414319	0.00419159	Significant Decrease	Tier 3 one-reaction											0	5	220
A-2096	419.5	422.5	353.116	119.058	0.60399	0.0152336	0.00815949	Significant Decrease	Tier 3 zero-reaction											3	35	511
A-2110	419.5	422.5	416.164	364.211	1.85438	3.21779e-05	0.00107317	Significant Increase	Tier 3 only two-reaction											0	0	66
A-2118	423.5	426.5	419.164	185.106	0.609392	0.00905509	0.00617451	Significant Decrease	Tier 3 zero-reaction											2	12	238
A-2119	422.5	425.5	444.196	210.137	4.61175	0.00363609	0.00401485	Significant Increase	Tier 3 one-reaction											0	4	109
A-2125	422.5	425.5	370.098	136.04	4.10686	0.00684592	0.00529298	Significant Increase	Tier 3 zero-reaction											1	10	165
A-2128	422.5	425.5	478.18	244.122	1.9637	0.0142926	0.0078932	Significant Increase	Tier 3 one-reaction											0	5	70
A-2134	423.6	426.6	453.058	219	0.538658	0.0354085	0.0133049	Significant Decrease	Tier 3 only two-reaction											0	0	18
A-2136	423.6	426.6	406.18	344.242	3.42015	0.00104517	0.00283346	Significant Increase	Tier 3 only two-reaction											0	0	13
A-2141	423.6	426.6	735.191	268.082	4.41576	0.00671953	0.00525661	Significant Increase	Tier 3 zero-reaction											4	24	486
A-2143	424.6	427.6	303.08	69.0213	0.483679	0.00185743	0.00322778	Significant Decrease	Tier 3 one-reaction											0	3	162
A-2144	424.6	427.5	433.118	199.06	0.644438	0.0178678	0.00890869	Significant Decrease	Tier 3 one-reaction											0	8	265
A-2146	424.6	427.5	352.562	237.007	0.654895	0.018031	0.0089709	Significant Decrease	Tier 3 only two-reaction											0	0	45
A-2150	424.6	427.5	608.122	374.064	0.519151	0.0364248	0.0135952	Significant Decrease	Tier 3 one-reaction											0	12	386
A-2151	425.6	428.6	360.044	125.986	0.654216	0.00598943	0.00496355	Significant Decrease	Tier 3 only two-reaction											0	0	15
A-2161	426.6	429.6	327.625	187.132	3.9275	0.00147831	0.00300124	Significant Increase	Tier 3 one-reaction											0	3	75
A-2163	426.6	429.6	420.196	186.137	3.7174	0.0109088	0.00681941	Significant Increase	Tier 3 one-reaction											0	4	103
A-2164	428.6	431.6	455.165	221.107	2.14806	0.0010215	0.00279644	Significant Increase	Tier 3 one-reaction											0	20	233
A-2170	428.6	431.6	496.191	262.132	2.18566	0.000299495	0.00217062	Significant Increase	Tier 3 zero-reaction											2	7	152
A-2173	429.7	432.6	309.085	150.053	1.53183	0.00461784	0.00435103	Significant Increase	Tier 3 zero-reaction											10	64	778
A-2177	429.6	432.6	595.216	128.107	2.09247	0.0138655	0.00772429	Significant Increase	Tier 3 one-reaction											0	4	44
A-2179	430.7	433.6	596.164	129.055	0.583273	0.0327881	0.0127449	Significant Decrease	Tier 3 one-reaction											0	6	199
A-2180	429.6	432.6	276.08	42.0219	2.14632	0.019186	0.00923997	Significant Increase	Tier 3 one-reaction											0	3	196
A-2182	430.7	433.6	298.112	128.107	2.06659	0.00638806	0.00511627	Significant Increase	Tier 3 one-reaction											0	4	44
A-2183	431.7	434.6	331.111	97.053	0.627365	0.00167871	0.00314401	Significant Decrease	Tier 3 one-reaction											0	8	244
A-2185	435.8	438.7	412.179	356.242	2.41995	0.000244066	0.00206968	Significant Increase	Tier 3 only two-reaction											0	0	42
A-2187	432.7	435.7	394.18	160.121	0.536459	0.00134104	0.0029117	Significant Decrease	Tier 3 zero-reaction											2	12	167
A-2190	431.7	434.6	432.159	198.101	2.24431	0.000791347	0.00263782	Significant Increase	Tier 3 one-reaction											0	10	279
A-2197	433.7	436.7	466.144	232.085	1.84184	0.000327634	0.00218177	Significant Increase	Tier 3 one-reaction											0	12	185
A-2198	433.7	436.7	542.169	308.111	0.513472	0.000559933	0.0025094	Significant Decrease	Tier 3 one-reaction											0	29	475
A-2199	432.7	435.7	398.163	328.21	1.83314	1.25105e-06	0.0003134	Significant Increase	Tier 3 only two-reaction											0	0	77
A-2201	436.8	439.7	303.08	69.0215	0.612606	0.0122703	0.00725807	Significant Decrease	Tier 3 one-reaction											0	3	161
A-2208	434.7	437.7	476.222	242.164	3.21473	0.00024406	0.00206968	Significant Increase	Tier 3 one-reaction											0	4	62
A-2211	435.8	438.7	413.117	179.059	0.499543	0.006136	0.00499936	Significant Decrease	Tier 3 zero-reaction											2	43	400
A-2222	436.8	439.7	319.075	85.0163	0.52167	0.000830438	0.00264344	Significant Decrease	Tier 3 one-reaction											0	5	164
A-2224	436.8	439.7	391.155	314.194	2.70335	0.000202285	0.00193173	Significant Increase	Tier 3 only two-reaction											0	0	61
A-2229	438.8	441.7	329.598	191.079	1.6194	0.00325846	0.00385058	Significant Increase	Tier 3 one-reaction											0	32	644
A-2247	441.9	444.8	405.171	342.226	2.49386	0.000868865	0.00265028	Significant Increase	Tier 3 only two-reaction											0	0	56
A-2249	440.8	443.7	528.111	294.053	0.454501	0.0350366	0.0132308	Significant Decrease	Tier 3 one-reaction											0	7	255
A-2258	441.9	444.7	421.176	187.118	1.87688	0.00579669	0.004865	Significant Increase	Tier 3 only two-reaction											0	0	4
A-2261	441.9	444.7	314.592	161.068	0.601858	0.000534428	0.0025094	Significant Decrease	Tier 3 zero-reaction											1	46	557
A-2264	441.9	444.8	264.092	60.0682	0.60892	0.0145245	0.00798066	Significant Decrease	Tier 3 one-reaction											0	2	107
A-2265	441.9	444.8	413.187	358.258	3.36212	0.000656793	0.00254661	Significant Increase	Tier 3 only two-reaction											0	0	10
A-2273	443.9	446.8	541.074	307.015	0.567416	0.0365885	0.0136089	Significant Decrease	Tier 3 one-reaction											0	1	98
A-2274	443.9	446.8	421.18	187.121	2.05672	0.00357258	0.00399045	Significant Increase	Tier 3 one-reaction											0	22	261
A-2277	444.9	447.8	610.179	143.07	0.52554	0.0178168	0.00889504	Significant Decrease	Tier 3 one-reaction											0	7	231
A-2279	443.9	446.8	311.083	154.05	4.29553	0.0163975	0.00848006	Significant Increase	Tier 3 one-reaction											0	11	162
A-2280	443.9	446.8	348.119	228.121	1.68566	0.0204949	0.00960563	Significant Increase	Tier 3 one-reaction											0	1	124
A-2282	446	448.8	297.084	126.052	3.76798	0.00287302	0.00369144	Significant Increase	Tier 3 only two-reaction											0	0	103
A-2283	444.9	447.8	377.128	143.07	0.625074	0.00643	0.00513625	Significant Decrease	Tier 3 one-reaction											0	7	231
A-2289	446.9	449.8	335.106	101.047	0.634003	0.00546984	0.00473602	Significant Decrease	Tier 3 one-reaction											0	29	442
A-2292	445.9	448.8	476.222	242.164	3.51791	0.00106343	0.00284203	Significant Increase	Tier 3 one-reaction											0	4	62
A-2297	445.9	448.8	391.109	314.102	0.637035	0.00150917	0.00302314	Significant Decrease	Tier 3 one-reaction											0	21	465
A-2301	447	449.8	373.158	139.1	0.531447	0.0183277	0.00907133	Significant Decrease	Tier 3 one-reaction											0	9	207
A-2302	446.9	449.8	466.157	232.098	2.26817	0.0055387	0.00477462	Significant Increase	Tier 3 one-reaction											0	2	61
A-2305	448	450.8	340.614	213.111	2.26586	0.00316078	0.00378284	Significant Increase	Tier 3 one-reaction											0	2	177
A-2306	448	450.8	320.106	86.0479	0.592871	0.0217299	0.00990272	Significant Decrease	Tier 3 one-reaction											0	5	223
A-2307	449	451.8	413.188	358.258	3.10521	0.000580047	0.0025094	Significant Increase	Tier 3 only two-reaction											0	0	12
A-2311	448	450.8	260.074	26.0157	0.558573	0.00706738	0.00535867	Significant Decrease	Tier 3 one-reaction											0	3	228
A-2313	449	451.8	553.158	86.0486	0.620363	0.0360875	0.0134883	Significant Decrease	Tier 3 one-reaction											0	5	223
A-2314	449	451.8	446.175	212.117	2.63586	0.00080942	0.00264171	Significant Increase	Tier 3 zero-reaction											1	3	188
A-2317	449	451.8	315.084	162.052	0.497194	0.0215072	0.00984951	Significant Decrease	Tier 3 zero-reaction											5	77	620
A-2318	449	451.8	271.574	75.0317	1.70559	0.00362492	0.00401485	Significant Increase	Tier 3 zero-reaction											1	21	435
A-2319	449	451.8	367.643	267.17	5.29978	0.0057291	0.00485439	Significant Increase	Tier 3 only two-reaction											0	0	67
A-2321	449	451.8	449.104	430.091	0.532129	0.0332532	0.0128644	Significant Decrease	Tier 3 one-reaction											0	9	305
A-2322	449	451.8	335.148	202.179	0.561241	0.00320654	0.00381474	Significant Decrease	Tier 3 one-reaction											0	3	17
A-2327	449	451.9	272.574	77.0314	1.72719	0.00634883	0.00510869	Significant Increase	Tier 3 only two-reaction											0	0	1
A-2329	450	452.8	468.172	234.114	2.4211	0.00119172	0.00287863	Significant Increase	Tier 3 only two-reaction											0	0	38
A-2332	449	451.8	396.111	162.053	0.637246	0.014352	0.00791112	Significant Decrease	Tier 3 zero-reaction											5	81	735
A-2339	451	453.9	430.18	392.243	2.23875	0.000391616	0.00229344	Significant Increase	Tier 3 one-reaction											0	4	114
A-2346	452.1	454.9	353.571	239.025	0.650268	0.0159479	0.00837283	Significant Decrease	Tier 3 one-reaction											0	1	86
A-2348	451	453.9	270.585	73.0527	0.574571	0.0347324	0.0131628	Significant Decrease	Tier 3 zero-reaction											3	18	409
A-2350	452	454.9	411.085	354.054	0.455484	0.00860642	0.00597433	Significant Decrease	Tier 3 one-reaction											0	6	156
A-2353	458.2	461	335.106	101.048	0.594459	0.000940609	0.00273045	Significant Decrease	Tier 3 one-reaction											0	29	443
A-2358	451	453.9	345.095	222.074	0.620195	0.00123053	0.00288196	Significant Decrease	Tier 3 zero-reaction											1	53	677
A-2360	453.1	455.9	482.211	248.153	2.26369	1.08242e-05	0.000698206	Significant Increase	Tier 3 one-reaction											0	5	80
A-2365	453.1	455.9	284.582	101.048	0.48862	0.0283994	0.011597	Significant Decrease	Tier 3 one-reaction											0	29	443
A-2366	453.1	455.9	466.157	232.098	1.99436	0.00327571	0.00385806	Significant Increase	Tier 3 one-reaction											0	2	61
A-2373	454.1	457	446.175	212.117	2.34651	0.00346031	0.00394401	Significant Increase	Tier 3 zero-reaction											1	3	189
A-2376	453.1	455.9	336.09	102.032	0.517015	0.000163732	0.00179914	Significant Decrease	Tier 3 zero-reaction											6	52	601
A-2384	455.1	458.1	480.159	246.101	1.75372	6.09612e-05	0.00125992	Significant Increase	Tier 3 one-reaction											0	7	138
A-2392	456.1	459.1	291.075	114.034	0.497607	0.00211072	0.00333423	Significant Decrease	Tier 3 only two-reaction											0	0	55
A-2393	456.1	459.2	402.595	337.074	0.587042	0.0463938	0.0159321	Significant Decrease	Tier 3 one-reaction											0	1	150
A-2395	457.1	460.2	330.08	96.0214	0.662403	0.00169626	0.00315444	Significant Decrease	Tier 3 one-reaction											0	4	312
A-2401	457.1	460.2	510.206	276.148	2.35666	0.000223729	0.00199288	Significant Increase	Tier 3 one-reaction											0	5	90
A-2405	457.1	460.2	336.072	102.014	0.53107	0.0156834	0.00833301	Significant Decrease	Tier 3 one-reaction											0	2	52
A-2409	458.1	461.3	362.645	257.174	2.96954	0.00103754	0.00282723	Significant Increase	Tier 3 one-reaction											0	1	25
A-2412	458.1	461.3	399.096	330.075	0.425054	0.0191642	0.00923397	Significant Decrease	Tier 3 one-reaction											0	11	353
A-2421	460.2	463.5	379.637	291.158	2.90435	0.00162854	0.00310477	Significant Increase	Tier 3 one-reaction											0	2	90
A-2428	460.2	463.5	412.179	356.241	2.70096	4.14339e-05	0.00115579	Significant Increase	Tier 3 only two-reaction											0	0	42
A-2434	463.2	466.7	398.164	328.211	3.09907	2.867e-05	0.00104794	Significant Increase	Tier 3 only two-reaction											0	0	17
A-2435	462.2	465.6	327.624	187.131	3.64951	0.000551755	0.0025094	Significant Increase	Tier 3 one-reaction											0	3	74
A-2437	463.2	466.7	340.632	213.147	3.67233	0.0049885	0.00450632	Significant Increase	Tier 3 one-reaction											0	2	54
A-2450	465.3	468.9	385.109	302.102	0.516147	0.00109354	0.00287863	Significant Decrease	Tier 3 one-reaction											0	9	406
A-2453	465.3	468.9	379.674	291.231	0.617241	0.00769003	0.00560217	Significant Decrease	Tier 3 only two-reaction											0	0	73
A-2458	465.3	468.9	391.091	314.064	1.94737	0.0183816	0.00908466	Significant Increase	Tier 3 zero-reaction											2	7	237
A-2459	466.3	470	420.195	372.274	3.80311	0.000426632	0.00235536	Significant Increase	Tier 3 zero-reaction											1	3	53
A-2462	466.3	470	355.638	243.159	2.69367	0.00152298	0.00302314	Significant Increase	Tier 3 one-reaction											0	2	46
A-2464	467.3	471	446.211	212.153	3.07467	0.00206942	0.00330821	Significant Increase	Tier 3 one-reaction											0	2	52
A-2465	467.3	471	264.584	61.0523	0.615238	0.00115897	0.00287863	Significant Decrease	Tier 3 zero-reaction											1	15	349
A-2468	467.3	471	573.22	106.111	0.63643	0.000343567	0.00219137	Significant Decrease	Tier 3 one-reaction											0	1	56
A-2472	468.3	472.1	341.64	215.163	2.53038	0.000862821	0.00265028	Significant Increase	Tier 3 one-reaction											0	5	38
A-2474	468.3	472.1	413.122	358.127	0.54736	0.000594876	0.0025094	Significant Decrease	Tier 3 one-reaction											0	8	242
A-2476	468.3	472.1	324.583	181.049	0.61854	0.0363491	0.0135717	Significant Decrease	Tier 3 one-reaction											0	5	227
A-2487	470.4	474.3	299.57	131.023	0.598869	0.00226773	0.00340633	Significant Decrease	Tier 3 zero-reaction											1	10	262
A-2490	470.4	474.3	389.687	311.258	0.604048	0.0347478	0.0131639	Significant Decrease	Tier 3 only two-reaction											0	0	19
A-2491	471.4	475.3	400.115	332.113	0.412305	0.00701718	0.00534123	Significant Decrease	Tier 3 one-reaction											0	6	365
A-2492	470.4	474.3	612.267	145.158	0.541295	0.00447239	0.00429454	Significant Decrease	Tier 3 zero-reaction											1	3	20
A-2493	471.4	475.4	374.112	280.106	2.64336	0.000318381	0.00218177	Significant Increase	Tier 3 zero-reaction											2	12	306
A-2494	471.4	475.3	380.682	293.247	0.577216	0.0220783	0.00999273	Significant Decrease	Tier 3 only two-reaction											0	0	38
A-2495	470.4	474.3	347.658	227.2	0.452988	8.79471e-05	0.00141248	Significant Decrease	Tier 3 one-reaction											0	1	16
A-2496	471.4	475.4	695.312	228.203	0.440186	7.13162e-05	0.00125992	Significant Decrease	Tier 3 only two-reaction											0	0	11
A-2497	471.4	475.3	347.586	227.054	0.609797	0.00123857	0.00288196	Significant Decrease	Tier 3 one-reaction											0	8	277
A-2498	471.4	475.4	544.157	77.0477	0.550304	0.000553145	0.0025094	Significant Decrease	Tier 3 one-reaction											0	13	276
A-2501	471.4	475.4	292.106	116.095	1.88019	0.00212928	0.00333952	Significant Increase	Tier 3 zero-reaction											1	9	187
A-2502	471.4	475.3	313.111	158.105	0.641798	0.000367538	0.00226986	Significant Decrease	Tier 3 one-reaction											0	6	216
A-2510	472.4	476.4	583.204	116.095	1.9345	0.00207231	0.00330821	Significant Increase	Tier 3 zero-reaction											1	9	187
A-2511	473.4	477.5	374.591	281.065	0.584608	0.0342249	0.0130827	Significant Decrease	Tier 3 one-reaction											0	2	156
A-2523	474.4	478.6	625.215	158.106	0.65463	0.000765836	0.00263293	Significant Decrease	Tier 3 one-reaction											0	6	216
A-2530	475.5	479.7	346.632	225.148	5.19953	0.00737542	0.00548628	Significant Increase	Tier 3 only two-reaction											0	0	67
A-2537	475.5	479.7	419.188	370.258	3.16646	8.17689e-05	0.0013543	Significant Increase	Tier 3 only two-reaction											0	0	13
A-2539	476.5	480.8	541.201	307.143	0.570606	0.00188765	0.00324296	Significant Decrease	Tier 3 one-reaction											0	8	166
A-2541	476.5	480.7	341.658	215.2	0.423161	0.000688173	0.00256885	Significant Decrease	Tier 3 one-reaction											0	2	20
A-2542	476.5	480.7	381.69	295.262	0.530152	0.014156	0.00783159	Significant Decrease	Tier 3 one-reaction											0	1	32
A-2543	476.5	480.8	351.002	116.944	0.456814	0.00405844	0.00414046	Significant Decrease	Tier 3 only two-reaction											0	0	2
A-2545	476.5	480.8	283.58	99.0431	0.541627	0.0011541	0.00287863	Significant Decrease	Tier 3 one-reaction											0	4	162
A-2547	476.5	480.8	326.616	185.115	2.67378	0.000385437	0.00229344	Significant Increase	Tier 3 one-reaction											0	3	126
A-2548	477.5	481.8	292.106	116.095	1.92021	0.00280893	0.00366356	Significant Increase	Tier 3 zero-reaction											1	9	187
A-2550	477.5	481.8	565.194	98.0846	1.74396	0.00597825	0.00496355	Significant Increase	Tier 3 one-reaction											0	1	121
A-2551	477.5	481.8	374.153	140.095	0.552094	0.000377956	0.00229344	Significant Decrease	Tier 3 one-reaction											0	1	161
A-2552	477.5	481.8	262.569	57.021	0.579323	0.00129805	0.00289731	Significant Decrease	Tier 3 one-reaction											0	5	240
A-2554	477.5	481.8	306.08	144.043	0.641398	0.00715458	0.00539313	Significant Decrease	Tier 3 zero-reaction											3	43	497
A-2556	477.5	481.8	405.196	171.137	0.505808	0.00977162	0.00643349	Significant Decrease	Tier 3 only two-reaction											0	0	36
A-2557	478.5	482.9	348.587	229.058	0.476855	0.00357067	0.00399045	Significant Decrease	Tier 3 one-reaction											0	6	251
A-2560	478.5	482.9	337.585	207.053	0.645501	0.0459166	0.0158385	Significant Decrease	Tier 3 zero-reaction											1	19	240
A-2562	477.5	481.8	419.164	185.106	0.601583	0.00491339	0.00447439	Significant Decrease	Tier 3 zero-reaction											2	12	238
A-2563	478.5	482.9	337.041	102.983	0.516375	0.00649546	0.00516906	Significant Decrease	Tier 3 only two-reaction											0	0	11
A-2564	479.5	484	409.088	350.06	0.588352	2.38556e-05	0.000903104	Significant Decrease	Tier 3 one-reaction											0	7	228
A-2576	480.6	484.8	382.117	296.118	0.548429	0.0026132	0.00357418	Significant Decrease	Tier 3 one-reaction											0	4	98
A-2587	482.6	486.5	335.106	101.048	0.626054	0.00367683	0.0040346	Significant Decrease	Tier 3 one-reaction											0	29	443
A-2591	482.6	486.5	338.088	104.03	2.47903	0.0272297	0.0113	Significant Increase	Tier 3 one-reaction											0	3	76
A-2592	482.6	486.5	298.604	129.09	1.77393	0.00707448	0.00536022	Significant Increase	Tier 3 one-reaction											0	4	135
A-2595	483.6	487.3	311.083	154.049	4.00492	0.0187056	0.00913829	Significant Increase	Tier 3 one-reaction											0	12	337
A-2596	484.6	488.1	289.082	110.048	0.666514	0.0352191	0.0132619	Significant Decrease	Tier 3 zero-reaction											1	8	272
A-2605	483.6	487.3	405.13	342.143	0.499017	0.00465313	0.00436671	Significant Decrease	Tier 3 one-reaction											0	20	380
A-2606	484.6	488.1	306.595	145.073	0.585374	0.0021219	0.00333952	Significant Decrease	Tier 3 zero-reaction											6	54	511
A-2612	487.7	490.6	337.093	206.069	1.93028	0.00307857	0.00375506	Significant Increase	Tier 3 one-reaction											0	13	251
A-2613	484.6	488.1	348.648	229.179	2.55072	0.0023158	0.00344211	Significant Increase	Tier 3 one-reaction											0	2	27
A-2614	484.6	488.1	548.102	314.043	0.401464	0.00847963	0.00593529	Significant Decrease	Tier 3 one-reaction											0	14	192
A-2616	486.6	490.1	559.197	325.138	0.666519	0.0398092	0.0143676	Significant Decrease	Tier 3 one-reaction											0	23	424
A-2618	485.7	489.1	370.051	135.993	0.490273	0.00194258	0.0032522	Significant Decrease	Tier 3 only two-reaction											0	0	92
A-2626	486.7	490.1	280.082	92.0473	1.76588	0.00247351	0.00350068	Significant Increase	Tier 3 zero-reaction											1	25	436
A-2628	487.7	491.2	441.148	207.09	0.368768	0.0027593	0.00366256	Significant Decrease	Tier 3 zero-reaction											3	25	245
A-2630	487.7	491.2	559.158	92.0482	1.56801	0.00925116	0.00626196	Significant Increase	Tier 3 zero-reaction											1	25	436
A-2633	488.7	492.2	297.086	126.054	3.12833	0.0290485	0.0117745	Significant Increase	Tier 3 zero-reaction											2	3	92
A-2637	488.7	492.2	432.057	197.999	0.630975	0.0114856	0.00700101	Significant Decrease	Tier 3 only two-reaction											0	0	41
A-2638	487.7	491.2	301.087	134.058	0.585954	0.00270567	0.00363365	Significant Decrease	Tier 3 zero-reaction											5	69	762
A-2644	489.7	493.3	291.098	114.079	1.66542	0.0291452	0.0117948	Significant Increase	Tier 3 zero-reaction											1	4	192
A-2651	490.7	494.3	337.041	102.983	0.467705	0.00308487	0.00375506	Significant Decrease	Tier 3 only two-reaction											0	0	12
A-2652	490.7	494.3	285.572	103.027	0.531392	0.0428912	0.0151297	Significant Decrease	Tier 3 zero-reaction											2	15	353
A-2661	490.8	494.3	378.101	144.043	0.630579	0.000155715	0.00179329	Significant Decrease	Tier 3 zero-reaction											3	43	497
A-2662	491.8	495.3	355.103	242.09	1.93244	0.0222979	0.0100407	Significant Increase	Tier 3 zero-reaction											1	23	538
A-2664	492.8	496.3	347.622	227.127	2.04435	0.000534385	0.0025094	Significant Increase	Tier 3 one-reaction											0	2	146
A-2674	495.8	499.4	337.08	206.043	0.656011	0.00657878	0.00520328	Significant Decrease	Tier 3 zero-reaction											4	21	371
A-2679	493.8	497.4	389.188	155.13	2.29807	0.0346766	0.0131628	Significant Increase	Tier 3 one-reaction											0	1	98
A-2680	492.8	496.3	333.163	99.1048	0.383938	0.0224638	0.0100752	Significant Decrease	Tier 3 one-reaction											0	1	163
A-2689	494.8	498.4	332.616	197.116	2.92091	0.0006638	0.0025571	Significant Increase	Tier 3 one-reaction											0	3	159
A-2693	496.8	500.4	348.648	229.179	2.82501	0.00115175	0.00287863	Significant Increase	Tier 3 one-reaction											0	2	27
A-2701	496.8	500.4	456.102	222.044	0.598538	0.0219353	0.00996217	Significant Decrease	Tier 3 only two-reaction											0	0	32
A-2707	496.9	500.5	404.587	341.057	0.61852	0.00485189	0.00445668	Significant Decrease	Tier 3 one-reaction											0	8	132
A-2708	497.8	501.5	538.128	304.069	0.603021	0.0158354	0.00835516	Significant Decrease	Tier 3 one-reaction											0	3	173
A-2710	497.9	501.5	486.181	252.123	1.64135	0.00417406	0.0042058	Significant Increase	Tier 3 one-reaction											0	9	294
A-2711	497.9	501.5	347.64	227.163	2.44205	0.00312764	0.00377167	Significant Increase	Tier 3 one-reaction											0	1	40
A-2715	497.9	501.5	353.116	119.058	0.61617	0.00974555	0.00642178	Significant Decrease	Tier 3 zero-reaction											3	35	511
A-2723	500.9	504.6	372.049	137.991	2.46787	0.0045614	0.00434029	Significant Increase	Tier 3 only two-reaction											0	0	15
A-2732	501.9	505.6	590.229	356.171	0.503475	0.015057	0.00813476	Significant Decrease	Tier 3 one-reaction											0	12	251
A-2733	501.9	505.6	419.2	185.142	2.80586	0.0420407	0.014919	Significant Increase	Tier 3 one-reaction											0	8	139
A-2734	501.9	505.6	403.205	169.147	5.21645	0.0180349	0.0089709	Significant Increase	Tier 3 one-reaction											0	6	87
A-2735	501.9	505.6	609.22	142.111	0.514313	0.00302306	0.00373522	Significant Decrease	Tier 3 one-reaction											0	5	123
A-2738	501.9	505.6	305.114	142.111	0.566491	0.00138221	0.00295391	Significant Decrease	Tier 3 one-reaction											0	5	123
A-2745	502.9	506.6	584.153	117.044	0.434429	0.000714553	0.00262695	Significant Decrease	Tier 3 one-reaction											0	1	1
A-2751	502.9	506.6	348.666	229.215	0.511706	0.00133571	0.0029073	Significant Decrease	Tier 3 one-reaction											0	3	18
A-2754	504	507.7	319.11	170.103	0.647455	0.00674889	0.00525958	Significant Decrease	Tier 3 only two-reaction											0	0	1
A-2756	504	507.7	335.179	101.12	2.84977	0.0278282	0.0114504	Significant Increase	Tier 3 one-reaction											0	1	84
A-2759	504	507.7	310.075	152.033	4.09779	0.0103946	0.00662593	Significant Increase	Tier 3 zero-reaction											3	12	425
A-2782	510.1	513.8	285.098	102.079	0.418659	0.0232406	0.0102518	Significant Decrease	Tier 3 one-reaction											0	10	214
A-2798	510.1	513.8	362.142	128.084	0.591608	0.0172185	0.00873281	Significant Decrease	Tier 3 one-reaction											0	22	337
A-2803	510.1	513.8	354.666	241.215	0.461838	0.0015148	0.00302314	Significant Decrease	Tier 3 only two-reaction											0	0	7
A-2805	512.1	515.9	363.174	129.115	1.63534	0.0325584	0.0126789	Significant Increase	Tier 3 one-reaction											0	10	194
A-2807	513.1	517	457.143	223.085	0.323314	0.000909634	0.00267095	Significant Decrease	Tier 3 zero-reaction											1	28	332
A-2812	514.1	518	340.632	213.148	2.47908	0.00360313	0.00400948	Significant Increase	Tier 3 one-reaction											0	2	54
A-2813	514.1	518	360.138	126.08	0.515627	0.0293351	0.0118413	Significant Decrease	Tier 3 one-reaction											0	3	193
A-2827	516.2	520.1	284.108	100.1	2.4325	0.0395957	0.0143149	Significant Increase	Tier 3 one-reaction											0	2	101
A-2828	516.2	520	437.121	203.063	0.660811	0.0189813	0.00920725	Significant Decrease	Tier 3 one-reaction											0	6	173
A-2829	513.1	516.9	353.117	238.118	0.613331	0.0157855	0.00834962	Significant Decrease	Tier 3 one-reaction											0	12	160
A-2830	516.2	520	612.268	145.159	1.84519	0.0360433	0.013486	Significant Increase	Tier 3 zero-reaction											1	3	23
A-2833	519.3	523.1	567.21	100.101	2.30734	0.0454906	0.0157376	Significant Increase	Tier 3 one-reaction											0	2	101
A-2841	517.2	521.1	422.098	376.08	0.516058	0.0061315	0.00499936	Significant Decrease	Tier 3 one-reaction											0	17	455
A-2842	518.2	522.1	310.076	152.035	5.97097	0.0106114	0.0067193	Significant Increase	Tier 3 zero-reaction											3	7	154
A-2843	518.2	522.1	472.202	238.144	1.69095	0.00191016	0.0032522	Significant Increase	Tier 3 one-reaction											0	5	127
A-2845	518.2	522.1	363.174	129.115	1.62076	0.0339726	0.0130333	Significant Increase	Tier 3 one-reaction											0	10	194
A-2846	518.2	522.1	289.083	110.049	0.656385	0.0437798	0.0153309	Significant Decrease	Tier 3 only two-reaction											0	0	10
A-2847	516.2	520	316.092	164.068	0.393223	0.000770668	0.00263293	Significant Decrease	Tier 3 zero-reaction											6	68	616
A-2848	518.2	522.1	292.58	117.043	2.09666	0.0421649	0.0149481	Significant Increase	Tier 3 zero-reaction											3	35	483
A-2850	518.2	522.1	343.099	109.04	0.649506	0.0230328	0.0101983	Significant Decrease	Tier 3 only two-reaction											0	0	11
A-2854	517.2	521.1	538.128	304.07	0.609501	0.0234137	0.010292	Significant Decrease	Tier 3 one-reaction											0	3	167
A-2855	519.2	523.1	530.131	296.072	0.568725	0.0205737	0.00961809	Significant Decrease	Tier 3 one-reaction											0	10	220
A-2857	519.3	523.1	282.069	96.0213	0.620656	0.00957724	0.00639174	Significant Decrease	Tier 3 one-reaction											0	4	312
A-2859	519.2	523.1	332.616	197.116	3.74292	0.00102295	0.00279644	Significant Increase	Tier 3 one-reaction											0	3	159
A-2862	520.3	524.2	376.158	142.099	1.61733	0.0106881	0.00674703	Significant Increase	Tier 3 zero-reaction											2	28	221
A-2866	520.3	524.2	530.131	592.145	0.548677	0.0214669	0.00984885	Significant Decrease	Tier 3 one-reaction											0	2	233
A-2868	520.3	524.2	292.106	116.095	0.558338	0.00639736	0.00511627	Significant Decrease	Tier 3 zero-reaction											1	9	187
A-2873	521.3	525.2	535.148	68.0386	0.451968	0.0173069	0.0087609	Significant Decrease	Tier 3 only two-reaction											0	0	5
A-2879	529.4	533.4	366.111	132.053	0.636071	0.0199018	0.00943466	Significant Decrease	Tier 3 zero-reaction											4	12	257
A-2882	523.3	527.3	323.587	179.058	1.56949	0.00226847	0.00340633	Significant Increase	Tier 3 zero-reaction											2	43	399
A-2885	524.3	528.3	433.141	199.083	0.656449	0.0368568	0.0136793	Significant Decrease	Tier 3 one-reaction											0	20	318
A-2897	525.4	529.3	353.116	119.057	0.597119	0.00795193	0.00574887	Significant Decrease	Tier 3 zero-reaction											3	35	511
A-2902	525.3	529.3	305.605	143.094	0.626675	0.011408	0.0069818	Significant Decrease	Tier 3 zero-reaction											1	19	346
A-2905	527.4	531.4	320.593	173.069	1.71213	0.0141167	0.00782296	Significant Increase	Tier 3 zero-reaction											1	38	511
A-2910	527.4	531.4	472.159	238.1	3.69742	0.0313076	0.0123368	Significant Increase	Tier 3 one-reaction											0	6	182
A-2914	528.4	532.4	405.132	342.148	0.65186	0.0120508	0.00719317	Significant Decrease	Tier 3 only two-reaction											0	0	141
A-2915	528.4	532.4	338.593	209.069	2.01872	0.0188333	0.0091659	Significant Increase	Tier 3 zero-reaction											1	43	404
A-2918	530.4	534.4	306.079	144.042	0.657196	0.0227751	0.0101521	Significant Decrease	Tier 3 zero-reaction											3	43	497
A-2924	529.4	533.4	408.082	348.048	0.469975	0.0248953	0.0106968	Significant Decrease	Tier 3 zero-reaction											3	21	325
A-2926	529.4	533.4	302.078	136.039	4.80901	0.0156534	0.00832546	Significant Increase	Tier 3 zero-reaction											1	10	164
A-2930	530.5	534.5	381.068	294.02	0.63808	0.0182596	0.00905204	Significant Decrease	Tier 3 only two-reaction											0	0	72
A-2937	531.5	535.5	265.077	62.0371	0.594406	0.00227707	0.00340917	Significant Decrease	Tier 3 one-reaction											0	19	504
A-2939	531.4	535.4	306.637	145.158	0.445067	0.00125099	0.00288271	Significant Decrease	Tier 3 zero-reaction											1	3	20
A-2940	531.4	535.4	355.674	243.232	0.421162	0.000582919	0.0025094	Significant Decrease	Tier 3 one-reaction											0	1	13
A-2941	531.5	535.5	353.083	238.048	1.64557	0.0460142	0.0158492	Significant Increase	Tier 3 one-reaction											0	5	165
A-2942	531.4	535.4	348.606	229.096	0.57562	0.000581047	0.0025094	Significant Decrease	Tier 3 one-reaction											0	16	303
A-2954	532.5	536.5	372.051	137.993	1.90962	0.00345429	0.00394401	Significant Increase	Tier 3 only two-reaction											0	0	18
A-2955	533.5	537.5	424.231	190.173	0.600203	0.0062791	0.00506534	Significant Decrease	Tier 3 only two-reaction											0	0	281
A-2957	533.5	537.4	402.079	336.042	0.512515	0.0178183	0.00889504	Significant Decrease	Tier 3 zero-reaction											1	9	124
A-2961	533.5	537.4	535.202	301.144	0.531071	0.00360853	0.00400948	Significant Decrease	Tier 3 one-reaction											0	2	58
A-2962	533.5	537.4	325.069	182.021	1.64211	0.00337983	0.00390915	Significant Increase	Tier 3 one-reaction											0	13	211
A-2968	535.5	539.5	346.632	225.148	1.92521	0.00119194	0.00287863	Significant Increase	Tier 3 only two-reaction											0	0	67
A-2979	535.5	539.5	347.64	227.163	2.47461	0.00298202	0.00371671	Significant Increase	Tier 3 one-reaction											0	1	40
A-2983	537.5	541.5	361.674	255.231	0.509002	0.00511967	0.00457026	Significant Decrease	Tier 3 one-reaction											0	2	12
A-2989	537.5	541.5	412.159	178.1	0.45473	0.0152111	0.00815565	Significant Decrease	Tier 3 zero-reaction											1	16	136
A-3003	540.6	544.5	305.605	143.094	0.425166	0.00373271	0.00403575	Significant Decrease	Tier 3 zero-reaction											1	19	346
A-3004	541.6	545.5	458.11	224.051	0.54104	0.0028428	0.00367933	Significant Decrease	Tier 3 one-reaction											0	23	299
A-3013	541.6	545.5	359.124	250.132	2.18252	0.000120723	0.00157488	Significant Increase	Tier 3 one-reaction											0	10	150
A-3016	542.7	546.5	386.154	152.095	0.617592	0.00513528	0.00457026	Significant Decrease	Tier 3 one-reaction											0	8	207
A-3017	543.7	547.5	448.102	428.087	0.619361	0.0367339	0.0136529	Significant Decrease	Tier 3 one-reaction											0	2	220
A-3024	544.7	548.6	302.079	136.041	5.21095	0.0305389	0.0121323	Significant Increase	Tier 3 only two-reaction											0	0	18
A-3031	544.7	548.5	584.234	350.176	0.43989	0.00316797	0.00378585	Significant Decrease	Tier 3 one-reaction											0	3	121
A-3037	546.7	550.6	415.094	362.07	0.536619	0.0475349	0.0162017	Significant Decrease	Tier 3 one-reaction											0	9	200
A-3040	547.7	551.6	295.594	123.071	3.24983	0.0226732	0.0101194	Significant Increase	Tier 3 only two-reaction											0	0	23
A-3048	547.8	551.6	381.077	294.037	0.531516	0.0384708	0.0140576	Significant Decrease	Tier 3 one-reaction											0	2	124
A-3049	548.7	552.6	409.064	350.011	0.529169	0.0127726	0.00744306	Significant Decrease	Tier 3 one-reaction											0	3	52
A-3053	550.8	554.6	327.081	186.046	2.52336	0.00569592	0.00484954	Significant Increase	Tier 3 one-reaction											0	2	78
A-3059	551.8	555.6	539.131	305.073	0.44842	0.0263637	0.0110457	Significant Decrease	Tier 3 zero-reaction											1	11	211
A-3060	550.8	554.6	402.59	337.064	0.658185	0.00703319	0.00534421	Significant Decrease	Tier 3 one-reaction											0	2	115
A-3064	551.8	555.6	380.13	292.142	1.71463	0.00142037	0.00298138	Significant Increase	Tier 3 zero-reaction											1	10	198
A-3075	553.9	557.6	395.582	323.047	0.572912	0.0402748	0.0144863	Significant Decrease	Tier 3 one-reaction											0	3	133
A-3078	553.8	557.6	343.111	109.053	0.589504	0.00112991	0.00287863	Significant Decrease	Tier 3 zero-reaction											1	7	247
A-3080	553.8	557.6	360.105	252.093	0.616808	0.00122953	0.00288196	Significant Decrease	Tier 3 only two-reaction											0	0	82
A-3084	553.9	557.6	373.534	278.95	0.660711	0.0028752	0.00369144	Significant Decrease	Tier 3 only two-reaction											0	0	13
A-3094	555.9	559.6	380.061	292.005	0.559853	0.0129286	0.00747672	Significant Decrease	Tier 3 one-reaction											0	1	34
A-3100	556.9	560.6	287.079	106.042	1.89453	0.0331564	0.0128457	Significant Increase	Tier 3 zero-reaction											1	12	239
A-3103	557.9	561.6	362.682	257.247	0.442095	0.000389987	0.00229344	Significant Decrease	Tier 3 only two-reaction											0	0	8
A-3115	559.9	563.7	535.148	68.0389	0.50345	0.0203517	0.00955397	Significant Decrease	Tier 3 only two-reaction											0	0	5
A-3116	558.9	562.7	394.059	320.002	0.576156	0.0154157	0.00822793	Significant Decrease	Tier 3 only two-reaction											0	0	61
A-3118	559.9	563.7	406.085	344.054	0.370939	0.00489163	0.00446994	Significant Decrease	Tier 3 one-reaction											0	10	335
A-3121	561	564.7	364.117	260.118	3.24425	0.00660175	0.00520674	Significant Increase	Tier 3 one-reaction											0	10	143
A-3124	561	564.7	304.598	141.078	2.00929	0.0476721	0.0162142	Significant Increase	Tier 3 one-reaction											0	22	329
A-3126	561	564.7	285.074	102.03	0.541812	0.0413403	0.0147594	Significant Decrease	Tier 3 only two-reaction											0	0	2
A-3129	562	565.7	403.096	169.038	0.507252	0.00569373	0.00484954	Significant Decrease	Tier 3 zero-reaction											2	14	276
A-3130	562	565.7	370.097	136.039	2.16247	0.00729531	0.00544963	Significant Increase	Tier 3 zero-reaction											1	10	164
A-3133	563	566.8	450.162	216.104	2.25598	0.0241899	0.0105026	Significant Increase	Tier 3 only two-reaction											0	0	43
A-3140	563	566.8	450.094	216.036	0.48527	0.0196561	0.00936926	Significant Decrease	Tier 3 one-reaction											0	1	102
A-3141	563	566.8	366.132	264.147	1.979	0.000394014	0.00229481	Significant Increase	Tier 3 one-reaction											0	11	180
A-3145	564	567.8	449.593	431.07	0.502382	0.0253816	0.010818	Significant Decrease	Tier 3 one-reaction											0	9	119
A-3146	564	567.8	312.077	156.037	0.626492	0.0060803	0.00498848	Significant Decrease	Tier 3 only two-reaction											0	0	9
A-3149	565	568.9	311.077	154.037	0.605505	0.00402608	0.00413509	Significant Decrease	Tier 3 one-reaction											0	15	230
A-3152	565	568.9	477.174	243.116	0.625809	0.041378	0.0147678	Significant Decrease	Tier 3 only two-reaction											0	0	10
A-3154	565	568.9	354.606	241.095	0.345681	0.00372163	0.00403575	Significant Decrease	Tier 3 one-reaction											0	16	355
A-3156	568.1	572	365.106	262.096	1.62464	6.8217e-05	0.00125992	Significant Increase	Tier 3 one-reaction											0	22	343
A-3160	563	566.8	380.128	292.14	2.33519	1.71258e-05	0.000698206	Significant Increase	Tier 3 zero-reaction											1	13	221
A-3162	564	567.8	368.682	269.248	0.497999	0.00380775	0.004046	Significant Decrease	Tier 3 only two-reaction											0	0	12
A-3165	563	566.8	457.065	223.007	0.654551	0.00998445	0.00651681	Significant Decrease	Tier 3 only two-reaction											0	0	10
A-3179	578.3	582.5	388.077	154.019	1.69709	0.00417168	0.0042058	Significant Increase	Tier 3 one-reaction											0	1	46
A-3189	574.2	578.3	346.632	225.148	2.74625	0.00216169	0.00335489	Significant Increase	Tier 3 only two-reaction											0	0	67
A-3190	571.2	575.2	396.111	162.053	0.659287	0.00768898	0.00560217	Significant Decrease	Tier 3 zero-reaction											5	81	736
A-3191	572.2	576.2	379.116	290.116	6.47568	0.034277	0.0130838	Significant Increase	Tier 3 one-reaction											0	3	81
A-3194	574.2	578.3	409.063	350.009	0.553168	0.0168863	0.00863324	Significant Decrease	Tier 3 one-reaction											0	3	96
A-3195	574.2	578.3	421.091	374.065	0.418217	0.000861344	0.00265028	Significant Decrease	Tier 3 one-reaction											0	3	154
A-3201	575.2	579.4	290.072	112.027	2.58744	0.0247353	0.0106599	Significant Increase	Tier 3 zero-reaction											1	9	262
A-3202	576.3	580.4	352.066	236.015	0.577179	0.020087	0.0094674	Significant Decrease	Tier 3 one-reaction											0	5	74
A-3203	578.3	582.5	302.077	136.038	4.36784	0.0173397	0.00877333	Significant Increase	Tier 3 zero-reaction											3	24	617
A-3212	577.2	581.4	324.086	180.054	0.339403	0.0121074	0.00720983	Significant Decrease	Tier 3 zero-reaction											1	22	281
A-3216	578.3	582.5	388.077	154.019	1.66265	0.00435792	0.00426143	Significant Increase	Tier 3 only two-reaction											0	0	44
A-3227	581.3	585.7	366.112	132.054	0.579537	0.00426655	0.00423856	Significant Decrease	Tier 3 zero-reaction											4	12	265
A-3232	581.3	585.6	399.186	165.127	0.317604	0.0117004	0.00707902	Significant Decrease	Tier 3 one-reaction											0	1	57
A-3240	582.3	586.7	311.113	154.11	0.462444	0.0199111	0.00943484	Significant Decrease	Tier 3 one-reaction											0	4	115
A-3241	582.4	586.7	326.108	92.0502	0.655364	0.00475396	0.00441734	Significant Decrease	Tier 3 only two-reaction											0	0	6
A-3247	583.4	587.7	328.064	94.0059	0.605592	0.018554	0.00911843	Significant Decrease	Tier 3 one-reaction											0	2	205
A-3248	584.4	588.8	315.589	163.062	1.65603	0.0150399	0.00812969	Significant Increase	Tier 3 zero-reaction											2	31	309
A-3253	584.4	588.8	558.166	324.107	0.315478	0.00479486	0.00443503	Significant Decrease	Tier 3 one-reaction											0	33	546
A-3257	584.4	588.8	369.69	271.263	0.505391	0.00368062	0.0040346	Significant Decrease	Tier 3 only two-reaction											0	0	5
A-3260	584.4	588.8	396.112	162.053	0.546483	0.00574514	0.00485954	Significant Decrease	Tier 3 zero-reaction											5	81	735
A-3265	584.4	588.8	381.69	295.264	0.335732	0.00278611	0.00366281	Significant Decrease	Tier 3 one-reaction											0	1	32
A-3273	585.4	589.9	315.569	163.022	2.01314	0.0178137	0.00889504	Significant Increase	Tier 3 only two-reaction											0	0	16
A-3278	586.4	590.9	311.605	155.094	3.4421	0.00436867	0.00426408	Significant Increase	Tier 3 one-reaction											0	16	265
A-3285	588.5	593	353.64	239.164	2.66182	0.00132117	0.00289946	Significant Increase	Tier 3 only two-reaction											0	0	43
A-3295	591.5	596.1	377.074	143.016	0.56771	0.00186663	0.00322778	Significant Decrease	Tier 3 only two-reaction											0	0	41
A-3307	590.5	595	366.112	132.054	0.577753	0.00502841	0.0045228	Significant Decrease	Tier 3 zero-reaction											4	12	257
A-3308	593.6	598.1	346.632	225.148	2.72537	0.00203307	0.00328328	Significant Increase	Tier 3 only two-reaction											0	0	67
A-3312	595.6	600.1	275.577	83.037	0.664729	0.00107903	0.00285943	Significant Decrease	Tier 3 one-reaction											0	2	198
A-3318	596.6	601.1	297.608	127.1	0.499448	0.0207417	0.00967279	Significant Decrease	Tier 3 one-reaction											0	5	220
A-3328	599.7	604.2	333.108	198.1	2.2782	0.00296646	0.00371671	Significant Increase	Tier 3 one-reaction											0	10	279
A-3336	600.7	605.1	298.609	129.101	0.495425	0.0149623	0.00809747	Significant Decrease	Tier 3 zero-reaction											1	0	4
A-3337	600.7	605.2	458.201	224.143	0.633287	0.0262717	0.0110268	Significant Decrease	Tier 3 one-reaction											0	1	106
A-3340	600.7	605.2	305.067	142.018	1.99516	0.00433158	0.00425137	Significant Increase	Tier 3 only two-reaction											0	0	20
A-3341	600.7	605.1	297.609	127.101	0.494634	0.018668	0.00913578	Significant Decrease	Tier 3 one-reaction											0	5	220
A-3349	607.8	612.2	396.111	162.053	0.641562	0.00182633	0.00320515	Significant Decrease	Tier 3 zero-reaction											5	81	736
A-3354	603.8	608.2	333.121	198.125	3.17052	0.000879221	0.0026552	Significant Increase	Tier 3 one-reaction											0	11	172
A-3364	605.8	610.2	370.098	136.039	2.31634	0.00434762	0.00425922	Significant Increase	Tier 3 zero-reaction											1	10	171
A-3365	606.8	611.2	300.08	132.043	4.07074	0.00761737	0.00558874	Significant Increase	Tier 3 zero-reaction											7	69	753
A-3368	607.8	612.2	326.611	185.105	0.603787	0.0352685	0.0132716	Significant Decrease	Tier 3 zero-reaction											2	12	238
A-3386	610.9	615.2	403.064	338.011	0.386336	0.0220208	0.00997521	Significant Decrease	Tier 3 only two-reaction											0	0	36
A-3393	611.9	616.3	353.118	119.059	0.659853	0.0191293	0.00922945	Significant Decrease	Tier 3 zero-reaction											3	35	512
A-3399	613.9	618.3	311.113	154.109	1.91828	0.00264336	0.00360149	Significant Increase	Tier 3 one-reaction											0	4	115
A-3400	614.9	619.3	334.108	200.099	2.44386	0.0011626	0.00287863	Significant Increase	Tier 3 one-reaction											0	1	62
A-3401	613.9	618.3	333.109	198.101	3.3723	0.00279067	0.00366281	Significant Increase	Tier 3 one-reaction											0	10	279
A-3409	616	620.3	323.611	179.105	2.74132	0.00941217	0.00631849	Significant Increase	Tier 3 one-reaction											0	3	155
A-3412	616	620.3	307.553	146.99	0.397218	0.000732054	0.00262695	Significant Decrease	Tier 3 only two-reaction											0	0	8
A-3413	615.9	620.3	306.555	144.993	0.474484	0.00419997	0.00422184	Significant Decrease	Tier 3 only two-reaction											0	0	20
A-3415	617	621.3	442.097	208.039	0.554435	0.0151956	0.00815565	Significant Decrease	Tier 3 one-reaction											0	20	319
A-3420	617	621.3	384.07	300.023	0.490518	0.00554522	0.00477462	Significant Decrease	Tier 3 one-reaction											0	4	157
A-3424	619	623.3	297.098	126.079	2.16902	0.00602183	0.00497432	Significant Increase	Tier 3 one-reaction											0	3	193
A-3430	620	624.4	303.085	138.053	2.33766	0.00670061	0.00525661	Significant Increase	Tier 3 one-reaction											0	13	359
A-3431	622.1	626.4	369.104	135.045	2.288	0.00349116	0.00394981	Significant Increase	Tier 3 only two-reaction											0	0	16
A-3444	622.1	626.3	353.117	119.059	0.634105	0.0107132	0.00675551	Significant Decrease	Tier 3 zero-reaction											3	35	512
A-3452	625.1	629.4	347.137	226.156	2.21524	0.000273559	0.00213216	Significant Increase	Tier 3 one-reaction											0	3	162
A-3454	625.1	629.4	474.175	240.117	75.6047	0.0155976	0.00830071	Significant Increase	Tier 3 only two-reaction											0	0	77
A-3457	626.1	630.4	406.078	344.04	2.20593	0.004168	0.0042058	Significant Increase	Tier 3 zero-reaction											1	2	105
A-3464	628.1	632.4	314.589	161.061	0.496377	0.0164302	0.00848006	Significant Decrease	Tier 3 only two-reaction											0	0	37
A-3467	629.2	633.4	340.116	212.116	1.94971	0.000305115	0.00217062	Significant Increase	Tier 3 zero-reaction											1	3	188
A-3468	629.2	633.4	318.122	168.127	2.09514	0.00224281	0.00340633	Significant Increase	Tier 3 one-reaction											0	4	68
A-3485	635.3	639.5	445.205	211.147	2.6893	0.000466938	0.00245138	Significant Increase	Tier 3 only two-reaction											0	0	3
A-3487	635.3	639.5	407.063	346.01	1.55104	0.0320036	0.0125458	Significant Increase	Tier 3 only two-reaction											0	0	69
A-3489	636.3	640.5	353.117	119.059	0.625692	0.0152613	0.00817017	Significant Decrease	Tier 3 zero-reaction											3	35	512
A-3491	636.3	640.5	387.026	305.936	0.597736	0.0396915	0.0143398	Significant Decrease	Tier 3 one-reaction											0	1	9
A-3492	636.3	640.5	386.028	303.939	0.542494	0.0043107	0.00425137	Significant Decrease	Tier 3 only two-reaction											0	0	13
A-3498	638.3	642.5	354.144	240.172	2.54822	0.00366779	0.0040346	Significant Increase	Tier 3 one-reaction											0	6	112
A-3504	640.4	644.5	362.091	256.065	1.71264	0.0352808	0.0132716	Significant Increase	Tier 3 one-reaction											0	1	77
A-3516	642.4	646.5	396.112	324.108	0.631113	0.00158637	0.00308711	Significant Decrease	Tier 3 one-reaction											0	33	545
A-3517	643.4	647.5	284.612	101.108	0.352106	0.00170184	0.00315928	Significant Decrease	Tier 3 only two-reaction											0	0	9
A-3532	646.5	650.6	320.064	172.011	2.42813	0.008954	0.00613525	Significant Increase	Tier 3 one-reaction											0	1	69
A-3534	649.6	653.6	319.065	170.013	2.41091	0.00857211	0.00597394	Significant Increase	Tier 3 one-reaction											0	2	35
A-3537	643.5	647.6	409.098	175.04	0.623756	0.0348614	0.0131834	Significant Decrease	Tier 3 one-reaction											0	1	161
A-3540	646.5	650.6	465.222	231.164	0.648164	0.0274157	0.011341	Significant Decrease	Tier 3 only two-reaction											0	0	48
A-3546	648.5	652.6	366.111	132.052	0.548078	0.00278272	0.00366281	Significant Decrease	Tier 3 zero-reaction											4	12	256
A-3547	650.6	654.6	403.065	169.007	2.06079	0.00908881	0.00617451	Significant Increase	Tier 3 only two-reaction											0	0	19
A-3552	650.6	654.6	354.144	240.172	2.43121	0.00294519	0.00371654	Significant Increase	Tier 3 one-reaction											0	6	112
A-3557	655.7	659.7	479.145	245.087	0.623509	0.0209696	0.00974153	Significant Decrease	Tier 3 only two-reaction											0	0	12
A-3563	655.6	659.6	281.085	94.0533	0.596001	0.00245063	0.00350068	Significant Decrease	Tier 3 one-reaction											0	4	159
A-3564	655.6	659.6	406.616	345.115	0.516972	0.00256378	0.00353395	Significant Decrease	Tier 3 zero-reaction											2	14	245
A-3568	656.7	660.7	334.075	100.016	0.602437	0.00422662	0.00423038	Significant Decrease	Tier 3 one-reaction											0	16	394
A-3571	655.7	659.7	353.118	119.059	0.629419	0.0182	0.00903607	Significant Decrease	Tier 3 zero-reaction											3	35	512
A-3579	662.8	666.7	396.112	162.054	0.522109	0.0340241	0.0130483	Significant Decrease	Tier 3 zero-reaction											5	81	737
A-3584	667.9	671.8	319.064	170.012	1.87275	0.0147846	0.00804501	Significant Increase	Tier 3 one-reaction											0	2	39
A-3585	666.9	670.8	348.116	228.116	0.665486	0.00227196	0.00340633	Significant Decrease	Tier 3 one-reaction											0	2	64
A-3590	670.9	674.8	596.085	362.026	0.578203	0.0162263	0.0084479	Significant Decrease	Tier 3 one-reaction											0	6	148
A-3594	672.9	676.8	288.093	108.069	0.567901	0.00447232	0.00429454	Significant Decrease	Tier 3 one-reaction											0	4	144
A-3598	681.1	684.9	303.064	138.011	0.456228	0.00104174	0.00283139	Significant Decrease	Tier 3 only two-reaction											0	0	72
A-3601	712.7	716.5	374.068	280.019	0.588854	0.00235448	0.00345774	Significant Decrease	Tier 3 one-reaction											0	1	52
A-3603	718.8	722.6	335.106	101.048	0.644612	0.00306463	0.00375506	Significant Decrease	Tier 3 one-reaction											0	29	443
C-10	74.4	55.6	224.11	62.0191	0.64646	0.0433712	0.015223	Significant Decrease	Tier 3 zero-reaction											1	4	75
C-24	78.4	59.6	290.15	128.059	0.653528	0.0138394	0.0077172	Significant Decrease	Tier 3 zero-reaction											1	16	273
C-38	84.5	65.8	457.198	134.022	0.532714	0.0116756	0.00707614	Significant Decrease	Tier 3 zero-reaction											2	23	483
C-49	84.5	65.8	389.182	227.09	0.646414	0.0344241	0.0131219	Significant Decrease	Tier 3 zero-reaction											1	12	443
C-58	86.5	67.8	397.234	235.142	39.1195	0.00485083	0.00445668	Significant Increase	Tier 3 one-reaction											0	7	200
C-80	92.7	73.9	403.161	241.07	0.519247	0.00457771	0.0043507	Significant Decrease	Tier 3 one-reaction											0	20	459
C-101	87.6	68.8	289.125	254.066	0.419382	0.0444423	0.0154912	Significant Decrease	Tier 3 one-reaction											0	9	255
C-106	90.6	71.8	468.334	145.158	0.493075	0.00881981	0.00607078	Significant Decrease	Tier 3 zero-reaction											1	3	23
C-112	95.7	77	457.198	134.022	0.523664	0.0129032	0.00747622	Significant Decrease	Tier 3 zero-reaction											2	23	483
C-125	94.7	75.9	435.188	273.097	1.81243	0.0228425	0.0101563	Significant Increase	Tier 3 one-reaction											0	40	472
C-126	96.8	78	323.195	161.104	3.37711	0.00214798	0.00334835	Significant Increase	Tier 3 zero-reaction											1	14	403
C-142	100.8	82	469.281	146.106	2.31098	0.0422475	0.0149674	Significant Increase	Tier 3 zero-reaction											4	23	200
C-147	101.8	83.1	403.233	241.142	0.547654	0.0380585	0.0139774	Significant Decrease	Tier 3 one-reaction											0	1	105
C-174	102.8	84.1	284.666	245.148	2.1095	0.0292917	0.0118283	Significant Increase	Tier 3 one-reaction											0	1	26
C-175	105.9	87.1	420.188	258.097	0.569349	0.00765525	0.0055944	Significant Decrease	Tier 3 one-reaction											0	15	247
C-176	103.9	85.1	394.213	71.0373	0.545553	0.047656	0.0162142	Significant Decrease	Tier 3 zero-reaction											1	9	290
C-179	103.9	85.1	413.207	90.032	0.545643	0.0275812	0.0113804	Significant Decrease	Tier 3 zero-reaction											5	41	637
C-187	105.9	87.9	288.207	126.116	1.79586	0.0402053	0.0144663	Significant Increase	Tier 3 only two-reaction											0	0	63
C-198	107.9	90.8	370.114	208.022	2.92403	0.0485284	0.0164345	Significant Increase	Tier 3 one-reaction											0	10	193
C-201	107.9	90.8	445.166	283.075	1.87762	0.0184297	0.00909049	Significant Increase	Tier 3 one-reaction											0	33	432
C-234	114.1	99.7	234.16	144.137	0.572804	0.0252332	0.0107939	Significant Decrease	Tier 3 one-reaction											0	2	19
C-243	115	101.1	467.313	144.138	0.561528	0.0259038	0.0109562	Significant Decrease	Tier 3 one-reaction											0	5	34
C-248	115.1	101.2	455.229	132.054	0.606315	0.00401685	0.00413385	Significant Decrease	Tier 3 zero-reaction											4	12	257
C-251	115	101.1	396.099	234.007	0.637973	0.00140658	0.00296416	Significant Decrease	Tier 3 one-reaction											0	3	68
C-256	116.1	102.7	453.214	130.038	0.660402	0.0218909	0.00995041	Significant Decrease	Tier 3 one-reaction											0	8	232
C-257	116.1	102.6	323.594	323.005	0.427119	0.00483671	0.00445045	Significant Decrease	Tier 3 one-reaction											0	1	93
C-260	116.1	102.7	437.167	275.076	0.597877	0.00701746	0.00534123	Significant Decrease	Tier 3 one-reaction											0	12	207
C-262	116.1	102.6	626.242	464.15	0.574596	0.0068072	0.00527226	Significant Decrease	Tier 3 one-reaction											0	2	242
C-268	123.2	112.9	226.631	129.079	1.78568	0.0106233	0.0067228	Significant Increase	Tier 3 zero-reaction											4	30	417
C-273	112	96.7	419.157	257.065	0.602866	0.0157194	0.00834288	Significant Decrease	Tier 3 one-reaction											0	6	324
C-302	120.1	108.5	595.325	272.149	2.13713	0.026867	0.0111814	Significant Increase	Tier 3 one-reaction											0	1	90
C-310	124.2	114.5	348.203	186.112	2.28006	0.00489123	0.00446994	Significant Increase	Tier 3 one-reaction											0	3	96
C-311	124.2	114.5	240.142	156.101	2.55684	0.00394761	0.00411048	Significant Increase	Tier 3 one-reaction											0	4	130
C-313	124.2	114.5	231.629	139.074	2.42037	0.00455793	0.00434029	Significant Increase	Tier 3 zero-reaction											1	12	238
C-320	125.3	115.9	505.205	343.114	0.647965	0.0429714	0.0151428	Significant Decrease	Tier 3 one-reaction											0	7	376
C-351	128.3	120.3	511.304	188.128	1.68465	0.0164302	0.00848006	Significant Increase	Tier 3 zero-reaction											1	7	56
C-363	128.3	120.3	246.123	168.064	0.635755	0.00353684	0.00396725	Significant Decrease	Tier 3 one-reaction											0	28	456
C-366	129.3	121.8	314.124	152.033	3.22559	0.0126322	0.0073938	Significant Increase	Tier 3 zero-reaction											3	12	425
C-407	131.3	124.7	226.09	63.9985	2.21754	0.00455421	0.00434029	Significant Increase	Tier 3 one-reaction											0	2	99
C-411	133.4	127.7	435.18	546.177	2.82201	0.00431416	0.00425137	Significant Increase	Tier 3 one-reaction											0	25	459
C-427	134.4	129.2	568.268	406.177	0.639644	0.005038	0.0045228	Significant Decrease	Tier 3 one-reaction											0	4	179
C-431	135.4	130.7	550.257	388.166	0.642794	0.0020608	0.00330476	Significant Decrease	Tier 3 one-reaction											0	7	144
C-443	136.5	132.1	444.187	282.096	0.652248	0.00150054	0.00301816	Significant Decrease	Tier 3 zero-reaction											1	31	606
C-460	139.5	136.5	305.689	287.195	4.25205	0.0168095	0.00861194	Significant Increase	Tier 3 only two-reaction											0	0	20
C-483	140.5	138	280.119	236.056	0.571203	0.0284507	0.011597	Significant Decrease	Tier 3 one-reaction											0	7	213
C-491	140.5	138	561.246	238.071	0.665656	0.0119973	0.0071857	Significant Decrease	Tier 3 one-reaction											0	25	550
C-494	141.5	139.5	380.157	218.066	0.523219	0.0298427	0.0119464	Significant Decrease	Tier 3 one-reaction											0	1	50
C-506	141.5	139.5	433.161	542.14	0.653433	0.000304329	0.00217062	Significant Decrease	Tier 3 one-reaction											0	2	265
C-511	143.6	142.5	413.219	90.0434	0.515109	0.00302493	0.00373522	Significant Decrease	Tier 3 one-reaction											0	3	152
C-532	142.5	141	582.25	420.158	1.60659	0.0201677	0.00948436	Significant Increase	Tier 3 one-reaction											0	1	127
C-538	144.6	143.9	255.675	187.168	0.438238	0.0103188	0.00660903	Significant Decrease	Tier 3 zero-reaction											2	3	31
C-545	144.6	143.9	556.277	233.102	2.11316	0.00127553	0.00289277	Significant Increase	Tier 3 one-reaction											0	7	198
C-561	146.6	146.9	289.124	254.065	0.484844	0.0430736	0.015161	Significant Decrease	Tier 3 one-reaction											0	8	354
C-563	146.6	146.8	462.163	300.072	0.663386	0.0157654	0.00834316	Significant Decrease	Tier 3 one-reaction											0	5	232
C-570	141.5	142.1	318.192	156.101	1.86025	0.00402645	0.00413509	Significant Increase	Tier 3 one-reaction											0	4	130
C-574	148.6	149.2	290.114	128.022	0.528591	0.00740789	0.00549885	Significant Decrease	Tier 3 one-reaction											0	3	150
C-580	145.6	146.1	526.267	203.091	1.84308	0.00671087	0.00525661	Significant Increase	Tier 3 one-reaction											0	11	256
C-592	149.7	150.2	482.244	159.069	0.628577	0.0117205	0.00707902	Significant Decrease	Tier 3 zero-reaction											1	10	118
C-607	153.7	154.2	471.224	148.049	0.557421	0.00433782	0.00425355	Significant Decrease	Tier 3 one-reaction											0	10	192
C-618	152.7	153.2	452.254	129.079	1.55195	0.0233316	0.0102781	Significant Increase	Tier 3 zero-reaction											4	30	417
C-623	157.8	158.3	400.223	77.048	0.653598	0.0317213	0.0124674	Significant Decrease	Tier 3 one-reaction											0	13	276
C-625	153.7	154.2	232.097	70.0058	0.583695	0.0100924	0.0065311	Significant Decrease	Tier 3 zero-reaction											1	7	255
C-632	155.8	156.3	389.146	227.054	0.523073	0.0131119	0.00751948	Significant Decrease	Tier 3 one-reaction											0	8	275
C-645	157.8	158.3	485.189	323.097	0.505415	0.00172483	0.00317416	Significant Decrease	Tier 3 one-reaction											0	2	134
C-659	159.8	160.4	657.277	334.101	0.500637	0.011296	0.00693728	Significant Decrease	Tier 3 one-reaction											0	4	329
C-667	159.9	160.4	233.128	71.0367	0.602602	0.0108814	0.00681045	Significant Decrease	Tier 3 zero-reaction											1	9	290
C-681	161.9	162.4	529.302	206.127	0.583848	0.0261475	0.0110128	Significant Decrease	Tier 3 one-reaction											0	4	171
C-683	161.8	162.4	453.214	130.038	0.623204	0.0262904	0.0110268	Significant Decrease	Tier 3 one-reaction											0	8	232
C-686	162.9	163.5	586.324	263.148	0.464632	0.0257032	0.0109244	Significant Decrease	Tier 3 one-reaction											0	10	119
C-776	171	171.6	486.243	163.067	0.575171	0.0387577	0.0141131	Significant Decrease	Tier 3 zero-reaction											1	5	141
C-781	171.1	171.6	433.173	271.081	0.631911	0.0069737	0.00533342	Significant Decrease	Tier 3 one-reaction											0	16	414
C-795	173	173.6	469.209	307.118	1.86693	0.0158873	0.00836591	Significant Increase	Tier 3 one-reaction											0	9	336
C-798	173.1	173.7	493.185	170.01	0.584936	0.0452164	0.0156837	Significant Decrease	Tier 3 only two-reaction											0	0	56
C-800	172	172.6	568.313	245.138	3.99075	0.00189329	0.00324739	Significant Increase	Tier 3 one-reaction											0	10	165
C-801	173.1	173.6	482.189	320.098	0.599301	0.0103343	0.00661095	Significant Decrease	Tier 3 one-reaction											0	3	71
C-803	176.1	176.7	255.077	185.972	0.58478	0.013683	0.00767612	Significant Decrease	Tier 3 only two-reaction											0	0	22
C-807	174.1	174.7	455.364	132.189	0.584435	0.025584	0.0108912	Significant Decrease	Tier 3 only two-reaction											0	0	7
C-813	175.1	175.7	529.267	206.091	1.52566	0.0486764	0.0164689	Significant Increase	Tier 3 one-reaction											0	22	337
C-822	176.1	176.8	356.198	194.106	0.659299	0.0251233	0.0107512	Significant Decrease	Tier 3 one-reaction											0	27	268
C-823	176.1	176.8	234.113	72.0216	0.598425	0.0178236	0.00889504	Significant Decrease	Tier 3 zero-reaction											2	27	454
C-828	177.2	177.9	219.606	115.029	0.579987	0.017408	0.00879259	Significant Decrease	Tier 3 only two-reaction											0	0	1
C-829	177.2	177.9	247.091	170	0.591169	0.00934758	0.00629907	Significant Decrease	Tier 3 only two-reaction											0	0	81
C-857	179.2	180	687.233	364.057	1.85222	0.0445015	0.0154943	Significant Increase	Tier 3 one-reaction											0	3	190
C-861	179.2	180	262.13	200.078	2.1631	0.00112742	0.00287863	Significant Increase	Tier 3 one-reaction											0	11	331
C-864	181.2	182.1	370.115	208.024	0.49377	0.0229238	0.0101798	Significant Decrease	Tier 3 one-reaction											0	11	254
C-867	181.2	182.1	559.19	397.099	0.524046	0.0150762	0.00813768	Significant Decrease	Tier 3 only two-reaction											0	0	182
C-877	179.2	180	548.324	225.148	4.65305	0.00754901	0.00555306	Significant Increase	Tier 3 only two-reaction											0	0	67
C-878	181.2	182.1	580.203	418.112	0.63187	0.0200721	0.0094674	Significant Decrease	Tier 3 one-reaction											0	16	362
C-896	182.2	183.2	543.282	220.107	2.69682	0.00246906	0.00350068	Significant Increase	Tier 3 zero-reaction											1	13	357
C-901	183.3	184.3	236.128	74.037	0.556135	0.00387169	0.00408206	Significant Decrease	Tier 3 zero-reaction											5	40	643
C-905	183.3	184.3	284.66	245.137	4.05655	0.00248139	0.00350125	Significant Increase	Tier 3 one-reaction											0	10	165
C-906	183.3	184.3	384.129	222.038	0.428005	0.00421558	0.00422754	Significant Decrease	Tier 3 one-reaction											0	19	288
C-918	181.2	182.1	412.223	89.0477	1.74058	0.0173872	0.00878896	Significant Increase	Tier 3 zero-reaction											4	38	514
C-926	186.3	187.4	452.253	129.078	2.83009	0.0197773	0.00939446	Significant Increase	Tier 3 zero-reaction											4	30	418
C-938	192.4	193.8	594.218	432.127	0.518033	0.0308438	0.0121903	Significant Decrease	Tier 3 one-reaction											0	11	255
C-947	195.5	196.9	468.187	306.096	0.559304	0.0176025	0.00884717	Significant Decrease	Tier 3 one-reaction											0	14	360
C-964	197.5	198.9	476.23	153.054	0.645258	0.0265781	0.0111048	Significant Decrease	Tier 3 one-reaction											0	15	263
C-968	196.5	197.9	626.246	303.07	2.8506	0.0120746	0.00720264	Significant Increase	Tier 3 one-reaction											0	11	347
C-975	198.5	200	541.302	218.126	3.36694	0.00167878	0.00314401	Significant Increase	Tier 3 one-reaction											0	6	263
C-999	201.5	203.1	442.162	280.071	0.641884	0.0133047	0.00756193	Significant Decrease	Tier 3 one-reaction											0	15	425
C-1000	201.5	203.1	335.184	346.185	2.16757	0.000269546	0.00213216	Significant Increase	Tier 3 only two-reaction											0	0	99
C-1006	201.6	203.1	424.161	262.069	0.574928	0.00673576	0.00525958	Significant Decrease	Tier 3 one-reaction											0	12	322
C-1013	201.6	203.1	276.087	113.996	0.57439	0.0264927	0.0110744	Significant Decrease	Tier 3 one-reaction											0	5	166
C-1015	203.6	205.2	270.116	216.05	0.390417	0.0328281	0.0127465	Significant Decrease	Tier 3 one-reaction											0	2	95
C-1022	201.5	203.1	390.195	456.207	0.646189	0.0151415	0.00814748	Significant Decrease	Tier 3 one-reaction											0	5	180
C-1028	204.6	206.2	477.212	154.037	0.661103	0.008976	0.00614636	Significant Decrease	Tier 3 one-reaction											0	15	231
C-1042	206.7	208.3	478.171	316.08	3.01939	0.00220711	0.00339368	Significant Increase	Tier 3 one-reaction											0	8	265
C-1072	209.7	211.4	424.169	100.994	0.648859	0.0344906	0.0131275	Significant Decrease	Tier 3 only two-reaction											0	0	69
C-1073	209.7	211.4	424.26	101.084	1.70136	0.0176692	0.0088734	Significant Increase	Tier 3 one-reaction											0	20	342
C-1074	211.7	213.4	640.262	317.086	1.84309	0.0140116	0.00778422	Significant Increase	Tier 3 one-reaction											0	5	332
C-1077	208.7	210.3	483.188	160.013	0.63977	0.0181644	0.00902261	Significant Decrease	Tier 3 one-reaction											0	1	93
C-1102	212.7	214.5	334.193	344.204	1.73787	0.00557931	0.00478485	Significant Increase	Tier 3 only two-reaction											0	0	80
C-1113	213.8	215.5	541.302	218.127	2.71975	0.0010592	0.00284203	Significant Increase	Tier 3 one-reaction											0	6	263
C-1116	212.7	214.5	223.607	123.032	1.57149	0.00168497	0.00315003	Significant Increase	Tier 3 zero-reaction											2	9	222
C-1118	212.8	214.5	288.146	252.109	2.09504	0.00359308	0.00400912	Significant Increase	Tier 3 one-reaction											0	8	251
C-1119	212.8	214.5	446.208	123.033	1.62643	0.00112369	0.00287863	Significant Increase	Tier 3 zero-reaction											2	9	221
C-1120	214.8	216.6	271.155	218.127	2.66649	0.000407892	0.00231768	Significant Increase	Tier 3 one-reaction											0	6	263
C-1133	215.8	217.6	376.103	214.012	0.6531	0.0373964	0.0138167	Significant Decrease	Tier 3 one-reaction											0	2	76
C-1136	216.9	218.7	269.092	107.001	0.556331	0.0295658	0.0118891	Significant Decrease	Tier 3 only two-reaction											0	0	65
C-1137	216.9	218.7	390.182	67.0065	0.564321	0.0259403	0.0109562	Significant Decrease	Tier 3 only two-reaction											0	0	120
C-1145	217.9	219.7	262.118	100.027	0.34099	0.00419616	0.00422184	Significant Decrease	Tier 3 one-reaction											0	3	187
C-1151	219.9	221.8	256.149	188.115	3.43228	0.00220909	0.00339368	Significant Increase	Tier 3 zero-reaction											3	24	212
C-1166	219.9	221.7	233.165	71.0732	3.29133	0.0010671	0.00284203	Significant Increase	Tier 3 one-reaction											0	6	232
C-1177	220.9	222.7	537.307	214.132	3.54445	0.0033277	0.00388427	Significant Increase	Tier 3 zero-reaction											1	7	115
C-1194	222.9	224.8	576.243	253.068	0.663843	0.00791695	0.00573614	Significant Decrease	Tier 3 one-reaction											0	4	183
C-1211	219.9	221.7	286.106	124.014	1.70712	0.0414555	0.0147806	Significant Increase	Tier 3 one-reaction											0	1	13
C-1220	226	228	626.246	303.071	2.69044	0.0182607	0.00905204	Significant Increase	Tier 3 one-reaction											0	11	350
C-1232	228	230	533.14	209.965	0.577239	0.0052785	0.00463376	Significant Decrease	Tier 3 one-reaction											0	2	20
C-1233	228	230	535.138	211.963	0.619758	0.00316188	0.00378284	Significant Decrease	Tier 3 one-reaction											0	2	39
C-1253	228	230	264.146	204.108	2.85699	0.00267869	0.00361248	Significant Increase	Tier 3 only two-reaction											0	0	6
C-1276	231.1	233.1	243.623	163.063	2.44449	0.00557475	0.0047848	Significant Increase	Tier 3 zero-reaction											2	31	306
C-1277	231.1	233.1	555.318	232.143	4.03963	0.00121192	0.00288196	Significant Increase	Tier 3 one-reaction											0	9	227
C-1282	234.1	236.2	278.162	232.142	3.39518	0.000753389	0.00262695	Significant Increase	Tier 3 one-reaction											0	9	225
C-1287	231.1	233.1	556.32	233.145	3.8687	0.00182282	0.00320482	Significant Increase	Tier 3 one-reaction											0	2	38
C-1289	233.1	235.2	640.262	317.086	1.84017	0.00800102	0.00576552	Significant Increase	Tier 3 one-reaction											0	5	332
C-1290	232.1	234.1	311.629	299.075	1.93171	0.0423123	0.0149803	Significant Increase	Tier 3 zero-reaction											1	9	245
C-1314	233.1	235.2	549.246	226.071	0.532645	0.00144548	0.00299301	Significant Decrease	Tier 3 zero-reaction											1	14	257
C-1318	231.1	233.1	271.155	218.127	2.75443	0.00140068	0.00296352	Significant Increase	Tier 3 one-reaction											0	7	264
C-1319	236.2	238.3	302.162	280.141	2.67916	0.00131453	0.00289946	Significant Increase	Tier 3 one-reaction											0	12	227
C-1321	236.2	238.2	247.143	170.104	2.54324	0.00164311	0.00311018	Significant Increase	Tier 3 only two-reaction											0	0	1
C-1331	237.2	239.3	305.683	287.183	5.80923	0.000892613	0.00266527	Significant Increase	Tier 3 only two-reaction											0	0	48
C-1340	239.2	241.4	269.157	214.131	2.68859	0.00464203	0.00436599	Significant Increase	Tier 3 zero-reaction											1	7	114
C-1351	242.3	244.5	537.307	214.132	2.68184	0.00295719	0.00371671	Significant Increase	Tier 3 zero-reaction											1	7	115
C-1352	240.3	242.4	446.264	123.089	2.65437	0.00163889	0.00310796	Significant Increase	Tier 3 one-reaction											0	3	82
C-1354	236.2	238.3	384.228	61.0525	0.633162	0.0187076	0.00913829	Significant Decrease	Tier 3 zero-reaction											1	15	349
C-1363	241.3	243.4	568.277	245.102	0.662863	0.0286186	0.0116318	Significant Decrease	Tier 3 one-reaction											0	14	342
C-1365	241.3	243.4	269.637	215.09	0.554337	0.0161985	0.00843887	Significant Decrease	Tier 3 one-reaction											0	7	324
C-1379	243.3	245.5	582.329	259.154	2.89034	0.00139871	0.00296352	Significant Increase	Tier 3 one-reaction											0	4	121
C-1382	244.3	246.5	283.155	242.127	2.18908	0.00148217	0.00300124	Significant Increase	Tier 3 one-reaction											0	6	203
C-1385	244.3	246.5	396.229	73.0532	2.99951	0.0374844	0.0138396	Significant Increase	Tier 3 zero-reaction											3	18	409
C-1397	245.3	247.6	233.165	71.0735	1.63775	0.0110254	0.00684247	Significant Increase	Tier 3 one-reaction											0	6	232
C-1403	245.3	247.5	453.214	291.123	1.69594	0.0171599	0.00872238	Significant Increase	Tier 3 one-reaction											0	10	231
C-1425	249.4	251.7	271.154	218.126	3.09214	0.00179396	0.00319278	Significant Increase	Tier 3 one-reaction											0	6	263
C-1427	247.4	249.6	552.246	229.071	0.549778	0.016659	0.00855967	Significant Decrease	Tier 3 one-reaction											0	6	331
C-1428	250.4	252.7	262.15	200.118	2.04158	0.00995629	0.00650257	Significant Increase	Tier 3 one-reaction											0	11	177
C-1431	249.4	251.7	316.202	154.11	2.03562	0.00276012	0.00366256	Significant Increase	Tier 3 one-reaction											0	4	115
C-1437	250.4	252.7	293.096	131.004	0.482584	0.00766327	0.0055944	Significant Decrease	Tier 3 one-reaction											0	1	83
C-1440	250.4	252.7	459.215	136.039	2.89983	0.0110138	0.00684057	Significant Increase	Tier 3 zero-reaction											1	10	166
C-1450	251.4	253.7	309.169	294.154	1.63538	0.0016059	0.00309753	Significant Increase	Tier 3 only two-reaction											0	0	60
C-1455	252.4	254.7	453.272	130.097	2.48011	0.0111236	0.00688727	Significant Increase	Tier 3 only two-reaction											0	0	3
C-1463	253.5	255.7	288.147	252.111	1.63937	0.00241003	0.00350068	Significant Increase	Tier 3 one-reaction											0	9	340
C-1468	253.4	255.7	283.154	242.126	1.61374	0.0392349	0.0142379	Significant Increase	Tier 3 one-reaction											0	6	202
C-1471	253.4	255.7	312.691	301.2	2.95279	0.00114594	0.00287863	Significant Increase	Tier 3 only two-reaction											0	0	24
C-1479	254.5	256.7	404.219	242.127	2.52442	0.000958419	0.00274333	Significant Increase	Tier 3 one-reaction											0	6	203
C-1480	255.5	257.8	278.163	232.143	3.3929	0.00165639	0.00312618	Significant Increase	Tier 3 one-reaction											0	9	227
C-1481	254.5	256.8	269.157	214.131	2.80122	0.00118761	0.00287863	Significant Increase	Tier 3 zero-reaction											1	7	115
C-1486	256.5	258.7	654.42	331.245	1.86653	0.0090013	0.00615176	Significant Increase	Tier 3 one-reaction											0	1	14
C-1492	258.6	260.8	288.098	126.007	0.615795	0.0110682	0.00686503	Significant Decrease	Tier 3 one-reaction											0	2	78
C-1496	255.5	257.7	653.416	330.241	1.83955	0.00538869	0.00469738	Significant Increase	Tier 3 zero-reaction											1	12	185
C-1500	258.6	260.8	227.612	131.041	1.69344	0.0056959	0.00484954	Significant Increase	Tier 3 one-reaction											0	2	81
C-1503	258.6	260.8	424.224	101.048	1.8076	0.00665991	0.00523314	Significant Increase	Tier 3 one-reaction											0	29	443
C-1505	258.6	260.8	453.214	130.039	0.570935	0.0205126	0.00960563	Significant Decrease	Tier 3 one-reaction											0	8	231
C-1507	258.6	260.8	277.118	115.027	0.597089	0.00621122	0.00502971	Significant Decrease	Tier 3 one-reaction											0	13	273
C-1510	259.6	261.8	263.156	202.13	2.64648	0.00266082	0.00360442	Significant Increase	Tier 3 one-reaction											0	14	195
C-1515	264.7	266.9	275.175	113.084	1.94978	0.00568693	0.00484954	Significant Increase	Tier 3 one-reaction											0	16	301
C-1518	257.6	259.8	552.326	229.15	3.25246	0.00396418	0.00411197	Significant Increase	Tier 3 only two-reaction											0	0	28
C-1519	258.5	260.8	234.107	144.03	0.533592	0.00626762	0.00506378	Significant Decrease	Tier 3 only two-reaction											0	0	15
C-1521	260.6	262.8	269.075	213.968	0.506248	0.00391404	0.00409017	Significant Decrease	Tier 3 only two-reaction											0	0	14
C-1522	260.6	262.8	483.225	160.049	0.505554	0.00378755	0.00404407	Significant Decrease	Tier 3 one-reaction											0	15	273
C-1526	260.6	262.8	233.602	143.022	0.517506	0.0076535	0.0055944	Significant Decrease	Tier 3 one-reaction											0	3	202
C-1530	260.6	262.8	228.118	132.053	0.492078	0.00555388	0.00477462	Significant Decrease	Tier 3 zero-reaction											4	12	257
C-1532	261.6	263.8	242.116	160.048	0.579375	0.00489134	0.00446994	Significant Decrease	Tier 3 one-reaction											0	15	275
C-1543	262.6	264.8	428.205	266.114	0.622191	0.028596	0.0116315	Significant Decrease	Tier 3 one-reaction											0	12	382
C-1546	258.5	260.8	551.323	228.148	3.64049	0.00331549	0.00388402	Significant Increase	Tier 3 zero-reaction											2	3	84
C-1547	263.7	265.9	402.192	79.0168	0.560239	0.0117845	0.00709344	Significant Decrease	Tier 3 only two-reaction											0	0	93
C-1549	264.7	266.8	276.165	228.148	3.58964	0.00309175	0.00375506	Significant Increase	Tier 3 zero-reaction											2	3	84
C-1550	263.6	265.8	263.086	100.994	0.598035	0.00336403	0.0039014	Significant Decrease	Tier 3 only two-reaction											0	0	69
C-1551	264.7	266.9	362.225	400.267	2.15303	0.00711811	0.00538104	Significant Increase	Tier 3 one-reaction											0	1	58
C-1570	265.6	267.8	233.165	71.0732	3.46214	0.000895726	0.00266666	Significant Increase	Tier 3 one-reaction											0	6	232
C-1572	265.7	267.8	261.159	198.135	2.41351	0.000508799	0.0025094	Significant Increase	Tier 3 one-reaction											0	1	90
C-1573	265.7	267.9	247.18	85.0889	2.94384	0.00382437	0.00404978	Significant Increase	Tier 3 one-reaction											0	5	191
C-1575	265.6	267.8	312.691	301.2	2.64918	0.000274038	0.00213216	Significant Increase	Tier 3 only two-reaction											0	0	24
C-1576	264.7	266.8	507.159	183.984	0.502292	0.00611702	0.00499926	Significant Decrease	Tier 3 only two-reaction											0	0	32
C-1580	265.7	267.9	539.323	216.148	4.28763	0.00157205	0.00308711	Significant Increase	Tier 3 one-reaction											0	15	109
C-1582	266.7	268.9	523.128	199.953	0.424963	0.002586	0.00354628	Significant Decrease	Tier 3 one-reaction											0	2	13
C-1583	266.7	268.9	253.554	182.925	0.407069	0.00287954	0.00369144	Significant Decrease	Tier 3 one-reaction											0	1	9
C-1584	265.7	267.9	270.165	216.147	4.70558	0.00192199	0.0032522	Significant Increase	Tier 3 one-reaction											0	15	108
C-1585	265.7	267.9	308.124	146.033	0.564732	0.0189965	0.00920725	Significant Decrease	Tier 3 one-reaction											0	1	151
C-1586	266.7	268.9	226.595	129.006	0.420089	0.00233698	0.00345014	Significant Decrease	Tier 3 one-reaction											0	1	120
C-1587	266.7	268.9	235.108	146.032	0.499723	0.00149167	0.00300603	Significant Decrease	Tier 3 one-reaction											0	1	146
C-1590	266.7	268.9	263.086	201.99	0.605303	0.00430657	0.00425137	Significant Decrease	Tier 3 one-reaction											0	5	145
C-1591	265.6	267.8	658.283	335.108	0.436295	0.00195155	0.0032522	Significant Decrease	Tier 3 one-reaction											0	1	63
C-1592	266.7	268.9	298.639	273.096	1.85339	0.0344265	0.0131219	Significant Increase	Tier 3 one-reaction											0	40	481
C-1594	266.7	268.9	218.633	113.084	2.23367	0.00857374	0.00597394	Significant Increase	Tier 3 one-reaction											0	16	301
C-1598	266.7	268.8	305.186	143.094	2.19246	0.00524909	0.00462513	Significant Increase	Tier 3 zero-reaction											1	19	347
C-1600	266.7	268.9	293.186	131.095	2.00547	0.00279175	0.00366281	Significant Increase	Tier 3 zero-reaction											6	36	394
C-1601	269.8	271.9	469.209	146.034	0.42087	0.00155648	0.00307811	Significant Decrease	Tier 3 one-reaction											0	1	159
C-1602	267.7	269.9	291.098	129.006	0.415077	0.00152109	0.00302314	Significant Decrease	Tier 3 one-reaction											0	1	120
C-1639	269.7	271.9	295.616	267.049	1.77497	0.0436839	0.0153125	Significant Increase	Tier 3 one-reaction											0	5	128
C-1640	269.8	271.9	483.225	160.049	0.556654	0.00376924	0.00403575	Significant Decrease	Tier 3 one-reaction											0	15	273
C-1690	273.8	276	235.108	73.0167	0.619002	0.00240266	0.00350068	Significant Decrease	Tier 3 one-reaction											0	2	251
C-1706	275.9	278	233.165	142.146	1.94221	0.00204123	0.0032883	Significant Increase	Tier 3 one-reaction											0	1	36
C-1732	278.9	281.1	477.159	315.068	0.505154	0.0499643	0.0168027	Significant Decrease	Tier 3 one-reaction											0	2	117
C-1736	278.9	281.1	470.151	308.06	0.522326	0.0365485	0.0136089	Significant Decrease	Tier 3 one-reaction											0	2	106
C-1741	278.9	281.1	276.165	228.148	1.84132	0.00405257	0.00414046	Significant Increase	Tier 3 zero-reaction											2	3	84
C-1747	279.9	282.2	453.215	130.04	0.59843	0.00380197	0.004046	Significant Decrease	Tier 3 only two-reaction											0	0	15
C-1748	280.9	283.2	477.214	154.039	0.604391	0.010855	0.00680443	Significant Decrease	Tier 3 zero-reaction											1	19	295
C-1751	281	283.2	226.121	128.059	0.607713	0.0223049	0.0100407	Significant Decrease	Tier 3 zero-reaction											1	16	273
C-1752	281	283.2	217.115	110.048	0.610777	0.0252975	0.0108083	Significant Decrease	Tier 3 zero-reaction											1	8	272
C-1759	281	283.2	277.173	230.162	3.92778	0.00123636	0.00288196	Significant Increase	Tier 3 one-reaction											0	4	91
C-1762	282	284.3	599.272	276.096	0.511872	0.0338795	0.013011	Significant Decrease	Tier 3 zero-reaction											1	16	411
C-1764	281.9	284.2	495.224	172.049	0.602792	0.0194411	0.00931628	Significant Decrease	Tier 3 zero-reaction											1	14	302
C-1766	283	285.4	269.144	214.106	1.66618	0.0258282	0.0109562	Significant Increase	Tier 3 one-reaction											0	1	161
C-1770	282	284.3	298.13	136.039	3.31802	0.0163651	0.00847852	Significant Increase	Tier 3 zero-reaction											1	10	164
C-1772	283	285.4	226.144	128.106	2.54618	0.0146167	0.00799461	Significant Increase	Tier 3 one-reaction											0	2	34
C-1773	282.9	285.3	348.203	186.112	2.56624	0.0136406	0.00767464	Significant Increase	Tier 3 one-reaction											0	3	96
C-1774	281.9	284.3	497.288	174.112	2.17003	0.0237112	0.0103741	Significant Increase	Tier 3 zero-reaction											2	6	69
C-1777	283	285.3	248.139	172.095	2.32916	0.011264	0.00692567	Significant Increase	Tier 3 one-reaction											0	4	102
C-1778	282	284.3	240.142	156.1	2.46738	0.0148209	0.00805651	Significant Increase	Tier 3 one-reaction											0	4	130
C-1785	283	285.3	414.216	91.0404	1.90712	0.0320657	0.0125516	Significant Increase	Tier 3 only two-reaction											0	0	1
C-1787	284	286.4	518.263	356.171	0.588918	0.0233847	0.0102897	Significant Decrease	Tier 3 one-reaction											0	13	260
C-1788	282	284.3	459.215	136.039	4.6977	0.0102689	0.00658902	Significant Increase	Tier 3 zero-reaction											1	10	171
C-1796	284	286.4	238.108	152.033	6.77481	0.0301187	0.0120033	Significant Increase	Tier 3 zero-reaction											3	12	426
C-1804	285	287.4	235.625	147.068	2.19594	0.00459866	0.0043507	Significant Increase	Tier 3 zero-reaction											1	12	224
C-1809	287.1	289.5	288.134	126.043	0.65629	0.020764	0.0096789	Significant Decrease	Tier 3 zero-reaction											2	14	370
C-1816	289.1	291.6	536.214	213.039	0.546146	0.0149727	0.00809747	Significant Decrease	Tier 3 one-reaction											0	10	265
C-1819	289.1	291.6	437.219	114.043	0.587438	0.0339022	0.013011	Significant Decrease	Tier 3 zero-reaction											2	12	242
C-1825	295.2	297.7	489.259	166.083	1.57487	0.000748236	0.00262695	Significant Increase	Tier 3 one-reaction											0	30	320
C-1838	292.1	294.6	233.112	142.041	0.661631	0.00958986	0.00639174	Significant Decrease	Tier 3 one-reaction											0	4	6
C-1854	295.2	297.7	452.219	129.043	1.69197	0.00826527	0.00585249	Significant Increase	Tier 3 zero-reaction											5	28	357
C-1856	295.2	297.7	306.121	288.059	0.544752	0.0303378	0.0120759	Significant Decrease	Tier 3 zero-reaction											1	36	334
C-1858	296.2	298.7	611.236	288.06	0.54436	0.0233392	0.0102781	Significant Decrease	Tier 3 zero-reaction											1	36	369
C-1865	296.2	298.7	567.355	244.179	3.79941	0.000952243	0.00273544	Significant Increase	Tier 3 one-reaction											0	1	77
C-1868	297.2	299.8	228.61	133.038	0.603151	0.0100016	0.00651986	Significant Decrease	Tier 3 zero-reaction											3	28	497
C-1895	302.3	304.8	459.152	297.06	1.51911	0.039037	0.0141758	Significant Increase	Tier 3 one-reaction											0	4	184
C-1902	305.4	307.9	264.105	204.028	2.23416	0.0471486	0.0161157	Significant Increase	Tier 3 one-reaction											0	12	157
C-1903	305.3	307.9	527.203	204.027	2.08581	0.0494063	0.0166786	Significant Increase	Tier 3 one-reaction											0	12	157
C-1918	306.4	308.9	424.296	101.121	4.15445	0.0177668	0.00889504	Significant Increase	Tier 3 one-reaction											0	1	84
C-1921	307.4	310	227.11	130.038	0.627747	0.00374398	0.00403575	Significant Decrease	Tier 3 one-reaction											0	8	219
C-1922	306.4	309	283.108	121.017	0.639584	0.0324645	0.0126557	Significant Decrease	Tier 3 one-reaction											0	5	94
C-1929	307.4	309.9	581.225	258.049	0.5686	0.00242286	0.00350068	Significant Decrease	Tier 3 one-reaction											0	13	359
C-1932	308.4	311	291.118	258.053	0.571016	0.00233609	0.00345014	Significant Decrease	Tier 3 one-reaction											0	4	8
C-1933	309.5	312	392.243	230.151	4.49245	0.0361778	0.0135128	Significant Increase	Tier 3 zero-reaction											1	10	149
C-1934	308.4	311	440.193	117.018	2.67193	0.00614478	0.00500266	Significant Increase	Tier 3 one-reaction											0	1	39
C-1936	308.4	311	234.61	145.038	2.12405	0.00485883	0.00445918	Significant Increase	Tier 3 zero-reaction											1	25	405
C-1938	309.5	312	220.098	116.013	2.05172	0.00513939	0.00457026	Significant Increase	Tier 3 only two-reaction											0	0	32
C-1941	309.4	312	396.192	73.0169	1.57182	0.047357	0.0161565	Significant Increase	Tier 3 one-reaction											0	2	253
C-1942	309.5	312	468.188	306.096	0.461486	0.000736547	0.00262695	Significant Decrease	Tier 3 one-reaction											0	14	361
C-1946	310.5	313.1	406.223	244.132	3.21649	0.00237852	0.00347964	Significant Increase	Tier 3 one-reaction											0	7	179
C-1990	309.4	312	226.613	129.042	2.21591	0.00728929	0.00544897	Significant Increase	Tier 3 zero-reaction											5	28	357
C-1992	319.6	322.3	452.218	129.043	2.22911	0.00572785	0.00485439	Significant Increase	Tier 3 zero-reaction											5	28	357
C-1995	317.6	320.2	438.203	115.028	1.80217	0.0138209	0.0077172	Significant Increase	Tier 3 one-reaction											0	13	273
C-2007	321.7	324.3	400.14	238.048	2.15288	0.0297527	0.0119281	Significant Increase	Tier 3 one-reaction											0	5	165
C-2015	322.7	325.3	468.188	306.096	0.377945	0.00134323	0.0029117	Significant Decrease	Tier 3 one-reaction											0	14	361
C-2019	323.7	326.4	460.185	137.01	1.89201	0.00478152	0.00443043	Significant Increase	Tier 3 one-reaction											0	4	101
C-2027	323.7	326.3	219.605	115.027	1.625	0.00502881	0.0045228	Significant Increase	Tier 3 one-reaction											0	13	273
C-2053	328.8	331.2	400.14	238.049	2.04862	0.0293493	0.0118425	Significant Increase	Tier 3 one-reaction											0	9	283
C-2055	328.8	331.2	449.183	126.008	0.593892	0.0464062	0.0159321	Significant Decrease	Tier 3 zero-reaction											1	4	180
C-2065	330.8	333.1	248.076	171.968	0.553975	0.0171532	0.00872238	Significant Decrease	Tier 3 only two-reaction											0	0	42
C-2066	330.8	333.1	296.113	134.022	0.618959	0.0127014	0.00742606	Significant Decrease	Tier 3 zero-reaction											2	23	485
C-2070	330.8	333	646.273	323.098	0.560345	0.0240602	0.0104567	Significant Decrease	Tier 3 one-reaction											0	11	276
C-2076	331.8	334	495.153	171.978	0.556713	0.0140221	0.00778599	Significant Decrease	Tier 3 one-reaction											0	2	127
C-2080	331.8	334	309.12	147.029	0.414202	0.00858668	0.00597394	Significant Decrease	Tier 3 only two-reaction											0	0	35
C-2081	330.8	333	404.162	80.9867	0.597075	0.0250418	0.010725	Significant Decrease	Tier 3 only two-reaction											0	0	1
C-2083	331.8	334	442.154	280.063	0.559641	0.0317123	0.0124674	Significant Decrease	Tier 3 one-reaction											0	4	114
C-2086	332.8	334.9	278.103	116.011	0.553008	0.0205252	0.00960563	Significant Decrease	Tier 3 zero-reaction											2	17	361
C-2087	331.8	334	396.229	73.0534	3.20222	0.0103216	0.00660903	Significant Increase	Tier 3 zero-reaction											3	18	409
C-2089	333.9	335.8	406.223	244.132	2.13563	0.00194493	0.0032522	Significant Increase	Tier 3 one-reaction											0	7	179
C-2093	332.9	334.9	235.143	73.0521	1.63255	0.0124005	0.00728632	Significant Increase	Tier 3 zero-reaction											3	18	409
C-2094	333.9	335.8	235.121	73.0292	1.84466	0.0151574	0.00814748	Significant Increase	Tier 3 only two-reaction											0	0	10
C-2100	334.8	336.7	248.134	172.086	2.69842	0.00266931	0.00360442	Significant Increase	Tier 3 zero-reaction											2	9	290
C-2152	341	342.1	233.112	142.042	0.650568	0.00307612	0.00375506	Significant Decrease	Tier 3 one-reaction											0	4	6
C-2155	341	342.1	479.18	156.005	0.56755	0.0240162	0.0104461	Significant Decrease	Tier 3 zero-reaction											1	7	167
C-2162	343	343.9	370.115	208.024	0.532668	0.0122626	0.00725757	Significant Decrease	Tier 3 one-reaction											0	11	254
C-2163	343	343.9	266.103	208.023	0.646929	0.0450188	0.0156318	Significant Decrease	Tier 3 one-reaction											0	11	254
C-2164	343	343.9	478.248	155.072	2.33822	0.00308984	0.00375506	Significant Increase	Tier 3 only two-reaction											0	0	33
C-2198	346.1	346.6	406.223	244.132	2.079	0.00581079	0.00486912	Significant Increase	Tier 3 one-reaction											0	7	179
C-2227	352.1	352.4	255.633	187.084	3.15154	0.0194839	0.00932265	Significant Increase	Tier 3 zero-reaction											1	32	495
C-2235	352.2	352.4	432.229	109.054	0.419856	0.000530051	0.0025094	Significant Decrease	Tier 3 only two-reaction											0	0	2
C-2251	356.3	357.9	229.102	67.0109	0.597172	0.0237677	0.01038	Significant Decrease	Tier 3 only two-reaction											0	0	1
C-2253	356.3	357.9	336.217	174.126	2.69739	0.0218411	0.0099363	Significant Increase	Tier 3 one-reaction											0	14	181
C-2281	360.3	363.2	435.227	273.135	0.490348	0.00499521	0.00450632	Significant Decrease	Tier 3 only two-reaction											0	0	78
C-2284	360.3	363.2	360.18	396.176	0.513093	0.037425	0.0138225	Significant Decrease	Tier 3 one-reaction											0	15	293
C-2321	365.4	369.3	437.219	114.043	0.635736	0.0277314	0.0114219	Significant Decrease	Tier 3 zero-reaction											2	12	242
C-2327	364.4	368.5	465.214	142.039	0.607104	0.0334864	0.0129216	Significant Decrease	Tier 3 zero-reaction											1	8	318
C-2357	370.5	373.3	226.121	128.059	0.612898	0.0300206	0.0119856	Significant Decrease	Tier 3 zero-reaction											1	16	276
C-2358	370.5	373.3	495.225	172.049	0.664263	0.0384794	0.0140576	Significant Decrease	Tier 3 zero-reaction											1	14	300
C-2360	370.5	373.3	248.116	172.048	0.618823	0.0236689	0.0103717	Significant Decrease	Tier 3 zero-reaction											1	14	303
C-2362	371.5	374.1	319.141	157.049	0.652699	0.00487326	0.0044647	Significant Decrease	Tier 3 one-reaction											0	4	179
C-2365	371.5	374.1	332.186	170.094	1.62528	0.013999	0.00778258	Significant Increase	Tier 3 one-reaction											0	5	232
C-2376	372.6	374.9	460.307	298.215	2.54705	0.00375648	0.00403575	Significant Increase	Tier 3 one-reaction											0	17	237
C-2420	380.7	383.1	435.227	273.135	0.504656	0.00228251	0.0034125	Significant Decrease	Tier 3 only two-reaction											0	0	78
C-2450	384.8	387.4	261.12	198.058	0.666087	0.0332438	0.0128644	Significant Decrease	Tier 3 one-reaction											0	1	132
C-2453	384.8	387.4	438.203	115.028	1.5656	0.00496101	0.00450588	Significant Increase	Tier 3 one-reaction											0	13	272
C-2454	384.8	387.4	224.597	125.012	2.67289	0.00838802	0.0059	Significant Increase	Tier 3 only two-reaction											0	0	134
C-2455	384.8	387.4	450.204	127.028	2.27242	0.0103952	0.00662593	Significant Increase	Tier 3 one-reaction											0	10	242
C-2458	385.8	388.5	276.121	228.059	0.594783	0.0378517	0.0139315	Significant Decrease	Tier 3 one-reaction											0	4	140
C-2467	387.8	390.5	285.155	246.128	0.596264	0.0162355	0.00844851	Significant Decrease	Tier 3 one-reaction											0	1	82
C-2476	387.8	390.5	442.233	119.058	0.664284	0.0134201	0.00760302	Significant Decrease	Tier 3 zero-reaction											3	35	512
C-2500	394.9	398	271.108	109.017	2.32413	0.0117466	0.00708262	Significant Increase	Tier 3 one-reaction											0	1	156
C-2513	391.9	394.8	437.152	113.977	0.659515	0.00904868	0.00617451	Significant Decrease	Tier 3 only two-reaction											0	0	34
C-2515	391.9	394.8	258.628	193.074	2.86466	0.0131449	0.00751948	Significant Increase	Tier 3 zero-reaction											3	24	363
C-2516	391.9	394.8	240.138	78.047	2.58471	0.0131108	0.00751948	Significant Increase	Tier 3 zero-reaction											1	6	168
C-2518	391.9	394.8	229.626	135.069	1.99619	0.0147791	0.00804501	Significant Increase	Tier 3 zero-reaction											2	20	288
C-2519	391.9	394.8	252.628	181.073	2.50012	0.0140892	0.00781507	Significant Increase	Tier 3 zero-reaction											5	42	453
C-2538	394.9	397.9	479.386	317.294	2.49068	0.00967305	0.00641815	Significant Increase	Tier 3 zero-reaction											1	7	49
C-2549	397	400.1	306.11	144.019	2.27255	0.00193954	0.0032522	Significant Increase	Tier 3 one-reaction											0	4	79
C-2567	398	401.2	225.605	127.028	2.11431	0.02529	0.0108083	Significant Increase	Tier 3 one-reaction											0	10	242
C-2569	398	401.2	235.557	146.932	0.482075	0.0401157	0.0144582	Significant Decrease	Tier 3 only two-reaction											0	0	1
C-2570	398	401.2	236.556	148.93	0.472487	0.0276758	0.0114105	Significant Decrease	Tier 3 only two-reaction											0	0	5
C-2575	399	402.2	475.185	152.01	1.7449	0.01384	0.0077172	Significant Increase	Tier 3 one-reaction											0	6	190
C-2577	401	404.3	283.131	242.078	0.632841	0.017165	0.00872238	Significant Decrease	Tier 3 one-reaction											0	5	265
C-2589	398	401.2	442.235	280.143	0.56806	0.00259583	0.00355501	Significant Decrease	Tier 3 one-reaction											0	13	254
C-2596	401	404.3	544.242	221.067	0.598572	0.0029411	0.00371582	Significant Decrease	Tier 3 one-reaction											0	20	253
C-2597	401	404.3	420.135	516.087	0.593508	0.0332737	0.0128676	Significant Decrease	Tier 3 one-reaction											0	1	143
C-2598	402.1	405.4	455.091	131.916	0.586504	0.00140023	0.00296352	Significant Decrease	Tier 3 only two-reaction											0	0	1
C-2600	402.1	405.4	439.119	115.943	0.637349	0.00333161	0.00388427	Significant Decrease	Tier 3 one-reaction											0	1	1
C-2602	402	405.4	307.137	290.09	0.654861	0.0493024	0.0166488	Significant Decrease	Tier 3 one-reaction											0	9	187
C-2604	402.1	405.4	388.213	226.121	2.72637	0.00524798	0.00462513	Significant Increase	Tier 3 one-reaction											0	2	131
C-2609	403.1	406.5	250.108	88.0162	0.645358	0.00921339	0.00624437	Significant Decrease	Tier 3 zero-reaction											2	30	482
C-2613	403	406.4	277.131	230.08	0.644721	0.0334223	0.0129015	Significant Decrease	Tier 3 one-reaction											0	9	287
C-2630	404.1	407.5	452.219	129.044	1.83687	0.0104972	0.0066589	Significant Increase	Tier 3 zero-reaction											5	28	357
C-2631	408.2	411.8	464.219	141.044	1.87641	0.0169915	0.00866943	Significant Increase	Tier 3 zero-reaction											1	9	326
C-2632	406.1	409.6	234.583	144.983	0.583212	0.026275	0.0110268	Significant Decrease	Tier 3 only two-reaction											0	0	9
C-2640	408.2	411.8	377.202	430.222	0.659423	0.0177164	0.00889174	Significant Decrease	Tier 3 only two-reaction											0	0	123
C-2654	409.2	412.9	460.303	298.212	1.52076	0.00322079	0.00382739	Significant Increase	Tier 3 one-reaction											0	17	245
C-2664	410.2	413.9	384.12	222.028	1.52803	0.0367966	0.0136618	Significant Increase	Tier 3 only two-reaction											0	0	121
C-2675	412.2	416	269.157	214.132	2.22195	0.000652048	0.00254107	Significant Increase	Tier 3 zero-reaction											1	7	115
C-2688	415.2	419.2	533.227	210.051	0.565774	0.0416055	0.0148241	Significant Decrease	Tier 3 zero-reaction											1	26	311
C-2694	415.3	419.2	410.226	87.0509	2.32593	0.0199718	0.00944674	Significant Increase	Tier 3 one-reaction											0	1	1
C-2697	416.3	420.2	676.319	353.144	0.651981	0.0172164	0.00873281	Significant Decrease	Tier 3 one-reaction											0	3	183
C-2703	416.3	420.3	390.182	67.007	0.620861	0.00198526	0.00325251	Significant Decrease	Tier 3 only two-reaction											0	0	1
C-2716	417.3	421.4	248.111	86.0192	3.24203	0.0236724	0.0103717	Significant Increase	Tier 3 only two-reaction											0	0	39
C-2724	418.3	422.4	300.143	276.103	1.69601	0.00351146	0.00395252	Significant Increase	Tier 3 one-reaction											0	5	113
C-2733	419.4	423.5	438.203	115.028	2.03627	0.0127498	0.00743781	Significant Increase	Tier 3 one-reaction											0	13	272
C-2734	420.3	424.5	224.597	125.012	2.90655	0.0175243	0.00881204	Significant Increase	Tier 3 only two-reaction											0	0	137
C-2737	420.4	424.6	450.204	127.028	2.62975	0.00531756	0.00465836	Significant Increase	Tier 3 one-reaction											0	10	242
C-2740	420.4	424.6	271.108	109.017	2.69557	0.0114215	0.00698311	Significant Increase	Tier 3 one-reaction											0	1	156
C-2754	421.4	425.6	262.149	200.116	2.09604	0.00121385	0.00288196	Significant Increase	Tier 3 one-reaction											0	11	174
C-2755	421.4	425.6	521.229	198.054	0.547397	0.0296864	0.011906	Significant Decrease	Tier 3 zero-reaction											3	18	312
C-2769	422.4	426.6	263.132	202.081	0.607786	0.0370086	0.0137165	Significant Decrease	Tier 3 only two-reaction											0	0	17
C-2773	424.4	428.8	269.157	214.131	2.21332	0.000259263	0.00211605	Significant Increase	Tier 3 zero-reaction											1	7	115
C-2775	423.4	427.7	226.631	129.079	2.02407	0.0286096	0.0116318	Significant Increase	Tier 3 zero-reaction											4	30	417
C-2777	426.4	430.9	358.202	196.11	1.94254	0.010437	0.00663929	Significant Increase	Tier 3 one-reaction											0	5	185
C-2784	424.5	428.8	284.591	245	0.484329	0.0219657	0.00996729	Significant Decrease	Tier 3 one-reaction											0	3	76
C-2800	427.5	431.9	261.118	198.054	0.599442	0.0461223	0.0158784	Significant Decrease	Tier 3 zero-reaction											3	19	409
C-2809	427.5	431.8	379.19	56.0141	0.571943	0.0274676	0.0113511	Significant Decrease	Tier 3 one-reaction											0	1	12
C-2811	435.6	439.4	446.237	123.062	5.0259	0.00547323	0.00473602	Significant Increase	Tier 3 only two-reaction											0	0	3
C-2818	429.5	433.8	284.139	244.095	0.558221	0.00937327	0.00630223	Significant Decrease	Tier 3 one-reaction											0	7	291
C-2827	430.6	434.7	261.1	198.017	0.48097	0.00726441	0.00544178	Significant Decrease	Tier 3 one-reaction											0	7	122
C-2828	430.5	434.7	414.228	252.136	3.47979	7.03708e-05	0.00125992	Significant Increase	Tier 3 one-reaction											0	1	76
C-2836	432.5	436.5	549.37	226.195	8.84289	0.037129	0.0137467	Significant Increase	Tier 3 zero-reaction											5	14	110
C-2867	435.6	439.4	227.638	131.094	2.03501	0.0264382	0.0110638	Significant Increase	Tier 3 zero-reaction											6	36	394
C-2884	433.6	437.5	452.219	129.044	1.51745	0.0168556	0.00862305	Significant Increase	Tier 3 zero-reaction											5	28	357
C-2885	438.7	442.2	464.219	141.044	1.55402	0.0135969	0.00765817	Significant Increase	Tier 3 zero-reaction											1	9	326
C-2887	438.7	442.2	273.123	111.032	1.93512	0.0149423	0.00809747	Significant Increase	Tier 3 zero-reaction											1	8	253
C-2889	439.7	443.2	285.124	123.033	1.58422	0.0230015	0.0101941	Significant Increase	Tier 3 zero-reaction											2	9	221
C-2895	440.7	444.1	269.133	214.083	0.573747	0.0274549	0.0113503	Significant Decrease	Tier 3 one-reaction											0	5	181
C-2906	441.8	445.1	268.125	212.068	0.531616	0.0274216	0.011341	Significant Decrease	Tier 3 zero-reaction											1	12	284
C-2946	452.9	455.4	284.139	244.095	0.594134	0.0260463	0.0109909	Significant Decrease	Tier 3 one-reaction											0	7	291
C-2953	451.9	454.5	262.125	200.068	0.616775	0.0345604	0.0131462	Significant Decrease	Tier 3 one-reaction											0	16	227
C-2958	444.8	447.8	453.245	130.069	5.35209	0.00469536	0.00438896	Significant Increase	Tier 3 only two-reaction											0	0	1
C-2960	446.8	449.8	646.235	484.143	0.532049	0.00334016	0.00388427	Significant Decrease	Tier 3 one-reaction											0	9	334
C-2964	445.8	448.8	484.181	322.09	0.586525	0.000540194	0.0025094	Significant Decrease	Tier 3 one-reaction											0	13	377
C-2980	453.9	456.3	260.111	196.038	0.574412	0.0439922	0.0153849	Significant Decrease	Tier 3 one-reaction											0	31	287
C-2990	447.9	450.7	290.138	256.093	0.61055	0.0255234	0.0108741	Significant Decrease	Tier 3 one-reaction											0	6	226
C-3001	456	458.2	287.115	250.048	0.604237	0.0191258	0.00922945	Significant Decrease	Tier 3 only two-reaction											0	0	125
C-3005	450.9	453.5	270.14	216.097	0.54464	0.0348373	0.013179	Significant Decrease	Tier 3 only two-reaction											0	0	22
C-3013	451.9	454.5	233.639	143.095	3.04515	0.0151003	0.00814157	Significant Increase	Tier 3 zero-reaction											1	19	346
C-3014	453	455.4	227.639	131.095	2.97109	0.0158727	0.00836591	Significant Increase	Tier 3 zero-reaction											6	36	394
C-3019	451.9	454.5	218.633	113.084	2.96107	0.0105376	0.00668057	Significant Increase	Tier 3 one-reaction											0	16	301
C-3033	456	458.7	601.401	278.226	3.1189	0.00605603	0.00498317	Significant Increase	Tier 3 zero-reaction											2	38	479
C-3035	456	458.7	291.644	259.106	2.05272	0.0119995	0.0071857	Significant Increase	Tier 3 zero-reaction											1	14	311
C-3037	457	459.8	247.102	170.022	0.534988	0.0380687	0.0139774	Significant Decrease	Tier 3 zero-reaction											1	11	205
C-3049	458	460.9	350.195	188.104	1.57906	0.0475811	0.0162017	Significant Increase	Tier 3 zero-reaction											2	14	246
C-3061	458	460.9	224.105	124.028	0.597403	0.0162767	0.00846009	Significant Decrease	Tier 3 one-reaction											0	6	214
C-3070	460.1	463.1	284.157	244.131	4.6738	0.00543513	0.00471846	Significant Increase	Tier 3 one-reaction											0	7	177
C-3071	460.1	463.1	270.611	217.04	0.645082	0.0229914	0.0101941	Significant Decrease	Tier 3 zero-reaction											1	11	232
C-3079	460.1	463.1	279.099	234.016	0.563956	0.0300723	0.0120018	Significant Decrease	Tier 3 one-reaction											0	1	152
C-3082	460.1	463.1	306.175	288.167	0.37959	0.000822419	0.00264171	Significant Decrease	Tier 3 one-reaction											0	11	122
C-3084	460	463.1	246.173	84.0814	1.64951	0.00555158	0.00477462	Significant Increase	Tier 3 only two-reaction											0	0	4
C-3088	463.1	466.4	241.618	159.053	2.03504	0.0193567	0.0092884	Significant Increase	Tier 3 one-reaction											0	35	477
C-3091	463.1	466.4	227.609	131.036	1.97253	0.0228574	0.0101563	Significant Increase	Tier 3 only two-reaction											0	0	17
C-3099	463.1	466.4	575.31	413.219	0.571029	0.00092481	0.00270608	Significant Decrease	Tier 3 one-reaction											0	3	170
C-3100	462.1	465.3	494.284	332.192	0.589983	0.0113393	0.00695582	Significant Decrease	Tier 3 one-reaction											0	1	74
C-3103	462.1	465.3	648.339	486.247	0.616197	0.0196092	0.00935451	Significant Decrease	Tier 3 one-reaction											0	2	220
C-3104	463.1	466.4	275.139	113.048	1.82241	0.0246378	0.0106336	Significant Increase	Tier 3 zero-reaction											2	20	306
C-3105	462.1	465.3	234.113	72.0216	2.02873	0.0130939	0.00751948	Significant Increase	Tier 3 zero-reaction											2	27	454
C-3117	463.1	466.4	282.133	240.083	11.0836	0.0243637	0.0105454	Significant Increase	Tier 3 one-reaction											0	3	159
C-3123	463.1	466.4	448.188	125.013	1.74886	0.0311657	0.0123038	Significant Increase	Tier 3 only two-reaction											0	0	1
C-3140	467.2	470.8	287.116	250.049	0.607906	0.0432047	0.0151948	Significant Decrease	Tier 3 only two-reaction											0	0	68
C-3142	466.2	469.7	273.16	111.069	1.76574	0.00124296	0.00288196	Significant Increase	Tier 3 one-reaction											0	8	243
C-3148	468.2	471.9	260.11	196.036	0.66144	0.0390607	0.0141796	Significant Decrease	Tier 3 one-reaction											0	31	291
C-3152	469.2	473	439.187	116.012	1.5766	0.0305622	0.0121333	Significant Increase	Tier 3 zero-reaction											2	17	359
C-3153	469.2	473	250.107	88.0162	2.0671	0.0196666	0.00936926	Significant Increase	Tier 3 zero-reaction											2	30	482
C-3154	469.2	473	281.115	238.048	2.57755	0.0266964	0.0111366	Significant Increase	Tier 3 one-reaction											0	5	156
C-3155	468.2	471.9	382.129	220.038	2.02048	0.008604	0.00597433	Significant Increase	Tier 3 only two-reaction											0	0	95
C-3163	470.2	474.1	397.234	235.143	26.741	0.00650404	0.005172	Significant Increase	Tier 3 one-reaction											0	7	200
C-3174	471.2	475.2	577.401	254.226	1.72155	0.00339092	0.00390915	Significant Increase	Tier 3 zero-reaction											4	16	204
C-3182	473.2	477.4	404.28	242.189	3.30856	0.0331305	0.0128403	Significant Increase	Tier 3 zero-reaction											1	14	132
C-3184	475.3	479.6	269.133	214.083	0.619667	0.0364473	0.0135988	Significant Decrease	Tier 3 one-reaction											0	5	181
C-3190	474.3	478.5	362.232	200.141	1.53061	0.0036346	0.00401485	Significant Increase	Tier 3 one-reaction											0	8	169
C-3224	478.4	482.9	603.417	280.241	3.38818	0.00241692	0.00350068	Significant Increase	Tier 3 zero-reaction											5	17	343
C-3225	478.4	482.9	647.33	485.239	0.605947	0.0281251	0.0115419	Significant Decrease	Tier 3 one-reaction											0	3	175
C-3229	479.4	484	604.42	281.245	3.49238	0.00161566	0.00310253	Significant Increase	Tier 3 only two-reaction											0	0	16
C-3241	480.4	484.8	301.113	278.044	0.662046	0.0445095	0.0154943	Significant Decrease	Tier 3 one-reaction											0	7	163
C-3246	480.4	484.8	307.153	290.124	1.62545	0.0210081	0.00974517	Significant Increase	Tier 3 zero-reaction											1	10	275
C-3247	482.5	486.5	284.157	244.131	2.34728	0.00807213	0.00579844	Significant Increase	Tier 3 one-reaction											0	7	177
C-3275	483.4	487.1	639.378	477.286	4.62762	0.000289425	0.0021605	Significant Increase	Tier 3 zero-reaction											2	25	353
C-3308	489.6	493.1	484.261	161.085	1.96074	0.021384	0.0098296	Significant Increase	Tier 3 zero-reaction											1	14	168
C-3309	489.6	493.1	311.152	149.06	1.69429	0.0212738	0.00979594	Significant Increase	Tier 3 only two-reaction											0	0	11
C-3310	489.6	493.1	339.171	177.079	2.33126	0.015921	0.00837024	Significant Increase	Tier 3 zero-reaction											1	18	263
C-3311	489.6	493.1	250.631	177.079	2.36564	0.0167744	0.00859807	Significant Increase	Tier 3 zero-reaction											1	18	262
C-3312	490.6	494.1	244.631	165.079	1.56131	0.0146757	0.00800629	Significant Increase	Tier 3 zero-reaction											4	48	378
C-3316	490.6	494.1	302.139	280.095	7.03165	0.00699096	0.00533892	Significant Increase	Tier 3 one-reaction											0	6	187
C-3320	491.6	495.1	462.322	300.231	1.61896	0.0109879	0.00683389	Significant Increase	Tier 3 zero-reaction											2	15	209
C-3326	492.6	496.1	332.185	170.093	1.84194	0.0151558	0.00814748	Significant Increase	Tier 3 one-reaction											0	6	253
C-3327	492.6	496.1	234.61	145.038	2.48863	0.0153476	0.00820394	Significant Increase	Tier 3 zero-reaction											1	25	405
C-3328	492.6	496.1	409.17	85.9946	1.81595	0.0439904	0.0153849	Significant Increase	Tier 3 only two-reaction											0	0	28
C-3329	492.6	496.1	220.601	117.019	2.58437	0.0149687	0.00809747	Significant Increase	Tier 3 only two-reaction											0	0	22
C-3330	493.6	497.1	289.119	127.027	3.04872	0.0188138	0.0091648	Significant Increase	Tier 3 one-reaction											0	10	244
C-3331	492.6	496.1	454.296	292.205	1.63889	0.0034585	0.00394401	Significant Increase	Tier 3 one-reaction											0	33	410
C-3332	493.6	497.1	534.266	211.091	2.48219	0.0132015	0.00752947	Significant Increase	Tier 3 only two-reaction											0	0	14
C-3342	495.6	499.1	292.155	260.128	1.69935	0.0284073	0.011597	Significant Increase	Tier 3 one-reaction											0	8	217
C-3355	497.7	501.1	316.191	154.099	2.94231	0.00126546	0.00289277	Significant Increase	Tier 3 one-reaction											0	4	161
C-3359	498.7	502.1	442.297	280.205	1.9703	0.00503303	0.0045228	Significant Increase	Tier 3 one-reaction											0	10	291
C-3362	501.8	505.1	358.202	196.11	1.59049	0.00653406	0.0051881	Significant Increase	Tier 3 one-reaction											0	5	185
C-3370	501.7	505.1	384.254	222.163	3.20928	0.0149523	0.00809747	Significant Increase	Tier 3 one-reaction											0	2	102
C-3371	501.8	505.1	472.306	310.215	1.53503	0.000751517	0.00262695	Significant Increase	Tier 3 one-reaction											0	23	396
C-3384	503.8	507.1	268.144	212.105	4.54363	0.0394857	0.0142947	Significant Increase	Tier 3 one-reaction											0	3	174
C-3396	506.8	510.1	298.173	272.163	4.47353	0.00847584	0.00593529	Significant Increase	Tier 3 one-reaction											0	3	92
C-3398	506.9	510.1	235.626	147.069	2.05217	0.00392215	0.00409201	Significant Increase	Tier 3 zero-reaction											1	12	224
C-3403	506.8	510.1	470.245	147.069	2.04182	0.00363435	0.00401485	Significant Increase	Tier 3 zero-reaction											1	12	225
C-3404	507.9	511.1	278.11	232.037	0.508764	0.0199227	0.00943517	Significant Decrease	Tier 3 only two-reaction											0	0	86
C-3420	511	514.2	233.639	143.095	2.09242	0.0377377	0.0139041	Significant Increase	Tier 3 zero-reaction											1	19	346
C-3422	509.9	513.2	277.191	115.1	1.81986	0.0419518	0.0148975	Significant Increase	Tier 3 one-reaction											0	21	290
C-3423	512	515.2	277.167	115.076	1.98767	0.0378039	0.0139217	Significant Increase	Tier 3 only two-reaction											0	0	5
C-3430	512	515.1	286.623	249.064	0.533288	0.025377	0.010818	Significant Decrease	Tier 3 one-reaction											0	4	119
C-3432	509.9	513.1	460.305	298.214	2.12334	0.00376704	0.00403575	Significant Increase	Tier 3 one-reaction											0	17	246
C-3434	515	518.2	454.27	131.095	1.64005	0.0291643	0.0117948	Significant Increase	Tier 3 zero-reaction											6	36	394
C-3438	522.1	525.1	408.265	85.0899	1.81514	0.0473247	0.016151	Significant Increase	Tier 3 one-reaction											0	5	191
C-3446	519.1	522.2	218.633	113.084	2.07974	0.0106884	0.00674703	Significant Increase	Tier 3 one-reaction											0	16	301
C-3447	517	520.1	400.248	238.156	1.73752	0.0197946	0.00939644	Significant Increase	Tier 3 one-reaction											0	3	101
C-3455	523.2	526.2	436.26	113.085	2.00967	0.0107951	0.00678292	Significant Increase	Tier 3 one-reaction											0	16	301
C-3458	520.1	523.1	595.326	433.234	0.350905	0.00141753	0.00298132	Significant Decrease	Tier 3 one-reaction											0	1	87
C-3460	520.1	523.1	482.166	320.075	0.449596	0.00182131	0.00320482	Significant Decrease	Tier 3 one-reaction											0	6	235
C-3463	521.1	524.2	668.353	506.262	0.496256	0.016134	0.00842651	Significant Decrease	Tier 3 one-reaction											0	8	277
C-3464	521.1	524.2	250.107	88.0162	0.311529	0.00347751	0.00394981	Significant Decrease	Tier 3 zero-reaction											2	30	482
C-3465	521.1	524.2	356.135	194.043	0.63085	0.00295143	0.00371671	Significant Decrease	Tier 3 zero-reaction											8	46	515
C-3466	521.1	524.1	500.178	338.087	0.63237	0.00147617	0.00300124	Significant Decrease	Tier 3 one-reaction											0	19	393
C-3470	521.1	524.2	264.123	102.032	0.509082	0.00115486	0.00287863	Significant Decrease	Tier 3 zero-reaction											6	52	601
C-3473	523.2	526.2	360.217	198.126	2.65673	0.00381567	0.004046	Significant Increase	Tier 3 one-reaction											0	10	158
C-3474	523.2	526.2	460.307	298.215	2.94319	0.00324229	0.00384003	Significant Increase	Tier 3 one-reaction											0	17	237
C-3485	529.3	532.2	269.152	214.121	1.93042	0.0216093	0.0098702	Significant Increase	Tier 3 one-reaction											0	11	208
C-3498	530.3	533.1	490.316	328.225	1.52022	0.00596312	0.00496147	Significant Increase	Tier 3 one-reaction											0	15	245
C-3504	533.4	536.3	334.201	172.109	1.72719	0.0019621	0.0032522	Significant Increase	Tier 3 one-reaction											0	12	265
C-3505	533.4	536.3	297.147	270.112	0.619097	0.0446322	0.0155266	Significant Decrease	Tier 3 one-reaction											0	12	242
C-3516	536.4	539.4	275.152	226.122	2.13364	0.0301099	0.0120033	Significant Increase	Tier 3 one-reaction											0	2	130
C-3529	538.4	541.4	470.233	147.057	1.52013	0.0165864	0.00853762	Significant Increase	Tier 3 only two-reaction											0	0	10
C-3530	541.5	544.6	414.264	252.173	1.54029	0.00249968	0.00350125	Significant Increase	Tier 3 one-reaction											0	2	120
C-3532	539.5	542.5	318.207	156.115	2.17045	0.00072689	0.00262695	Significant Increase	Tier 3 zero-reaction											1	14	180
C-3534	540.5	543.6	334.201	172.109	2.34899	0.00171984	0.00317089	Significant Increase	Tier 3 one-reaction											0	12	265
C-3535	542.5	545.6	402.264	240.173	2.14038	0.0174511	0.00879729	Significant Increase	Tier 3 one-reaction											0	6	104
C-3542	542.5	545.6	360.217	198.125	2.1708	5.53241e-05	0.00125506	Significant Increase	Tier 3 one-reaction											0	10	158
C-3543	542.5	545.6	519.38	357.289	2.26892	0.00188764	0.00324296	Significant Increase	Tier 3 one-reaction											0	10	202
C-3544	543.5	546.7	250.107	88.0162	0.402836	0.00237013	0.00347489	Significant Decrease	Tier 3 zero-reaction											2	30	482
C-3554	548.6	551.9	374.233	212.142	3.06631	0.0017859	0.00319278	Significant Increase	Tier 3 one-reaction											0	8	118
C-3556	543.5	546.6	458.291	296.2	1.94708	0.00178304	0.00319278	Significant Increase	Tier 3 one-reaction											0	3	200
C-3561	548.6	551.9	334.201	172.11	2.69096	0.00209392	0.00332127	Significant Increase	Tier 3 one-reaction											0	12	265
C-3562	548.6	551.8	288.16	252.137	13.0209	0.0409369	0.0146499	Significant Increase	Tier 3 one-reaction											0	1	76
C-3567	551.6	555	538.234	215.059	5.5525	0.00178421	0.00319278	Significant Increase	Tier 3 one-reaction											0	2	65
C-3568	551.6	555	464.196	141.02	4.83197	0.000945507	0.00273045	Significant Increase	Tier 3 zero-reaction											1	6	163
C-3576	553.6	557	424.286	262.194	3.31391	0.0279365	0.0114867	Significant Increase	Tier 3 one-reaction											0	4	268
C-3577	553.6	557	372.217	210.126	1.85842	0.00845397	0.0059317	Significant Increase	Tier 3 one-reaction											0	3	81
C-3587	557.8	561.3	458.291	296.2	2.31037	0.00444057	0.00429454	Significant Increase	Tier 3 one-reaction											0	3	200
C-3588	558.8	562.3	282.16	240.137	2.71324	0.011579	0.00703364	Significant Increase	Tier 3 one-reaction											0	2	116
C-3599	557.8	561.2	358.201	196.11	2.26754	0.00475064	0.00441734	Significant Increase	Tier 3 one-reaction											0	5	185
C-3604	563.8	567.4	428.28	266.189	3.009	0.0038066	0.004046	Significant Increase	Tier 3 one-reaction											0	10	133
C-3616	573	576.7	378.264	216.173	1.95741	0.0046321	0.00436059	Significant Increase	Tier 3 zero-reaction											3	9	97
C-3627	571	574.6	438.301	276.21	3.58108	0.015196	0.00815565	Significant Increase	Tier 3 zero-reaction											4	23	404
C-3635	573	576.6	338.124	176.032	2.13714	0.0068968	0.00531295	Significant Increase	Tier 3 zero-reaction											2	41	406
C-3638	573	576.6	466.295	304.203	4.25129	0.0171131	0.00871272	Significant Increase	Tier 3 zero-reaction											11	36	451
C-3640	573.1	576.7	426.301	264.21	5.11755	0.0106854	0.00674703	Significant Increase	Tier 3 one-reaction											0	4	342
C-3644	574	577.7	428.28	266.189	2.24109	0.00483437	0.00445045	Significant Increase	Tier 3 one-reaction											0	10	133
C-3648	577.1	580.7	468.312	306.221	6.78012	0.00253206	0.00351307	Significant Increase	Tier 3 zero-reaction											4	51	629
C-3659	582.1	585.8	358.202	196.11	1.5699	0.000175027	0.00181891	Significant Increase	Tier 3 one-reaction											0	5	185
C-3665	584.2	587.9	430.296	268.205	1.5711	0.0202084	0.00949509	Significant Increase	Tier 3 one-reaction											0	16	173
C-3669	588.3	592	400.249	238.157	1.57342	0.0129502	0.00747672	Significant Increase	Tier 3 one-reaction											0	1	80
C-3671	588.3	592.1	442.297	280.205	1.9055	0.0214614	0.00984885	Significant Increase	Tier 3 one-reaction											0	10	291
C-3692	595.4	599.1	442.297	280.206	2.17956	0.00582382	0.00487619	Significant Increase	Tier 3 one-reaction											0	10	290
C-3700	597.5	601.1	290.175	128.084	2.74297	0.0132835	0.00755394	Significant Increase	Tier 3 one-reaction											0	22	337
C-3702	598.4	602	290.175	256.168	2.7721	0.0129422	0.00747672	Significant Increase	Tier 3 one-reaction											0	4	79
C-3711	602.6	606.1	396.218	234.127	1.78626	0.0334078	0.0129007	Significant Increase	Tier 3 one-reaction											0	2	77
C-3718	605.6	609.1	392.281	230.189	7.39806	0.00605762	0.00498317	Significant Increase	Tier 3 one-reaction											0	8	111
C-3726	608.6	612	526.355	364.264	1.93053	0.00016247	0.00179914	Significant Increase	Tier 3 one-reaction											0	38	510
C-3749	620.8	624	496.345	334.253	3.23836	0.00892523	0.0061314	Significant Increase	Tier 3 zero-reaction											1	57	568
C-3750	622.9	626.1	444.313	282.222	2.0904	0.00159758	0.0030902	Significant Increase	Tier 3 one-reaction											0	13	301
C-3761	631.1	634	442.33	280.239	1.61113	0.00675807	0.00525958	Significant Increase	Tier 3 zero-reaction											5	17	342
C-3770	623.9	627.1	406.297	244.205	25.159	0.00248088	0.00350125	Significant Increase	Tier 3 zero-reaction											2	13	98
C-3777	635.1	638	444.313	282.221	1.63864	0.000818813	0.00264171	Significant Increase	Tier 3 one-reaction											0	13	301
C-3778	636.1	639	418.297	256.206	3.91794	0.00661005	0.00520941	Significant Increase	Tier 3 one-reaction											0	5	138
C-3790	643.2	645.9	334.2	172.108	1.56131	0.00330451	0.00388335	Significant Increase	Tier 3 one-reaction											0	12	270
C-3816	659.5	662.4	420.312	258.221	2.48201	0.00372143	0.00403575	Significant Increase	Tier 3 one-reaction											0	5	121
C-3822	661.5	664.4	400.286	238.194	2.1282	0.0096011	0.00639174	Significant Increase	Tier 3 one-reaction											0	5	166
C-3826	664.6	667.5	388.286	226.195	10.7339	0.0135779	0.00765154	Significant Increase	Tier 3 zero-reaction											5	14	110
C-3831	669.7	672.7	414.302	252.21	4.68408	0.00185471	0.00322778	Significant Increase	Tier 3 zero-reaction											2	13	187
C-3847	689.1	692.1	428.318	266.226	4.86135	0.00705894	0.0053561	Significant Increase	Tier 3 one-reaction											0	8	264
C-3853	691	694.1	402.301	240.21	6.35142	0.00520819	0.00461882	Significant Increase	Tier 3 one-reaction											0	11	162
C-3871	710.4	713.5	487.391	325.3	2.29607	0.00186347	0.00322778	Significant Increase	Tier 3 zero-reaction											1	10	117
C-3873	710.4	713.4	500.386	338.295	2.44461	0.00303998	0.00374695	Significant Increase	Tier 3 one-reaction											0	2	82
A-17	92.7	88.7	501.115	34.0059	0.397066	0.000759585	0.00263124	Significant Decrease	Unidentified
A-135	121.2	119.3	302.15	68.0916	0.513936	0.00815068	0.00582746	Significant Decrease	Unidentified
A-187	134.4	133.6	282.029	47.971	0.527133	0.000368317	0.00226986	Significant Decrease	Unidentified
A-189	134.4	133.6	364.185	130.127	0.490623	0.0277898	0.0114397	Significant Decrease	Unidentified
A-203	137.5	136.8	325.123	91.0643	0.625626	0.0202273	0.00949973	Significant Decrease	Unidentified
A-209	136.5	135.7	261.07	27.012	0.561903	0.0134554	0.0076101	Significant Decrease	Unidentified
A-233	144.6	144.5	353.207	119.149	0.602349	0.0395918	0.0143149	Significant Decrease	Unidentified
A-440	189.4	190.5	266.118	32.0594	0.664521	0.0498385	0.0167657	Significant Decrease	Unidentified
A-513	204.7	206.2	505.111	38.0011	0.645175	0.00420193	0.00422184	Significant Decrease	Unidentified
A-523	205.7	207.2	262.053	27.9952	0.575599	0.00290918	0.00369752	Significant Decrease	Unidentified
A-532	207.7	209.3	386.151	152.093	1.98332	0.0127976	0.00744649	Significant Increase	Unidentified
A-638	224	225.8	511.624	277.566	2.62004	0.0367739	0.0136618	Significant Increase	Unidentified
A-670	227.1	228.9	518.632	284.573	2.30118	0.0143126	0.00789764	Significant Increase	Unidentified
A-750	238.3	240.3	457.567	223.508	0.602235	0.00553652	0.00477462	Significant Decrease	Unidentified
A-806	247.4	249.6	366.11	132.052	0.563899	0.00691447	0.00531609	Significant Decrease	Unidentified
A-904	261.7	263.8	262.054	27.9952	0.610946	0.012911	0.00747622	Significant Decrease	Unidentified
A-1088	287.1	289.5	262.053	27.9945	0.594304	0.0358203	0.013412	Significant Decrease	Unidentified
A-1133	294.2	296.7	364.625	130.566	0.552985	0.0167168	0.00857692	Significant Decrease	Unidentified
A-1213	304.4	307	413.62	179.561	0.610148	0.000620543	0.0025299	Significant Decrease	Unidentified
A-1246	308.5	311.2	261.078	54.0393	0.595461	0.0187526	0.00914834	Significant Decrease	Unidentified
A-1247	309.5	312.2	260.079	52.0423	0.554459	0.0217738	0.00991846	Significant Decrease	Unidentified
[truncated: 209 more rows]

## Sheet: Title and authors
Deciphering Aphanomyces eutieches-pea-biocontrol bacterium interactions through untargeted metabolomics
Zakir Hossaina,*, Shuang Zhaob, Xian Luob, Kui Liua, Liang Lib and Michelle Hubbarda,*
a Swift Current Research and Development Centre, Agriculture and Agri-Food Canada, 1 Airport Road, Swift Current, Saskatchewan, S9H 3X2 Canada
b Department of Chemistry, University of Alberta, Edmonton, AB T6G 2G2, Canada
