# Supplementary material for: Deciphering Aphanomyces euteiches-pea-biocontrol bacterium interactions through untargeted metabolomics
Source: Sci Rep. 2024 Apr 17;14:8877. doi: 10.1038/s41598-024-52949-w (PMC11024177; doi:10.1038/s41598-024-52949-w)
Supplement: Supplementary file 6 — Supplementary Table S3. [file 41598_2024_52949_MOESM6_ESM.xlsx]

## Sheet: Supplemental Table S3
Supplemental Table 3. Binary comparison results of high-confidence identified (tier 1 and tier 2) metabolites. Note that the "Pathway/Panel Information" section lists the information of known pathways from KEGG or metabolite panels. Columns "ID" and "Pathway/Panel Name" show the ID and name of the pathway in the KEGG database or the panel, respectively. Column "Compound" shows the name of identif…
Pathway/Panel Information			Identification Information					Peak Pair Information			T2 vs. T1				T4 vs. T2				T1 vs. T3				T1 vs. T4
ID	Pathway/Panel Name	Compound	Identification Level	NovaMT Library No.	External Identifier	Mass Error (ppm)	RT Error (s)	No	Normalized RT (s)	m/z_light	Fold Change	p-value	q-value	Significance	Fold Change	p-value	q-value	Significance	Fold Change	p-value	q-value	Significance	Fold Change	p-value	q-value	Significance
Panel1	Short & Medium-Chain Fatty Acids	2-Octenoic acid	Tier 2	AN00530006		0	12.9	C-3248	486.4	304.191	1.38128	0.122962	0.0326829	Not Significant	1.00303	0.986973	0.260934	Not Significant	0.827586	0.213823	0.950427	Not Significant	0.721774	0.0496293	0.443016	Not Significant
Panel1	Short & Medium-Chain Fatty Acids	3-Butynoic acid	Tier 2	AN00100000		0.49	46.9	C-T1284	273.4	246.113	0.704981	0.252017	0.0580609	Not Significant	1.45833	0.228004	0.0829106	Not Significant	1.11493	0.672195	0.95968	Not Significant	0.972671	0.919342	0.726552	Not Significant
Panel1	Short & Medium-Chain Fatty Acids	3-Isopropyl-3-butenoic acid	Tier 2	BM00375009		0.43	4.6	C-T1611	467.5	290.175	1.31048	0.0230621	0.010207	Not Significant	1.02819	0.86341	0.23634	Not Significant	0.886558	0.304325	0.950427	Not Significant	0.742161	0.118775	0.452649	Not Significant
Panel1	Short & Medium-Chain Fatty Acids	3-Oxopropanoic acid	Tier 2	AN00117001		0.46	6.2	C-T810	210.4	250.107	1.12053	0.188819	0.0460322	Not Significant	0.85447	0.142557	0.0576973	Not Significant	0.952443	0.609011	0.950427	Not Significant	1.04443	0.6492	0.650161	Not Significant
Panel1	Short & Medium-Chain Fatty Acids	8-Methyl-6-nonenoic acid	Tier 2	AN00898021	C18202	1.74	25	C-3622	568.4	332.223	1.10623	0.389456	0.0827799	Not Significant	1.16168	0.274049	0.0960327	Not Significant	0.840586	0.106939	0.950427	Not Significant	0.77816	0.0934551	0.452649	Not Significant
Panel1	Short & Medium-Chain Fatty Acids	Enanthic acid	Tier 2	BP00399004	C17714	0.26	70.3	C-2646	411.8	292.191	0.840793	0.134113	0.0350578	Not Significant	1.04476	0.541593	0.163829	Not Significant	1.07473	0.491375	0.950427	Not Significant	1.1384	0.225522	0.488782	Not Significant
Panel1	Short & Medium-Chain Fatty Acids	Geranic acid	Tier 2	BM00866012	C16461	0.89	6.3	C-3548	547.7	330.207	1.53373	0.0211439	0.00976155	Significant Increase	0.816886	0.180779	0.0691503	Not Significant	0.898248	0.282451	0.950427	Not Significant	0.798162	0.0571866	0.443016	Not Significant
Panel1	Short & Medium-Chain Fatty Acids	Isocaproic acid	Tier 2	BM00269012	C21399	1.14	70.5	C-2298	365.9	278.175	0.806583	0.0826767	0.024236	Not Significant	1.04948	0.684223	0.197545	Not Significant	1.12613	0.290813	0.950427	Not Significant	1.18135	0.209956	0.487873	Not Significant
Panel1	Short & Medium-Chain Fatty Acids	cis-2-Methyl-5-isopropylhexa-2,5-dienoic acid/trans-2-Methyl-5-isopropylhexa-2,5-dienoic acid	Tier 2	BM00866000		1.49	22.4	C-T1765	546.7	330.206	3.4207	0.0083245	0.00587482	Significant Increase	0.325551	0.0101856	0.00889222	Significant Decrease	0.917125	0.458484	0.950427	Not Significant	0.89798	0.0839708	0.452649	Not Significant
Panel2	Vitamins & Derivatives	(R)-Lactic acid	Tier 2	AN00130001		1.62	69.2	C-T808	92.5	252.123	3.10555	0.0275762	0.0113804	Significant Increase	0.162643	0.0130599	0.0104047	Significant Decrease	0.803283	0.724317	0.961614	Not Significant	1.97982	0.0663762	0.449164	Not Significant
Panel2	Vitamins & Derivatives	10-Formyltetrahydrofolic acid	Tier 2	AN04478002		0.97	32	C-T770	164.4	635.258	0.591533	0.00159015	0.00308711	Significant Decrease	1.5267	0.00719326	0.00716323	Significant Increase	0.993051	0.95961	0.968875	Not Significant	1.10731	0.133665	0.454313	Not Significant
Panel2	Vitamins & Derivatives	3,6-Dihydronicotinic acid	Tier 2	BP00333003		5.42	6.8	C-T789	206.9	287.14	1.4038	0.00821383	0.00583948	Not Significant	0.744534	0.0101225	0.0088471	Not Significant	0.9088	0.425083	0.950427	Not Significant	0.956776	0.726889	0.676103	Not Significant
Panel2	Vitamins & Derivatives	4-Methylaminobutyric acid	Tier 2	AN00277005		1.66	35.2	C-T234	91	279.17	1.01511	0.863509	0.160921	Not Significant	1.07312	0.549089	0.165414	Not Significant	1.07447	0.523626	0.950427	Not Significant	0.917988	0.485591	0.594708	Not Significant
Panel2	Vitamins & Derivatives	Biotin sulfone	Tier 2	AN02349000		3	9.2	C-T1107	279.6	438.167	0.934025	0.429833	0.0897249	Not Significant	1.25314	0.0306287	0.0181942	Not Significant	0.874216	0.0592104	0.950427	Not Significant	0.854362	0.049125	0.443016	Not Significant
Panel3	Amino Acids & Derivatives	(-)-Epigallocatechin	Tier 2	BP02792002	C12136	3.76	40.8	A-600	219.7	540.134	0.834389	0.472236	0.0970727	Not Significant	1.53023	0.17361	0.0670072	Not Significant	1.0527	0.68623	0.95968	Not Significant	0.783202	0.28483	0.515296	Not Significant
Panel3	Amino Acids & Derivatives	(2R)-3-Sulfolactic acid/(S)-3-Sulfolactic acid	Tier 2	AN00882000		1.83	50.8	C-T324	87.5	332.08	0.780292	0.0632567	0.0199204	Not Significant	1.08203	0.434622	0.137748	Not Significant	1.07017	0.543815	0.950427	Not Significant	1.18441	0.119092	0.452649	Not Significant
Panel3	Amino Acids & Derivatives	(2R,3R,4R)-2-Amino-4-hydroxy-3-methylpentanoic acid	Tier 2	EF00587002	HMDB0029449	7.71	17.1	A-T1724	203	381.146	0.695967	0.00908638	0.00617451	Not Significant	1.39386	0.134306	0.0550378	Not Significant	0.984943	0.889674	0.968875	Not Significant	1.03084	0.859573	0.713167	Not Significant
Panel3	Amino Acids & Derivatives	(2S,5S)-trans-Carboxymethylproline	Tier 2	BM00926005	C17366	1.29	11.6	A-651	226.9	407.128	1.14365	0.0873815	0.0252108	Not Significant	0.806642	0.00771595	0.0074896	Not Significant	1.04961	0.502836	0.950427	Not Significant	1.08399	0.22303	0.488782	Not Significant
Panel3	Amino Acids & Derivatives	(E)-3-(2-Hydroxyphenyl)-2-propenal	Tier 2	EF00596004	HMDB0031725	2.49	2.4	A-T1725	431.4	382.11	1.14957	0.256131	0.0588425	Not Significant	0.797362	0.218928	0.0804844	Not Significant	0.98407	0.901219	0.968875	Not Significant	1.09096	0.6622	0.653709	Not Significant
Panel3	Amino Acids & Derivatives	(R)-4-Phosphopantoic acid	Tier 2	AN01677000		7.21	30.9	C-T330	91.4	390.128	0.468878	0.0104619	0.00664845	Significant Decrease	1.71527	0.0996903	0.0436368	Not Significant	1.11923	0.164076	0.950427	Not Significant	1.24339	0.18587	0.478166	Not Significant
Panel3	Amino Acids & Derivatives	(R)-5-Phosphomevalonic acid	Tier 2	AN01677001		8.03	11.2	C-T182	89.7	390.128	0.734079	0.352783	0.0762853	Not Significant	1.07942	0.809171	0.22587	Not Significant	1.38626	0.321516	0.950427	Not Significant	1.26202	0.476805	0.592228	Not Significant
Panel3	Amino Acids & Derivatives	10-Formyltetrahydrofolic acid	Tier 2	AN04478002		0.97	32	C-T770	164.4	635.258	0.591533	0.00159015	0.00308711	Significant Decrease	1.5267	0.00719326	0.00716323	Significant Increase	0.993051	0.95961	0.968875	Not Significant	1.10731	0.133665	0.454313	Not Significant
Panel3	Amino Acids & Derivatives	2,4,6-Trihydroxytoluene	Tier 2	BM00504002		6.24	10.1	A-T543	354.7	374.108	0.435681	0.142449	0.0366762	Not Significant	1.79444	0.16748	0.0651641	Not Significant	1.09418	0.782338	0.966348	Not Significant	1.2791	0.495707	0.598208	Not Significant
Panel3	Amino Acids & Derivatives	2-(6-Oxo-1-Oxaspiro[2.5]Octa-4-Glucosyl)-6-Hydroxy-1-Benzofuran-3-One	Tier 2	BP04190009		5.74	25.2	A-T1422	372	668.177	0.666623	0.00546238	0.00473602	Significant Decrease	1.299	0.0282422	0.0172593	Not Significant	1.06393	0.619421	0.951819	Not Significant	1.15481	0.121719	0.453257	Not Significant
Panel3	Amino Acids & Derivatives	2-Amino-2-deoxy-D-gluconic acid	Tier 2	AN01231000	C03752	0.07	1.3	A-19	86.5	429.133	0.717176	0.0199296	0.00943517	Not Significant	1.38462	0.029737	0.017819	Not Significant	0.986077	0.885446	0.968875	Not Significant	1.00704	0.926974	0.728347	Not Significant
Panel3	Amino Acids & Derivatives	2-Amino-4-[(2-hydroxy-1-oxopropyl)amino]butanoic acid	Tier 2	EF01168003	HMDB0031412	2.05	17.6	A-T1741	162.4	424.153	3.64477	0.00137491	0.00294425	Significant Increase	0.266828	0.00140113	0.00342221	Significant Decrease	1.03429	0.752608	0.965444	Not Significant	1.02825	0.783426	0.689876	Not Significant
Panel3	Amino Acids & Derivatives	2-Hydroxy-3-oxopropanoic acid	Tier 2	AN00193000		0.3	11.4	C-T509	93.6	266.102	0.959464	0.884259	0.164297	Not Significant	1.09554	0.705386	0.202629	Not Significant	1.10443	0.613126	0.950427	Not Significant	0.951353	0.805577	0.696859	Not Significant
Panel3	Amino Acids & Derivatives	2-O-(alpha-D-Mannosyl)-D-glyceric acid	Tier 2	AN02219000		1.59	20.8	C-T200	87.8	430.172	1.00027	0.996919	0.181258	Not Significant	0.898586	0.430008	0.136595	Not Significant	1.18271	0.459816	0.950427	Not Significant	1.11256	0.425286	0.570976	Not Significant
Panel3	Amino Acids & Derivatives	2-Phenylglycine	Tier 2	AN00638001		0.75	1.4	A-1401	331.3	385.122	2.10058	0.00274914	0.00366204	Significant Increase	0.423336	0.00178605	0.00367301	Significant Decrease	1.0718	0.299699	0.950427	Not Significant	1.12454	0.105312	0.452649	Not Significant
Panel3	Amino Acids & Derivatives	2-[(L-Alanin-3-ylcarbamoyl)methyl]-2-hydroxybutanedioic acid	Tier 2	BM02373000		5.06	72.3	C-T440	224.3	440.169	0.4739	0.022317	0.0100407	Significant Decrease	1.28584	0.255133	0.0907344	Not Significant	1.35543	0.175883	0.950427	Not Significant	1.64106	0.0613321	0.446078	Not Significant
Panel3	Amino Acids & Derivatives	2-[(L-Alanin-3-ylcarbamoyl)methyl]-3-(2-aminoethylcarbamoyl)-2-hydroxypropanoic acid	Tier 2	BM02971000		3.41	22.7	A-T607	135.1	554.189	0.612633	0.000190308	0.00188529	Significant Decrease	1.53395	0.00551055	0.00619434	Significant Increase	1.12165	0.150258	0.950427	Not Significant	1.06412	0.518791	0.608199	Not Significant
Panel3	Amino Acids & Derivatives	3,4-Dihydroxy-L-phenylalanine	Tier 2	AN01257002	C00355	1.13	5.8	A-659	227.9	431.128	0.594406	0.0191127	0.00922945	Significant Decrease	1.3451	0.166418	0.0648327	Not Significant	1.55838	0.0105099	0.950427	Not Significant	1.25073	0.045019	0.443016	Not Significant
Panel3	Amino Acids & Derivatives	3,4-Dihydroxy-L-phenylalanine 3-O-sulfate	Tier 2	PR02359000		5.38	39.8	C-435	133.6	439.119	0.749213	0.00323462	0.00383523	Not Significant	1.23157	0.0128245	0.0102917	Not Significant	1.09731	0.167282	0.950427	Not Significant	1.08377	0.152643	0.461658	Not Significant
Panel3	Amino Acids & Derivatives	3,4-Dihydroxyphenylacetic acid 4-O-sulfate	Tier 2	PR01931003		8.19	20.7	C-T448	91.8	410.092	0.85016	0.135595	0.0353408	Not Significant	1.13401	0.11263	0.0479806	Not Significant	0.973886	0.770722	0.966348	Not Significant	1.03725	0.703272	0.669222	Not Significant
Panel3	Amino Acids & Derivatives	3-Amino-2,3-dideoxy-scyllo-inosose	Tier 2	AN00754004		4.22	18.1	A-T219	138.5	395.129	0.524059	0.00370345	0.00403575	Significant Decrease	1.41858	0.0857971	0.0390794	Not Significant	1.21138	0.0441748	0.950427	Not Significant	1.34514	0.00202729	0.352956	Not Significant
Panel3	Amino Acids & Derivatives	3-Amino-2-piperidone	Tier 2	AN00255000		1.13	42.8	A-562	214.5	348.138	0.817008	0.256348	0.0588705	Not Significant	0.931813	0.610176	0.180186	Not Significant	1.13008	0.488488	0.950427	Not Significant	1.31354	0.155365	0.461658	Not Significant
Panel3	Amino Acids & Derivatives	3-Cyano-L-alanine	Tier 2	BM00253000	HMDB0060245	0.06	8.2	A-T532	185.7	348.101	0.610689	0.00265182	0.00360442	Significant Decrease	1.76979	0.000904594	0.00303973	Significant Increase	0.945547	0.538553	0.950427	Not Significant	0.925249	0.226015	0.488782	Not Significant
Panel3	Amino Acids & Derivatives	3-Hydroxy-L-kynurenine	Tier 2	AN01634002		0.33	14.1	C-T414	166.5	386.171	0.896683	0.350141	0.0758222	Not Significant	1.03874	0.544153	0.164474	Not Significant	0.993941	0.977129	0.969498	Not Significant	1.07363	0.552823	0.620555	Not Significant
Panel3	Amino Acids & Derivatives	3-Methoxytyramine-betaxanthin	Tier 2	BP03523000	C17754	8.66	9.3	C-1669	273.9	522.228	0.749799	0.0128028	0.00744649	Not Significant	1.16662	0.126163	0.0524544	Not Significant	1.03753	0.490155	0.950427	Not Significant	1.14321	0.044776	0.443016	Not Significant
Panel3	Amino Acids & Derivatives	3-Methoxytyrosine	Tier 2	AN01449000		1.8	38.1	A-2780	511.8	339.6	0.613568	0.00315544	0.00378284	Significant Decrease	1.3992	0.0230848	0.0150574	Not Significant	1.06017	0.64896	0.95968	Not Significant	1.16482	0.207365	0.487381	Not Significant
Panel3	Amino Acids & Derivatives	3-Nitrotyrosine	Tier 2	AN01655000		0.96	70.9	A-717	234.1	460.118	1.06965	0.451062	0.0934983	Not Significant	0.873416	0.0327924	0.0190627	Not Significant	1.0868	0.405384	0.950427	Not Significant	1.07038	0.444282	0.580778	Not Significant
Panel3	Amino Acids & Derivatives	3-Oxoalanine	Tier 2	AN00184001		0.23	10.6	A-387	178.6	337.085	0.525284	0.00247359	0.00350068	Significant Decrease	1.5361	0.00989781	0.00873026	Significant Increase	1.28835	0.0910778	0.950427	Not Significant	1.23933	0.103381	0.452649	Not Significant
Panel3	Amino Acids & Derivatives	3-Phenylpropionylglycine	Tier 2	BM01392003		0.88	72.5	A-1952	408.3	441.148	1.42873	0.032416	0.0126523	Not Significant	0.660649	0.0198195	0.0135774	Significant Decrease	0.971002	0.827551	0.966348	Not Significant	1.05944	0.630248	0.64585	Not Significant
Panel3	Amino Acids & Derivatives	3-Sulfino-L-alanine	Tier 2	AN00655000	C00606	0.07	7	A-1	84.4	387.068	1.02967	0.818027	0.153961	Not Significant	1.12769	0.364668	0.119793	Not Significant	0.758136	0.222271	0.950427	Not Significant	0.861212	0.239284	0.495937	Not Significant
Panel3	Amino Acids & Derivatives	3-{[(2E)-4-Amino-4-oxobut-2-enoyl]amino}-L-alanine	Tier 2	ED01303000		6.33	32.4	C-T25	86.1	363.164	0.739621	0.0554896	0.0180814	Not Significant	1.24892	0.0580949	0.0289441	Not Significant	1.16043	0.225581	0.950427	Not Significant	1.08257	0.498148	0.599393	Not Significant
Panel3	Amino Acids & Derivatives	4-(3-Methylbut-2-enyl)-L-tryptophan	Tier 2	BP02288000		9.3	48.8	C-T1072	312.5	434.241	1.3641	0.0853899	0.0247883	Not Significant	0.636287	0.0128884	0.0103108	Significant Decrease	1.0622	0.70325	0.960179	Not Significant	1.15213	0.406209	0.565954	Not Significant
Panel3	Amino Acids & Derivatives	4-(L-Alanin-3-yl)-2-hydroxy-cis,cis-muconate 6-semialdehyde/4,5-seco-Dopa	Tier 2	AN01694002		1.52	72.1	A-T379	251.2	463.118	0.508288	0.00144491	0.00299301	Significant Decrease	1.74079	0.00148187	0.00345246	Significant Increase	1.3735	0.059827	0.950427	Not Significant	1.13017	0.271596	0.511927	Not Significant
Panel3	Amino Acids & Derivatives	4-(L-gamma-Glutamylamino)butanoic acid	Tier 2	AN01730000	C15767	1.32	1.4	A-235	144.5	466.165	1.09558	0.403751	0.0853041	Not Significant	0.972263	0.795691	0.222956	Not Significant	0.780987	0.134247	0.950427	Not Significant	0.938801	0.610142	0.640015	Not Significant
Panel3	Amino Acids & Derivatives	4-Chloro-L-lysine	Tier 2	BM01026000	C22137	3.07	49.7	A-210	137.9	414.124	0.921366	0.273401	0.0620435	Not Significant	1.2336	0.0122662	0.0100265	Not Significant	1.00203	0.987413	0.971002	Not Significant	0.879818	0.0709187	0.452649	Not Significant
Panel3	Amino Acids & Derivatives	4-Hydroxy-2-oxoglutaric acid/(4R)-4-Hydroxy-2-oxoglutaric acid	Tier 2	AN00763000		5.08	17.2	C-T550	95	324.11	0.80246	0.340175	0.0741031	Not Significant	1.88491	0.00807458	0.00770437	Significant Increase	0.808679	0.0477619	0.950427	Not Significant	0.661127	0.000691096	0.243692	Significant Decrease
Panel3	Amino Acids & Derivatives	4-Hydroxy-2H-pyran-3-carboxaldehyde	Tier 2	EF00344006	HMDB0031256	2.11	2.3	A-T1717	347.9	360.091	1.6722	0.00644263	0.00513856	Significant Increase	0.550376	0.00347244	0.00486996	Significant Decrease	0.914848	0.446158	0.950427	Not Significant	1.08655	0.301612	0.520805	Not Significant
Panel3	Amino Acids & Derivatives	4-Hydroxy-4-methylglutamic acid	Tier 2	BM00979000	C06034	1.85	55.8	C-1552	265.8	500.24	0.83494	0.269411	0.0612823	Not Significant	1.27414	0.159872	0.0628388	Not Significant	0.863522	0.184308	0.950427	Not Significant	0.939997	0.514857	0.607405	Not Significant
Panel3	Amino Acids & Derivatives	4-Hydroxy-L-tryptophan	Tier 2	BP01585000		0.99	13.9	A-T806	281.4	454.144	0.956869	0.734478	0.140405	Not Significant	1.02854	0.859391	0.235659	Not Significant	1.06775	0.599405	0.950427	Not Significant	1.01607	0.920522	0.726552	Not Significant
Panel3	Amino Acids & Derivatives	4-Methyl-L-glutamic acid	Tier 2	BM00754000	C06234	4.11	2.6	A-522	205.1	395.129	0.877035	0.464136	0.0957354	Not Significant	1.29461	0.165396	0.064566	Not Significant	1.10591	0.64738	0.95968	Not Significant	0.880735	0.50365	0.602647	Not Significant
Panel3	Amino Acids & Derivatives	4-Methylene-L-glutamic acid	Tier 2	BM00722001	HMDB0029433	0.43	8.1	A-T557	182.7	393.111	0.702646	0.00715861	0.00539313	Not Significant	1.34868	0.0179061	0.0127369	Not Significant	0.989335	0.921466	0.968875	Not Significant	1.05525	0.49021	0.595942	Not Significant
Panel3	Amino Acids & Derivatives	4-Methylene-L-glutamine	Tier 2	BM00716001		0.8	17.8	A-T556	129.6	392.128	1.69329	0.0280672	0.011527	Significant Increase	0.549201	0.0198662	0.0135973	Significant Decrease	1.02474	0.800292	0.966348	Not Significant	1.07532	0.459462	0.584414	Not Significant
Panel3	Amino Acids & Derivatives	4-Oxoproline	Tier 2	AN00380006	C01877	0.1	12.1	A-854	252.7	363.101	1.60083	0.010071	0.00652924	Significant Increase	0.515348	0.00313035	0.00470775	Significant Decrease	1.0471	0.581918	0.950427	Not Significant	1.21214	0.00814134	0.422993	Not Significant
Panel3	Amino Acids & Derivatives	5-Dehydro-4-deoxy-D-glucuronic acid	Tier 2	AN00966000	C04053	0.96	60.4	C-207	93.8	338.124	0.975915	0.746946	0.14248	Not Significant	0.899813	0.459173	0.143722	Not Significant	1.04532	0.677848	0.95968	Not Significant	1.13877	0.365353	0.551601	Not Significant
Panel3	Amino Acids & Derivatives	5-Hydroxy-N-formylkynurenine	Tier 2	AN01992000		0.34	54.3	C-T397	209.1	414.165	0.694592	0.0652499	0.0204086	Not Significant	1.63059	0.0197276	0.0135506	Significant Increase	0.874633	0.303247	0.950427	Not Significant	0.882926	0.413606	0.567144	Not Significant
Panel3	Amino Acids & Derivatives	5-Hydroxyectoine	Tier 2	AN00716000		1.8	28.1	A-T213	205.2	392.127	0.570817	0.015922	0.00837024	Significant Decrease	1.29757	0.273161	0.095846	Not Significant	1.19734	0.251418	0.950427	Not Significant	1.35012	0.022525	0.443016	Not Significant
Panel3	Amino Acids & Derivatives	5-Hydroxyindoleacetylglycine	Tier 2	AN01935002	C05832	2.39	32.7	C-1329	239.3	410.172	0.936109	0.387118	0.0823324	Not Significant	1.13789	0.125324	0.0522077	Not Significant	0.998124	0.968526	0.968875	Not Significant	0.938798	0.319926	0.530359	Not Significant
Panel3	Amino Acids & Derivatives	5-Methoxytryptophan	Tier 2	AN01759000		0.57	27.1	A-1449	337.8	468.159	2.40442	0.000772914	0.00263293	Significant Increase	0.368222	0.000700348	0.00285327	Significant Decrease	1.07546	0.384371	0.950427	Not Significant	1.12949	0.109452	0.452649	Not Significant
Panel3	Amino Acids & Derivatives	5-Phosphooxy-L-lysine	Tier 2	AN01846000		5.56	68.3	C-T86	95	404.158	0.853758	0.538472	0.107918	Not Significant	1.02542	0.924458	0.248936	Not Significant	0.957131	0.830804	0.966348	Not Significant	1.14226	0.591112	0.633586	Not Significant
Panel3	Amino Acids & Derivatives	7-Hydroxy-8-Methoxycoumarin	Tier 2	BP01196001		1.95	10	A-T754	460.1	426.102	1.98606	0.0258323	0.0109562	Significant Increase	0.351325	0.00142404	0.00342221	Significant Decrease	1.39195	0.40761	0.950427	Not Significant	1.43317	0.366163	0.552204	Not Significant
Panel3	Amino Acids & Derivatives	Allantoic acid	Tier 2	AN00970000	C00499	0.09	22.8	C-222	95.2	338.146	0.880193	0.478476	0.0980778	Not Significant	0.806475	0.151963	0.0605648	Not Significant	1.03229	0.869726	0.968149	Not Significant	1.40874	0.131553	0.454313	Not Significant
Panel3	Amino Acids & Derivatives	Allysine	Tier 2	AN00561010	C01475	0.68	0	A-592	217.6	379.132	0.808316	0.00224829	0.00340633	Not Significant	1.02581	0.614904	0.181339	Not Significant	1.12042	0.0103324	0.950427	Not Significant	1.20601	0.000303153	0.243692	Not Significant
Panel3	Amino Acids & Derivatives	Aspartyl-Asparagine	Tier 2	AN01922001		3.33	9.3	C-757	168.5	570.258	0.551619	0.030981	0.01224	Significant Decrease	2.04848	0.0755324	0.0354418	Not Significant	1.01464	0.952711	0.968875	Not Significant	0.88497	0.669022	0.656966	Not Significant
Panel3	Amino Acids & Derivatives	Betalamic acid	Tier 2	BP01445001	C08538	1.71	7.2	C-2045	333	534.223	0.802152	0.142355	0.036661	Not Significant	1.08825	0.507604	0.155812	Not Significant	1.02771	0.842572	0.966348	Not Significant	1.14555	0.343532	0.541408	Not Significant
Panel3	Amino Acids & Derivatives	Bialaphos	Tier 2	AN03008000	C06457	7.29	23.4	C-110	75.9	485.212	2.33814	0.0519482	0.0172943	Not Significant	0.527971	0.0938892	0.0419073	Not Significant	0.817442	0.356358	0.950427	Not Significant	0.810065	0.366544	0.552362	Not Significant
Panel3	Amino Acids & Derivatives	Bicine	Tier 2	AN00788001		0.81	8.8	C-55	68.8	325.175	0.847484	0.252602	0.0581704	Not Significant	1.25036	0.0629092	0.0308831	Not Significant	0.944163	0.59796	0.950427	Not Significant	0.943701	0.584682	0.632482	Not Significant
Panel3	Amino Acids & Derivatives	Cysteineglutathione disulfide	Tier 2	AN04120001		0.79	49	A-943	268.8	447.103	1.39791	0.0429572	0.0151428	Not Significant	0.864021	0.243128	0.0872971	Not Significant	0.720511	0.19345	0.950427	Not Significant	0.827937	0.215024	0.488782	Not Significant
Panel3	Amino Acids & Derivatives	Cysteinyl-Arginine	Tier 2	AN02362001		5.52	40.7	A-71	100.7	511.182	0.681066	0.218033	0.0516689	Not Significant	1.57752	0.151301	0.0603949	Not Significant	0.803148	0.583127	0.950427	Not Significant	0.930757	0.711565	0.67024	Not Significant
Panel3	Amino Acids & Derivatives	D-Galactaro-1,4-lactone	Tier 2	AN01194006		0.84	2.3	C-T338	97	354.118	1.41961	0.196994	0.047608	Not Significant	0.590734	0.0913491	0.0410737	Not Significant	1.22787	0.376178	0.950427	Not Significant	1.19245	0.208515	0.487845	Not Significant
Panel3	Amino Acids & Derivatives	D-Lysopine	Tier 2	AN01548006	C04020	1.03	1.2	A-1816	388.4	343.122	1.33818	0.00972109	0.00642016	Not Significant	0.615202	0.00114332	0.00315919	Significant Decrease	0.815187	0.408324	0.950427	Not Significant	1.2147	0.00304828	0.39513	Not Significant
Panel3	Amino Acids & Derivatives	Dihomomethionine	Tier 2	BP00983000		1.16	12.5	C-T715	201	339.172	0.321169	0.412677	0.0867243	Not Significant	1.29193	0.282821	0.0980957	Not Significant	0.757599	0.809227	0.966348	Not Significant	2.41006	0.476291	0.592228	Not Significant
Panel3	Amino Acids & Derivatives	Dopachrome/L-Dopachrome	Tier 2	AN01208000		2.23	3.1	C-T903	218.6	355.129	0.6774	0.11771	0.0316441	Not Significant	2.49694	0.123071	0.0515305	Not Significant	0.995281	0.972442	0.969375	Not Significant	0.591217	0.261639	0.508514	Not Significant
Panel3	Amino Acids & Derivatives	Dopaxanthin	Tier 2	BP03829000		1.5	29.2	C-T1090	236	552.198	0.746495	0.0314288	0.0123754	Not Significant	1.06697	0.643137	0.187973	Not Significant	1.09327	0.593935	0.950427	Not Significant	1.25551	0.111361	0.452649	Not Significant
Panel3	Amino Acids & Derivatives	Ecgonine/Pseudoecgonine	Tier 2	BP01092000		4.32	22.2	C-T360	92.7	347.195	1.28066	0.286681	0.0644775	Not Significant	0.822531	0.400461	0.128776	Not Significant	1.18737	0.0968422	0.950427	Not Significant	0.949322	0.704885	0.669697	Not Significant
Panel3	Amino Acids & Derivatives	Ectoine	Tier 2	AN00528000	C06231	0.12	73	A-1588	355.2	376.133	0.501331	0.0312931	0.0123357	Significant Decrease	1.42841	0.236704	0.0854686	Not Significant	1.28227	0.461475	0.950427	Not Significant	1.39644	0.176005	0.474793	Not Significant
Panel3	Amino Acids & Derivatives	Formylisoglutamine	Tier 2	AN00938000		0.92	18	C-T462	92.2	336.156	0.83867	0.0884991	0.0254225	Not Significant	1.21218	0.161559	0.0633566	Not Significant	1.13213	0.389185	0.950427	Not Significant	0.983651	0.888956	0.719521	Not Significant
Panel3	Amino Acids & Derivatives	Glutaminyl-Glycine	Tier 2	AN01334002		0.63	2.4	C-19	57.6	365.182	0.747549	0.0111349	0.0068896	Not Significant	1.51426	0.00202372	0.00388694	Significant Increase	1.0308	0.603555	0.950427	Not Significant	0.883404	0.102438	0.452649	Not Significant
Panel3	Amino Acids & Derivatives	Glutaminyl-Leucine	Tier 2	AN02092001		1.29	26.9	A-837	251.7	493.211	2.54619	3.23977e-05	0.00107317	Significant Increase	0.350759	4.41023e-05	0.00119153	Significant Decrease	1.18402	0.119232	0.950427	Not Significant	1.1197	0.273057	0.512066	Not Significant
Panel3	Amino Acids & Derivatives	Glutaminyl-Threonine	Tier 2	AN01924000		0.1	14.4	A-220	140.1	481.175	1.52469	0.00147126	0.00300124	Significant Increase	0.550188	0.000185757	0.00180166	Significant Decrease	0.956628	0.680393	0.95968	Not Significant	1.19208	0.121596	0.453257	Not Significant
Panel3	Amino Acids & Derivatives	Homo-L-arginine	Tier 2	AN01135000	C01924	0.58	10.4	A-83	104	422.186	1.34109	0.0829609	0.0242723	Not Significant	0.798001	0.05905	0.0293724	Not Significant	0.93201	0.750064	0.965444	Not Significant	0.934414	0.710592	0.67024	Not Significant
Panel3	Amino Acids & Derivatives	Hydantoin-5-propionic acid	Tier 2	AN00910000		1.37	52.1	C-T540	213.4	334.14	0.678229	0.0594665	0.0190149	Not Significant	1.47956	0.0367706	0.0206037	Not Significant	1.14954	0.363629	0.950427	Not Significant	0.996535	0.978206	0.739721	Not Significant
Panel3	Amino Acids & Derivatives	Imidazole lactic acid	Tier 2	AN00698000		3.61	18.7	C-T481	91.8	318.143	0.650672	0.00624906	0.00505263	Significant Decrease	1.55158	0.00580332	0.00638295	Significant Increase	1.02351	0.872859	0.968875	Not Significant	0.99052	0.928024	0.728347	Not Significant
Panel3	Amino Acids & Derivatives	Iminoglycine	Tier 2	AN00064000	C15809	0.29	27.8	C-226	98.2	235.108	0.869962	0.438771	0.0913208	Not Significant	0.838665	0.262394	0.0929838	Not Significant	1.03309	0.86332	0.966348	Not Significant	1.3706	0.157382	0.461992	Not Significant
Panel3	Amino Acids & Derivatives	Isoglutamine	Tier 2	AN00574004	C16673	0.85	4.4	A-237	147.8	380.128	0.614396	0.014642	0.00799461	Significant Decrease	1.57994	0.00952478	0.00851809	Significant Increase	1.07901	0.537378	0.950427	Not Significant	1.03017	0.804008	0.696628	Not Significant
Panel3	Amino Acids & Derivatives	Isomer 10 of 4-Chloro-L-lysine	Tier 2	BM01026000	C22137	4.62	21.5	A-2029	410.4	647.173	0.756537	0.0049094	0.00447439	Not Significant	1.41382	2.07523e-05	0.000858847	Not Significant	1.05076	0.652143	0.95968	Not Significant	0.93492	0.294758	0.518265	Not Significant
Panel3	Amino Acids & Derivatives	Isomer 11 of 4-Chloro-L-lysine	Tier 2	BM01026000	C22137	4.81	40.7	A-2157	429.6	324.09	0.620949	0.000417835	0.00233669	Significant Decrease	1.66293	0.000368336	0.00230405	Significant Increase	0.993813	0.933103	0.968875	Not Significant	0.968434	0.501465	0.601564	Not Significant
Panel3	Amino Acids & Derivatives	Isomer 12 of 4-Chloro-L-lysine	Tier 2	BM01026000	C22137	4.73	57.9	A-2271	446.8	324.09	0.567438	0.00224345	0.00340633	Significant Decrease	1.71624	0.000458463	0.00248603	Significant Increase	1.09792	0.369448	0.950427	Not Significant	1.02684	0.806375	0.697006	Not Significant
Panel3	Amino Acids & Derivatives	Isonocardicin A	Tier 2	BM04636001	C00927	4.2	48.3	C-2825	438.4	412.17	0.785384	0.103283	0.0287304	Not Significant	0.902406	0.560763	0.168305	Not Significant	0.926402	0.738743	0.964432	Not Significant	1.41096	0.0278082	0.443016	Not Significant
Panel3	Amino Acids & Derivatives	L-1-Pyrroline-3-hydroxy-5-carboxylic acid	Tier 2	AN00380005	C04281	0.29	6.1	C-513	142.4	291.134	1.07165	0.579488	0.114772	Not Significant	0.859205	0.347869	0.115581	Not Significant	1.0668	0.566521	0.950427	Not Significant	1.08605	0.588543	0.633194	Not Significant
Panel3	Amino Acids & Derivatives	L-2-Amino-5-hydroxypentanoic acid	Tier 2	EF00433001	HMDB0031658	1.68	12.8	A-T1719	174.3	367.132	0.700043	0.00858202	0.00597394	Not Significant	1.45374	0.00739098	0.00729155	Not Significant	0.937636	0.33912	0.950427	Not Significant	0.982629	0.658358	0.652632	Not Significant
Panel3	Amino Acids & Derivatives	L-4-Hydroxyglutamate semialdehyde	Tier 2	AN00583004	C05938	1.23	63.2	A-33	92	381.112	0.983681	0.896636	0.166003	Not Significant	1.02977	0.713909	0.204389	Not Significant	0.990046	0.942198	0.968875	Not Significant	0.987198	0.911236	0.724643	Not Significant
Panel3	Amino Acids & Derivatives	L-4-Hydroxyphenylglycine	Tier 2	BM00842002		3.15	75	A-T563	340.3	401.117	1.14523	0.349352	0.0757287	Not Significant	0.849874	0.178394	0.0685004	Not Significant	1.11386	0.392252	0.950427	Not Significant	1.02743	0.808577	0.697641	Not Significant
Panel3	Amino Acids & Derivatives	L-Anticapsin	Tier 2	ED01280000		1.06	70.4	C-T548	234.1	361.176	0.697974	0.00276322	0.00366256	Not Significant	1.2078	0.0871811	0.0395577	Not Significant	1.09058	0.236021	0.950427	Not Significant	1.18622	0.018189	0.443016	Not Significant
Panel3	Amino Acids & Derivatives	L-Arogenic acid	Tier 2	AN01671000		8.32	17.7	C-T264	180.8	389.174	0.78322	0.0590416	0.0189217	Not Significant	1.53783	0.0673051	0.032557	Not Significant	1.20261	0.101188	0.950427	Not Significant	0.830251	0.316349	0.528705	Not Significant
Panel3	Amino Acids & Derivatives	L-Cysteic acid	Tier 2	AN00868000	C00506	0.39	11.7	A-10	84.4	403.063	0.540478	0.00113478	0.00287863	Significant Decrease	1.54018	0.0141002	0.0109282	Significant Increase	0.981708	0.893919	0.968875	Not Significant	1.2013	0.0305775	0.443016	Not Significant
Panel3	Amino Acids & Derivatives	L-Dihydroanticapsin	Tier 2	ED01305000		3.26	44.1	C-T408	197.5	363.19	0.666958	0.0610836	0.0193395	Not Significant	1.68749	0.00529793	0.00606603	Significant Increase	0.908938	0.615422	0.950427	Not Significant	0.888505	0.351437	0.545606	Not Significant
Panel3	Amino Acids & Derivatives	L-Glutamyl 5-phosphate/N-Acetyl-O-Phospho-L-serine	Tier 2	AN01667000		9	66.7	C-T37	92.9	389.114	0.731982	0.288626	0.06475	Not Significant	1.03781	0.884081	0.240758	Not Significant	1.3911	0.236815	0.950427	Not Significant	1.31639	0.313073	0.528705	Not Significant
Panel3	Amino Acids & Derivatives	L-Homocystine	Tier 2	AN02215000	C01817	9.21	63	C-1408	248.6	430.151	0.599755	0.00554714	0.00477462	Significant Decrease	2.00051	0.00858024	0.00800338	Significant Increase	0.97991	0.844966	0.966348	Not Significant	0.833461	0.284525	0.515296	Not Significant
Panel3	Amino Acids & Derivatives	L-Propargylglycine	Tier 2	ED00247002		3.05	11.8	C-T946	219.7	275.138	0.746387	0.108095	0.029694	Not Significant	1.43973	0.028072	0.0172159	Not Significant	1.19226	0.36167	0.950427	Not Significant	0.930586	0.634017	0.645978	Not Significant
Panel3	Amino Acids & Derivatives	L-Threo-3-Phenylserine	Tier 2	AN01037002	HMDB0002184	1.49	13.6	A-T311	300.5	415.132	0.641797	0.281489	0.0636066	Not Significant	1.2693	0.492965	0.152046	Not Significant	1.26651	0.538171	0.950427	Not Significant	1.22755	0.608739	0.640015	Not Significant
Panel3	Amino Acids & Derivatives	L-beta-Ethynylserine	Tier 2	BM00380002		1.57	18.7	A-T538	234.3	363.101	0.697185	0.0895258	0.0256618	Not Significant	1.35474	0.13646	0.0557961	Not Significant	0.889229	0.414199	0.950427	Not Significant	1.05876	0.712091	0.67024	Not Significant
Panel3	Amino Acids & Derivatives	L-beta-aspartyl-L-leucine	Tier 2	AN01906001		1.37	2.9	C-1272	233.1	285.152	3.16318	0.0123843	0.0072849	Significant Increase	0.266547	0.00930613	0.00838096	Significant Decrease	1.01639	0.812754	0.966348	Not Significant	1.18605	0.0321463	0.443016	Not Significant
Panel3	Amino Acids & Derivatives	L-beta-aspartyl-L-threonine	Tier 2	AN01757003	HMDB0011169	0.5	2.5	A-T380	127.9	468.144	2.28803	0.00129677	0.00289731	Significant Increase	0.454932	0.00184744	0.00372877	Significant Decrease	0.950688	0.436636	0.950427	Not Significant	0.960709	0.516983	0.607886	Not Significant
Panel3	Amino Acids & Derivatives	L-gamma-Glutamyl-(3R)-L-beta-ethynylserine	Tier 2	ED02071001		1.11	12.4	C-T857	200	420.176	0.716979	0.032881	0.0127623	Not Significant	1.15855	0.381196	0.123927	Not Significant	1.15877	0.195357	0.950427	Not Significant	1.20387	0.0821533	0.452649	Not Significant
Panel3	Amino Acids & Derivatives	L-glycyl-L-hydroxyproline	Tier 2	AN01130001	HMDB0011173	1.75	6.3	A-T333	164.4	422.138	0.734522	0.0861046	0.0249102	Not Significant	1.46401	0.0736858	0.0348086	Not Significant	0.930251	0.587178	0.950427	Not Significant	0.929934	0.664866	0.654661	Not Significant
Panel3	Amino Acids & Derivatives	L-threo-3-Methylaspartic acid	Tier 2	AN00583005		1.59	21.5	C-T227	172	309.144	0.815405	0.192508	0.0467381	Not Significant	0.958143	0.760407	0.214828	Not Significant	1.21272	0.371084	0.950427	Not Significant	1.27996	0.156665	0.46167	Not Significant
Panel3	Amino Acids & Derivatives	Linatine	Tier 2	AN02089003	C05939	1.05	12.8	A-411	183	493.176	1.93772	0.001297	0.00289731	Significant Increase	0.448237	0.000980025	0.00305188	Significant Decrease	0.999449	0.997023	0.972228	Not Significant	1.15133	0.343746	0.541408	Not Significant
Panel3	Amino Acids & Derivatives	Mesifurane (Enol Form)	Tier 2	BP00527000		0.05	45.6	A-T647	372	376.121	0.737103	0.122653	0.0326255	Not Significant	1.42987	0.0587475	0.0292314	Not Significant	1.02708	0.859627	0.966348	Not Significant	0.948799	0.717929	0.672816	Not Significant
Panel3	Amino Acids & Derivatives	N(6)-Methyllysine	Tier 2	AN00744000	C02728	0.67	65.1	A-2521	478.6	314.119	0.447462	0.00691897	0.00531609	Significant Decrease	2.4871	0.000151551	0.00171809	Significant Increase	0.895561	0.450142	0.950427	Not Significant	0.898566	0.493034	0.597487	Not Significant
Panel3	Amino Acids & Derivatives	N(alpha)-Acetyl-L-2,4-diaminobutyric acid	Tier 2	AN00738002		5.79	18.3	C-T126	86.6	322.175	1.1748	0.302902	0.0672975	Not Significant	0.663094	0.131037	0.0540426	Not Significant	1.19768	0.382311	0.950427	Not Significant	1.2837	0.34014	0.539155	Not Significant
Panel3	Amino Acids & Derivatives	N(gamma)-Acetyldiaminobutyric acid	Tier 2	AN00738001		1.47	60	C-T96	93.8	322.175	0.736519	0.0581724	0.018714	Not Significant	1.49906	0.0432112	0.023122	Not Significant	1.04162	0.640354	0.958674	Not Significant	0.905725	0.488168	0.594708	Not Significant
Panel3	Amino Acids & Derivatives	N,N-Dihydroxy-L-tyrosine	Tier 2	BM01473001		1.79	9.1	C-T358	95.3	375.155	1.05172	0.863264	0.160908	Not Significant	1.83042	0.257862	0.0915204	Not Significant	0.213025	0.368587	0.950427	Not Significant	0.519459	0.214561	0.488782	Not Significant
Panel3	Amino Acids & Derivatives	N-Acetyl-(S)-2-Aminobutanoic acid	Tier 2	PR00561005		3.36	18.4	C-T990	261.5	307.165	1.05717	0.596882	0.117726	Not Significant	1.02153	0.856195	0.23516	Not Significant	1.02943	0.590944	0.950427	Not Significant	0.92598	0.363178	0.551443	Not Significant
Panel3	Amino Acids & Derivatives	N-Acetyl-(S)-Ureidoglycine	Tier 2	PR00955001		1.19	69.2	C-T694	89.1	337.151	0.675999	0.245606	0.0568433	Not Significant	0.930572	0.851526	0.234487	Not Significant	1.60047	0.157364	0.950427	Not Significant	1.58966	0.232591	0.491215	Not Significant
Panel3	Amino Acids & Derivatives	N-Acetyl-3,4-Dihydroxy-L-phenylalanine	Tier 2	PR01809000		6.24	2.7	C-T816	207.9	401.171	0.80587	0.314507	0.0694535	Not Significant	1.10322	0.623515	0.183212	Not Significant	1.0297	0.787068	0.966348	Not Significant	1.12479	0.336318	0.53717	Not Significant
Panel3	Amino Acids & Derivatives	N-Acetyl-5-Hydroxy-L-tryptophan	Tier 2	PR02137001		2.26	47.8	C-1538	264.8	424.188	0.689625	0.0141685	0.00783445	Not Significant	1.33931	0.0576692	0.0287748	Not Significant	1.08807	0.101833	0.950427	Not Significant	1.0827	0.326689	0.532868	Not Significant
Panel3	Amino Acids & Derivatives	N-Acetyl-D-alanine	Tier 2	AN00406009		7.06	43	C-T749	238	293.151	0.843414	0.395695	0.0839377	Not Significant	1.54059	0.00441965	0.00552982	Significant Increase	1.17152	0.554789	0.950427	Not Significant	0.769611	0.143106	0.458533	Not Significant
Panel3	Amino Acids & Derivatives	N-Acetyl-Glycine	Tier 2	AN00273000		0.6	16.5	C-530	142.4	279.134	0.870823	0.579189	0.114755	Not Significant	1.1408	0.595284	0.176703	Not Significant	0.990005	0.91324	0.968875	Not Significant	1.0066	0.947429	0.732511	Not Significant
Panel3	Amino Acids & Derivatives	N-Acetyl-L-2-Amino-3-oxobutanoic acid	Tier 2	PR00722000		0.18	56.6	C-1469	255.7	321.144	1.00686	0.951824	0.174262	Not Significant	0.912174	0.408366	0.130908	Not Significant	1.05528	0.597069	0.950427	Not Significant	1.08881	0.334026	0.53533	Not Significant
Panel3	Amino Acids & Derivatives	N-Acetyl-L-Asparagine	Tier 2	AN00938003		1.1	9.2	A-384	178.6	408.122	1.76282	0.001982	0.0032522	Significant Increase	0.516331	0.00142462	0.00342221	Significant Decrease	1.07063	0.193268	0.950427	Not Significant	1.09866	0.0348096	0.443016	Not Significant
Panel3	Amino Acids & Derivatives	N-Acetyl-L-Formylkynurenine	Tier 2	PR02375000		7.29	18.5	C-T986	260.6	440.184	0.796229	0.405573	0.0855537	Not Significant	1.86825	0.00623672	0.00666983	Significant Increase	0.749133	0.130909	0.950427	Not Significant	0.672245	0.0394761	0.443016	Not Significant
Panel3	Amino Acids & Derivatives	N-Acetyl-L-Leucine	Tier 2	AN00928000		3.71	51.9	C-T1210	247.8	335.195	0.698617	0.0179065	0.00891539	Not Significant	1.48845	0.0191383	0.0132881	Not Significant	1.23262	0.13034	0.950427	Not Significant	0.961669	0.774189	0.688451	Not Significant
Panel3	Amino Acids & Derivatives	N-Acetyl-L-Tyrosine	Tier 2	AN01623001		1.64	21.4	A-1239	311.1	457.144	0.640786	0.222011	0.0524942	Not Significant	1.32986	0.372545	0.121799	Not Significant	0.996608	0.991946	0.972228	Not Significant	1.1735	0.621641	0.644819	Not Significant
Panel3	Amino Acids & Derivatives	N-Acetyl-L-erythro-4-Hydroxyglutamic acid	Tier 2	PR01358000		0.14	49.4	C-1958	310	528.234	0.758633	0.0525712	0.0174469	Not Significant	1.05902	0.680336	0.196754	Not Significant	1.02128	0.807923	0.966348	Not Significant	1.2447	0.038352	0.443016	Not Significant
Panel3	Amino Acids & Derivatives	N-Acetyl-N-Formiminoglycine	Tier 2	PR00545001		4.94	66	C-T8	92.8	306.143	0.747207	0.498526	0.101466	Not Significant	1.12592	0.808385	0.225732	Not Significant	1.17661	0.723866	0.961614	Not Significant	1.18864	0.70424	0.669443	Not Significant
Panel3	Amino Acids & Derivatives	N-Acetylaspartylglutamic acid	Tier 2	AN02770000	C12270	4.37	51.6	C-1353	241.3	314.138	0.744588	0.0353591	0.013291	Not Significant	1.60872	0.0272338	0.016857	Significant Increase	0.901017	0.257891	0.950427	Not Significant	0.834839	0.264893	0.509703	Not Significant
Panel3	Amino Acids & Derivatives	N-Acetylphosphinothricin	Tier 2	AN01621001		0.53	39.1	C-T472	87.9	385.152	0.830886	0.217586	0.0515861	Not Significant	1.2205	0.0291776	0.0176072	Not Significant	1.05051	0.717218	0.960472	Not Significant	0.9861	0.904062	0.723227	Not Significant
Panel3	Amino Acids & Derivatives	N-Decanoylglycine	Tier 2	AN01700000		2.09	52.8	C-2374	374.9	391.26	1.17126	0.521873	0.105309	Not Significant	0.906285	0.611944	0.18057	Not Significant	0.958386	0.876264	0.968875	Not Significant	0.942068	0.795639	0.693794	Not Significant
Panel3	Amino Acids & Derivatives	N-Formyl-L-glutamic acid	Tier 2	AN00952001		0.21	20.9	C-T355	177.8	337.139	0.45736	0.0299422	0.011963	Significant Decrease	1.51607	0.262468	0.0929838	Not Significant	1.21898	0.362838	0.950427	Not Significant	1.44219	0.195386	0.482462	Not Significant
Panel3	Amino Acids & Derivatives	N-Formylmaleamic acid	Tier 2	AN00534000		2.48	18.8	C-T477	91.9	305.114	0.595399	0.00908923	0.00617451	Significant Decrease	1.32778	0.14349	0.0579682	Not Significant	1.37487	0.128273	0.950427	Not Significant	1.26493	0.076793	0.452649	Not Significant
Panel3	Amino Acids & Derivatives	N-Heptanoylglycine	Tier 2	AN01115000		0.28	55.8	C-1705	279	349.212	0.761682	0.0399153	0.014401	Not Significant	1.5453	0.0054279	0.00613895	Significant Increase	1.17856	0.444303	0.950427	Not Significant	0.849595	0.197055	0.482462	Not Significant
Panel3	Amino Acids & Derivatives	N-Lauroylglycine	Tier 2	AN02065000		3.06	41.3	C-2872	440.3	419.292	1.10867	0.596536	0.117686	Not Significant	1.08737	0.570641	0.170638	Not Significant	0.938702	0.775824	0.966348	Not Significant	0.829502	0.288029	0.516219	Not Significant
Panel3	Amino Acids & Derivatives	N-Methyl-L-glutamic acid	Tier 2	BM00754001	C01046	1	10.8	C-100	72.9	323.16	0.921443	0.709242	0.136146	Not Significant	1.32533	0.202411	0.0755885	Not Significant	0.908309	0.365643	0.950427	Not Significant	0.818858	0.165304	0.464065	Not Significant
Panel3	Amino Acids & Derivatives	N-Nitrosoproline	Tier 2	AN00545000	C19485	0.29	6.7	C-824	176.8	306.145	0.616809	0.0126692	0.00741136	Significant Decrease	1.70683	0.00630446	0.00671049	Significant Increase	0.897889	0.31527	0.950427	Not Significant	0.949857	0.654463	0.65176	Not Significant
Panel3	Amino Acids & Derivatives	N-Phenylacetylaspartic acid	Tier 2	BP01978000		1.51	32.7	C-2750	425.6	287.631	0.904728	0.449977	0.0933234	Not Significant	0.912584	0.476048	0.147785	Not Significant	1.06873	0.562682	0.950427	Not Significant	1.21118	0.190307	0.482156	Not Significant
Panel3	Amino Acids & Derivatives	N-Ribosylhistidine	Tier 2	AN02508000		0.56	51.2	A-292	159	521.17	0.79105	0.00702315	0.00534123	Not Significant	1.20596	0.00407356	0.00530818	Not Significant	0.96988	0.591306	0.950427	Not Significant	1.04825	0.444123	0.580778	Not Significant
Panel3	Amino Acids & Derivatives	N-Succinyl-L-glutamate 5-semialdehyde	Tier 2	AN01717000		2.73	22.6	C-T349	180	393.164	0.606661	0.0189888	0.00920725	Significant Decrease	2.06585	0.00204191	0.00388694	Significant Increase	0.937422	0.615602	0.950427	Not Significant	0.797913	0.0733435	0.452649	Not Significant
Panel3	Amino Acids & Derivatives	N-Succinyl-L-glutamic acid	Tier 2	AN01921000		5	70.3	C-T184	183.1	409.162	0.703763	0.00432976	0.00425137	Not Significant	1.63218	0.000156654	0.00171809	Significant Increase	1.03015	0.771262	0.966348	Not Significant	0.870572	0.107746	0.452649	Not Significant
Panel3	Amino Acids & Derivatives	N-[(2S)-2-Amino-2-carboxyethyl]-L-glutamic acid	Tier 2	BM01757001		0.28	13.2	A-T589	114.1	468.144	0.742276	0.0443533	0.0154755	Not Significant	1.37262	0.00978756	0.00868251	Not Significant	0.992256	0.946947	0.968875	Not Significant	0.981487	0.876249	0.717514	Not Significant
Panel3	Amino Acids & Derivatives	N-formylkynurenine	Tier 2	AN01778000	C02700	1.02	62.4	A-1110	294.6	470.139	0.606185	0.027734	0.0114219	Significant Decrease	1.82121	0.00314291	0.00471284	Significant Increase	0.97951	0.884793	0.968875	Not Significant	0.905808	0.429581	0.573901	Not Significant
Panel3	Amino Acids & Derivatives	N1-Acetyl-spermidine	Tier 2	AN01117000	C00612	0.5	11.1	A-1855	394.7	327.642	0.590795	0.021984	0.00997137	Significant Decrease	1.44263	0.0965433	0.0427724	Not Significant	1.01922	0.896287	0.968875	Not Significant	1.17329	0.164317	0.464065	Not Significant
Panel3	Amino Acids & Derivatives	N2-Acetyl-3'-Hydroxy-L-kynurenine	Tier 2	PR02197002		7.47	7.7	C-T939	238.6	428.179	0.812802	0.0101495	0.00654407	Not Significant	1.25898	0.0217355	0.0144822	Not Significant	1.03147	0.75395	0.965444	Not Significant	0.977234	0.74924	0.682622	Not Significant
Panel3	Amino Acids & Derivatives	N2-Acetyl-5'-Hydroxykynurenine	Tier 2	PR02197001		1.6	40.7	A-2579	485.6	367.104	2.22375	0.00100684	0.00279644	Significant Increase	0.414834	0.000888257	0.00303973	Significant Decrease	1.02187	0.848447	0.966348	Not Significant	1.08403	0.499531	0.600545	Not Significant
Panel3	Amino Acids & Derivatives	N2-Acetyl-5-Phosphooxy-L-lysine	Tier 2	PR02454001		3.25	14.8	A-99	109.5	518.134	1.19041	0.501626	0.101999	Not Significant	0.686735	0.0685362	0.0329522	Not Significant	1.07659	0.769084	0.966348	Not Significant	1.22325	0.477685	0.592228	Not Significant
Panel3	Amino Acids & Derivatives	N2-Acetyl-L-Cystathionine	Tier 2	AN02172003		1.47	50.5	C-T274	213.7	426.168	0.710743	0.0456049	0.0157617	Not Significant	1.69498	0.00819895	0.00778445	Significant Increase	0.942597	0.642769	0.959508	Not Significant	0.830084	0.186468	0.478166	Not Significant
Panel3	Amino Acids & Derivatives	N2-Acetyl-L-Hydroxylysine	Tier 2	PR01349003		3.01	62.9	C-T26	92.2	366.202	2.10695	0.00481953	0.00445009	Significant Increase	0.402487	0.00248677	0.00431385	Significant Decrease	1.16528	0.136162	0.950427	Not Significant	1.17922	0.0562026	0.443016	Not Significant
Panel3	Amino Acids & Derivatives	N2-Citryl-N6-acetyl-N6-hydroxy-L-lysine	Tier 2	AN03710000		8.43	25.5	C-T366	182.1	540.222	0.680287	0.0296729	0.0119051	Not Significant	1.67828	0.0209046	0.0140766	Significant Increase	1.03216	0.808136	0.966348	Not Significant	0.87588	0.442541	0.580614	Not Significant
Panel3	Amino Acids & Derivatives	N2-Succinyl-L-arginine	Tier 2	AN02322002	C03296	0.42	74.4	C-485	135	597.303	1.94871	0.00308058	0.00375506	Significant Increase	0.426668	0.00100856	0.00305991	Significant Decrease	1.02768	0.818146	0.966348	Not Significant	1.20272	0.214342	0.488782	Not Significant
Panel3	Amino Acids & Derivatives	N5-Acetyl-L-Ornithine	Tier 2	PR00943004		0.87	3.3	A-456	192.7	408.159	0.866321	0.197993	0.0478071	Not Significant	1.05526	0.54042	0.163545	Not Significant	1.06215	0.60971	0.950427	Not Significant	1.09386	0.455307	0.583327	Not Significant
Panel3	Amino Acids & Derivatives	N6-Acetyl-5-Phosphooxy-L-lysine	Tier 2	PR02454000		2.22	10.8	C-68	70.8	446.168	0.649585	0.0100443	0.00651986	Significant Decrease	1.13641	0.493231	0.152098	Not Significant	1.23328	0.0396025	0.950427	Not Significant	1.35466	0.0414424	0.443016	Not Significant
Panel3	Amino Acids & Derivatives	N6-Acetyl-LL-2,6-diaminoheptanedioic acid	Tier 2	BM01730005	C04390	0.36	0.8	A-368	176.5	466.164	0.671678	0.0102086	0.00656224	Not Significant	1.449	0.0115807	0.0096454	Not Significant	1.05739	0.559331	0.950427	Not Significant	1.02747	0.777167	0.688916	Not Significant
Panel3	Amino Acids & Derivatives	Nicotinate D-ribonucleoside	Tier 2	AN02032000		4.83	24.5	C-T70	83.6	417.168	1.07996	0.556265	0.110835	Not Significant	1.2644	0.296423	0.101804	Not Significant	0.908573	0.345296	0.950427	Not Significant	0.732334	0.182561	0.476817	Not Significant
Panel3	Amino Acids & Derivatives	Nicotinic acid	Tier 2	AN00318001		1.4	37	C-T623	93.8	285.123	0.791014	0.215925	0.0512839	Not Significant	0.966181	0.822853	0.228506	Not Significant	1.21691	0.257122	0.950427	Not Significant	1.30845	0.164666	0.464065	Not Significant
Panel3	Amino Acids & Derivatives	Norsalsolinol	Tier 2	AN00814003		0.28	58.1	A-879	258.7	399.137	0.567541	0.0255631	0.0108867	Significant Decrease	1.40427	0.167855	0.0652603	Not Significant	0.915621	0.590288	0.950427	Not Significant	1.25474	0.192647	0.482462	Not Significant
Panel3	Amino Acids & Derivatives	O-Methyl-L-threonine	Tier 2	AN00433003		0.06	68.7	A-362	173.3	367.132	0.740441	0.0186216	0.00911988	Not Significant	1.36506	0.0158857	0.0117728	Not Significant	0.966289	0.59715	0.950427	Not Significant	0.989369	0.783502	0.689876	Not Significant
Panel3	Amino Acids & Derivatives	O-Succinyl-L-homoserine	Tier 2	AN01560000		2.57	48.2	C-T183	97.3	381.166	0.758181	0.00343815	0.00393993	Not Significant	1.03959	0.792956	0.222392	Not Significant	1.00628	0.956696	0.968875	Not Significant	1.26872	0.0928023	0.452649	Not Significant
Panel3	Amino Acids & Derivatives	Oleoyl glycine	Tier 2	AN03248000		4.34	5.2	C-3735	614	501.371	2.31351	0.00403444	0.00413589	Significant Increase	0.438993	0.00393098	0.00518362	Significant Decrease	0.869452	0.194091	0.950427	Not Significant	0.984624	0.844327	0.709189	Not Significant
Panel3	Amino Acids & Derivatives	Ophthalmic acid	Tier 2	AN02541000	C21016	1.79	4.1	A-265	152.9	523.187	4.13175	0.00111172	0.00287863	Significant Increase	0.189245	0.000914318	0.00303973	Significant Decrease	1.43383	0.0276586	0.950427	Not Significant	1.27891	0.0994827	0.452649	Not Significant
Panel3	Amino Acids & Derivatives	Phenylacetylglycine	Tier 2	AN01210009	C05598	0.89	53.6	C-1283	233.1	355.166	2.06205	0.00432398	0.00425137	Significant Increase	0.483655	0.00504011	0.00593861	Significant Decrease	1.00083	0.992248	0.972228	Not Significant	1.00269	0.972591	0.738798	Not Significant
Panel3	Amino Acids & Derivatives	Phosphocreatine	Tier 2	AN01444000		7.14	35.5	C-T396	89.5	373.13	1.93295	0.213545	0.0508555	Not Significant	0.965285	0.931578	0.250241	Not Significant	0.840544	0.395785	0.950427	Not Significant	0.535951	0.0798301	0.452649	Not Significant
Panel3	Amino Acids & Derivatives	Propyl gallate	Tier 2	BP01457003		0.85	9.4	A-1598	356.3	446.127	0.682114	0.0388628	0.0141465	Not Significant	1.20058	0.251692	0.089765	Not Significant	0.976886	0.875885	0.968875	Not Significant	1.22111	0.210575	0.487873	Not Significant
Panel3	Amino Acids & Derivatives	Pyruvatoxime	Tier 2	AN00184000		0.71	4.2	C-633	156.3	265.118	0.571447	0.0172346	0.00873683	Significant Decrease	1.31612	0.33518	0.112328	Not Significant	1.15525	0.196731	0.950427	Not Significant	1.32962	0.127199	0.454313	Not Significant
Panel3	Amino Acids & Derivatives	Quercitrin	Tier 2	BP04281003	C01750	1.99	4.9	A-2295	449.8	458.11	0.380305	0.00169499	0.00315444	Significant Decrease	2.11344	0.0055204	0.00620089	Significant Increase	1.03434	0.807274	0.966348	Not Significant	1.24416	0.138336	0.455305	Not Significant
Panel3	Amino Acids & Derivatives	Raphanusamate	Tier 2	BP00762000		9.06	37.3	A-T677	323.1	396.03	0.763472	0.396587	0.0840934	Not Significant	1.04025	0.90859	0.245565	Not Significant	1.96221	0.0878768	0.950427	Not Significant	1.25912	0.372638	0.55275	Not Significant
Panel3	Amino Acids & Derivatives	Rosmarinic acid	Tier 2	AN03521010	C01850	0.58	11.8	A-2372	457	414.101	0.613779	0.0453418	0.0157154	Significant Decrease	1.9115	0.124121	0.0517869	Not Significant	0.532582	0.260959	0.950427	Not Significant	0.852339	0.589749	0.633325	Not Significant
Panel3	Amino Acids & Derivatives	S-(4-Methylthiobutylthiohydroximoyl)-L-cysteine	Tier 2	BP01991000		3.67	49.6	A-T851	345.7	486.12	0.745459	0.419973	0.087996	Not Significant	0.869885	0.711141	0.203864	Not Significant	1.12735	0.661412	0.95968	Not Significant	1.54211	0.144012	0.458533	Not Significant
Panel3	Amino Acids & Derivatives	S-(Hydroxyphenylacetothiohydroximoyl)-L-cysteine	Tier 2	BP02248000	C17238	8.83	40.7	A-2802	512.8	369.095	0.456755	0.0733078	0.022259	Not Significant	2.41197	0.0251916	0.0159774	Significant Increase	0.934861	0.798403	0.966348	Not Significant	0.907704	0.678801	0.660214	Not Significant
Panel3	Amino Acids & Derivatives	S-(Phenylacetothiohydroximoyl)-L-cysteine	Tier 2	BP02014000		5.22	7.8	A-T860	320.3	488.129	0.658803	0.0992254	0.0278178	Not Significant	1.39125	0.202021	0.0754945	Not Significant	1.13783	0.492139	0.950427	Not Significant	1.09104	0.452293	0.582651	Not Significant
Panel3	Amino Acids & Derivatives	Stearoylglycine	Tier 2	AN03276000		4.72	74.5	C-3698	601	503.387	3.68606	0.00712227	0.00538104	Significant Increase	0.303584	0.00824517	0.0078187	Significant Decrease	0.70929	0.0149553	0.950427	Not Significant	0.893632	0.445695	0.581247	Not Significant
Panel3	Amino Acids & Derivatives	Tabtoxin biosynthesis intermediate 3	Tier 2	BM01757000		1.4	9.2	C-T206	91	396.177	1.01685	0.877298	0.163204	Not Significant	0.905035	0.399811	0.128594	Not Significant	1.09204	0.375647	0.950427	Not Significant	1.08662	0.127551	0.454313	Not Significant
Panel3	Amino Acids & Derivatives	Tabtoxin biosynthesis intermediate 4	Tier 2	BM01168004	C20914	0.36	13.4	C-793	172.6	513.271	1.05085	0.726945	0.139091	Not Significant	0.850065	0.0646022	0.0315333	Not Significant	1.05509	0.758062	0.965975	Not Significant	1.11946	0.447748	0.581456	Not Significant
Panel3	Amino Acids & Derivatives	Tabtoxinine-beta-lactam	Tier 2	BM01130002	C20918	1.55	1.3	A-455	193.7	422.139	2.67435	0.00439746	0.00426822	Significant Increase	0.37363	0.00442744	0.00552982	Significant Decrease	1.09362	0.314041	0.950427	Not Significant	1.00079	0.992771	0.742482	Not Significant
Panel3	Amino Acids & Derivatives	Tabtoxinine-delta-lactam	Tier 2	BM01130003		1.69	11.3	A-T575	194.8	422.138	3.00557	0.0043284	0.00425137	Significant Increase	0.300195	0.00372249	0.00504828	Significant Decrease	1.11522	0.266301	0.950427	Not Significant	1.10833	0.256569	0.50814	Not Significant
Panel3	Amino Acids & Derivatives	Threoninyl-Valine	Tier 2	AN01548004		2.83	23.7	C-287	107	380.217	2.01101	0.00160914	0.00309753	Significant Increase	0.458012	0.00144676	0.00342221	Significant Decrease	1.04965	0.544046	0.950427	Not Significant	1.0857	0.240271	0.496465	Not Significant
Panel3	Amino Acids & Derivatives	Tridecanoylglycine	Tier 2	AN02276000		1.96	22	C-3161	473	433.307	1.15288	0.615933	0.120682	Not Significant	0.852883	0.453625	0.142364	Not Significant	0.879814	0.647221	0.95968	Not Significant	1.01702	0.947876	0.732511	Not Significant
Panel3	Amino Acids & Derivatives	Tyrosine O-glucuronide	Tier 2	PR03476000		3.14	4.6	C-T486	94.6	519.199	0.766788	0.0421816	0.014949	Not Significant	1.10383	0.432416	0.137247	Not Significant	1.03004	0.837327	0.966348	Not Significant	1.18146	0.132191	0.454313	Not Significant
Panel3	Amino Acids & Derivatives	Vanillyl alcohol	Tier 2	BM00674000	C06317	0.1	25.7	A-1923	405.4	388.121	3.15368	0.0436645	0.0153108	Significant Increase	0.240906	0.0308827	0.0182943	Significant Decrease	1.11639	0.554186	0.950427	Not Significant	1.31624	0.182838	0.476817	Not Significant
Panel3	Amino Acids & Derivatives	Vinylacetylglycine	Tier 2	AN00536000		0.3	74.5	C-966	197.9	305.149	1.09594	0.467928	0.0963487	Not Significant	0.706937	0.0484869	0.0253118	Not Significant	1.08512	0.238092	0.950427	Not Significant	1.29073	0.0303305	0.443016	Not Significant
Panel3	Amino Acids & Derivatives	beta-(N3'-Acetyl-Alanyl)-L-lysine	Tier 2	PR02093001		2.57	46.2	C-T97	91.1	421.243	2.0734	0.00365783	0.0040346	Significant Increase	0.798598	0.5746	0.171655	Not Significant	0.908983	0.701994	0.960179	Not Significant	0.603933	0.373177	0.55275	Not Significant
Panel3	Amino Acids & Derivatives	gamma-Carboxyglutamic acid	Tier 2	AN01178000		0.62	53.7	C-1833	295.7	514.219	1.01046	0.949161	0.173977	Not Significant	0.793516	0.220457	0.0808728	Not Significant	1.01646	0.934786	0.968875	Not Significant	1.24716	0.310129	0.526588	Not Significant
Panel3	Amino Acids & Derivatives	gamma-Glutamyl-Serine	Tier 2	AN01757008	HMDB0029158	1.64	6.8	A-T381	118.9	468.144	1.47214	0.000272851	0.00213216	Not Significant	0.792843	0.00542938	0.00613895	Not Significant	0.898318	0.178375	0.950427	Not Significant	0.85677	0.0451451	0.443016	Not Significant
Panel3	Amino Acids & Derivatives	gamma-Glutamyl-beta-cyanoalanine	Tier 2	BM01857001	HMDB0060478	1.14	19.2	A-T591	150.8	477.144	0.945193	0.773676	0.146865	Not Significant	1.138	0.487034	0.150549	Not Significant	0.963138	0.768766	0.966348	Not Significant	0.92969	0.590856	0.633586	Not Significant
Panel3	Amino Acids & Derivatives	gamma-Glutamylalanine	Tier 2	AN01544001	C03740	1.58	6.5	C-765	167.5	541.267	1.73617	0.0146347	0.00799461	Significant Increase	0.459132	0.00417891	0.00540346	Significant Decrease	1.10438	0.538884	0.950427	Not Significant	1.2545	0.21957	0.488782	Not Significant
Panel3	Amino Acids & Derivatives	gamma-Glutamyllysine	Tier 2	AN02339003		0.23	7.3	A-1166	301.9	371.632	0.903594	0.263473	0.0601771	Not Significant	1.01358	0.822919	0.228506	Not Significant	1.16435	0.121457	0.950427	Not Significant	1.09187	0.333882	0.53533	Not Significant
Panel3	Amino Acids & Derivatives	gamma-Glutamylvaline	Tier 2	AN01906002		1.32	46.3	A-308	161	480.18	0.909846	0.396929	0.084149	Not Significant	0.989373	0.903432	0.244489	Not Significant	0.992029	0.945858	0.968875	Not Significant	1.11089	0.328633	0.533138	Not Significant
Panel3	Amino Acids & Derivatives	meso-2,6-Diaminoheptanedioic acid	Tier 2	BM01168006		0.39	20.8	A-T581	95.7	424.154	1.03482	0.824541	0.154974	Not Significant	0.994167	0.96292	0.256246	Not Significant	0.974804	0.866376	0.96642	Not Significant	0.972017	0.826641	0.703041	Not Significant
Panel3	Amino Acids & Derivatives	Isomer 1 of 3-Cyano-L-alanine	Tier 2	BM00253000	C02512	0.53	48.8	A-629	225.8	348.101	0.520162	0.00360537	0.00400948	Significant Decrease	2.00478	0.0017224	0.00362958	Significant Increase	0.984025	0.892844	0.968875	Not Significant	0.958945	0.665655	0.654694	Not Significant
Panel3	Amino Acids & Derivatives	Isomer 1 of 3-Nitrotyrosine	Tier 2	AN01655000		1.05	28.1	A-1005	276.9	460.118	0.935956	0.646235	0.125758	Not Significant	0.987944	0.927153	0.249357	Not Significant	0.790216	0.0249963	0.950427	Not Significant	1.08146	0.453429	0.582903	Not Significant
Panel3	Amino Acids & Derivatives	Isomer 1 of 4-Chloro-L-lysine	Tier 2	BM01026000	C22137	6.8	66.1	A-142	121.5	414.122	1.05464	0.588799	0.116355	Not Significant	0.955776	0.73464	0.20916	Not Significant	0.939546	0.626709	0.954895	Not Significant	0.992068	0.955418	0.733957	Not Significant
Panel3	Amino Acids & Derivatives	Isomer 1 of 4-Hydroxy-L-tryptophan	Tier 2	BP01585000	C21777	1.13	1.3	A-946	268.8	454.144	1.00361	0.973118	0.177662	Not Significant	0.95791	0.583793	0.173896	Not Significant	0.850208	0.197151	0.950427	Not Significant	1.04019	0.739571	0.680262	Not Significant
Panel3	Amino Acids & Derivatives	Isomer 1 of 5-Hydroxyindoleacetylglycine	Tier 2	AN01935002	C05832	1.37	42	C-1407	248.6	410.172	0.901097	0.224661	0.052979	Not Significant	1.14815	0.120416	0.0505884	Not Significant	1.03534	0.511454	0.950427	Not Significant	0.966564	0.442589	0.580614	Not Significant
Panel3	Amino Acids & Derivatives	Isomer 1 of Ectoine	Tier 2	AN00528000	C06231	0.58	23.5	A-878	258.7	376.133	0.814491	0.190203	0.0462952	Not Significant	1.22476	0.318302	0.107709	Not Significant	0.874508	0.307125	0.950427	Not Significant	1.00245	0.990142	0.74235	Not Significant
Panel3	Amino Acids & Derivatives	Isomer 1 of Iminoglycine	Tier 2	AN00064000	C15809	0.04	5.7	C-338	120.3	235.108	0.839325	0.408461	0.0859577	Not Significant	0.875271	0.549057	0.165414	Not Significant	1.20893	0.326874	0.950427	Not Significant	1.36122	0.213829	0.488782	Not Significant
Panel3	Amino Acids & Derivatives	Isomer 1 of N(6)-Methyllysine	Tier 2	AN00744000	C02728	2.14	13.1	A-2132	426.6	314.118	0.987134	0.771237	0.146455	Not Significant	0.81505	0.0323439	0.0188887	Not Significant	1.02835	0.747694	0.965356	Not Significant	1.24291	0.0209702	0.443016	Not Significant
Panel3	Amino Acids & Derivatives	Isomer 1 of N-formylkynurenine	Tier 2	AN01778000	C02700	0.86	7	A-745	239.3	470.138	0.85502	0.177367	0.0437332	Not Significant	1.12964	0.344584	0.114836	Not Significant	1.15304	0.177975	0.950427	Not Significant	1.03534	0.780664	0.689691	Not Significant
Panel3	Amino Acids & Derivatives	Isomer 1 of N2-Acetyl-5'-Hydroxykynurenine	Tier 2	PR02197001		0.13	30.5	A-2499	475.4	367.103	1.31073	0.0104326	0.00663929	Not Significant	0.708548	0.000723855	0.00288046	Not Significant	1.02376	0.810369	0.966348	Not Significant	1.07676	0.480043	0.593972	Not Significant
Panel3	Amino Acids & Derivatives	Isomer 1 of Threoninyl-Valine	Tier 2	AN01548004		4.45	5.9	C-383	124.8	380.216	1.55476	0.00250951	0.00350472	Significant Increase	0.63778	0.00222545	0.00407029	Significant Decrease	1.09091	0.22032	0.950427	Not Significant	1.00847	0.923658	0.727534	Not Significant
Panel3	Amino Acids & Derivatives	Isomer 2 of 3-Nitrotyrosine	Tier 2	AN01655000		0.86	19.6	A-1338	324.6	460.118	0.393964	0.00136382	0.00293709	Significant Decrease	2.69186	0.03284	0.0190746	Significant Increase	1.16266	0.268779	0.950427	Not Significant	0.942955	0.812247	0.698526	Not Significant
Panel3	Amino Acids & Derivatives	Isomer 2 of 4-Chloro-L-lysine	Tier 2	BM01026000	C22137	6.88	34.7	A-264	152.9	414.122	0.85922	0.101154	0.0282836	Not Significant	1.27837	0.020272	0.0138015	Not Significant	1.08212	0.494508	0.950427	Not Significant	0.910412	0.308766	0.526334	Not Significant
Panel3	Amino Acids & Derivatives	Isomer 2 of 4-Hydroxy-L-tryptophan	Tier 2	BP01585000	C21777	0.31	72.4	A-1457	339.9	454.143	0.951652	0.522175	0.105349	Not Significant	0.980609	0.840626	0.232334	Not Significant	0.900465	0.291752	0.950427	Not Significant	1.07158	0.500746	0.601338	Not Significant
Panel3	Amino Acids & Derivatives	Isomer 2 of N(6)-Methyllysine	Tier 2	AN00744000	C02728	0.24	21.1	A-2189	434.6	314.119	0.550013	0.00113251	0.00287863	Significant Decrease	1.34093	0.0723025	0.0343025	Not Significant	1.04979	0.68075	0.95968	Not Significant	1.35588	0.00212585	0.352956	Not Significant
Panel3	Amino Acids & Derivatives	Isomer 3 of 4-Chloro-L-lysine	Tier 2	BM01026000	C22137	7.06	28.6	A-296	159	414.122	0.782408	0.0161438	0.00842651	Not Significant	1.35993	0.00138299	0.00340041	Not Significant	1.04892	0.617432	0.95168	Not Significant	0.939833	0.421733	0.569862	Not Significant
Panel3	Amino Acids & Derivatives	Isomer 3 of N(6)-Methyllysine	Tier 2	AN00744000	C02728	0.55	43.4	A-2352	456.9	314.119	0.981186	0.92772	0.170726	Not Significant	1.33217	0.192817	0.0727791	Not Significant	0.907867	0.691234	0.95968	Not Significant	0.765048	0.300819	0.520564	Not Significant
Panel3	Amino Acids & Derivatives	Isomer 4 of 4-Chloro-L-lysine	Tier 2	BM01026000	C22137	6.86	21.5	A-336	166.1	414.122	0.693772	0.00173686	0.00318315	Not Significant	1.46697	0.000372028	0.00230405	Not Significant	1.0354	0.691865	0.95968	Not Significant	0.982568	0.777821	0.688916	Not Significant
Panel3	Amino Acids & Derivatives	Isomer 5 of 4-Chloro-L-lysine	Tier 2	BM01026000	C22137	6.47	6.8	A-405	180.8	414.122	0.660893	0.00112631	0.00287863	Significant Decrease	1.49311	0.00129711	0.0033348	Not Significant	1.00992	0.904965	0.968875	Not Significant	1.01339	0.813063	0.698526	Not Significant
Panel3	Amino Acids & Derivatives	Isomer 6 of 4-Chloro-L-lysine	Tier 2	BM01026000	C22137	4.6	74.7	A-1275	314.2	647.173	1.14167	0.336341	0.0733885	Not Significant	0.781856	0.274354	0.0960513	Not Significant	0.959951	0.842555	0.966348	Not Significant	1.1203	0.645909	0.649545	Not Significant
Panel3	Amino Acids & Derivatives	Isomer 7 of 4-Chloro-L-lysine	Tier 2	BM01026000	C22137	1.45	58.4	A-1395	330.5	324.092	0.838067	0.165375	0.0412561	Not Significant	1.31783	0.00166352	0.00359019	Not Significant	0.944047	0.653964	0.95968	Not Significant	0.905446	0.373529	0.55275	Not Significant
Panel3	Amino Acids & Derivatives	Isomer 8 of 4-Chloro-L-lysine	Tier 2	BM01026000	C22137	3.78	5.9	A-1864	394.8	647.173	0.825736	0.0369935	0.0137157	Not Significant	1.30254	0.000293747	0.00218536	Not Significant	1.09988	0.378623	0.950427	Not Significant	0.929751	0.303844	0.522458	Not Significant
Panel3	Amino Acids & Derivatives	Isomer 9 of 4-Chloro-L-lysine	Tier 2	BM01026000	C22137	5.2	16.4	A-1930	405.3	324.09	0.823217	0.0389465	0.0141575	Not Significant	1.36268	0.00012163	0.00168749	Not Significant	1.04645	0.709012	0.960179	Not Significant	0.891438	0.123963	0.453767	Not Significant
Panel4	Long-Chain Fatty Acids	(8Z,11Z,14Z)-Icosatrienoic acid	Tier 2	AN02804003	C03242	4.18	14.2	C-3882	724.6	468.349	20.1885	0.00521578	0.00461882	Significant Increase	0.0583839	0.0054211	0.00613895	Significant Decrease	0.886406	0.0847635	0.950427	Not Significant	0.848406	0.0477797	0.443016	Not Significant
Panel4	Long-Chain Fatty Acids	9,10-Dihydroxystearic acid	Tier 2	BP02933000		0.77	54.1	C-T1713	576.6	478.352	4.21589	0.0131308	0.00751948	Significant Increase	0.289315	0.0169676	0.0123139	Significant Decrease	0.971511	0.803625	0.966348	Not Significant	0.819861	0.118742	0.452649	Not Significant
Panel4	Long-Chain Fatty Acids	9-cis,11-trans-Octadecadienoic acid	Tier 2	AN02413001		2.57	9.3	C-T1876	725.5	442.332	1.31089	0.461356	0.0952316	Not Significant	0.928798	0.832447	0.230611	Not Significant	1.09987	0.5451	0.950427	Not Significant	0.821322	0.309737	0.526371	Not Significant
Panel4	Long-Chain Fatty Acids	Arachidonic acid	Tier 2	AN02776000	C00219	4.71	10.5	C-3856	699.2	466.334	269.096	0.00461599	0.00435103	Significant Increase	0.00414221	0.00462438	0.0056904	Significant Decrease	0.858862	0.0910927	0.950427	Not Significant	0.897143	0.197174	0.482462	Not Significant
Panel4	Long-Chain Fatty Acids	Crepenynic acid	Tier 2	AN02387002		3.8	0.9	C-T1796	600.4	440.317	4.47175	0.0108082	0.00678712	Significant Increase	0.256086	0.0125265	0.0101477	Significant Decrease	0.78394	0.0315212	0.950427	Not Significant	0.873245	0.371322	0.55275	Not Significant
Panel4	Long-Chain Fatty Acids	Heptadecatrienoic acid	Tier 2	AN02184003		1.43	9	C-T1842	662.3	426.3	1.56014	0.0121614	0.00721787	Significant Increase	0.920857	0.657181	0.191533	Not Significant	0.834084	0.295745	0.950427	Not Significant	0.696058	0.13835	0.455305	Not Significant
Panel4	Long-Chain Fatty Acids	Hexadecanoic acid	Tier 2	AN02055000		2.87	14.8	C-T1888	755.6	418.333	0.98362	0.849567	0.158994	Not Significant	1.47323	0.045556	0.0240673	Not Significant	0.771927	0.0423632	0.950427	Not Significant	0.690084	0.0512129	0.443016	Not Significant
Panel4	Long-Chain Fatty Acids	Icosadienoic acid	Tier 2	AN02827002	C16525	2.37	16.6	C-3923	770.4	470.364	2.81504	0.000485699	0.0024752	Significant Increase	0.396687	0.0008369	0.00303072	Significant Decrease	1.04749	0.76282	0.966348	Not Significant	0.895502	0.493539	0.597812	Not Significant
Panel4	Long-Chain Fatty Acids	Stearidonic acid	Tier 2	AN02358000	C16300	4.36	43.8	C-3736	615	438.302	2.28607	0.000341194	0.00219137	Significant Increase	0.529912	0.00115085	0.00315919	Significant Decrease	0.936545	0.613101	0.950427	Not Significant	0.825479	0.25018	0.504077	Not Significant
Panel4	Long-Chain Fatty Acids	Tetradecanoic acid	Tier 2	AN01690004	C06424	1.15	38.1	C-3811	659.4	390.301	0.827131	0.162346	0.0406826	Not Significant	1.11495	0.256203	0.0910365	Not Significant	1.10083	0.395138	0.950427	Not Significant	1.08435	0.494671	0.598182	Not Significant
Panel4	Long-Chain Fatty Acids	Tridecylic acid	Tier 2	BP01491000	C17076	0.62	34	C-3765	632.1	376.284	0.792481	0.0473255	0.016151	Not Significant	1.06706	0.463415	0.144729	Not Significant	1.04603	0.65996	0.95968	Not Significant	1.18256	0.103763	0.452649	Not Significant
Panel7	Dipeptides & Tripeptides	(R)-2-Hydroxybutane-1,2,4-tricarboxylic acid	Tier 2	AN01371001		8.53	3.1	C-T447	95.3	368.132	1.17399	0.517165	0.104538	Not Significant	0.92233	0.729874	0.208188	Not Significant	0.893441	0.682476	0.95968	Not Significant	0.923528	0.772412	0.688451	Not Significant
Panel7	Dipeptides & Tripeptides	1-Aminocyclopropane-1-carboxylic acid	Tier 2	AN00171002	C01234	0.38	29.8	A-1017	279	335.106	0.624312	0.00836766	0.00589602	Significant Decrease	1.85133	0.00012922	0.00170084	Significant Increase	0.980216	0.883481	0.968875	Not Significant	0.865194	0.204361	0.487381	Not Significant
Panel7	Dipeptides & Tripeptides	1-Guanidino-1-deoxy-scyllo-inositol	Tier 2	BM01600000	C04280	7.94	47.9	A-174	129.2	455.156	0.804529	0.0101296	0.00654407	Not Significant	1.27052	0.0400838	0.0218047	Not Significant	1.0516	0.706739	0.960179	Not Significant	0.978308	0.804579	0.696628	Not Significant
Panel7	Dipeptides & Tripeptides	3-Amino-3-(4-hydroxyphenyl)propanoic acid	Tier 2	AN01037005		5.8	32.2	C-T325	91.2	343.164	1.42813	0.00572866	0.00485439	Not Significant	0.637461	0.00209043	0.00394097	Significant Decrease	1.13555	0.215847	0.950427	Not Significant	1.09845	0.180854	0.476817	Not Significant
Panel7	Dipeptides & Tripeptides	3-Dehydro-L-threonic acid	Tier 2	AN00435002		0.83	13	C-T600	97.5	296.113	0.477931	0.00422383	0.00423038	Significant Decrease	1.8861	0.0206073	0.0139373	Significant Increase	1.35955	0.191088	0.950427	Not Significant	1.10935	0.580992	0.631337	Not Significant
Panel7	Dipeptides & Tripeptides	3-[(4R)-4-Hydroxycyclohexa-1,5-dien-1-yl]-2-oxopropanoic acid	Tier 2	ED01052006		0.14	6.8	C-T999	252.7	344.148	0.962992	0.709246	0.136146	Not Significant	0.955484	0.58857	0.175055	Not Significant	1.04227	0.735133	0.963199	Not Significant	1.08681	0.27897	0.515173	Not Significant
Panel7	Dipeptides & Tripeptides	4,5-seco-Dopa	Tier 2	BP01694000	C17758	1.21	74.4	A-825	251.6	463.118	0.579634	0.00100462	0.00279644	Significant Decrease	1.57037	0.00215269	0.00399262	Significant Increase	1.25291	0.111507	0.950427	Not Significant	1.09861	0.362159	0.551276	Not Significant
Panel7	Dipeptides & Tripeptides	6-Oxo-1,4,5,6-tetrahydronicotinic acid	Tier 2	AN00514001		2.13	3.8	C-T502	94.7	303.134	0.602067	0.0258907	0.0109562	Significant Decrease	1.43705	0.107958	0.0464273	Not Significant	1.07684	0.58226	0.950427	Not Significant	1.1558	0.255001	0.506734	Not Significant
Panel7	Dipeptides & Tripeptides	Alanyl-Glutamic acid	Tier 2	AN01544002		0.7	13.8	C-1036	207.3	271.136	0.695993	0.100876	0.0282207	Not Significant	1.47021	0.104338	0.0451729	Not Significant	0.901436	0.207246	0.950427	Not Significant	0.97727	0.858907	0.713167	Not Significant
Panel7	Dipeptides & Tripeptides	Alanyl-Lysine	Tier 2	AN01534000		0.23	55.5	A-2008	414.4	342.63	2.91044	0.000898316	0.00266666	Significant Increase	0.318048	0.000911168	0.00303973	Significant Decrease	1.08558	0.423803	0.950427	Not Significant	1.08031	0.353161	0.545832	Not Significant
Panel7	Dipeptides & Tripeptides	Arginyl-Aspartic acid	Tier 2	AN02543000		5.38	58.1	A-175	130.3	523.194	1.32759	0.0123356	0.00728328	Not Significant	0.745607	0.0109258	0.00930111	Not Significant	0.919433	0.37356	0.950427	Not Significant	1.01025	0.888749	0.719487	Not Significant
Panel7	Dipeptides & Tripeptides	Arginyl-Threonine	Tier 2	AN02342000		0.14	3.3	A-23	87.6	509.218	1.8272	1.48467e-05	0.000698206	Significant Increase	0.528743	1.05372e-05	0.00070395	Significant Decrease	1.03266	0.772753	0.966348	Not Significant	1.03507	0.738168	0.679946	Not Significant
Panel7	Dipeptides & Tripeptides	Aspartyl-L-proline	Tier 2	AN01708005		1.04	30.2	A-297	160	464.149	0.774513	0.0134573	0.0076101	Not Significant	1.30797	0.00158486	0.0035476	Not Significant	1.02058	0.819167	0.966348	Not Significant	0.987129	0.86363	0.713656	Not Significant
Panel7	Dipeptides & Tripeptides	Baeocystin	Tier 2	BP02252000	C21779	5.01	69.4	A-1291	318.4	504.133	0.497501	0.106057	0.0292838	Not Significant	2.06186	0.0768473	0.0359447	Not Significant	0.956358	0.853659	0.966348	Not Significant	0.974872	0.90392	0.723227	Not Significant
Panel7	Dipeptides & Tripeptides	Glutaminyl-Lysine	Tier 2	AN02323000		2.77	39.8	A-1492	343	371.139	2.87874	0.00352179	0.0039552	Significant Increase	0.493603	0.0124085	0.0101	Significant Decrease	0.697716	0.083723	0.950427	Not Significant	0.703753	0.219717	0.488782	Not Significant
Panel7	Dipeptides & Tripeptides	Glutaminyl-Methionine	Tier 2	AN02361002		5.74	52.6	A-800	247.5	511.165	2.5287	0.00994088	0.00649827	Significant Increase	0.433154	0.0126792	0.0102123	Significant Decrease	0.996162	0.970751	0.969375	Not Significant	0.912979	0.35065	0.545606	Not Significant
Panel7	Dipeptides & Tripeptides	Glycyl-Alanine	Tier 2	AN00574005		3.74	18.4	A-482	198.9	380.126	2.17834	0.00871179	0.00601988	Significant Increase	0.448457	0.00796018	0.00764257	Significant Decrease	0.961989	0.542875	0.950427	Not Significant	1.02365	0.710464	0.67024	Not Significant
Panel7	Dipeptides & Tripeptides	Glycyl-Lysine	Tier 2	AN01338000		1.99	4.6	A-1513	345	335.621	0.733556	0.0174535	0.00879729	Not Significant	1.28184	0.0341788	0.0195962	Not Significant	1.00137	0.992461	0.972228	Not Significant	1.06349	0.519749	0.608829	Not Significant
Panel7	Dipeptides & Tripeptides	Hydratedusnate	Tier 2	BP03521004		0.46	10.9	A-2792	512.8	414.101	0.571076	0.0365261	0.0136089	Significant Decrease	1.91618	0.0294661	0.0177188	Significant Increase	0.71396	0.0699832	0.950427	Not Significant	0.913839	0.59766	0.636239	Not Significant
Panel7	Dipeptides & Tripeptides	Hydroxyprolyl-Hydroxyproline	Tier 2	AN01874001		0.33	28.1	A-891	261.8	478.164	2.57382	0.00225382	0.00340633	Significant Increase	0.369286	0.00175288	0.00365283	Significant Decrease	1.0578	0.605952	0.950427	Not Significant	1.0521	0.694063	0.666427	Not Significant
Panel7	Dipeptides & Tripeptides	Hydroxyprolyl-Serine	Tier 2	AN01544003		0.84	1.6	A-252	148.8	452.149	0.702671	0.0401771	0.014461	Not Significant	1.74934	0.00794067	0.00762859	Significant Increase	0.841297	0.125645	0.950427	Not Significant	0.813531	0.137639	0.455305	Not Significant
Panel7	Dipeptides & Tripeptides	Hydroxyprolyl-Valine	Tier 2	AN01711000		0.31	52.3	A-1126	297.7	464.185	2.57301	0.0013688	0.00293709	Significant Increase	0.344329	0.00116179	0.00316997	Significant Decrease	1.1134	0.154257	0.950427	Not Significant	1.12872	0.0946748	0.452649	Not Significant
Panel7	Dipeptides & Tripeptides	Isoleucyl-Cysteine	Tier 2	AN01761002		7.61	26.9	C-936	190.7	396.192	0.739446	0.00179939	0.00319354	Not Significant	1.066	0.390845	0.126344	Not Significant	1.20685	0.0163526	0.950427	Not Significant	1.26864	0.00193027	0.352956	Not Significant
Panel7	Dipeptides & Tripeptides	Isoleucyl-Hydroxyproline	Tier 2	AN01876002		2.05	54.4	A-518	207.2	478.202	3.24625	0.00390042	0.00408435	Significant Increase	0.281223	0.00341618	0.00484204	Significant Decrease	1.02713	0.830255	0.966348	Not Significant	1.09539	0.446415	0.581247	Not Significant
Panel7	Dipeptides & Tripeptides	Isotabtoxin	Tier 2	BM02541002	C20919	0.84	12.6	A-464	196.8	523.186	1.67962	0.0195945	0.00935451	Significant Increase	0.57906	0.0139997	0.0108667	Significant Decrease	0.993948	0.966699	0.968875	Not Significant	1.02817	0.871643	0.715922	Not Significant
Panel7	Dipeptides & Tripeptides	L-Allothreonine	Tier 2	AN00291005		0.12	7	C-T4	66.1	281.15	0.581797	0.0163105	0.00846738	Significant Decrease	1.67987	0.0366005	0.0205411	Significant Increase	1.26897	0.250044	0.950427	Not Significant	1.02318	0.881706	0.718206	Not Significant
Panel7	Dipeptides & Tripeptides	L-Pyrrolysine	Tier 2	BM02037000		3.73	24.5	C-T610	95.6	417.248	0.775108	0.0170228	0.00867566	Not Significant	1.40404	0.00339742	0.00484204	Not Significant	0.956167	0.512021	0.950427	Not Significant	0.918879	0.0416413	0.443016	Not Significant
Panel7	Dipeptides & Tripeptides	L-alpha-Aspartyl-L-hydroxyproline	Tier 2	AN01900001		1.86	74.3	A-641	224.8	480.143	0.763025	0.0987943	0.0277225	Not Significant	2.11233	0.00588433	0.00643142	Significant Increase	0.672316	0.0179681	0.950427	Not Significant	0.620438	0.0259579	0.443016	Not Significant
Panel7	Dipeptides & Tripeptides	L-beta-aspartyl-L-threonine	Tier 2	AN01757003	HMDB0011169	0.5	2.5	A-T380	127.9	468.144	2.28803	0.00129677	0.00289731	Significant Increase	0.454932	0.00184744	0.00372877	Significant Decrease	0.950688	0.436636	0.950427	Not Significant	0.960709	0.516983	0.607886	Not Significant
Panel7	Dipeptides & Tripeptides	Lupinic acid	Tier 2	BP02798000		1.93	0.5	C-T487	95.4	468.238	0.712863	0.0184758	0.00910474	Not Significant	1.45961	0.0182448	0.0128708	Not Significant	1.02937	0.811182	0.966348	Not Significant	0.961078	0.75996	0.685987	Not Significant
Panel7	Dipeptides & Tripeptides	Methionyl-Alanine sulfoxide	Tier 2	AN01780000		6.24	27.9	A-361	174.3	470.139	0.826915	0.130841	0.0343722	Not Significant	1.05931	0.671415	0.194892	Not Significant	1.10083	0.299587	0.950427	Not Significant	1.14161	0.212503	0.488782	Not Significant
Panel7	Dipeptides & Tripeptides	Methionyl-Glycine	Tier 2	AN01376001		1.66	52	A-352	172.2	440.132	0.794382	0.289642	0.0649367	Not Significant	1.10693	0.28157	0.0977499	Not Significant	0.832549	0.323979	0.950427	Not Significant	1.13724	0.527882	0.612569	Not Significant
Panel7	Dipeptides & Tripeptides	N-Acetyl-1-(5'-Phosphoribosyl)-5-amino-4-imidazolecarboxamide	Tier 2	PR03729000		2.36	20.7	A-65	99.6	614.13	1.11811	0.469669	0.096651	Not Significant	0.841555	0.415963	0.132839	Not Significant	0.910721	0.637507	0.957933	Not Significant	1.06276	0.803347	0.69647	Not Significant
Panel7	Dipeptides & Tripeptides	N-Acetyl-gamma-L-Glutamyl-L-2-aminobutyric acid	Tier 2	PR02320000		3.58	1.2	C-T356	97.4	436.208	0.742659	0.0681394	0.0211007	Not Significant	1.26445	0.118543	0.0500017	Not Significant	1.08394	0.390425	0.950427	Not Significant	1.0649	0.443023	0.580778	Not Significant
Panel7	Dipeptides & Tripeptides	N-Formyl-L-aspartic acid	Tier 2	AN00750000		1.87	4.7	C-T317	96.7	323.125	0.923139	0.475357	0.0974996	Not Significant	1.21043	0.130899	0.0540005	Not Significant	0.97362	0.705646	0.960179	Not Significant	0.894942	0.229224	0.489823	Not Significant
Panel7	Dipeptides & Tripeptides	N-Methylserotonin O-glucuronide	Tier 2	PR03583000		6.62	69	C-T158	98.6	528.237	0.772101	0.0884059	0.0254095	Not Significant	0.919748	0.47608	0.147785	Not Significant	1.51508	0.0694225	0.950427	Not Significant	1.40818	0.0334302	0.443016	Not Significant
Panel7	Dipeptides & Tripeptides	N-[(2S)-2-Amino-2-carboxyethyl]-L-glutamic acid	Tier 2	BM01757001		0.28	13.2	A-T589	114.1	468.144	0.742276	0.0443533	0.0154755	Not Significant	1.37262	0.00978756	0.00868251	Not Significant	0.992256	0.946947	0.968875	Not Significant	0.981487	0.876249	0.717514	Not Significant
Panel7	Dipeptides & Tripeptides	Nopaline	Tier 2	AN02772000		8.87	2.7	C-T215	94.6	466.228	0.782508	0.0708623	0.0217407	Not Significant	1.604	0.00105843	0.00307873	Significant Increase	1.04936	0.65695	0.95968	Not Significant	0.796722	0.02831	0.443016	Not Significant
Panel7	Dipeptides & Tripeptides	O-Acetyl-L-homoserine	Tier 2	AN00754002		1.29	9.4	C-T321	168.6	323.16	0.912504	0.781914	0.148164	Not Significant	0.962172	0.913798	0.246756	Not Significant	1.11591	0.751451	0.965444	Not Significant	1.13897	0.705371	0.669697	Not Significant
Panel7	Dipeptides & Tripeptides	Prolyl-Histidine	Tier 2	AN01998001		1.08	52.6	A-445	192.7	486.18	0.753592	0.0524106	0.0174209	Not Significant	1.01406	0.903658	0.244489	Not Significant	1.19635	0.131581	0.950427	Not Significant	1.30858	0.0315445	0.443016	Not Significant
Panel7	Dipeptides & Tripeptides	Prolyl-Lysine	Tier 2	AN01861001		0.29	44.5	A-2215	438.7	355.638	2.166	0.00118098	0.00287863	Significant Increase	0.43845	0.00157214	0.00352979	Significant Decrease	1.0033	0.974855	0.969375	Not Significant	1.05298	0.614071	0.641721	Not Significant
Panel7	Dipeptides & Tripeptides	Prolyl-Serine	Tier 2	AN01320002		1.1	59.1	A-869	256.7	436.154	2.48827	0.00144448	0.00299301	Significant Increase	0.36788	0.000984395	0.00305188	Significant Decrease	0.966331	0.767944	0.966348	Not Significant	1.09244	0.447356	0.581295	Not Significant
Panel7	Dipeptides & Tripeptides	Prolyl-Threonine	Tier 2	AN01516001		1.33	61.8	A-1056	285.3	450.17	2.27402	0.000733901	0.00262695	Significant Increase	0.388784	0.000512356	0.00254525	Significant Decrease	1.0455	0.582157	0.950427	Not Significant	1.13109	0.185671	0.478166	Not Significant
Panel7	Dipeptides & Tripeptides	Prolyl-Tyrosine	Tier 2	AN02380001		1.03	58.5	A-3050	552.6	373.122	2.09304	6.85512e-05	0.00125992	Significant Increase	0.460772	5.10678e-05	0.00124832	Significant Decrease	1.04102	0.693113	0.95968	Not Significant	1.0369	0.745382	0.681668	Not Significant
Panel7	Dipeptides & Tripeptides	Pyridoxamine O-glucuronide	Tier 2	PR03316000		3.3	2.2	C-T438	95.5	506.214	0.622629	0.00590305	0.00492537	Significant Decrease	1.50189	0.0248193	0.0158006	Significant Increase	1.19528	0.155719	0.950427	Not Significant	1.06938	0.633319	0.64585	Not Significant
Panel7	Dipeptides & Tripeptides	S-Cysteinosuccinic acid	Tier 2	AN01786000		0.84	21	A-275	152.9	471.089	0.642646	0.00214906	0.00334835	Significant Decrease	1.20393	0.111612	0.0476753	Not Significant	1.08753	0.328072	0.950427	Not Significant	1.29248	0.00717831	0.422845	Not Significant
Panel7	Dipeptides & Tripeptides	Seryl-Glycine	Tier 2	AN00770001		4	9.5	A-95	110.6	396.121	0.708115	0.0892597	0.0256063	Not Significant	1.25391	0.185617	0.0706502	Not Significant	1.09029	0.584295	0.950427	Not Significant	1.12624	0.40344	0.564088	Not Significant
Panel7	Dipeptides & Tripeptides	Tabtoxin	Tier 2	BM02541001		8.09	45.5	C-T376	202	451.222	0.515643	0.0134756	0.0076101	Significant Decrease	1.32064	0.300538	0.102897	Not Significant	1.18583	0.254256	0.950427	Not Significant	1.46848	0.0368607	0.443016	Not Significant
Panel7	Dipeptides & Tripeptides	Tabtoxin biosynthesis intermediate 6	Tier 2	BM02300000		1.98	4.8	A-T594	166.5	507.191	1.98683	7.01751e-07	0.0003134	Significant Increase	0.48149	1.01565e-05	0.00070395	Significant Decrease	1.08755	0.342252	0.950427	Not Significant	1.04533	0.711867	0.67024	Not Significant
Panel7	Dipeptides & Tripeptides	Threoninyl-Hydroxyproline	Tier 2	AN01730003		2.83	5.7	A-279	154.9	466.166	0.980058	0.825416	0.155076	Not Significant	0.995841	0.960262	0.255896	Not Significant	0.982271	0.745859	0.96525	Not Significant	1.02461	0.664918	0.654661	Not Significant
Panel7	Dipeptides & Tripeptides	Threoninyl-Isoleucine	Tier 2	AN01735003		1.21	22.1	A-693	231	466.201	1.78377	0.00214472	0.00334835	Significant Increase	0.687089	0.0126103	0.010188	Not Significant	0.929505	0.719581	0.960472	Not Significant	0.815922	0.287528	0.516219	Not Significant
Panel7	Dipeptides & Tripeptides	Tryptophyl-Serine	Tier 2	AN02566001		1.95	72.3	C-1217	228	453.214	0.693797	0.0883483	0.0254067	Not Significant	1.23479	0.355002	0.117318	Not Significant	1.08519	0.575863	0.950427	Not Significant	1.16727	0.463417	0.586228	Not Significant
Panel7	Dipeptides & Tripeptides	Ureidoacrylic acid	Tier 2	AN00393000		5.13	4.2	C-T460	95	292.128	0.793459	0.302406	0.0672158	Not Significant	0.697004	0.261656	0.0928028	Not Significant	1.48179	0.126058	0.950427	Not Significant	1.80817	0.0643091	0.449085	Not Significant
Panel7	Dipeptides & Tripeptides	Valyl-Hydroxyproline	Tier 2	AN01711001		1.06	70.3	A-299	160	464.185	2.2639	0.00317198	0.00378637	Significant Increase	0.361123	0.00152277	0.00349488	Significant Decrease	1.05967	0.574782	0.950427	Not Significant	1.22317	0.137343	0.455305	Not Significant
Panel7	Dipeptides & Tripeptides	Valyl-Proline	Tier 2	AN01489001		0.88	8.9	A-1119	295.7	448.19	3.43096	0.0020556	0.00330476	Significant Increase	0.266507	0.00181868	0.00369137	Significant Decrease	1.03499	0.693165	0.95968	Not Significant	1.09364	0.24903	0.503913	Not Significant
Panel7	Dipeptides & Tripeptides	gamma-Glutamyl-Serine	Tier 2	AN01757008	HMDB0029158	1.64	6.8	A-T381	118.9	468.144	1.47214	0.000272851	0.00213216	Not Significant	0.792843	0.00542938	0.00613895	Not Significant	0.898318	0.178375	0.950427	Not Significant	0.85677	0.0451451	0.443016	Not Significant
Panel7	Dipeptides & Tripeptides	Isomer 1 of Alanyl-Glutamic acid	Tier 2	AN01544002		0.57	11.7	C-1023	205.2	541.266	0.865927	0.371128	0.0794257	Not Significant	1.18647	0.326844	0.109971	Not Significant	0.838535	0.0912466	0.950427	Not Significant	0.973338	0.836609	0.706291	Not Significant
Panel7	Dipeptides & Tripeptides	Isomer 1 of Glycyl-Lysine	Tier 2	AN01338000		0.23	55.4	A-1862	395.8	335.622	3.86975	0.0031142	0.00376822	Significant Increase	0.239975	0.00291684	0.00458665	Significant Decrease	0.986024	0.879736	0.968875	Not Significant	1.07684	0.400735	0.563467	Not Significant
Panel7	Dipeptides & Tripeptides	Isomer 1 of Hydratedusnate	Tier 2	BP03521004		0.81	22.2	A-2709	501.5	414.101	0.643391	0.0381066	0.0139799	Significant Decrease	1.65958	0.0302558	0.0180317	Significant Increase	0.778962	0.0795475	0.950427	Not Significant	0.936541	0.621394	0.644716	Not Significant
Panel7	Dipeptides & Tripeptides	Isomer 1 of Hydroxyprolyl-Hydroxyproline	Tier 2	AN01874001		0.01	8.8	A-766	242.4	478.164	0.604165	0.00193499	0.0032522	Significant Decrease	1.68835	0.00172998	0.00362958	Significant Increase	1.06104	0.528811	0.950427	Not Significant	0.98035	0.85669	0.712786	Not Significant
Panel7	Dipeptides & Tripeptides	Isomer 1 of Hydroxyprolyl-Valine	Tier 2	AN01711000		0.28	62.7	A-1220	308.1	464.185	2.393	0.000858961	0.00265028	Significant Increase	0.367118	0.000497263	0.00253236	Significant Decrease	1.03373	0.579907	0.950427	Not Significant	1.13828	0.0905912	0.452649	Not Significant
Panel7	Dipeptides & Tripeptides	Isomer 1 of L-alpha-Aspartyl-L-hydroxyproline	Tier 2	AN01900001		1.17	26.8	A-149	123.7	480.144	0.55672	0.0201548	0.00948436	Significant Decrease	1.26702	0.32035	0.108236	Not Significant	1.33813	0.0526433	0.950427	Not Significant	1.41768	0.0221636	0.443016	Not Significant
Panel7	Dipeptides & Tripeptides	Isomer 1 of Prolyl-Tyrosine	Tier 2	AN02380001		0.57	31.1	A-2876	525.2	373.122	1.49654	0.0115008	0.00700622	Not Significant	0.689485	0.0175376	0.0125648	Not Significant	1.05373	0.733977	0.963199	Not Significant	0.969141	0.869434	0.715262	Not Significant
Panel7	Dipeptides & Tripeptides	Isomer 1 of Tryptophyl-Serine	Tier 2	AN02566001		2.13	7.8	C-708	163.4	453.214	0.676512	0.0518208	0.0172573	Not Significant	1.19768	0.371931	0.12166	Not Significant	1.18913	0.245118	0.950427	Not Significant	1.2342	0.279546	0.515173	Not Significant
Panel7	Dipeptides & Tripeptides	Isomer 2 of Hydratedusnate	Tier 2	BP03521004		0.99	1.5	A-2874	525.2	414.101	0.63104	0.0291558	0.0117948	Significant Decrease	1.76116	0.0088318	0.00814883	Significant Increase	0.800974	0.0943362	0.950427	Not Significant	0.899798	0.347444	0.544764	Not Significant
Panel7	Dipeptides & Tripeptides	Isomer 2 of L-alpha-Aspartyl-L-hydroxyproline	Tier 2	AN01900001		1.46	46.3	A-468	196.8	480.144	1.26335	0.0568641	0.0184161	Not Significant	0.824892	0.0295853	0.0177564	Not Significant	1.07301	0.542328	0.950427	Not Significant	0.959574	0.700264	0.668536	Not Significant
Panel7	Dipeptides & Tripeptides	Isomer 2 of Prolyl-Tyrosine	Tier 2	AN02380001		0.5	46.4	A-2980	540.5	373.122	1.8475	5.54982e-05	0.00125506	Significant Increase	0.513716	3.57406e-05	0.00110568	Significant Decrease	1.12929	0.210842	0.950427	Not Significant	1.05364	0.641679	0.647798	Not Significant
Panel8	Alkaloid	(E)-4-Hydroxyphenylacetaldehyde oxime/(Z)-[(4-Hydroxyphenyl)Acetaldehyde Oxime]	Tier 2	BM00638000		0.09	15.5	A-T548	361	385.121	0.67194	0.00177745	0.00319278	Not Significant	1.63242	0.00078479	0.00297009	Significant Increase	0.951244	0.600026	0.950427	Not Significant	0.91167	0.226273	0.488782	Not Significant
Panel8	Alkaloid	(R)-3,4-Dihydroxymandelonitrile	Tier 2	BP00807001		0.77	31.1	A-T689	253.7	399.101	1.18332	0.298556	0.066513	Not Significant	0.679871	0.0359364	0.0202644	Not Significant	1.27673	0.0828525	0.950427	Not Significant	1.243	0.111011	0.452649	Not Significant
Panel8	Alkaloid	(R)-4-Phosphopantoic acid	Tier 2	AN01677000		7.21	30.9	C-T330	91.4	390.128	0.468878	0.0104619	0.00664845	Significant Decrease	1.71527	0.0996903	0.0436368	Not Significant	1.11923	0.164076	0.950427	Not Significant	1.24339	0.18587	0.478166	Not Significant
Panel8	Alkaloid	(S)-Cheilanthifoline	Tier 2	BP03038000	C05174	5.97	6.5	A-2445	467.8	559.193	0.673263	0.183423	0.0449233	Not Significant	1.15987	0.623346	0.183197	Not Significant	0.886978	0.585364	0.950427	Not Significant	1.28058	0.295224	0.518265	Not Significant
Panel8	Alkaloid	1H-Indole-3-methanamine	Tier 2	BP00576001	HMDB0029740	0.44	32.5	A-T648	412.3	380.142	1.65437	0.0301329	0.0120033	Significant Increase	0.635228	0.0381169	0.0210999	Significant Decrease	1.09545	0.590455	0.950427	Not Significant	0.951565	0.781518	0.689691	Not Significant
Panel8	Alkaloid	2-(Methylamino)benzoic acid	Tier 2	BP00638005	HMDB0032609	0.97	21.5	A-T655	419.7	385.122	1.25189	0.138233	0.0358061	Not Significant	0.562206	0.000979397	0.00305188	Significant Decrease	1.07377	0.692622	0.95968	Not Significant	1.42081	0.0930157	0.452649	Not Significant
Panel8	Alkaloid	2-Descarboxy-cyclo-dopa	Tier 2	BP00638006	C17756	1.43	17.8	A-2806	517	309.59	2.04374	0.0187003	0.00913829	Significant Increase	0.511065	0.0224636	0.0148483	Significant Decrease	1.05423	0.774397	0.966348	Not Significant	0.957411	0.777852	0.688916	Not Significant
Panel8	Alkaloid	2-O-(alpha-D-Mannosyl)-D-glyceric acid	Tier 2	AN02219000		1.59	20.8	C-T200	87.8	430.172	1.00027	0.996919	0.181258	Not Significant	0.898586	0.430008	0.136595	Not Significant	1.18271	0.459816	0.950427	Not Significant	1.11256	0.425286	0.570976	Not Significant
Panel8	Alkaloid	2-Pyrazoline	Tier 2	BP00055002		5.11	40.2	A-T616	326.1	304.111	0.780738	0.528582	0.106301	Not Significant	1.13373	0.740364	0.210478	Not Significant	1.11001	0.7695	0.966348	Not Significant	1.12976	0.733976	0.679122	Not Significant
Panel8	Alkaloid	2-[(L-Alanin-3-ylcarbamoyl)methyl]-2-hydroxybutanedioic acid	Tier 2	BM02373000		5.06	72.3	C-T440	224.3	440.169	0.4739	0.022317	0.0100407	Significant Decrease	1.28584	0.255133	0.0907344	Not Significant	1.35543	0.175883	0.950427	Not Significant	1.64106	0.0613321	0.446078	Not Significant
Panel8	Alkaloid	2-[(L-Alanin-3-ylcarbamoyl)methyl]-3-(2-aminoethylcarbamoyl)-2-hydroxypropanoic acid	Tier 2	BM02971000		3.41	22.7	A-T607	135.1	554.189	0.612633	0.000190308	0.00188529	Significant Decrease	1.53395	0.00551055	0.00619434	Significant Increase	1.12165	0.150258	0.950427	Not Significant	1.06412	0.518791	0.608199	Not Significant
Panel8	Alkaloid	3,4-Dihydroxy-L-phenylalanine 3-O-sulfate	Tier 2	PR02359000		5.38	39.8	C-435	133.6	439.119	0.749213	0.00323462	0.00383523	Not Significant	1.23157	0.0128245	0.0102917	Not Significant	1.09731	0.167282	0.950427	Not Significant	1.08377	0.152643	0.461658	Not Significant
Panel8	Alkaloid	3,4-Dihydroxy-L-phenylalanine 4-O-sulfate	Tier 2	PR02360000		2.33	8.4	C-T188	91.5	439.118	0.795626	0.023684	0.0103717	Not Significant	1.27007	0.00316524	0.0047279	Not Significant	1.11781	0.206367	0.950427	Not Significant	0.989609	0.891332	0.719966	Not Significant
Panel8	Alkaloid	3,4-Dihydroxypyridin	Tier 2	BP00231000		0.34	20.9	A-T622	357.2	345.091	0.713422	0.151349	0.0384723	Not Significant	1.22203	0.311903	0.105893	Not Significant	0.912735	0.508746	0.950427	Not Significant	1.14702	0.386833	0.557759	Not Significant
Panel8	Alkaloid	3,6-Dihydronicotinic acid	Tier 2	BP00333003		5.42	6.8	C-T789	206.9	287.14	1.4038	0.00821383	0.00583948	Not Significant	0.744534	0.0101225	0.0088471	Not Significant	0.9088	0.425083	0.950427	Not Significant	0.956776	0.726889	0.676103	Not Significant
Panel8	Alkaloid	3-Amino-2,3-dideoxy-scyllo-inosose	Tier 2	AN00754004		4.22	18.1	A-T219	138.5	395.129	0.524059	0.00370345	0.00403575	Significant Decrease	1.41858	0.0857971	0.0390794	Not Significant	1.21138	0.0441748	0.950427	Not Significant	1.34514	0.00202729	0.352956	Not Significant
Panel8	Alkaloid	3-Cyano-L-alanine	Tier 2	BM00253000	HMDB0060245	0.06	8.2	A-T532	185.7	348.101	0.610689	0.00265182	0.00360442	Significant Decrease	1.76979	0.000904594	0.00303973	Significant Increase	0.945547	0.538553	0.950427	Not Significant	0.925249	0.226015	0.488782	Not Significant
Panel8	Alkaloid	3-Methoxytyramine-betaxanthin	Tier 2	BP03523000	C17754	8.66	9.3	C-1669	273.9	522.228	0.749799	0.0128028	0.00744649	Not Significant	1.16662	0.126163	0.0524544	Not Significant	1.03753	0.490155	0.950427	Not Significant	1.14321	0.044776	0.443016	Not Significant
Panel8	Alkaloid	4-(3-Methylbut-2-enyl)-L-tryptophan	Tier 2	BP02288000		9.3	48.8	C-T1072	312.5	434.241	1.3641	0.0853899	0.0247883	Not Significant	0.636287	0.0128884	0.0103108	Significant Decrease	1.0622	0.70325	0.960179	Not Significant	1.15213	0.406209	0.565954	Not Significant
Panel8	Alkaloid	4-Hydroxy-4-methylglutamic acid	Tier 2	BM00979000	C06034	1.85	55.8	C-1552	265.8	500.24	0.83494	0.269411	0.0612823	Not Significant	1.27414	0.159872	0.0628388	Not Significant	0.863522	0.184308	0.950427	Not Significant	0.939997	0.514857	0.607405	Not Significant
Panel8	Alkaloid	4-Hydroxy-L-tryptophan	Tier 2	BP01585000		0.99	13.9	A-T806	281.4	454.144	0.956869	0.734478	0.140405	Not Significant	1.02854	0.859391	0.235659	Not Significant	1.06775	0.599405	0.950427	Not Significant	1.01607	0.920522	0.726552	Not Significant
Panel8	Alkaloid	4-Methyl-L-glutamic acid	Tier 2	BM00754000	C06234	4.11	2.6	A-522	205.1	395.129	0.877035	0.464136	0.0957354	Not Significant	1.29461	0.165396	0.064566	Not Significant	1.10591	0.64738	0.95968	Not Significant	0.880735	0.50365	0.602647	Not Significant
Panel8	Alkaloid	4-Methylene-L-glutamine	Tier 2	BM00716001		0.8	17.8	A-T556	129.6	392.128	1.69329	0.0280672	0.011527	Significant Increase	0.549201	0.0198662	0.0135973	Significant Decrease	1.02474	0.800292	0.966348	Not Significant	1.07532	0.459462	0.584414	Not Significant
Panel8	Alkaloid	5-Aminopentanal	Tier 2	AN00174001	C12455	2.66	56.2	A-1549	350.1	335.143	0.898757	0.60597	0.119126	Not Significant	0.929018	0.535396	0.162465	Not Significant	1.24123	0.331009	0.950427	Not Significant	1.19766	0.42454	0.570789	Not Significant
Panel8	Alkaloid	7-Hydroxy-2-Oxindole-3-Acetate	Tier 2	BP01373000		4.32	15	A-T785	293.9	440.102	0.564398	0.0445894	0.015517	Significant Decrease	1.59624	0.0824727	0.0379128	Not Significant	0.981896	0.901875	0.968875	Not Significant	1.10998	0.422564	0.569862	Not Significant
Panel8	Alkaloid	Aminoacetaldehyde	Tier 2	AN00028000		2.01	4.1	A-T2	236.5	293.096	0.705866	0.000779943	0.00263293	Not Significant	1.40215	0.000404459	0.00242872	Not Significant	1.01052	0.882279	0.968875	Not Significant	1.01038	0.870362	0.715538	Not Significant
Panel8	Alkaloid	Betalamic acid	Tier 2	BP01445001	C08538	1.71	7.2	C-2045	333	534.223	0.802152	0.142355	0.036661	Not Significant	1.08825	0.507604	0.155812	Not Significant	1.02771	0.842572	0.966348	Not Significant	1.14555	0.343532	0.541408	Not Significant
Panel8	Alkaloid	Calystegin A3	Tier 2	BP00725001	C10850	0.01	16.9	A-1053	279	393.148	0.724111	0.152757	0.0387467	Not Significant	1.36057	0.173402	0.0670072	Not Significant	1.04009	0.830922	0.966348	Not Significant	1.01502	0.94761	0.732511	Not Significant
Panel8	Alkaloid	Chanoclavine-I aldehyde	Tier 2	BP02025000		8.07	30.4	A-T861	445.2	488.197	2.85533	0.000991915	0.00278156	Significant Increase	0.38847	0.00156282	0.00352379	Significant Decrease	1.00862	0.958677	0.968875	Not Significant	0.901541	0.515953	0.607662	Not Significant
Panel8	Alkaloid	Cis-Indole-2,3-Dihydrodiol	Tier 2	BP00637000		6.42	7.3	A-T654	345.7	385.123	0.920806	0.624314	0.121918	Not Significant	1.06233	0.76081	0.214902	Not Significant	1.30604	0.133424	0.950427	Not Significant	1.02229	0.914809	0.725757	Not Significant
Panel8	Alkaloid	Dihomomethionine	Tier 2	BP00983000		1.16	12.5	C-T715	201	339.172	0.321169	0.412677	0.0867243	Not Significant	1.29193	0.282821	0.0980957	Not Significant	0.757599	0.809227	0.966348	Not Significant	2.41006	0.476291	0.592228	Not Significant
Panel8	Alkaloid	Dopachrome/L-Dopachrome	Tier 2	AN01208000		2.23	3.1	C-T903	218.6	355.129	0.6774	0.11771	0.0316441	Not Significant	2.49694	0.123071	0.0515305	Not Significant	0.995281	0.972442	0.969375	Not Significant	0.591217	0.261639	0.508514	Not Significant
Panel8	Alkaloid	Dopamine quinone	Tier 2	BP00638007	HMDB0012219	6.12	12.4	A-T657	305	385.119	1.70889	0.0233355	0.0102781	Significant Increase	0.538314	0.0162339	0.0119447	Significant Decrease	1.08497	0.329234	0.950427	Not Significant	1.08705	0.250102	0.504077	Not Significant
Panel8	Alkaloid	Dopaxanthin	Tier 2	BP03829000		1.5	29.2	C-T1090	236	552.198	0.746495	0.0314288	0.0123754	Not Significant	1.06697	0.643137	0.187973	Not Significant	1.09327	0.593935	0.950427	Not Significant	1.25551	0.111361	0.452649	Not Significant
Panel8	Alkaloid	Glutaminyl-Leucine	Tier 2	AN02092001		1.29	26.9	A-837	251.7	493.211	2.54619	3.23977e-05	0.00107317	Significant Increase	0.350759	4.41023e-05	0.00119153	Significant Decrease	1.18402	0.119232	0.950427	Not Significant	1.1197	0.273057	0.512066	Not Significant
Panel8	Alkaloid	Glutaminyl-Threonine	Tier 2	AN01924000		0.1	14.4	A-220	140.1	481.175	1.52469	0.00147126	0.00300124	Significant Increase	0.550188	0.000185757	0.00180166	Significant Decrease	0.956628	0.680393	0.95968	Not Significant	1.19208	0.121596	0.453257	Not Significant
Panel8	Alkaloid	Imidazole lactic acid	Tier 2	AN00698000		3.61	18.7	C-T481	91.8	318.143	0.650672	0.00624906	0.00505263	Significant Decrease	1.55158	0.00580332	0.00638295	Significant Increase	1.02351	0.872859	0.968875	Not Significant	0.99052	0.928024	0.728347	Not Significant
Panel8	Alkaloid	Isonocardicin A	Tier 2	BM04636001	C00927	4.2	48.3	C-2825	438.4	412.17	0.785384	0.103283	0.0287304	Not Significant	0.902406	0.560763	0.168305	Not Significant	0.926402	0.738743	0.964432	Not Significant	1.41096	0.0278082	0.443016	Not Significant
Panel8	Alkaloid	Kynuramine	Tier 2	AN00800000		3.1	29.1	A-977	274.9	398.154	1.66399	0.00388078	0.00408206	Significant Increase	0.43087	6.904e-05	0.00143678	Significant Decrease	1.33697	0.1604	0.950427	Not Significant	1.39477	0.105954	0.452649	Not Significant
Panel8	Alkaloid	L-4-Hydroxyphenylglycine	Tier 2	BM00842002		3.15	75	A-T563	340.3	401.117	1.14523	0.349352	0.0757287	Not Significant	0.849874	0.178394	0.0685004	Not Significant	1.11386	0.392252	0.950427	Not Significant	1.02743	0.808577	0.697641	Not Significant
Panel8	Alkaloid	L-Dihydroanticapsin	Tier 2	ED01305000		3.26	44.1	C-T408	197.5	363.19	0.666958	0.0610836	0.0193395	Not Significant	1.68749	0.00529793	0.00606603	Significant Increase	0.908938	0.615422	0.950427	Not Significant	0.888505	0.351437	0.545606	Not Significant
Panel8	Alkaloid	L-Propargylglycine	Tier 2	ED00247002		3.05	11.8	C-T946	219.7	275.138	0.746387	0.108095	0.029694	Not Significant	1.43973	0.028072	0.0172159	Not Significant	1.19226	0.36167	0.950427	Not Significant	0.930586	0.634017	0.645978	Not Significant
Panel8	Alkaloid	L-Serine-phosphoethanolamine	Tier 2	AN01679000		2.82	10.5	C-T192	93	390.142	0.71402	0.203591	0.0489025	Not Significant	1.17505	0.477693	0.148197	Not Significant	1.27722	0.30121	0.950427	Not Significant	1.19189	0.455677	0.583327	Not Significant
Panel8	Alkaloid	L-beta-Ethynylserine	Tier 2	BM00380002		1.57	18.7	A-T538	234.3	363.101	0.697185	0.0895258	0.0256618	Not Significant	1.35474	0.13646	0.0557961	Not Significant	0.889229	0.414199	0.950427	Not Significant	1.05876	0.712091	0.67024	Not Significant
Panel8	Alkaloid	L-gamma-Glutamyl-(3R)-L-beta-ethynylserine	Tier 2	ED02071001		1.11	12.4	C-T857	200	420.176	0.716979	0.032881	0.0127623	Not Significant	1.15855	0.381196	0.123927	Not Significant	1.15877	0.195357	0.950427	Not Significant	1.20387	0.0821533	0.452649	Not Significant
Panel8	Alkaloid	N,N-Dihydroxy-L-isoleucine	Tier 2	BM00788002		8.89	25.5	C-T775	223.8	325.173	0.750572	0.0259537	0.0109562	Not Significant	1.48856	0.00429949	0.00546692	Not Significant	0.920517	0.214684	0.950427	Not Significant	0.895039	0.087908	0.452649	Not Significant
Panel8	Alkaloid	N,N-Dihydroxy-L-phenylalanine	Tier 2	BM01257001		0.68	45.9	C-T815	251.4	359.16	0.662594	0.0351204	0.0132389	Significant Decrease	1.62018	0.0145863	0.0111376	Significant Increase	0.970697	0.744601	0.964432	Not Significant	0.931516	0.364139	0.551492	Not Significant
Panel8	Alkaloid	N-Acetyl-(S)-Ureidoglycine	Tier 2	PR00955001		1.19	69.2	C-T694	89.1	337.151	0.675999	0.245606	0.0568433	Not Significant	0.930572	0.851526	0.234487	Not Significant	1.60047	0.157364	0.950427	Not Significant	1.58966	0.232591	0.491215	Not Significant
Panel8	Alkaloid	N-Acetylphosphinothricin	Tier 2	AN01621001		0.53	39.1	C-T472	87.9	385.152	0.830886	0.217586	0.0515861	Not Significant	1.2205	0.0291776	0.0176072	Not Significant	1.05051	0.717218	0.960472	Not Significant	0.9861	0.904062	0.723227	Not Significant
Panel8	Alkaloid	N-Benzoylanthranilic acid	Tier 2	BP01834002		1.99	46.1	C-T1529	466.4	403.166	0.998817	0.994923	0.180926	Not Significant	0.92176	0.586281	0.174536	Not Significant	1.02133	0.887213	0.968875	Not Significant	1.08617	0.574648	0.628727	Not Significant
Panel8	Alkaloid	N-Hydroxy-L-phenylalanine	Tier 2	BM01037000		7.05	39.2	C-T1185	252.1	343.167	0.854819	0.0604128	0.019219	Not Significant	1.40809	0.0986325	0.0433326	Not Significant	1.01455	0.892785	0.968875	Not Significant	0.8308	0.300717	0.520564	Not Significant
Panel8	Alkaloid	N-Hydroxy-L-tyrosine	Tier 2	BM01257000		3.69	48.1	A-T584	236.2	431.126	0.781544	0.203906	0.0489669	Not Significant	1.51941	0.0301762	0.0179982	Significant Increase	1.06089	0.734858	0.963199	Not Significant	0.842115	0.221033	0.488782	Not Significant
Panel8	Alkaloid	Nicotinic acid	Tier 2	AN00318001		1.4	37	C-T623	93.8	285.123	0.791014	0.215925	0.0512839	Not Significant	0.966181	0.822853	0.228506	Not Significant	1.21691	0.257122	0.950427	Not Significant	1.30845	0.164666	0.464065	Not Significant
Panel8	Alkaloid	Pelletierine	Tier 2	BP00520000	HMDB0030325	0.98	21.4	A-T645	418.1	375.174	0.394739	0.422082	0.0883331	Not Significant	1.11938	0.8073	0.225511	Not Significant	2.82653	0.39089	0.950427	Not Significant	2.26313	0.457941	0.584346	Not Significant
Panel8	Alkaloid	Prolyl-Hydroxyproline	Tier 2	AN01684000		1.08	9.3	A-1104	293.6	462.17	1.14832	0.243495	0.0564533	Not Significant	0.836943	0.134026	0.0549522	Not Significant	0.947621	0.618036	0.951697	Not Significant	1.0405	0.55191	0.620555	Not Significant
Panel8	Alkaloid	Quercitrin	Tier 2	BP04281003	C01750	1.99	4.9	A-2295	449.8	458.11	0.380305	0.00169499	0.00315444	Significant Decrease	2.11344	0.0055204	0.00620089	Significant Increase	1.03434	0.807274	0.966348	Not Significant	1.24416	0.138336	0.455305	Not Significant
Panel8	Alkaloid	Raphanusamate	Tier 2	BP00762000		9.06	37.3	A-T677	323.1	396.03	0.763472	0.396587	0.0840934	Not Significant	1.04025	0.90859	0.245565	Not Significant	1.96221	0.0878768	0.950427	Not Significant	1.25912	0.372638	0.55275	Not Significant
Panel8	Alkaloid	S-(Hydroxyphenylacetothiohydroximoyl)-L-cysteine	Tier 2	BP02248000	C17238	8.83	40.7	A-2802	512.8	369.095	0.456755	0.0733078	0.022259	Not Significant	2.41197	0.0251916	0.0159774	Significant Increase	0.934861	0.798403	0.966348	Not Significant	0.907704	0.678801	0.660214	Not Significant
Panel8	Alkaloid	S-(Phenylacetothiohydroximoyl)-L-cysteine	Tier 2	BP02014000		5.22	7.8	A-T860	320.3	488.129	0.658803	0.0992254	0.0278178	Not Significant	1.39125	0.202021	0.0754945	Not Significant	1.13783	0.492139	0.950427	Not Significant	1.09104	0.452293	0.582651	Not Significant
Panel8	Alkaloid	Shikonin	Tier 2	AN02526002	C17412	1.28	8.7	A-3389	615.3	378.109	6.89798	0.0125101	0.00733446	Significant Increase	0.0622918	0.00992825	0.00873686	Significant Decrease	1.62996	0.532498	0.950427	Not Significant	2.32727	0.360783	0.550778	Not Significant
Panel8	Alkaloid	Slaframine	Tier 2	BP01272000		0.95	7.9	A-T775	315	432.196	0.300794	0.300927	0.0669707	Not Significant	1.88954	0.187772	0.0712605	Not Significant	1.68117	0.533547	0.950427	Not Significant	1.75944	0.51818	0.608199	Not Significant
Panel8	Alkaloid	Tabtoxin	Tier 2	BM02541001		8.09	45.5	C-T376	202	451.222	0.515643	0.0134756	0.0076101	Significant Decrease	1.32064	0.300538	0.102897	Not Significant	1.18583	0.254256	0.950427	Not Significant	1.46848	0.0368607	0.443016	Not Significant
Panel8	Alkaloid	Tabtoxin biosynthesis intermediate 3	Tier 2	BM01757000		1.4	9.2	C-T206	91	396.177	1.01685	0.877298	0.163204	Not Significant	0.905035	0.399811	0.128594	Not Significant	1.09204	0.375647	0.950427	Not Significant	1.08662	0.127551	0.454313	Not Significant
Panel8	Alkaloid	Tabtoxin biosynthesis intermediate 4	Tier 2	BM01168004	C20914	0.36	13.4	C-793	172.6	513.271	1.05085	0.726945	0.139091	Not Significant	0.850065	0.0646022	0.0315333	Not Significant	1.05509	0.758062	0.965975	Not Significant	1.11946	0.447748	0.581456	Not Significant
Panel8	Alkaloid	Tabtoxin biosynthesis intermediate 6	Tier 2	BM02300000		1.98	4.8	A-T594	166.5	507.191	1.98683	7.01751e-07	0.0003134	Significant Increase	0.48149	1.01565e-05	0.00070395	Significant Decrease	1.08755	0.342252	0.950427	Not Significant	1.04533	0.711867	0.67024	Not Significant
Panel8	Alkaloid	Tabtoxinine-beta-lactam	Tier 2	BM01130002	C20918	1.55	1.3	A-455	193.7	422.139	2.67435	0.00439746	0.00426822	Significant Increase	0.37363	0.00442744	0.00552982	Significant Decrease	1.09362	0.314041	0.950427	Not Significant	1.00079	0.992771	0.742482	Not Significant
Panel8	Alkaloid	Tabtoxinine-delta-lactam	Tier 2	BM01130003		1.69	11.3	A-T575	194.8	422.138	3.00557	0.0043284	0.00425137	Significant Increase	0.300195	0.00372249	0.00504828	Significant Decrease	1.11522	0.266301	0.950427	Not Significant	1.10833	0.256569	0.50814	Not Significant
Panel8	Alkaloid	Vanillyl alcohol	Tier 2	BM00674000	C06317	0.1	25.7	A-1923	405.4	388.121	3.15368	0.0436645	0.0153108	Significant Increase	0.240906	0.0308827	0.0182943	Significant Decrease	1.11639	0.554186	0.950427	Not Significant	1.31624	0.182838	0.476817	Not Significant
Panel8	Alkaloid	alpha-Aminopropiononitrile	Tier 2	BM00055001		0.97	3.1	A-T528	267.4	304.111	0.848477	0.259372	0.0594341	Not Significant	1.22472	0.0792034	0.0367389	Not Significant	1.00095	0.994208	0.972228	Not Significant	0.962326	0.741076	0.680314	Not Significant
Panel8	Alkaloid	gamma-Amino-gamma-cyanobutanoic acid	Tier 2	BM00373003		0.29	5.9	A-T537	207.5	362.117	0.898684	0.293589	0.0656273	Not Significant	1.46727	0.0522318	0.0266789	Not Significant	0.908554	0.477823	0.950427	Not Significant	0.758372	0.125639	0.454313	Not Significant
Panel8	Alkaloid	gamma-Glutamyl-beta-cyanoalanine	Tier 2	BM01857001	HMDB0060478	1.14	19.2	A-T591	150.8	477.144	0.945193	0.773676	0.146865	Not Significant	1.138	0.487034	0.150549	Not Significant	0.963138	0.768766	0.966348	Not Significant	0.92969	0.590856	0.633586	Not Significant
Panel8	Alkaloid	trans-2,3-Dihydroxycinnamic acid	Tier 2	AN01019003	HMDB0032057	4.31	29.2	A-T305	365.5	414.102	1.03346	0.52328	0.105512	Not Significant	1.08821	0.321135	0.10843	Not Significant	1.02362	0.767549	0.966348	Not Significant	0.889188	0.21689	0.488782	Not Significant
Panel8	Alkaloid	Isomer 1 of (R)-3,4-Dihydroxymandelonitrile	Tier 2	BP00807001		0.02	59.6	A-3008	545.5	316.58	2.73953	0.0145654	0.00798066	Significant Increase	0.319098	0.0112933	0.00948289	Significant Decrease	1.23313	0.223416	0.950427	Not Significant	1.14393	0.442685	0.580614	Not Significant
Panel8	Alkaloid	Isomer 1 of 2-(Methylamino)benzoic acid	Tier 2	BP00638005	C03005	0.73	12	A-1966	409.3	385.122	0.696212	0.0432433	0.0152009	Not Significant	1.27648	0.278261	0.0969102	Not Significant	1.22407	0.114571	0.950427	Not Significant	1.12523	0.523912	0.610536	Not Significant
Panel8	Alkaloid	Isomer 1 of 2-Descarboxy-cyclo-dopa	Tier 2	BP00638006	C17756	1.17	67.3	A-3320	602.1	309.59	1.65112	0.0350101	0.0132308	Significant Increase	0.506125	0.00917128	0.00830322	Significant Decrease	0.897524	0.690052	0.95968	Not Significant	1.19664	0.404693	0.564668	Not Significant
Panel8	Alkaloid	Isomer 1 of 3-Cyano-L-alanine	Tier 2	BM00253000	C02512	0.53	48.8	A-629	225.8	348.101	0.520162	0.00360537	0.00400948	Significant Decrease	2.00478	0.0017224	0.00362958	Significant Increase	0.984025	0.892844	0.968875	Not Significant	0.958945	0.665655	0.654694	Not Significant
Panel8	Alkaloid	Isomer 1 of 4-Hydroxy-L-tryptophan	Tier 2	BP01585000	C21777	1.13	1.3	A-946	268.8	454.144	1.00361	0.973118	0.177662	Not Significant	0.95791	0.583793	0.173896	Not Significant	0.850208	0.197151	0.950427	Not Significant	1.04019	0.739571	0.680262	Not Significant
Panel8	Alkaloid	Isomer 1 of 7-Hydroxy-2-Oxindole-3-Acetate	Tier 2	BP01373000		5.71	45.3	A-907	263.8	440.101	0.66685	0.00578376	0.00486184	Not Significant	1.58935	0.00179322	0.00367301	Significant Increase	0.952406	0.513415	0.950427	Not Significant	0.943523	0.505309	0.60294	Not Significant
Panel8	Alkaloid	Isomer 1 of Calystegin A3	Tier 2	BP00725001	C10850	1	2.4	A-898	259.7	393.147	0.744917	0.00503908	0.0045228	Not Significant	1.10685	0.272086	0.0955557	Not Significant	1.13685	0.0650668	0.950427	Not Significant	1.21283	0.0102579	0.442913	Not Significant
Panel8	Alkaloid	Isomer 1 of Prolyl-Hydroxyproline	Tier 2	AN01684000		0.94	34.1	A-1285	318.4	462.17	0.806304	0.375927	0.0801614	Not Significant	1.21435	0.416026	0.132839	Not Significant	1.25264	0.17425	0.950427	Not Significant	1.02131	0.904172	0.723227	Not Significant
Panel8	Alkaloid	Isomer 2 of 4-Hydroxy-L-tryptophan	Tier 2	BP01585000	C21777	0.31	72.4	A-1457	339.9	454.143	0.951652	0.522175	0.105349	Not Significant	0.980609	0.840626	0.232334	Not Significant	0.900465	0.291752	0.950427	Not Significant	1.07158	0.500746	0.601338	Not Significant
Panel8	Alkaloid	Isomer 2 of 7-Hydroxy-2-Oxindole-3-Acetate	Tier 2	BP01373000		3.53	34.2	A-983	274.9	440.102	0.733708	0.00298659	0.00371671	Not Significant	1.42343	0.00105934	0.00307873	Not Significant	1.02791	0.694078	0.95968	Not Significant	0.957504	0.488893	0.594832	Not Significant
Panel9	Terpene	(3R)-3-Isopropenyl-6-oxoheptanoic acid	Tier 2	BM01083005	C11405	0.47	29.7	C-3206	482.9	346.202	1.26679	0.0336628	0.0129708	Not Significant	0.900985	0.591716	0.17578	Not Significant	0.977046	0.793978	0.966348	Not Significant	0.876148	0.537716	0.616367	Not Significant
Panel9	Terpene	(3S)-3-Isopropenyl-6-oxoheptanoic acid/(3R)-3-Isopropenyl-6-oxoheptanoic acid	Tier 2	BM01083000		1.14	27.6	C-T1602	482.6	346.201	1.51105	0.0122138	0.00723355	Significant Increase	0.732485	0.0986769	0.0433326	Not Significant	0.964175	0.754569	0.965444	Not Significant	0.903487	0.626404	0.64535	Not Significant
Panel9	Terpene	(3S)-6-Hydroxy-3-isopropenyl-heptanoic acid/(3R)-6-Hydroxy-3-isopropenyl-heptanoic acid	Tier 2	BM01108001		8.75	64.7	C-T1535	355.3	348.215	0.661481	0.0347705	0.0131665	Significant Decrease	1.30693	0.112566	0.047969	Not Significant	1.22862	0.215928	0.950427	Not Significant	1.15672	0.324599	0.532211	Not Significant
Panel9	Terpene	(5R)-6-Hydroxy-5-isopropenyl-2-methylhexanoic acid	Tier 2	BM01108003	C11406	0.07	5	C-2908	445	348.217	0.816982	0.364534	0.0783231	Not Significant	1.08336	0.650384	0.189839	Not Significant	1.18866	0.404618	0.950427	Not Significant	1.12983	0.565812	0.625477	Not Significant
Panel9	Terpene	(5S)-6-Hydroxy-5-isopropenyl-2-methylhexanoic acid/(5R)-6-Hydroxy-5-isopropenyl-2-methylhexanoic acid	Tier 2	BM01108000		2.87	4.4	C-T1570	444.1	348.216	0.817075	0.370103	0.0792225	Not Significant	1.07892	0.671617	0.194892	Not Significant	1.19874	0.389825	0.950427	Not Significant	1.13436	0.557825	0.622515	Not Significant
Panel9	Terpene	10-Deoxygeniposidic acid	Tier 2	BP03495000	C11672	5.07	0.4	C-1674	276	520.22	0.708288	0.0102562	0.00658484	Not Significant	1.20549	0.275753	0.0963822	Not Significant	1.03068	0.70932	0.960179	Not Significant	1.17119	0.271355	0.511813	Not Significant
Panel9	Terpene	2-(5'-Methylthio)pentylmalic acid	Tier 2	BP01968000		2.6	73.1	C-T1255	236.6	412.179	1.24609	0.577142	0.114435	Not Significant	0.562246	0.0861608	0.0391697	Not Significant	0.944944	0.896442	0.968875	Not Significant	1.42733	0.46644	0.588132	Not Significant
Panel9	Terpene	2-Oxo-9-methylthiononanoic acid	Tier 2	BP01545000		2.94	2.9	C-T1657	479.6	380.189	0.846088	0.110183	0.0301358	Not Significant	1.1809	0.108806	0.0466891	Not Significant	1.03091	0.699057	0.959836	Not Significant	1.00086	0.992042	0.742464	Not Significant
Panel9	Terpene	6beta,7beta-Dihydroxykaurenoic acid	Tier 2	BP03167007		3.01	2.7	C-T1776	577.7	496.304	1.79679	0.000580705	0.0025094	Significant Increase	0.694461	0.0443844	0.0235697	Not Significant	0.938557	0.74085	0.964432	Not Significant	0.801408	0.289475	0.516368	Not Significant
Panel9	Terpene	7-Deoxyloganetic acid	Tier 2	BP01269003		5.66	33	C-T1176	256	360.179	0.823006	0.0228524	0.0101563	Not Significant	1.4365	0.00466975	0.00571597	Not Significant	0.891879	0.269337	0.950427	Not Significant	0.845847	0.0783818	0.452649	Not Significant
Panel9	Terpene	7-Deoxyloganic acid	Tier 2	BP03524000		5.46	6.1	C-T1127	267.9	522.23	0.788393	0.22887	0.0537683	Not Significant	0.809812	0.301605	0.103124	Not Significant	1.13543	0.494585	0.950427	Not Significant	1.56629	0.0270072	0.443016	Not Significant
Panel9	Terpene	Carnosic acid	Tier 2	BP03148004		1.04	16.6	C-T1799	584.9	494.289	2.75034	0.000170876	0.00181128	Significant Increase	0.386038	9.5643e-05	0.00166232	Significant Decrease	0.883693	0.229417	0.950427	Not Significant	0.941853	0.615964	0.642308	Not Significant
Panel9	Terpene	Hemigossypol-6-Methyl Ether	Tier 2	BP02321000		1.42	48.2	A-3410	620.3	371.118	2.60968	0.201899	0.048584	Not Significant	0.107807	0.0650287	0.0317012	Not Significant	1.53608	0.615124	0.950427	Not Significant	3.55438	0.295391	0.518265	Not Significant
Panel9	Terpene	Myrtenic acid	Tier 2	BM00826011		8.47	2.6	C-T1714	524.6	328.188	0.94593	0.592648	0.11703	Not Significant	1.9499	0.0540232	0.0273411	Not Significant	0.800389	0.0638206	0.950427	Not Significant	0.542161	0.0653164	0.449164	Not Significant
Panel9	Terpene	Palustric acid	Tier 2	BP02746005	C12077	3.95	28.2	C-3693	600	464.318	2.71946	0.0507952	0.0169959	Not Significant	0.431785	0.0699327	0.0334419	Not Significant	0.884147	0.305895	0.950427	Not Significant	0.851628	0.0682855	0.450176	Not Significant
Panel9	Terpene	Pisiferic acid	Tier 2	BP02931005		0.3	6.7	C-T1816	614.1	478.295	2.22171	0.00272203	0.00364313	Significant Increase	0.477061	0.00310892	0.00468926	Significant Decrease	0.902781	0.3875	0.950427	Not Significant	0.943494	0.625767	0.64535	Not Significant
Panel9	Terpene	cis-2-Methyl-5-isopropylhexa-2,5-dienoic acid/trans-2-Methyl-5-isopropylhexa-2,5-dienoic acid	Tier 2	BM00866000		1.49	22.4	C-T1765	546.7	330.206	3.4207	0.0083245	0.00587482	Significant Increase	0.325551	0.0101856	0.00889222	Significant Decrease	0.917125	0.458484	0.950427	Not Significant	0.89798	0.0839708	0.452649	Not Significant
Panel9	Terpene	ent-7alpha-Hydroxykaur-16-en-19-oic acid	Tier 2	BP02955007		0.58	15.5	C-T1821	645.5	480.311	2.4549	0.000589952	0.0025094	Significant Increase	0.489459	0.00111025	0.00315394	Significant Decrease	0.887218	0.344808	0.950427	Not Significant	0.832242	0.281134	0.515296	Not Significant
Panel9	Terpene	Isomer 1 of 10-Deoxygeniposidic acid	Tier 2	BP03495000	C11672	4.09	10.5	C-1554	265.9	520.22	0.792443	0.0506879	0.0169707	Not Significant	1.10755	0.292342	0.100672	Not Significant	1.03417	0.680127	0.95968	Not Significant	1.13938	0.207642	0.487381	Not Significant
Panel9	Terpene	Isomer 1 of Hemigossypol-6-Methyl Ether	Tier 2	BP02321000		0.84	73.4	A-1937	407.3	508.179	2.57819	0.0264334	0.0110638	Significant Increase	0.278446	0.0123486	0.0100681	Significant Decrease	1.31144	0.482033	0.950427	Not Significant	1.39298	0.436044	0.576784	Not Significant
Panel10	Polyamine	4-(L-gamma-Glutamylamino)butanoic acid	Tier 2	AN01730000	C15767	1.32	1.4	A-235	144.5	466.165	1.09558	0.403751	0.0853041	Not Significant	0.972263	0.795691	0.222956	Not Significant	0.780987	0.134247	0.950427	Not Significant	0.938801	0.610142	0.640015	Not Significant
Panel10	Polyamine	Gamma-Aminobutyryl-lysine	Tier 2	AN01723000		0.47	40.9	A-1856	394.7	349.638	0.697259	0.0210348	0.00974517	Not Significant	1.18485	0.225057	0.08213	Not Significant	1.02188	0.878928	0.968875	Not Significant	1.21044	0.0747038	0.452649	Not Significant
Panel12	Phytohormone	1-Naphthaleneacetic acid	Tier 2	BP01104001		4.77	71.2	C-T1655	410.1	348.158	0.764021	0.101761	0.0283754	Not Significant	1.86849	0.00142655	0.00342221	Significant Increase	0.846282	0.224459	0.950427	Not Significant	0.700494	0.0214329	0.443016	Not Significant
Panel12	Phytohormone	12-OPDA	Tier 2	AN02585002		1.81	6.9	C-T1831	635.6	454.295	0.647083	0.0473972	0.0161651	Significant Decrease	1.94772	0.0111402	0.00939533	Significant Increase	0.871892	0.24139	0.950427	Not Significant	0.793437	0.134269	0.454313	Not Significant
Panel12	Phytohormone	3-Indolebutyric acid	Tier 2	AN01335001		4.73	10.6	C-T1547	438.2	365.189	0.645173	0.00266755	0.00360442	Significant Decrease	1.18976	0.100326	0.0438801	Not Significant	1.25093	0.0345583	0.950427	Not Significant	1.30276	0.0185315	0.443016	Not Significant
Panel12	Phytohormone	Abscisic acid	Tier 2	BP02179000	C06082	2.15	5.5	C-2991	451.7	426.227	0.796085	0.0197125	0.00937847	Not Significant	1.44881	0.00369017	0.00502464	Not Significant	0.937038	0.19913	0.950427	Not Significant	0.867021	0.102867	0.452649	Not Significant
Panel12	Phytohormone	Gibberellin A51-catabolite	Tier 2	BP03113001	C11854	7.38	69.7	C-3054	459.8	492.242	0.904	0.432811	0.0902399	Not Significant	1.1536	0.241946	0.0869945	Not Significant	0.91607	0.450518	0.950427	Not Significant	0.958904	0.758184	0.685525	Not Significant
Panel12	Phytohormone	Gibberellin A53	Tier 2	BP03371002		0.79	60.8	C-T1773	512.1	510.286	0.966253	0.834032	0.156473	Not Significant	1.084	0.618777	0.182167	Not Significant	0.822991	0.346129	0.950427	Not Significant	0.954725	0.705871	0.669697	Not Significant
Panel12	Phytohormone	Gibberellin A53 aldehyde	Tier 2	BP03148002		1.44	40.2	C-T1807	573.6	494.289	2.00448	0.000629779	0.00253622	Significant Increase	0.478922	0.00023177	0.00193664	Significant Decrease	0.975171	0.742547	0.964432	Not Significant	1.04168	0.604675	0.638006	Not Significant
Panel12	Phytohormone	Indolepyruvic acid	Tier 2	AN01332000		1.44	29.8	C-T1384	387.1	365.151	0.715392	0.087433	0.0252188	Not Significant	1.61649	0.0248448	0.0158103	Significant Increase	0.949804	0.621185	0.951819	Not Significant	0.864736	0.235276	0.492345	Not Significant
Panel12	Phytohormone	Kinetin	Tier 2	AN01498000	HMDB0012245	0.39	27.4	A-T358	383.6	449.139	0.417619	0.00152165	0.00302314	Significant Decrease	2.18431	0.00126472	0.00327339	Significant Increase	1.06822	0.697488	0.959836	Not Significant	1.09624	0.540696	0.616672	Not Significant
Panel12	Phytohormone	Methylsalicylate	Tier 2	BP00647025		1.16	53.5	A-2588	486.4	386.106	1.84073	0.00980212	0.00644571	Significant Increase	0.556389	0.0121045	0.0099471	Significant Decrease	0.979474	0.763175	0.966348	Not Significant	0.976408	0.747203	0.682133	Not Significant
Panel15	Phenol and Quinone	1,3,8-Trihydroxy-2-Methoxyanthraquinone	Tier 2	BP02482003		1.51	22.9	A-3268	589.9	377.083	0.364469	0.0508363	0.0170042	Not Significant	1.68331	0.011126	0.00939533	Significant Increase	1.58326	0.201168	0.950427	Not Significant	1.62995	0.186351	0.478166	Not Significant
Panel15	Phenol and Quinone	1,4,5-Trihydroxy-6,7,8-Trimethoxy-2-Methylanthraquinone	Tier 2	BP03521003		0.86	11.6	A-3114	563.7	414.101	0.628456	0.0575669	0.018553	Not Significant	1.80915	0.0198176	0.0135774	Significant Increase	0.737894	0.0789121	0.950427	Not Significant	0.879528	0.322078	0.531589	Not Significant
Panel15	Phenol and Quinone	1,4-Dihydroxy-6,7,8-Trimethoxy-2-Methylanthraquinone	Tier 2	BP03313003		2.05	28.7	A-3291	595.1	406.104	0.473633	0.0405256	0.0145519	Significant Decrease	2.49092	0.10884	0.0466891	Not Significant	0.681597	0.253909	0.950427	Not Significant	0.847614	0.650704	0.650404	Not Significant
Panel15	Phenol and Quinone	1,7-Dihydroxy-6,8-Dimethoxy-2-Methylanthraquinone	Tier 2	BP02903000		0.75	43.6	A-T1109	377.5	548.138	0.80991	0.244271	0.0565962	Not Significant	1.30111	0.201776	0.0754396	Not Significant	0.879498	0.340616	0.950427	Not Significant	0.948963	0.697009	0.6671	Not Significant
Panel15	Phenol and Quinone	Aloesone	Tier 2	BP01728002		6.82	38.5	A-T827	399.5	466.135	0.535673	0.00475906	0.00441734	Significant Decrease	1.63049	0.0222024	0.0147163	Significant Increase	0.798834	0.266746	0.950427	Not Significant	1.14494	0.32554	0.532701	Not Significant
Panel15	Phenol and Quinone	Octoketide	Tier 2	BP02936000		2.13	7.2	A-T1136	425.6	551.123	0.458866	0.114454	0.0310125	Not Significant	2.45064	0.0357992	0.0202219	Significant Increase	0.750287	0.331217	0.950427	Not Significant	0.889273	0.732927	0.678939	Not Significant
Panel15	Phenol and Quinone	Octoketide 4B	Tier 2	BP02936001		0.55	8	A-T1137	443.3	551.124	0.457248	0.120816	0.0322663	Not Significant	2.35613	0.035113	0.0199756	Significant Increase	0.726928	0.287872	0.950427	Not Significant	0.928218	0.828262	0.704006	Not Significant
Panel15	Phenol and Quinone	Plumbagin	Tier 2	BP01127001		1.33	47.5	A-2736	505.6	422.106	1.11839	0.58389	0.115535	Not Significant	0.965794	0.811986	0.22623	Not Significant	1.19018	0.41109	0.950427	Not Significant	0.925813	0.696069	0.6671	Not Significant
Panel15	Phenol and Quinone	Robustaquinone B	Tier 2	BP02903008		1.72	0.3	A-3378	613.2	391.099	0.562551	0.0330534	0.0128152	Significant Decrease	2.03136	0.0756307	0.0354663	Not Significant	0.912838	0.63456	0.9573	Not Significant	0.875089	0.620442	0.644191	Not Significant
Panel15	Phenol and Quinone	Robustaquinone G	Tier 2	BP03486000		0.52	18.2	A-T1281	496.4	592.127	0.537224	0.00622636	0.00503812	Significant Decrease	2.7427	0.0280046	0.0171889	Significant Increase	0.717017	0.0950002	0.950427	Not Significant	0.678682	0.19116	0.482386	Not Significant
Panel15	Phenol and Quinone	Robustaquinone H	Tier 2	BP03313004		2.89	66.6	A-3289	595.1	578.15	0.485521	0.0296094	0.011896	Significant Decrease	2.13966	0.115025	0.0487851	Not Significant	0.826889	0.469757	0.950427	Not Significant	0.962605	0.905694	0.723755	Not Significant
Panel15	Phenol and Quinone	Isomer 1 of 1,3,8-Trihydroxy-2-Methoxyanthraquinone	Tier 2	BP02482003		2.23	50.2	A-3392	617.2	377.083	0.480139	0.0076622	0.0055944	Significant Decrease	1.66371	0.0131042	0.0104077	Significant Increase	1.21612	0.224345	0.950427	Not Significant	1.25186	0.185916	0.478166	Not Significant
Panel16	Flavonoid	(+)-6A-Hydroxymaackiain	Tier 2	BP02700002		0.24	28.9	A-2505	476.4	534.122	2.51309	0.000873995	0.00265454	Significant Increase	0.365278	0.000813044	0.00299807	Significant Decrease	0.982847	0.939487	0.968875	Not Significant	1.08935	0.725934	0.675794	Not Significant
Panel16	Flavonoid	(+)-Gallocatechin	Tier 2	BP02792000	HMDB0038365	4.45	41	A-T1096	219	540.135	0.837033	0.506954	0.103004	Not Significant	1.5258	0.186709	0.0709604	Not Significant	1.07896	0.564391	0.950427	Not Significant	0.782997	0.2777	0.513772	Not Significant
Panel16	Flavonoid	(+)-Maackiain	Tier 2	BP02452010		4.41	32	A-3042	551.6	518.129	1.60897	0.108302	0.029741	Not Significant	0.401061	0.00072091	0.00287617	Significant Decrease	1.26254	0.618101	0.951697	Not Significant	1.54968	0.332953	0.534977	Not Significant
Panel16	Flavonoid	(-)-Vestitol	Tier 2	BP02287000		0.81	9.1	A-3522	647.5	370.111	5.76988	0.0671347	0.0208934	Not Significant	0.0950147	0.0508292	0.0262059	Not Significant	1.14609	0.832719	0.966348	Not Significant	1.82407	0.453076	0.582903	Not Significant
Panel16	Flavonoid	(3R)-Sophorol	Tier 2	BP02700007		2.58	14.2	A-3470	633.4	384.091	0.852711	0.123298	0.0327476	Not Significant	1.19418	0.0918433	0.0412358	Not Significant	0.964865	0.660187	0.95968	Not Significant	0.98204	0.804722	0.696628	Not Significant
Panel16	Flavonoid	2'-Hydroxypseudobaptigenin	Tier 2	BP02666000		1.85	16.4	A-3515	645.5	383.083	0.837489	0.412623	0.0867243	Not Significant	1.19077	0.444859	0.140213	Not Significant	0.76002	0.30459	0.950427	Not Significant	1.00275	0.987904	0.741853	Not Significant
Panel16	Flavonoid	2'-O-Methylisoliquiritigenin	Tier 2	BP02253003		3.19	9.2	A-3508	645.5	369.104	1.5135	0.40975	0.0861948	Not Significant	0.461611	0.0160475	0.0118642	Significant Decrease	1.54403	0.542485	0.950427	Not Significant	1.43133	0.601271	0.637868	Not Significant
Panel16	Flavonoid	3',4',5'-Trimethylmyricetin	Tier 2	BP03521001		3.09	6.5	A-3443	627.4	414.102	0.619601	0.0267611	0.0111548	Significant Decrease	1.87034	0.00720331	0.00716608	Significant Increase	0.803153	0.127823	0.950427	Not Significant	0.862914	0.281874	0.515296	Not Significant
Panel16	Flavonoid	3,3'-Dimethylquercetin	Tier 2	BP03110002		3.53	65.5	A-3586	670.7	399.097	0.467447	0.32633	0.0716021	Not Significant	3.37005	0.414802	0.13253	Not Significant	0.811184	0.746741	0.965356	Not Significant	0.634792	0.678466	0.660214	Not Significant
Panel16	Flavonoid	3,7,4'-Trimethylquercetagetin 3'-O-beta-D-Glucoside	Tier 2	BP04741001		0.03	14.9	A-2383	458.1	495.127	1.11378	0.541679	0.108438	Not Significant	1.07762	0.818159	0.227472	Not Significant	0.645858	0.25016	0.950427	Not Significant	0.833173	0.603132	0.637989	Not Significant
Panel16	Flavonoid	3,7-Di-O-methylquercetin	Tier 2	BP03110005	HMDB0029263	1.17	0.1	A-T1174	414.9	564.133	0.645325	0.164592	0.0411324	Not Significant	1.52952	0.17453	0.0673286	Not Significant	1.07901	0.637722	0.957933	Not Significant	1.01313	0.937092	0.729634	Not Significant
Panel16	Flavonoid	3-O-Methylmyricetin	Tier 2	BP03135002		1.36	24.9	A-2892	528.3	400.085	0.588511	0.0389346	0.0141575	Significant Decrease	1.88833	0.197986	0.0743293	Not Significant	0.60491	0.0828878	0.950427	Not Significant	0.899845	0.761165	0.686304	Not Significant
Panel16	Flavonoid	3-O-Methylquercetin	Tier 2	BP02923001	C04443	3.82	53.4	A-3331	604.1	392.089	0.51517	0.00297531	0.00371671	Significant Decrease	2.31547	0.266307	0.0940625	Not Significant	0.881895	0.597943	0.950427	Not Significant	0.83832	0.736872	0.679946	Not Significant
Panel16	Flavonoid	5-Deoxyleucopelargonidin	Tier 2	BP02316006	C16415	1.17	18.2	A-3164	571	371.101	1.86318	0.0237725	0.01038	Significant Increase	0.56922	0.0308639	0.0182943	Significant Decrease	1.02345	0.819508	0.966348	Not Significant	0.942901	0.52451	0.610536	Not Significant
Panel16	Flavonoid	6,7,4'-Trihydroxyisoflavone	Tier 2	BP02245007		1.56	50.5	A-2826	520	369.085	1.91004	0.0517198	0.0172399	Not Significant	0.538554	0.0324592	0.0189404	Significant Decrease	0.92385	0.795666	0.966348	Not Significant	0.972137	0.927101	0.728347	Not Significant
Panel16	Flavonoid	6-Hydroxy-2-(4-Hydroxy-Phenoxymethylene)-Benzofuran-3-One	Tier 2	BP02245009		1.69	6.5	A-3455	630.4	369.085	1.29412	0.242616	0.0563604	Not Significant	0.77016	0.124924	0.0521081	Not Significant	1.07568	0.732839	0.963199	Not Significant	1.00333	0.98775	0.741853	Not Significant
Panel16	Flavonoid	7,4'-Dimethylquercetin	Tier 2	BP03110003		0.67	66.1	A-T1172	461.2	564.132	1.28235	0.344797	0.0749182	Not Significant	0.763857	0.281879	0.0978302	Not Significant	0.827743	0.552105	0.950427	Not Significant	1.0209	0.936068	0.729491	Not Significant
Panel16	Flavonoid	7-Hydroxy-4'5'-Dimethoxyisoflavone	Tier 2	BP02670002		3.46	34.2	A-T1038	527.2	532.141	1.01526	0.958748	0.1753	Not Significant	0.936518	0.730812	0.208392	Not Significant	1.20101	0.559408	0.950427	Not Significant	1.05174	0.862765	0.713491	Not Significant
Panel16	Flavonoid	9-Demethylmunduserone	Tier 2	BP03077003		2.2	12.3	A-T1160	527.7	562.154	0.634088	0.1362	0.0354212	Not Significant	1.94699	0.158043	0.0622789	Not Significant	0.808926	0.413445	0.950427	Not Significant	0.810003	0.568259	0.627064	Not Significant
Panel16	Flavonoid	Apigenin-7,4'-Dimethyl Ether	Tier 2	BP02670000		2.03	55.4	A-T1036	556	532.144	1.77652	0.0385713	0.0140645	Significant Increase	0.735643	0.181187	0.0692509	Not Significant	0.9375	0.73928	0.964432	Not Significant	0.76518	0.207583	0.487381	Not Significant
Panel16	Flavonoid	Aureusidin 6-O-glucoside	Tier 2	BP04281001	C16409	1.52	13.4	A-1957	408.3	458.109	0.501448	0.0213551	0.00982446	Significant Decrease	1.87929	0.0281983	0.017246	Significant Increase	0.818239	0.1553	0.950427	Not Significant	1.06116	0.665741	0.654694	Not Significant
Panel16	Flavonoid	Dalpatein	Tier 2	BP03281001		2.2	36.5	A-T1221	554.6	576.134	0.571288	0.0441008	0.0154016	Significant Decrease	1.96454	0.105025	0.0454067	Not Significant	0.885727	0.585671	0.950427	Not Significant	0.891012	0.689094	0.664593	Not Significant
Panel16	Flavonoid	Eupatolin	Tier 2	BP04591000		1.51	20.7	A-2749	507.7	480.122	0.629536	0.0795779	0.0236414	Not Significant	1.75714	0.0478893	0.0250423	Significant Increase	0.751037	0.0704261	0.950427	Not Significant	0.904008	0.488181	0.594708	Not Significant
Panel16	Flavonoid	Hesperitin-7-O-beta-D-Glucoside	Tier 2	BP04404001		0.69	45.2	A-2627	491.2	466.125	0.655494	0.124622	0.0330332	Not Significant	1.43544	0.19756	0.0742074	Not Significant	0.786376	0.232035	0.950427	Not Significant	1.06278	0.449059	0.582057	Not Significant
Panel16	Flavonoid	Kaempferol	Tier 2	BP02482000	C05903	1.87	1.6	A-3007	544.5	377.083	0.489744	0.0037068	0.00403575	Significant Decrease	2.07481	0.00194104	0.00384216	Significant Increase	0.945812	0.604766	0.950427	Not Significant	0.984129	0.879236	0.717541	Not Significant
Panel16	Flavonoid	Kaempferol-3-O-galactoside	Tier 2	BP04281005	C12626	2.21	72.3	A-3009	545.5	458.11	0.533024	0.00254765	0.00352136	Significant Decrease	1.73159	0.00718547	0.00716222	Significant Increase	1.05162	0.310182	0.950427	Not Significant	1.08345	0.127258	0.454313	Not Significant
Panel16	Flavonoid	Luteolin	Tier 2	BP02482001	C01514	1.46	12.4	A-2871	524.2	377.083	0.598418	0.0385434	0.014064	Significant Decrease	1.74194	0.0208809	0.0140667	Significant Increase	0.82755	0.118343	0.950427	Not Significant	0.95932	0.705457	0.669697	Not Significant
Panel16	Flavonoid	Phloridzin	Tier 2	BP04203000		0.9	3.9	A-2194	434.6	452.127	0.313766	0.232307	0.0544067	Not Significant	1.81651	0.0166172	0.0121225	Significant Increase	1.58808	0.49921	0.950427	Not Significant	1.75451	0.435737	0.576784	Not Significant
Panel16	Flavonoid	Pilosin	Tier 2	BP03110001		0.9	68.4	A-2744	506.6	399.096	0.642017	0.103523	0.028779	Not Significant	1.72898	0.0829124	0.0380128	Not Significant	0.62008	0.236721	0.950427	Not Significant	0.900871	0.581005	0.631337	Not Significant
Panel16	Flavonoid	Pinobanksin 3-O-acetic acid	Tier 2	BP02903001		0.2	33.2	A-T1110	510.7	548.138	0.845732	0.203451	0.0488799	Not Significant	1.39041	0.0328027	0.0190627	Not Significant	0.877286	0.132523	0.950427	Not Significant	0.850404	0.0925006	0.452649	Not Significant
Panel16	Flavonoid	Pseudobaptigenin	Tier 2	BP02423000	HMDB0036616	3.44	4.1	A-T973	485.3	516.109	0.977733	0.856886	0.160102	Not Significant	0.964984	0.696208	0.200591	Not Significant	0.83646	0.243726	0.950427	Not Significant	1.05989	0.624139	0.64535	Not Significant
Panel16	Flavonoid	Salvigenin	Tier 2	BP03077002		0.97	65.1	A-2238	441.7	562.154	0.870516	0.55982	0.111417	Not Significant	1.06378	0.835565	0.231309	Not Significant	0.890071	0.46589	0.950427	Not Significant	1.07987	0.720444	0.673412	Not Significant
Panel16	Flavonoid	Isomer 1 of (3R)-Sophorol	Tier 2	BP02700007		2.56	4.1	A-3418	623.3	384.091	0.94592	0.517639	0.104613	Not Significant	1.01429	0.840816	0.232345	Not Significant	0.999196	0.994028	0.972228	Not Significant	1.04227	0.64932	0.650161	Not Significant
Panel16	Flavonoid	Isomer 1 of 3,3'-Dimethylquercetin	Tier 2	BP03110002		0.49	42	A-2410	461.3	564.133	1.07293	0.721031	0.138109	Not Significant	0.899814	0.594406	0.176477	Not Significant	0.897078	0.666108	0.95968	Not Significant	1.0358	0.870846	0.715538	Not Significant
Panel16	Flavonoid	Isomer 1 of Kaempferol-3-O-galactoside	Tier 2	BP04281005	C12626	1.9	33.4	A-2747	506.6	458.11	0.516108	0.0159746	0.00838272	Significant Decrease	1.62248	0.00717417	0.00716022	Significant Increase	1.15613	0.423952	0.950427	Not Significant	1.19421	0.302482	0.521148	Not Significant
Panel16	Flavonoid	Isomer 2 of 3,3'-Dimethylquercetin	Tier 2	BP03110002		2.34	18	A-3405	623.3	399.096	0.638254	0.0397293	0.0143437	Significant Decrease	1.7421	0.0299279	0.0179056	Significant Increase	0.794051	0.231599	0.950427	Not Significant	0.899358	0.466138	0.587922	Not Significant
Panel16	Flavonoid	Isomer 2 of Kaempferol-3-O-galactoside	Tier 2	BP04281005	C12626	2.78	49.9	A-2867	523.1	458.11	0.604334	0.00349592	0.00394981	Significant Decrease	1.66125	0.00341772	0.00484204	Significant Increase	0.993667	0.894251	0.968875	Not Significant	0.996064	0.955305	0.733957	Not Significant
Panel16	Flavonoid	Isomer 3 of 3,3'-Dimethylquercetin	Tier 2	BP03110002		3.19	18	A-3425	623.3	399.097	0.61349	0.0232009	0.0102428	Significant Decrease	1.78701	0.0241836	0.0154985	Significant Increase	0.816575	0.279985	0.950427	Not Significant	0.912148	0.524446	0.610536	Not Significant
Panel16	Flavonoid	Isomer 4 of 3,3'-Dimethylquercetin	Tier 2	BP03110002		3.03	43.2	A-3524	648.5	399.096	0.600241	0.0233773	0.0102897	Significant Decrease	1.52003	0.0975784	0.0430082	Not Significant	0.842768	0.367201	0.950427	Not Significant	1.09603	0.546399	0.619336	Not Significant
Panel20	Phenylpropanoid	(-)-4'-Demethyl-Epipodophyllotoxin	Tier 2	BP03919000		7.03	20.6	A-T1370	502.3	634.179	0.4356	0.013108	0.00751948	Significant Decrease	3.32064	0.00111378	0.00315394	Significant Increase	0.808005	0.447177	0.950427	Not Significant	0.691337	0.0840568	0.452649	Not Significant
Panel20	Phenylpropanoid	(7R)-Trans-Hinokiresinol/(7S)-Trans-Hinokiresinol/(7S)-Cis-Hinokiresinol	Tier 2	BP01997000		5.86	45.3	A-T852	456.4	486.17	0.893648	0.574799	0.114056	Not Significant	1.03457	0.857086	0.235321	Not Significant	1.18126	0.275484	0.950427	Not Significant	1.08162	0.628148	0.645551	Not Significant
Panel20	Phenylpropanoid	(E)-6'-Hydroxyferulate/(Z)-6'-Hydroxyferulate	Tier 2	BP01416000		3.79	72.8	C-T1209	225.8	371.135	0.767323	0.110238	0.0301399	Not Significant	0.84427	0.305165	0.104073	Not Significant	1.37943	0.0255833	0.950427	Not Significant	1.54362	0.00857027	0.423249	Not Significant
Panel20	Phenylpropanoid	(R)-3-(4-Hydroxyphenyl)Lactate	Tier 2	BP01033001		0.72	10.9	A-T741	332	415.108	0.266633	0.0267253	0.0111443	Significant Decrease	2.37756	0.117841	0.0497876	Not Significant	1.78073	0.19012	0.950427	Not Significant	1.57745	0.260831	0.508195	Not Significant
Panel20	Phenylpropanoid	(S)-4-Hydroxymandelic acid	Tier 2	BM00856001		1.75	71.7	A-T564	390.2	402.102	1.23563	0.188314	0.0459303	Not Significant	0.807345	0.0614127	0.0302739	Not Significant	1.0092	0.954972	0.968875	Not Significant	1.00242	0.988789	0.742221	Not Significant
Panel20	Phenylpropanoid	(S)-Usnate	Tier 2	BP03281000		2.52	43.2	A-T1220	474.8	576.133	0.43894	0.00300311	0.00372495	Significant Decrease	2.49988	0.0831659	0.038095	Not Significant	0.882087	0.60359	0.950427	Not Significant	0.911329	0.773786	0.688451	Not Significant
Panel20	Phenylpropanoid	(Z)-3-(2,4-Dihydroxyphenyl)-Prop-2-Enoate	Tier 2	BP01002000		0.47	36	C-T1198	259.7	341.125	0.716673	0.0687229	0.021238	Not Significant	1.96149	0.0113398	0.00950122	Significant Increase	0.878298	0.282472	0.950427	Not Significant	0.711366	0.0861184	0.452649	Not Significant
Panel20	Phenylpropanoid	1,8-Dihydroxy-3-Methylnaphthalene	Tier 2	BP00939000		1.29	4.2	A-T705	485	408.127	0.615665	0.000731515	0.00262695	Significant Decrease	1.71795	0.00797102	0.00764344	Significant Increase	0.957697	0.661924	0.95968	Not Significant	0.945465	0.653626	0.65176	Not Significant
Panel20	Phenylpropanoid	1-O-(4-Coumaroyl)-beta-D-Glucose	Tier 2	BP03048001		4.69	27	A-T1151	250.6	560.161	0.707248	0.0209255	0.00972853	Not Significant	1.37555	0.0372506	0.0207472	Not Significant	1.04612	0.756693	0.965719	Not Significant	1.0279	0.826047	0.702812	Not Significant
Panel20	Phenylpropanoid	1-O-4-Hydroxybenzoyl-beta-D-Glucose	Tier 2	BP02705001		1.27	7.7	A-956	269.9	534.144	6.85766	0.00297269	0.00371671	Significant Increase	0.0710282	0.00259178	0.00432957	Significant Decrease	1.77885	0.244545	0.950427	Not Significant	2.05302	0.184287	0.477497	Not Significant
Panel20	Phenylpropanoid	1-O-Galloyl-beta-D-Glucose	Tier 2	BP03136001		5.25	51.2	A-2216	438.7	400.098	0.474837	0.00241486	0.00350068	Significant Decrease	1.80915	0.00980282	0.00869104	Significant Increase	1.14725	0.325265	0.950427	Not Significant	1.16408	0.215201	0.488782	Not Significant
Panel20	Phenylpropanoid	1-O-Vanilloyl-beta-D-Glucose	Tier 2	BP03111000		1.77	67.1	A-571	215.5	564.152	0.637512	0.00327126	0.00385806	Significant Decrease	1.39347	0.00650622	0.00683433	Not Significant	0.960557	0.739139	0.964432	Not Significant	1.12567	0.268253	0.511432	Not Significant
Panel20	Phenylpropanoid	2,4-Dihydroxy-6-pentylbenzoic acid	Tier 2	BP01638000		7.65	10.1	C-T1600	443.4	386.193	0.724564	0.039321	0.0142545	Not Significant	1.65355	0.0128327	0.0102929	Significant Increase	0.836899	0.127142	0.950427	Not Significant	0.834653	0.211236	0.487901	Not Significant
Panel20	Phenylpropanoid	2,4-Dihydroxycinnamate	Tier 2	BP01019006		2.71	11.4	C-T1139	265.8	342.133	0.477882	0.0475725	0.0162017	Significant Decrease	2.69366	2.80561e-06	0.000462909	Significant Increase	0.804298	0.351664	0.950427	Not Significant	0.776851	0.221223	0.488782	Not Significant
Panel20	Phenylpropanoid	2-Hydroxycaffeate	Tier 2	BP01241001		6.08	1.2	C-T1065	261.3	358.129	1.03343	0.84676	0.158497	Not Significant	1.16315	0.260371	0.0923897	Not Significant	0.968521	0.854245	0.966348	Not Significant	0.831925	0.243216	0.499069	Not Significant
Panel20	Phenylpropanoid	2-[Hydroperoxy(4-Hydroxyphenyl)Methyl]-6-Hydroxy-1-Benzofuran-3-One	Tier 2	BP02522006		3.99	58.2	A-T1017	457.4	522.12	0.544928	0.0998483	0.0279776	Not Significant	1.90641	0.008484	0.00795214	Significant Increase	0.745929	0.224414	0.950427	Not Significant	0.962597	0.881389	0.718206	Not Significant
Panel20	Phenylpropanoid	3,4-Dihydroxystyrene	Tier 2	BP00460008	C06224	0.15	24.7	A-3432	624.4	302.084	2.43504	0.00795622	0.00574887	Significant Increase	0.381429	0.0071066	0.00711584	Significant Decrease	0.979804	0.858787	0.966348	Not Significant	1.07666	0.559595	0.622925	Not Significant
Panel20	Phenylpropanoid	3,5-Dihydroxyanisole	Tier 2	BP00504005		0.63	20.1	A-3377	613.2	304.082	0.777568	0.110787	0.0302665	Not Significant	1.26785	0.0640109	0.0312942	Not Significant	0.942057	0.635802	0.9573	Not Significant	1.01436	0.920007	0.726552	Not Significant
Panel20	Phenylpropanoid	3-Hydroxy-5-Methoxybiphenyl	Tier 2	BP01292001		6.28	2.6	A-T776	541.9	434.141	0.563653	0.00313629	0.00377781	Significant Decrease	1.87937	4.73772e-05	0.00121601	Significant Increase	0.897724	0.396192	0.950427	Not Significant	0.944008	0.58644	0.632744	Not Significant
Panel20	Phenylpropanoid	3-Methoxy-5-Hydroxytoluene	Tier 2	BP00481001		2.68	11.8	A-2677	497.4	372.127	1.37322	0.368461	0.0789826	Not Significant	0.686103	0.266887	0.0941993	Not Significant	1.01216	0.955161	0.968875	Not Significant	1.06138	0.788309	0.691559	Not Significant
Panel20	Phenylpropanoid	4-Hydroxy-5-Methyl-2-Methylene-3(2H)-Furanone	Tier 2	BP00344004		0.76	73.2	A-T629	429.1	360.09	0.544739	0.139184	0.0360368	Not Significant	1.68536	0.277222	0.0966979	Not Significant	0.470324	0.163176	0.950427	Not Significant	1.08923	0.834736	0.706052	Not Significant
Panel20	Phenylpropanoid	4-Hydroxycinnamyl aldehyde	Tier 2	BP00596003	HMDB0040986	3.26	11.8	A-T649	418.1	382.11	1.82924	0.0037666	0.00403575	Significant Increase	0.522036	0.00323685	0.00477102	Significant Decrease	1.01243	0.926649	0.968875	Not Significant	1.0472	0.701166	0.668536	Not Significant
Panel20	Phenylpropanoid	4-Hydroxydihydrocinnamaldehyde	Tier 2	BP00626013		0.67	26.6	A-T652	453.1	384.126	0.65582	0.0471994	0.0161223	Significant Decrease	0.889092	0.496832	0.152963	Not Significant	1.39549	0.0991102	0.950427	Not Significant	1.71502	0.0264493	0.443016	Not Significant
Panel20	Phenylpropanoid	4-Hydroxystyrene	Tier 2	BP00299004	C05627	0.29	61.3	A-2984	541.5	354.116	1.90043	0.00522538	0.00462346	Significant Increase	0.487757	0.00403264	0.00527886	Significant Decrease	1.07158	0.355309	0.950427	Not Significant	1.07881	0.36802	0.55275	Not Significant
Panel20	Phenylpropanoid	4-Methylumbelliferone	Tier 2	BP00968001	HMDB0059622	4.84	0.9	A-T708	459.4	410.106	0.785235	0.168798	0.0419424	Not Significant	1.25744	0.198454	0.0744322	Not Significant	1.04934	0.603556	0.950427	Not Significant	1.01277	0.908711	0.723889	Not Significant
Panel20	Phenylpropanoid	5-Hydroxyferulic acid methyl ester	Tier 2	BP01432000		4.44	73.4	C-T1153	208.5	372.145	0.588754	0.0674758	0.0209749	Not Significant	1.57593	0.00542228	0.00613895	Significant Increase	1.19607	0.409124	0.950427	Not Significant	1.07778	0.709352	0.670062	Not Significant
Panel20	Phenylpropanoid	6-Hydroxymellein	Tier 2	BP01216004		3.82	33.8	A-T762	443	428.115	0.929479	0.514783	0.104159	Not Significant	0.97024	0.771688	0.217616	Not Significant	0.974301	0.798351	0.966348	Not Significant	1.10887	0.431724	0.574891	Not Significant
Panel20	Phenylpropanoid	6-Methoxymellein	Tier 2	BP01407003	HMDB0038510	3.12	1.7	A-T789	462.3	442.133	0.760561	0.122774	0.0326494	Not Significant	1.2346	0.158898	0.062536	Not Significant	0.983775	0.909215	0.968875	Not Significant	1.06497	0.672655	0.658246	Not Significant
Panel20	Phenylpropanoid	6-O-Galloylglucose	Tier 2	BP03136000		8.39	12	A-305	161	566.137	1.00482	0.986276	0.179786	Not Significant	1.31371	0.323182	0.10893	Not Significant	1.09811	0.714375	0.960472	Not Significant	0.757547	0.343868	0.541408	Not Significant
Panel20	Phenylpropanoid	7-Hydroxyoctanoic acid	Tier 2	AN00743002		0.07	18.5	C-1999	323.3	322.201	1.94906	0.0094826	0.0063537	Significant Increase	0.544407	0.0119893	0.00990685	Significant Decrease	1.02585	0.902864	0.968875	Not Significant	0.942437	0.748989	0.682622	Not Significant
Panel20	Phenylpropanoid	Caffeic aldehyde	Tier 2	BP00793005	C10945	8.51	57	A-2682	499.4	316.085	0.732135	0.00628443	0.00506578	Not Significant	1.37406	0.0055417	0.00620671	Not Significant	1.00681	0.926055	0.968875	Not Significant	0.994042	0.939271	0.730348	Not Significant
Panel20	Phenylpropanoid	Caffeyl alcohol	Tier 2	BP00823000		3.82	41.6	A-T690	383.1	400.123	0.639016	0.107783	0.0296369	Not Significant	1.37383	0.24741	0.0884782	Not Significant	1.10636	0.357981	0.950427	Not Significant	1.13908	0.280709	0.515296	Not Significant
Panel20	Phenylpropanoid	Chavicol	Tier 2	BP00444008	HMDB0034107	9.27	21.6	A-T635	471	368.134	2.15171	0.000594294	0.0025094	Significant Increase	0.490294	0.000821632	0.0030055	Significant Decrease	1.00352	0.981067	0.969838	Not Significant	0.947893	0.741713	0.680557	Not Significant
Panel20	Phenylpropanoid	Coniferyl aldehyde	Tier 2	BP00995000		0.59	50.6	A-T724	467.7	412.121	0.841178	0.327116	0.0717597	Not Significant	1.08166	0.616181	0.181616	Not Significant	0.861459	0.28719	0.950427	Not Significant	1.09906	0.423249	0.569862	Not Significant
Panel20	Phenylpropanoid	Daphnetin	Tier 2	BP00990001		0.32	27.5	A-3322	603.1	323.072	1.43832	0.0389664	0.0141599	Not Significant	0.773426	0.0826211	0.0379245	Not Significant	1.0486	0.727191	0.961614	Not Significant	0.898932	0.368376	0.55275	Not Significant
Panel20	Phenylpropanoid	Dihydroconiferyl Aldehyde	Tier 2	BP01028002		0.13	2.8	A-T738	413.1	414.136	1.04765	0.702223	0.135018	Not Significant	0.907105	0.393032	0.126891	Not Significant	0.877083	0.462241	0.950427	Not Significant	1.05227	0.672087	0.657987	Not Significant
Panel20	Phenylpropanoid	Fraxetin	Tier 2	BP01403001		0.85	46.2	A-3419	621.3	338.077	0.493847	0.0154148	0.00822793	Significant Decrease	1.99269	0.0570286	0.0285514	Not Significant	0.860876	0.514145	0.950427	Not Significant	1.01617	0.940236	0.730348	Not Significant
Panel20	Phenylpropanoid	Furaneol (Enol Form)	Tier 2	BP00371006		0.16	39.6	A-3220	583.5	298.082	0.465099	0.0131072	0.00751948	Significant Decrease	1.81944	0.00832786	0.00787287	Significant Increase	1.17033	0.400565	0.950427	Not Significant	1.18173	0.403325	0.564088	Not Significant
Panel20	Phenylpropanoid	Hypericin	Tier 2	BP04647000		8.2	28.1	A-3027	547.6	485.097	0.699146	0.238082	0.0554798	Not Significant	1.77337	0.0436164	0.0232822	Significant Increase	0.674148	0.0559028	0.950427	Not Significant	0.806551	0.247282	0.503143	Not Significant
Panel20	Phenylpropanoid	Isoscopoletin	Tier 2	BP01196000		1.67	0.8	A-T753	437	426.101	0.77571	0.213773	0.0508984	Not Significant	1.19014	0.531863	0.161745	Not Significant	0.79473	0.324677	0.950427	Not Significant	1.08318	0.724895	0.675201	Not Significant
Panel20	Phenylpropanoid	Methylphoracetophenone	Tier 2	BP01033000		3.62	28.6	A-T740	402.2	415.108	0.626319	0.0182663	0.00905204	Significant Decrease	1.73883	0.0066157	0.00688855	Significant Increase	0.942094	0.414283	0.950427	Not Significant	0.918221	0.272544	0.512066	Not Significant
Panel20	Phenylpropanoid	Methylsalicylate	Tier 2	BP00647025		1.16	53.5	A-2588	486.4	386.106	1.84073	0.00980212	0.00644571	Significant Increase	0.556389	0.0121045	0.0099471	Significant Decrease	0.979474	0.763175	0.966348	Not Significant	0.976408	0.747203	0.682133	Not Significant
Panel20	Phenylpropanoid	Noraucuparin	Tier 2	BP01515000		0.25	15.7	A-3535	650.6	342.098	1.36348	0.311753	0.0689316	Not Significant	0.514665	0.0825367	0.0379196	Not Significant	1.85674	0.0641874	0.950427	Not Significant	1.42504	0.258388	0.508195	Not Significant
Panel20	Phenylpropanoid	Phlorisobutanophenone	Tier 2	BP01244009		4.09	39.5	A-T772	419.2	430.13	0.74568	0.171099	0.0424436	Not Significant	1.6994	0.0383789	0.0211882	Significant Increase	0.767322	0.0405292	0.950427	Not Significant	0.789135	0.149408	0.460398	Not Significant
Panel20	Phenylpropanoid	Pterostilbene	Tier 2	BP02049000	C10287	1.87	48.9	A-3251	584.6	490.169	6.40203	0.00387329	0.00408206	Significant Increase	0.211179	0.00474163	0.00575178	Significant Decrease	0.801611	0.42062	0.950427	Not Significant	0.73966	0.225213	0.488782	Not Significant
Panel20	Phenylpropanoid	Salicyl Alcohol	Tier 2	BP00326006	HMDB0059709	1.42	5.4	A-T627	387.4	358.111	2.75008	0.0342207	0.0130827	Significant Increase	0.279669	0.0221144	0.0146731	Significant Decrease	1.38266	0.190935	0.950427	Not Significant	1.3002	0.246091	0.501896	Not Significant
Panel20	Phenylpropanoid	Sideretin (Reduced Form)	Tier 2	BP01631000		1.32	5.5	A-1415	332.3	458.091	0.525575	0.113941	0.0309132	Not Significant	1.58269	0.0971266	0.0429566	Not Significant	1.16054	0.58832	0.950427	Not Significant	1.20218	0.51035	0.605666	Not Significant
Panel20	Phenylpropanoid	Sinapoyl aldehyde	Tier 2	BP01407002		1.02	22.3	A-T788	401.4	442.132	0.866544	0.312616	0.0691081	Not Significant	0.884234	0.459143	0.143722	Not Significant	1.24598	0.0638682	0.950427	Not Significant	1.30509	0.0213895	0.443016	Not Significant
Panel20	Phenylpropanoid	Trans-Caffeate	Tier 2	BP01002001		1.18	27.8	A-1157	299.8	413.093	0.673313	0.00439438	0.00426822	Not Significant	1.6892	0.000333484	0.00226061	Significant Increase	0.8709	0.0966155	0.950427	Not Significant	0.879228	0.133546	0.454313	Not Significant
Panel20	Phenylpropanoid	Tyrosinamide	Tier 2	AN01029000		0.44	0.1	A-2396	460.2	324.103	1.39287	0.00524892	0.00462513	Not Significant	0.583239	6.44396e-05	0.00140004	Significant Decrease	1.08416	0.498355	0.950427	Not Significant	1.23096	0.0869741	0.452649	Not Significant
Panel20	Phenylpropanoid	cis-beta-D-Glucosyl-2-hydroxycinnamic acid/trans-beta-D-Glucosyl-2-hydroxycinnamic acid	Tier 2	BP03048000		5.11	7.5	C-T545	168.6	488.194	1.11194	0.435744	0.09078	Not Significant	0.854318	0.264676	0.0936154	Not Significant	1.06985	0.53377	0.950427	Not Significant	1.05269	0.666709	0.655235	Not Significant
Panel20	Phenylpropanoid	trans-beta-D-Glucosyl-2-hydroxycinnamic acid	Tier 2	BP03048002	C05158	1.58	54.5	C-1111	215.5	488.192	0.853632	0.134033	0.0350456	Not Significant	1.04899	0.718533	0.205371	Not Significant	1.09387	0.548093	0.950427	Not Significant	1.11676	0.33161	0.533762	Not Significant
Panel20	Phenylpropanoid	Isomer 1 of 1-O-4-Hydroxybenzoyl-beta-D-Glucose	Tier 2	BP02705001		2.13	73.4	A-499	204.1	534.144	0.983588	0.817242	0.153841	Not Significant	0.884672	0.278185	0.0969102	Not Significant	1.0894	0.240268	0.950427	Not Significant	1.14922	0.256666	0.50814	Not Significant
Panel20	Phenylpropanoid	Isomer 1 of 1-O-Vanilloyl-beta-D-Glucose	Tier 2	BP03111000		0.02	44.4	A-738	238.2	564.153	0.738847	0.0598682	0.0190858	Not Significant	1.33192	0.0820103	0.0377453	Not Significant	0.813456	0.14457	0.950427	Not Significant	1.01617	0.916121	0.726241	Not Significant
Panel20	Phenylpropanoid	Isomer 1 of 4-Hydroxystyrene	Tier 2	BP00299004	C05627	9.95	74.8	A-1920	405.3	354.119	0.939469	0.362293	0.077974	Not Significant	1.20056	0.0597582	0.0296385	Not Significant	0.932552	0.51935	0.950427	Not Significant	0.886611	0.146069	0.45964	Not Significant
Panel20	Phenylpropanoid	Isomer 1 of Caffeic aldehyde	Tier 2	BP00793005	C10945	8.54	70.8	A-2593	485.6	316.085	0.791688	0.0189365	0.0091955	Not Significant	1.29721	0.0124541	0.0101126	Not Significant	0.977716	0.778011	0.966348	Not Significant	0.973727	0.738339	0.679946	Not Significant
Panel20	Phenylpropanoid	Isomer 1 of Fraxetin	Tier 2	BP01403001		3.83	31.1	A-3342	606.1	338.078	0.654059	0.0579345	0.0186545	Not Significant	1.69267	0.0596907	0.0296199	Not Significant	0.883607	0.424425	0.950427	Not Significant	0.903254	0.579555	0.63075	Not Significant
Panel20	Phenylpropanoid	Isomer 1 of Pterostilbene	Tier 2	BP02049000	C10287	1.14	44.5	A-2629	491.2	490.169	1.29833	0.578169	0.114596	Not Significant	0.432289	0.0878802	0.0397951	Not Significant	1.07775	0.87803	0.968875	Not Significant	1.78173	0.355719	0.546924	Not Significant
Panel20	Phenylpropanoid	Isomer 2 of 1-O-4-Hydroxybenzoyl-beta-D-Glucose	Tier 2	BP02705001		0.23	29	A-803	248.5	534.143	0.809615	0.456783	0.0944946	Not Significant	1.42641	0.175345	0.067584	Not Significant	0.932089	0.741512	0.964432	Not Significant	0.86592	0.550807	0.620427	Not Significant
Panel20	Phenylpropanoid	Isomer 2 of Caffeic aldehyde	Tier 2	BP00793005	C10945	1.25	50.8	A-3353	607.2	316.082	1.14879	0.208505	0.0498231	Not Significant	0.983948	0.900216	0.243948	Not Significant	0.981894	0.855774	0.966348	Not Significant	0.88468	0.342095	0.54088	Not Significant
Panel21	Polyphenol	(R)-3-(4-Hydroxyphenyl)Lactate	Tier 2	BP01033001		0.72	10.9	A-T741	332	415.108	0.266633	0.0267253	0.0111443	Significant Decrease	2.37756	0.117841	0.0497876	Not Significant	1.78073	0.19012	0.950427	Not Significant	1.57745	0.260831	0.508195	Not Significant
Panel21	Polyphenol	3,4-Dihydroxystyrene	Tier 2	BP00460008	C06224	0.15	24.7	A-3432	624.4	302.084	2.43504	0.00795622	0.00574887	Significant Increase	0.381429	0.0071066	0.00711584	Significant Decrease	0.979804	0.858787	0.966348	Not Significant	1.07666	0.559595	0.622925	Not Significant
Panel21	Polyphenol	3,5-Dihydroxyanisole	Tier 2	BP00504005		0.63	20.1	A-3377	613.2	304.082	0.777568	0.110787	0.0302665	Not Significant	1.26785	0.0640109	0.0312942	Not Significant	0.942057	0.635802	0.9573	Not Significant	1.01436	0.920007	0.726552	Not Significant
Panel21	Polyphenol	Caffeyl alcohol	Tier 2	BP00823000		3.82	41.6	A-T690	383.1	400.123	0.639016	0.107783	0.0296369	Not Significant	1.37383	0.24741	0.0884782	Not Significant	1.10636	0.357981	0.950427	Not Significant	1.13908	0.280709	0.515296	Not Significant
Panel21	Polyphenol	Furaneol (Enol Form)	Tier 2	BP00371006		0.16	39.6	A-3220	583.5	298.082	0.465099	0.0131072	0.00751948	Significant Decrease	1.81944	0.00832786	0.00787287	Significant Increase	1.17033	0.400565	0.950427	Not Significant	1.18173	0.403325	0.564088	Not Significant
Panel21	Polyphenol	Phlorisobutanophenone	Tier 2	BP01244009		4.09	39.5	A-T772	419.2	430.13	0.74568	0.171099	0.0424436	Not Significant	1.6994	0.0383789	0.0211882	Significant Increase	0.767322	0.0405292	0.950427	Not Significant	0.789135	0.149408	0.460398	Not Significant
Panel28	Lipid	(7S,8S)-DiHODE	Tier 2	AN02882006	C07354	1.43	40.8	C-3399	513.1	474.322	1.99783	0.00115954	0.00287863	Significant Increase	0.614622	0.00526447	0.00605926	Significant Decrease	0.983381	0.875054	0.968875	Not Significant	0.814392	0.143616	0.458533	Not Significant
Panel28	Lipid	11,12-EET	Tier 2	AN02975008		2.11	34.1	C-T1864	664.5	482.325	0.876558	0.297179	0.066262	Not Significant	1.42282	0.0285961	0.0173718	Not Significant	0.95265	0.641662	0.959508	Not Significant	0.801808	0.111002	0.452649	Not Significant
Panel28	Lipid	12,13-DHOME	Tier 2	AN02912003		5.66	43.6	C-T1661	530.1	476.335	1.55391	0.000439324	0.00237593	Significant Increase	0.743637	0.00942508	0.00845348	Not Significant	0.984094	0.824462	0.966348	Not Significant	0.865394	0.172317	0.472991	Not Significant
Panel28	Lipid	12,13-Epoxy-9-hydroxy-10-octadecenoic acid	Tier 2	AN02882001		2.38	13.4	C-T1764	582.8	474.322	1.04296	0.832404	0.156223	Not Significant	1.23213	0.278903	0.0970602	Not Significant	0.980253	0.920947	0.968875	Not Significant	0.778176	0.194246	0.482462	Not Significant
Panel28	Lipid	12-Keto-leukotriene B4	Tier 2	AN03167002		3.44	21.1	C-T1701	530.4	496.303	3.89851	0.00559572	0.00479504	Significant Increase	0.338038	0.00861441	0.00801582	Significant Decrease	0.838006	0.116476	0.950427	Not Significant	0.758815	0.0549889	0.443016	Not Significant
Panel28	Lipid	12-OPDA	Tier 2	AN02585002		1.81	6.9	C-T1831	635.6	454.295	0.647083	0.0473972	0.0161651	Significant Decrease	1.94772	0.0111402	0.00939533	Significant Increase	0.871892	0.24139	0.950427	Not Significant	0.793437	0.134269	0.454313	Not Significant
Panel28	Lipid	12-Oxo-9(Z)-dodecenoic acid	Tier 2	AN01465001	C16311	1.82	33.9	C-2607	407.5	374.233	1.75848	0.00338653	0.00390915	Significant Increase	0.681743	0.0155262	0.0115788	Not Significant	0.937557	0.594142	0.950427	Not Significant	0.834147	0.159839	0.463037	Not Significant
Panel28	Lipid	13(S)-HODE	Tier 2	AN02650003		7.38	34.3	C-T1752	523.1	458.323	1.36898	0.00102249	0.00279644	Not Significant	0.832511	0.018917	0.0131999	Not Significant	0.978456	0.818629	0.966348	Not Significant	0.877433	0.051576	0.443016	Not Significant
Panel28	Lipid	13(S)-HOT	Tier 2	AN02615004		1.84	0.7	C-T1723	529.9	456.311	2.36679	0.00360798	0.00400948	Significant Increase	0.550089	0.0120825	0.00994215	Significant Decrease	0.802126	0.264505	0.950427	Not Significant	0.768081	0.094918	0.452649	Not Significant
Panel28	Lipid	13(S)-HPOT	Tier 2	AN02857002	C04785	3.69	27.1	C-3625	573.6	472.307	2.36484	0.000308663	0.00218122	Significant Increase	0.401354	0.000106577	0.00166232	Significant Decrease	0.931559	0.532968	0.950427	Not Significant	1.05359	0.665238	0.654694	Not Significant
Panel28	Lipid	13-OxoODE	Tier 2	AN02615001		3.46	9.5	C-T1803	619.1	456.312	3.75874	0.00262792	0.00358506	Significant Increase	0.263463	0.00250944	0.00431385	Significant Decrease	0.91732	0.351121	0.950427	Not Significant	1.00981	0.920657	0.726552	Not Significant
Panel28	Lipid	15-Deoxy-Delta12,14-PGJ2	Tier 2	AN02931006		1.58	47	C-T1852	619.1	478.294	3.39178	0.00282025	0.00366356	Significant Increase	0.292343	0.00247294	0.00431385	Significant Decrease	0.937092	0.426385	0.950427	Not Significant	1.00851	0.934965	0.729446	Not Significant
Panel28	Lipid	15-OxoETE	Tier 2	AN02955002		1.85	17.2	C-T1811	600	480.31	4.2192	0.0103641	0.00661403	Significant Increase	0.270827	0.012004	0.00990695	Significant Decrease	0.77905	0.0239785	0.950427	Not Significant	0.875142	0.362819	0.551443	Not Significant
Panel28	Lipid	15H-11,12-EETA	Tier 2	AN03196005		6.72	36	C-T1755	523.1	498.318	2.02754	0.00256812	0.00353533	Significant Increase	0.596504	0.00667571	0.00690004	Significant Decrease	1.01276	0.878322	0.968875	Not Significant	0.826831	0.1137	0.452649	Not Significant
Panel28	Lipid	16-Hydroxypalmitic acid	Tier 2	BP02291000		3.13	32.1	C-T1759	597.1	434.327	1.11989	0.189865	0.0462235	Not Significant	1.22	0.176845	0.0680344	Not Significant	0.886851	0.0909672	0.950427	Not Significant	0.731927	0.0557278	0.443016	Not Significant
Panel28	Lipid	16-Oxopalmitic acid	Tier 2	BP02261000		3.41	24.6	C-T1788	610.3	432.312	0.973773	0.762229	0.144979	Not Significant	1.43245	0.0510653	0.0262748	Not Significant	0.815594	0.0276989	0.950427	Not Significant	0.716907	0.0604233	0.445793	Not Significant
Panel28	Lipid	17-Hydroxylinolenic acid	Tier 2	AN02615006		3.13	13.2	C-T1716	513.1	456.31	2.03494	0.000605198	0.00251088	Significant Increase	0.531156	0.000983149	0.00305188	Significant Decrease	0.96647	0.67461	0.95968	Not Significant	0.925181	0.422241	0.569862	Not Significant
Panel28	Lipid	18-Oxooleic acid	Tier 2	BP02650004	C19617	4.72	51.1	C-3791	646	458.329	2.43834	0.000164638	0.00179914	Significant Increase	0.473961	0.000142909	0.00171809	Significant Decrease	0.917647	0.405305	0.950427	Not Significant	0.865293	0.233572	0.491993	Not Significant
Panel28	Lipid	2,3-Dinor-8-iso prostaglandin F1alpha	Tier 2	AN03087000		0.03	22	C-T1363	326.2	490.317	1.25958	0.134488	0.0351212	Not Significant	1.08183	0.652798	0.190363	Not Significant	0.949445	0.793671	0.966348	Not Significant	0.733866	0.149604	0.460483	Not Significant
Panel28	Lipid	5(S)-HETE	Tier 2	AN02975012		1.21	71.3	C-T1786	655.2	482.326	0.888426	0.197014	0.047608	Not Significant	1.53892	0.0339516	0.0195168	Significant Increase	0.816769	0.10058	0.950427	Not Significant	0.73141	0.0798483	0.452649	Not Significant
Panel28	Lipid	5,6-Epoxytetraene	Tier 2	AN03167000		5.63	6.6	C-T1746	545.6	496.303	2.43303	0.000813943	0.00264171	Significant Increase	0.452417	0.00103533	0.00307124	Significant Decrease	0.900283	0.429927	0.950427	Not Significant	0.908476	0.527309	0.612446	Not Significant
Panel28	Lipid	5S,8R-DiHODE	Tier 2	AN02882008		2.22	0	C-T1571	440.4	474.32	1.24701	0.0513735	0.0171731	Not Significant	0.877227	0.246431	0.0882568	Not Significant	1.00453	0.964073	0.968875	Not Significant	0.914154	0.405534	0.56532	Not Significant
Panel28	Lipid	8-[(1R,2R)-3-Oxo-2-{(Z)-pent-2-enyl}cyclopentyl]octanoic acid	Tier 2	AN02615003		3.11	12.4	C-T1828	626.5	456.312	0.932522	0.670328	0.129733	Not Significant	1.40842	0.0882997	0.0399476	Not Significant	0.859233	0.326044	0.950427	Not Significant	0.761393	0.176793	0.474793	Not Significant
Panel28	Lipid	9(10)-EpOME	Tier 2	AN02650001		4.39	50.4	C-T1868	658.8	458.328	1.18915	0.308238	0.0682862	Not Significant	0.981611	0.881232	0.240194	Not Significant	0.93904	0.748227	0.965356	Not Significant	0.856691	0.254758	0.506734	Not Significant
Panel28	Lipid	9(S)-HOT	Tier 2	AN02615002		2.43	10.1	C-T1728	545.6	456.312	2.88653	0.00176126	0.00319278	Significant Increase	0.387402	0.00199631	0.00387682	Significant Decrease	0.919837	0.539389	0.950427	Not Significant	0.894254	0.466735	0.588211	Not Significant
Panel28	Lipid	9(S)-HPOT	Tier 2	AN02857000		3.39	28.3	C-T1801	573.6	472.307	2.42597	0.000118261	0.00157488	Significant Increase	0.380915	1.28557e-05	0.000711346	Significant Decrease	0.889757	0.14724	0.950427	Not Significant	1.08215	0.51878	0.608199	Not Significant
Panel28	Lipid	9,10,13-TriHOME	Tier 2	AN03119001		0.89	41.4	C-T1397	402.2	492.332	1.83443	0.00179519	0.00319278	Significant Increase	0.615469	0.00428688	0.00546692	Significant Decrease	0.961939	0.713891	0.960472	Not Significant	0.885714	0.294483	0.518265	Not Significant
Panel28	Lipid	9,10-DHOME	Tier 2	AN02912002	C14828	1.72	48.5	C-3512	539.4	476.336	2.0705	0.00246412	0.00350068	Significant Increase	0.586737	0.00736842	0.00727396	Significant Decrease	0.786265	0.42484	0.950427	Not Significant	0.823153	0.165931	0.464065	Not Significant
Panel28	Lipid	9,10-Dihydroxy-12,13-epoxyoctadecanoic acid	Tier 2	AN03119002		5.54	4.3	C-T1628	465.3	492.33	0.725973	0.07007	0.0215537	Not Significant	1.89257	0.000614464	0.00274388	Significant Increase	0.951131	0.684604	0.95968	Not Significant	0.727825	0.0309985	0.443016	Not Significant
Panel28	Lipid	9,10-Dihydroxystearic acid	Tier 2	BP02933000		0.77	54.1	C-T1713	576.6	478.352	4.21589	0.0131308	0.00751948	Significant Increase	0.289315	0.0169676	0.0123139	Significant Decrease	0.971511	0.803625	0.966348	Not Significant	0.819861	0.118742	0.452649	Not Significant
Panel28	Lipid	9,10-Epoxy-13-hydroxy-11-octadecenoic acid	Tier 2	AN02882002		1.05	13.5	C-T1760	551.9	474.321	3.28339	0.000870091	0.00265028	Significant Increase	0.341524	0.000900392	0.00303973	Significant Decrease	0.895568	0.45489	0.950427	Not Significant	0.891778	0.484532	0.594708	Not Significant
Panel28	Lipid	9,10-Epoxy-18-hydroxystearic acid	Tier 2	BP02912001		9.12	54.7	C-T1797	544.9	476.333	1.71635	0.00197904	0.0032522	Significant Increase	0.727076	0.0447467	0.0237375	Not Significant	0.896405	0.60227	0.950427	Not Significant	0.801334	0.258536	0.508195	Not Significant
Panel28	Lipid	9-OxoODE	Tier 2	AN02615000		3.95	1.5	C-T1805	614.1	456.312	2.4407	0.0023218	0.00344211	Significant Increase	0.433769	0.00257817	0.00432957	Significant Decrease	0.88619	0.326092	0.950427	Not Significant	0.944554	0.634527	0.645978	Not Significant
Panel28	Lipid	9-Oxononanoic acid	Tier 2	AN00918000		0.09	16.9	C-T1468	407.5	334.201	1.74858	0.00767831	0.00560152	Significant Increase	0.56877	0.00775949	0.00751548	Significant Decrease	1.02186	0.90272	0.968875	Not Significant	1.00549	0.971514	0.73829	Not Significant
Panel28	Lipid	9-cis,11-trans-Octadecadienoic acid	Tier 2	AN02413001		2.57	9.3	C-T1876	725.5	442.332	1.31089	0.461356	0.0952316	Not Significant	0.928798	0.832447	0.230611	Not Significant	1.09987	0.5451	0.950427	Not Significant	0.821322	0.309737	0.526371	Not Significant
Panel28	Lipid	Biotripyrrin-a	Tier 2	AN04420000		1.38	4.2	C-2621	407.5	394.687	1.30938	0.227657	0.0535189	Not Significant	0.63498	0.103918	0.0450167	Not Significant	1.05661	0.7467	0.965356	Not Significant	1.20275	0.402639	0.564088	Not Significant
Panel28	Lipid	Colnelenic acid	Tier 2	AN02585005		1.94	6.8	C-T1785	590	454.296	2.0787	0.00193112	0.0032522	Significant Increase	0.480561	0.0016701	0.00359019	Significant Decrease	0.920712	0.241577	0.950427	Not Significant	1.00106	0.990545	0.74235	Not Significant
Panel28	Lipid	Crepenynic acid	Tier 2	AN02387002		3.8	0.9	C-T1796	600.4	440.317	4.47175	0.0108082	0.00678712	Significant Increase	0.256086	0.0125265	0.0101477	Significant Decrease	0.78394	0.0315212	0.950427	Not Significant	0.873245	0.371322	0.55275	Not Significant
Panel28	Lipid	Delta-12-Prostaglandin J2	Tier 2	AN03167003		3.03	9.2	C-T1725	540.4	496.304	2.01079	0.000504594	0.0025094	Significant Increase	0.574985	0.00102596	0.00306892	Significant Decrease	0.890312	0.155903	0.950427	Not Significant	0.864921	0.245724	0.501619	Not Significant
Panel28	Lipid	Etherolenic acid	Tier 2	AN02585003		2.28	6.8	C-T1781	572.6	454.296	1.59488	0.0168342	0.00861917	Significant Increase	0.612815	0.0153916	0.0115007	Significant Decrease	1.09872	0.491208	0.950427	Not Significant	1.02316	0.859822	0.713167	Not Significant
Panel28	Lipid	Heptadecatrienoic acid	Tier 2	AN02184003		1.43	9	C-T1842	662.3	426.3	1.56014	0.0121614	0.00721787	Significant Increase	0.920857	0.657181	0.191533	Not Significant	0.834084	0.295745	0.950427	Not Significant	0.696058	0.13835	0.455305	Not Significant
Panel28	Lipid	Octadec-9-ene-1,18-dioic-acid	Tier 2	BP02882010		1.02	13	C-T1753	545.6	474.321	2.31809	0.00107689	0.00285943	Significant Increase	0.476339	0.0012034	0.00321584	Significant Decrease	0.929513	0.500803	0.950427	Not Significant	0.905636	0.472935	0.59168	Not Significant
Panel28	Lipid	Prostaglandin A2	Tier 2	AN03167004	C05953	4.07	0.6	C-3480	530.2	496.304	4.24309	0.00451057	0.00431906	Significant Increase	0.282492	0.00566918	0.00630819	Significant Decrease	0.919367	0.401847	0.950427	Not Significant	0.83428	0.135612	0.455305	Not Significant
Panel28	Lipid	Prostaglandin B2	Tier 2	AN03167006		4.61	0.7	C-T1706	510.6	496.303	1.8568	0.00279894	0.00366281	Significant Increase	0.629861	0.00842804	0.00791841	Significant Decrease	0.992332	0.924483	0.968875	Not Significant	0.855049	0.154164	0.461658	Not Significant
Panel28	Lipid	Prostaglandin G2	Tier 2	AN03615000		1.92	26	C-T1744	524.1	530.312	0.365073	0.00175957	0.00319278	Significant Decrease	1.97531	0.0266245	0.0165932	Significant Increase	0.804693	0.580793	0.950427	Not Significant	1.38671	0.122453	0.453257	Not Significant
Panel28	Lipid	Prostaglandin I2	Tier 2	AN03427003		3.2	3.9	C-T1506	402.2	514.314	2.04732	0.0015803	0.00308711	Significant Increase	0.538392	0.00271957	0.00441341	Significant Decrease	0.954101	0.721435	0.961051	Not Significant	0.907226	0.518132	0.608199	Not Significant
Panel28	Lipid	Prostaglandin J2	Tier 2	AN03167001	C05957	3.4	7.2	C-3537	539.4	496.304	2.52578	0.000750682	0.00262695	Significant Increase	0.448317	0.000898609	0.00303973	Significant Decrease	0.91302	0.447771	0.950427	Not Significant	0.88312	0.296473	0.518265	Not Significant
Panel28	Lipid	Stearidonic acid	Tier 2	AN02358000	C16300	4.36	43.8	C-3736	615	438.302	2.28607	0.000341194	0.00219137	Significant Increase	0.529912	0.00115085	0.00315919	Significant Decrease	0.936545	0.613101	0.950427	Not Significant	0.825479	0.25018	0.504077	Not Significant
Panel28	Lipid	Thromboxane A2	Tier 2	AN03427002	C02198	8.15	11.7	C-2876	441.3	514.312	1.30737	0.0132833	0.00755394	Not Significant	0.86844	0.114857	0.0487405	Not Significant	0.965821	0.692304	0.95968	Not Significant	0.880768	0.130625	0.454313	Not Significant
Panel28	Lipid	Traumatin	Tier 2	AN01465000		2.16	18.1	C-T1615	484	374.232	0.772056	0.318557	0.0701872	Not Significant	1.02861	0.858395	0.235554	Not Significant	1.15591	0.574446	0.950427	Not Significant	1.25922	0.372926	0.55275	Not Significant
Panel28	Lipid	Isomer 1 of (7S,8S)-DiHODE	Tier 2	AN02882006	C07354	3.26	12.6	C-3043	459.8	474.32	2.125	0.0945577	0.0267783	Not Significant	0.455292	0.0859703	0.0391466	Not Significant	0.948371	0.838782	0.966348	Not Significant	1.0336	0.863787	0.713656	Not Significant
Panel28	Lipid	Isomer 1 of 12-Oxo-9(Z)-dodecenoic acid	Tier 2	AN01465001	C16311	1.35	54	C-2448	387.4	374.233	2.12398	0.0444999	0.0154943	Significant Increase	0.552417	0.0749152	0.0352143	Not Significant	0.99335	0.956219	0.968875	Not Significant	0.852282	0.226371	0.488782	Not Significant
Panel28	Lipid	Isomer 1 of 13(S)-HPOT	Tier 2	AN02857002	C04785	0.13	74.5	C-3451	526.2	472.306	1.83913	0.00244691	0.00350068	Significant Increase	0.614438	0.00580718	0.00638295	Significant Decrease	0.942362	0.556425	0.950427	Not Significant	0.884928	0.247591	0.503288	Not Significant
Panel28	Lipid	Isomer 1 of 2,3-Dinor-8-iso prostaglandin F1alpha	Tier 2	AN03087000	C14795	1.18	34.9	C-2410	381	490.316	1.38006	0.132939	0.0348284	Not Significant	0.698505	0.0388232	0.0213451	Not Significant	1.04895	0.819487	0.966348	Not Significant	1.03737	0.867978	0.715053	Not Significant
Panel28	Lipid	Isomer 1 of 8-[(1R,2R)-3-Oxo-2-{(Z)-pent-2-enyl}cyclopentyl]octanoic acid	Tier 2	AN02615003	C04780	2.28	74.7	C-3870	713.4	456.312	2.43296	0.000669706	0.00256277	Significant Increase	0.407825	0.000719309	0.00287617	Significant Decrease	1.11455	0.283994	0.950427	Not Significant	1.00784	0.944662	0.73205	Not Significant
Panel28	Lipid	Isomer 1 of 9,10-DHOME	Tier 2	AN02912002	C14828	2.43	32.2	C-3457	523.2	476.338	1.7529	0.000317363	0.00218177	Significant Increase	0.686111	0.00544709	0.00614994	Not Significant	1.01152	0.920992	0.968875	Not Significant	0.831471	0.174531	0.472991	Not Significant
Panel28	Lipid	Isomer 1 of 9,10-Dihydroxy-12,13-epoxyoctadecanoic acid	Tier 2	AN03119002	C14837	1.42	48.1	C-3437	518.1	492.331	1.92951	0.106896	0.0294387	Not Significant	0.65561	0.226297	0.0824261	Not Significant	0.841429	0.268806	0.950427	Not Significant	0.790509	0.159141	0.463037	Not Significant
Panel28	Lipid	Isomer 1 of 9-Oxononanoic acid	Tier 2	AN00918000	C16322	0.94	48.6	C-2856	438.5	334.202	1.56417	0.00145879	0.00300124	Significant Increase	0.671326	0.00315183	0.00472161	Not Significant	1.02481	0.818633	0.966348	Not Significant	0.952317	0.631812	0.64585	Not Significant
Panel28	Lipid	Isomer 1 of Thromboxane A2	Tier 2	AN03427002	C02198	8.26	8	C-3064	460.9	514.312	1.4464	0.0644388	0.0202266	Not Significant	0.759361	0.128962	0.0533874	Not Significant	0.96945	0.630359	0.955254	Not Significant	0.910467	0.194891	0.482462	Not Significant
Panel28	Lipid	Isomer 1 of Traumatin	Tier 2	AN01465000	C16309	2.03	11	C-3004	453.5	374.232	1.41245	0.0136756	0.00767612	Not Significant	0.718133	0.0162312	0.0119447	Not Significant	1.11236	0.316437	0.950427	Not Significant	0.985878	0.882913	0.718515	Not Significant
Panel28	Lipid	Isomer 2 of (7S,8S)-DiHODE	Tier 2	AN02882006	C07354	4.45	2.7	C-3135	469.7	474.319	1.77359	0.120985	0.0322948	Not Significant	0.602011	0.147623	0.0592649	Not Significant	0.869058	0.426541	0.950427	Not Significant	0.936573	0.65947	0.652632	Not Significant
Panel28	Lipid	Isomer 2 of 12-Oxo-9(Z)-dodecenoic acid	Tier 2	AN01465001	C16311	0.69	1	C-2882	440.4	374.233	1.38894	0.0238587	0.0103989	Not Significant	0.753795	0.0367255	0.0205887	Not Significant	1.00356	0.977622	0.969498	Not Significant	0.955135	0.638657	0.647307	Not Significant
Panel28	Lipid	Isomer 2 of Traumatin	Tier 2	AN01465000	C16309	3.81	3	C-3139	467.5	374.231	1.13622	0.0869516	0.0251209	Not Significant	0.83598	0.0065278	0.00683865	Not Significant	1.0202	0.760947	0.966348	Not Significant	1.05279	0.459642	0.584414	Not Significant
Panel28	Lipid	Isomer 3 of Traumatin	Tier 2	AN01465000	C16309	1.39	37.6	C-3378	502.1	374.232	0.874734	0.0983894	0.0276403	Not Significant	1.10006	0.0790147	0.0366867	Not Significant	1.02471	0.699335	0.959836	Not Significant	1.03922	0.582717	0.631932	Not Significant
MAP00010	Glycolysis / Gluconeogenesis	3-Oxopropanoic acid	Tier 2	AN00117001		0.46	6.2	C-T810	210.4	250.107	1.12053	0.188819	0.0460322	Not Significant	0.85447	0.142557	0.0576973	Not Significant	0.952443	0.609011	0.950427	Not Significant	1.04443	0.6492	0.650161	Not Significant
MAP00010	Glycolysis / Gluconeogenesis	Dityrosine	Tier 2	AN03523001		2.58	29	C-343	118.9	342.156	0.582428	0.0115642	0.00702869	Significant Decrease	2.52093	0.000372441	0.00230405	Significant Increase	0.732496	0.0700028	0.950427	Not Significant	0.681078	0.0115509	0.443016	Not Significant
MAP00010	Glycolysis / Gluconeogenesis	Oxaloacetic acid	Tier 2	AN00414000	C00036	0.34	64.8	C-1523	262.8	294.097	0.483525	0.0108422	0.00680043	Significant Decrease	2.55925	0.00249925	0.00431385	Significant Increase	0.551665	0.158805	0.950427	Not Significant	0.808106	0.229663	0.490037	Not Significant
MAP00010	Glycolysis / Gluconeogenesis	Pyruvic acid	Tier 2	AN00117000	C00022	0.11	7.6	C-1482	258.7	250.107	1.05295	0.474976	0.0974592	Not Significant	0.874016	0.158293	0.0623456	Not Significant	0.973934	0.769776	0.966348	Not Significant	1.08661	0.376535	0.55315	Not Significant
MAP00020	Citrate cycle (TCA cycle)	Oxaloacetic acid	Tier 2	AN00414000	C00036	0.34	64.8	C-1523	262.8	294.097	0.483525	0.0108422	0.00680043	Significant Decrease	2.55925	0.00249925	0.00431385	Significant Increase	0.551665	0.158805	0.950427	Not Significant	0.808106	0.229663	0.490037	Not Significant
MAP00020	Citrate cycle (TCA cycle)	Pyruvic acid	Tier 2	AN00117000	C00022	0.11	7.6	C-1482	258.7	250.107	1.05295	0.474976	0.0974592	Not Significant	0.874016	0.158293	0.0623456	Not Significant	0.973934	0.769776	0.966348	Not Significant	1.08661	0.376535	0.55315	Not Significant
MAP00030	Pentose phosphate pathway	2-Amino-2-deoxy-D-gluconic acid	Tier 2	AN01231000	C03752	0.07	1.3	A-19	86.5	429.133	0.717176	0.0199296	0.00943517	Not Significant	1.38462	0.029737	0.017819	Not Significant	0.986077	0.885446	0.968875	Not Significant	1.00704	0.926974	0.728347	Not Significant
MAP00030	Pentose phosphate pathway	N-Acetyl-N(omega)-Hydroxyarginine	Tier 2	PR01733000		0.49	29.1	A-12	84.4	466.176	1.48108	0.0250015	0.0107201	Not Significant	0.682745	0.0201125	0.0137345	Not Significant	1.04209	0.834034	0.966348	Not Significant	0.988924	0.949954	0.732812	Not Significant
MAP00030	Pentose phosphate pathway	Pyruvic acid	Tier 2	AN00117000	C00022	0.11	7.6	C-1482	258.7	250.107	1.05295	0.474976	0.0974592	Not Significant	0.874016	0.158293	0.0623456	Not Significant	0.973934	0.769776	0.966348	Not Significant	1.08661	0.376535	0.55315	Not Significant
MAP00040	Pentose and glucuronate interconversions	(4S)-4,6-Dihydroxy-2,5-dioxohexanoic acid	Tier 2	AN00966001		1.14	3.6	C-T649	176.1	338.123	0.994621	0.964523	0.176184	Not Significant	1.04567	0.715659	0.20474	Not Significant	0.968504	0.787763	0.966348	Not Significant	0.9615	0.515315	0.607405	Not Significant
MAP00040	Pentose and glucuronate interconversions	2,5-Dioxopentanoic acid	Tier 2	AN00392002		2.6	56.8	C-T1003	303.4	292.119	0.844626	0.473452	0.0972595	Not Significant	1.18017	0.569148	0.170279	Not Significant	0.833372	0.281528	0.950427	Not Significant	1.0032	0.990619	0.74235	Not Significant
MAP00040	Pentose and glucuronate interconversions	2,6-Dihydroxynicotinic acid	Tier 2	AN00679002		5.72	57.1	C-T719	92.1	317.112	0.563414	0.0682125	0.021111	Not Significant	1.80823	0.0194716	0.0134467	Significant Increase	1.08302	0.749872	0.965444	Not Significant	0.981566	0.935883	0.729491	Not Significant
MAP00040	Pentose and glucuronate interconversions	Pyruvic acid	Tier 2	AN00117000	C00022	0.11	7.6	C-1482	258.7	250.107	1.05295	0.474976	0.0974592	Not Significant	0.874016	0.158293	0.0623456	Not Significant	0.973934	0.769776	0.966348	Not Significant	1.08661	0.376535	0.55315	Not Significant
MAP00040	Pentose and glucuronate interconversions	Tyramine O-glucuronide	Tier 2	AN02887000	HMDB0010328	0.21	2.9	A-T459	247.9	547.175	0.422794	0.000198825	0.00192547	Significant Decrease	2.14502	0.000816357	0.00299807	Significant Increase	1.08702	0.336933	0.950427	Not Significant	1.10266	0.166392	0.464999	Not Significant
MAP00040	Pentose and glucuronate interconversions	cis,cis-4-Hydroxymuconic semialdehyde	Tier 2	BM00525003	C06603	2.38	57.7	C-779	171.6	304.119	0.89487	0.834956	0.156536	Not Significant	0.820759	0.752595	0.213208	Not Significant	1.25311	0.637986	0.957933	Not Significant	1.36152	0.367983	0.55275	Not Significant
MAP00051	Fructose and mannose metabolism	2,4-Diketo-3-deoxy-L-fuconic acid	Tier 2	AN00732000		5.07	7.2	C-T997	237.8	322.127	0.867746	0.277122	0.0627938	Not Significant	1.20466	0.122521	0.0513421	Not Significant	0.944805	0.544658	0.950427	Not Significant	0.956629	0.647893	0.649545	Not Significant
MAP00051	Fructose and mannose metabolism	2-Dehydro-3-deoxy-L-fuconic acid/2-Dehydro-3-deoxy-L-rhamnonic acid	Tier 2	AN00769000		0.32	9	C-T730	181.5	324.145	0.796136	0.153864	0.0389529	Not Significant	1.06485	0.725404	0.20707	Not Significant	1.25665	0.261818	0.950427	Not Significant	1.17957	0.228303	0.489798	Not Significant
MAP00051	Fructose and mannose metabolism	Dityrosine	Tier 2	AN03523001		2.58	29	C-343	118.9	342.156	0.582428	0.0115642	0.00702869	Significant Decrease	2.52093	0.000372441	0.00230405	Significant Increase	0.732496	0.0700028	0.950427	Not Significant	0.681078	0.0115509	0.443016	Not Significant
MAP00051	Fructose and mannose metabolism	Hydroxyprolyl-Asparagine	Tier 2	AN01887001		0.82	0.5	C-190	92.3	407.193	0.640506	0.0378983	0.0139341	Significant Decrease	1.26957	0.211984	0.0785242	Not Significant	1.10768	0.481411	0.950427	Not Significant	1.22976	0.250999	0.504498	Not Significant
MAP00053	Ascorbate and aldarate metabolism	2,5-Dioxopentanoic acid	Tier 2	AN00392002		2.6	56.8	C-T1003	303.4	292.119	0.844626	0.473452	0.0972595	Not Significant	1.18017	0.569148	0.170279	Not Significant	0.833372	0.281528	0.950427	Not Significant	1.0032	0.990619	0.74235	Not Significant
MAP00053	Ascorbate and aldarate metabolism	3-Oxo-3-ureidoisobutyric acid	Tier 2	AN00734000		1.77	61	C-T734	91.9	322.14	0.503403	0.00937605	0.00630223	Significant Decrease	1.54619	0.129361	0.0534951	Not Significant	1.26953	0.138897	0.950427	Not Significant	1.28476	0.115899	0.452649	Not Significant
MAP00053	Ascorbate and aldarate metabolism	N-Acetyl-L-Dopachrome	Tier 2	PR01766000		7.78	50.4	C-T727	93.7	397.136	0.668607	0.125006	0.0330853	Not Significant	1.57294	0.038415	0.0211964	Significant Increase	1.17435	0.514876	0.950427	Not Significant	0.950864	0.792514	0.69247	Not Significant
MAP00053	Ascorbate and aldarate metabolism	N2'-Acetyl-L-Cystathionine	Tier 2	PR02173000		4.35	20	C-T284	94.1	426.171	0.94908	0.857001	0.160102	Not Significant	0.814307	0.52974	0.161289	Not Significant	1.38879	0.0744553	0.950427	Not Significant	1.29392	0.0387061	0.443016	Not Significant
MAP00053	Ascorbate and aldarate metabolism	Pyruvic acid	Tier 2	AN00117000	C00022	0.11	7.6	C-1482	258.7	250.107	1.05295	0.474976	0.0974592	Not Significant	0.874016	0.158293	0.0623456	Not Significant	0.973934	0.769776	0.966348	Not Significant	1.08661	0.376535	0.55315	Not Significant
MAP00053	Ascorbate and aldarate metabolism	cis,cis-4-Hydroxymuconic semialdehyde	Tier 2	BM00525003	C06603	2.38	57.7	C-779	171.6	304.119	0.89487	0.834956	0.156536	Not Significant	0.820759	0.752595	0.213208	Not Significant	1.25311	0.637986	0.957933	Not Significant	1.36152	0.367983	0.55275	Not Significant
MAP00061	Fatty acid biosynthesis	Hexadecanoic acid	Tier 2	AN02055000		2.87	14.8	C-T1888	755.6	418.333	0.98362	0.849567	0.158994	Not Significant	1.47323	0.045556	0.0240673	Not Significant	0.771927	0.0423632	0.950427	Not Significant	0.690084	0.0512129	0.443016	Not Significant
MAP00061	Fatty acid biosynthesis	Tetradecanoic acid	Tier 2	AN01690004	C06424	1.15	38.1	C-3811	659.4	390.301	0.827131	0.162346	0.0406826	Not Significant	1.11495	0.256203	0.0910365	Not Significant	1.10083	0.395138	0.950427	Not Significant	1.08435	0.494671	0.598182	Not Significant
MAP00062	Fatty acid elongation	Hexadecanoic acid	Tier 2	AN02055000		2.87	14.8	C-T1888	755.6	418.333	0.98362	0.849567	0.158994	Not Significant	1.47323	0.045556	0.0240673	Not Significant	0.771927	0.0423632	0.950427	Not Significant	0.690084	0.0512129	0.443016	Not Significant
MAP00071	Fatty acid degradation	Hexadecanoic acid	Tier 2	AN02055000		2.87	14.8	C-T1888	755.6	418.333	0.98362	0.849567	0.158994	Not Significant	1.47323	0.045556	0.0240673	Not Significant	0.771927	0.0423632	0.950427	Not Significant	0.690084	0.0512129	0.443016	Not Significant
MAP00073	Cutin, suberine and wax biosynthesis	16-Hydroxypalmitic acid	Tier 2	BP02291000		3.13	32.1	C-T1759	597.1	434.327	1.11989	0.189865	0.0462235	Not Significant	1.22	0.176845	0.0680344	Not Significant	0.886851	0.0909672	0.950427	Not Significant	0.731927	0.0557278	0.443016	Not Significant
MAP00073	Cutin, suberine and wax biosynthesis	16-Oxopalmitic acid	Tier 2	BP02261000		3.41	24.6	C-T1788	610.3	432.312	0.973773	0.762229	0.144979	Not Significant	1.43245	0.0510653	0.0262748	Not Significant	0.815594	0.0276989	0.950427	Not Significant	0.716907	0.0604233	0.445793	Not Significant
MAP00073	Cutin, suberine and wax biosynthesis	18-Oxooleic acid	Tier 2	BP02650004	C19617	4.72	51.1	C-3791	646	458.329	2.43834	0.000164638	0.00179914	Significant Increase	0.473961	0.000142909	0.00171809	Significant Decrease	0.917647	0.405305	0.950427	Not Significant	0.865293	0.233572	0.491993	Not Significant
MAP00073	Cutin, suberine and wax biosynthesis	9,10-Dihydroxystearic acid	Tier 2	BP02933000		0.77	54.1	C-T1713	576.6	478.352	4.21589	0.0131308	0.00751948	Significant Increase	0.289315	0.0169676	0.0123139	Significant Decrease	0.971511	0.803625	0.966348	Not Significant	0.819861	0.118742	0.452649	Not Significant
MAP00073	Cutin, suberine and wax biosynthesis	9,10-Epoxy-18-hydroxystearic acid	Tier 2	BP02912001		9.12	54.7	C-T1797	544.9	476.333	1.71635	0.00197904	0.0032522	Significant Increase	0.727076	0.0447467	0.0237375	Not Significant	0.896405	0.60227	0.950427	Not Significant	0.801334	0.258536	0.508195	Not Significant
MAP00073	Cutin, suberine and wax biosynthesis	Hexadecanoic acid	Tier 2	AN02055000		2.87	14.8	C-T1888	755.6	418.333	0.98362	0.849567	0.158994	Not Significant	1.47323	0.045556	0.0240673	Not Significant	0.771927	0.0423632	0.950427	Not Significant	0.690084	0.0512129	0.443016	Not Significant
MAP00073	Cutin, suberine and wax biosynthesis	Octadec-9-ene-1,18-dioic-acid	Tier 2	BP02882010		1.02	13	C-T1753	545.6	474.321	2.31809	0.00107689	0.00285943	Significant Increase	0.476339	0.0012034	0.00321584	Significant Decrease	0.929513	0.500803	0.950427	Not Significant	0.905636	0.472935	0.59168	Not Significant
MAP00120	Primary bile acid biosynthesis	O-Succinyl-L-homoserine	Tier 2	AN01560000		2.57	48.2	C-T183	97.3	381.166	0.758181	0.00343815	0.00393993	Not Significant	1.03959	0.792956	0.222392	Not Significant	1.00628	0.956696	0.968875	Not Significant	1.26872	0.0928023	0.452649	Not Significant
MAP00130	Ubiquinone and other terpenoid-quinone biosynthesis	(1R,6R)-6-Hydroxy-2-succinylcyclohexa-2,4-diene-1-carboxylic acid	Tier 2	AN01820000	C05817	0.58	48.4	C-2705	422.4	282.123	0.515268	0.0067775	0.00526593	Significant Decrease	1.63432	0.00426676	0.00546692	Significant Increase	1.28698	0.123667	0.950427	Not Significant	1.18749	0.23603	0.493434	Not Significant
MAP00130	Ubiquinone and other terpenoid-quinone biosynthesis	1,4-Dihydroxy-6-naphthoic acid	Tier 2	AN01344002	C17018	2.04	3.5	A-3142	567.8	336.08	0.73308	0.0555951	0.0180991	Not Significant	1.44607	0.0193897	0.0133962	Not Significant	0.866776	0.137942	0.950427	Not Significant	0.943317	0.570363	0.627675	Not Significant
MAP00130	Ubiquinone and other terpenoid-quinone biosynthesis	3-[(1-Carboxyvinyl)oxy]benzoic acid	Tier 2	AN01403000	C20772	1.03	58.2	C-3002	454.4	266.11	0.59668	0.180929	0.0444459	Not Significant	1.02876	0.925105	0.249025	Not Significant	1.3606	0.324549	0.950427	Not Significant	1.62909	0.157546	0.461992	Not Significant
MAP00130	Ubiquinone and other terpenoid-quinone biosynthesis	4-(beta-D-Glucosyloxy)benzoic acid	Tier 2	AN02705003		2.78	42.9	C-T290	205.2	462.177	1.277	0.0932272	0.0264793	Not Significant	0.921034	0.516331	0.157893	Not Significant	0.962782	0.482111	0.950427	Not Significant	0.850221	0.05416	0.443016	Not Significant
MAP00130	Ubiquinone and other terpenoid-quinone biosynthesis	5-Hydroxyectoine	Tier 2	AN00716000		1.8	28.1	A-T213	205.2	392.127	0.570817	0.015922	0.00837024	Significant Decrease	1.29757	0.273161	0.095846	Not Significant	1.19734	0.251418	0.950427	Not Significant	1.35012	0.022525	0.443016	Not Significant
MAP00130	Ubiquinone and other terpenoid-quinone biosynthesis	Bialaphos	Tier 2	AN03008000	C06457	7.29	23.4	C-110	75.9	485.212	2.33814	0.0519482	0.0172943	Not Significant	0.527971	0.0938892	0.0419073	Not Significant	0.817442	0.356358	0.950427	Not Significant	0.810065	0.366544	0.552362	Not Significant
MAP00130	Ubiquinone and other terpenoid-quinone biosynthesis	Chorismic acid	Tier 2	AN01654001	C00251	0.91	3.1	C-2657	414.9	275.115	0.569397	0.0297766	0.0119287	Significant Decrease	1.33496	0.201238	0.0753114	Not Significant	1.14721	0.474237	0.950427	Not Significant	1.31558	0.128052	0.454313	Not Significant
MAP00130	Ubiquinone and other terpenoid-quinone biosynthesis	Isochorismic acid	Tier 2	AN01654000	C00885	5.8	33.6	C-3110	467.5	275.117	0.81886	0.399636	0.0846043	Not Significant	0.965723	0.868808	0.23748	Not Significant	1.06241	0.784984	0.966348	Not Significant	1.26455	0.360925	0.550778	Not Significant
MAP00130	Ubiquinone and other terpenoid-quinone biosynthesis	L-(+)-Anaferine	Tier 2	BP01641000	C06183	0.26	62.5	A-3384	615.2	346.153	0.108942	0.355378	0.0767056	Not Significant	2.18174	0.26803	0.0944978	Not Significant	5.42894	0.394318	0.950427	Not Significant	4.20726	0.425163	0.570976	Not Significant
MAP00130	Ubiquinone and other terpenoid-quinone biosynthesis	N-Acetyl-L-Tyrosine	Tier 2	AN01623001		1.64	21.4	A-1239	311.1	457.144	0.640786	0.222011	0.0524942	Not Significant	1.32986	0.372545	0.121799	Not Significant	0.996608	0.991946	0.972228	Not Significant	1.1735	0.621641	0.644819	Not Significant
MAP00130	Ubiquinone and other terpenoid-quinone biosynthesis	Threoninyl-Valine	Tier 2	AN01548004		2.83	23.7	C-287	107	380.217	2.01101	0.00160914	0.00309753	Significant Increase	0.458012	0.00144676	0.00342221	Significant Decrease	1.04965	0.544046	0.950427	Not Significant	1.0857	0.240271	0.496465	Not Significant
MAP00130	Ubiquinone and other terpenoid-quinone biosynthesis	Isomer 1 of 3-[(1-Carboxyvinyl)oxy]benzoic acid	Tier 2	AN01403000	C20772	2.35	64.1	C-2941	448.8	370.129	0.610327	0.122588	0.0326244	Not Significant	0.987914	0.967722	0.256947	Not Significant	1.13186	0.562336	0.950427	Not Significant	1.65851	0.0757712	0.452649	Not Significant
MAP00130	Ubiquinone and other terpenoid-quinone biosynthesis	Isomer 1 of Chorismic acid	Tier 2	AN01654001	C00251	0.79	2.4	C-1807	290.5	388.139	0.889395	0.319716	0.0703401	Not Significant	0.828091	0.16762	0.065202	Not Significant	1.091	0.423125	0.950427	Not Significant	1.35777	0.00522012	0.404241	Not Significant
MAP00130	Ubiquinone and other terpenoid-quinone biosynthesis	Isomer 1 of Threoninyl-Valine	Tier 2	AN01548004		4.45	5.9	C-383	124.8	380.216	1.55476	0.00250951	0.00350472	Significant Increase	0.63778	0.00222545	0.00407029	Significant Decrease	1.09091	0.22032	0.950427	Not Significant	1.00847	0.923658	0.727534	Not Significant
MAP00130	Ubiquinone and other terpenoid-quinone biosynthesis	Isomer 2 of 3-[(1-Carboxyvinyl)oxy]benzoic acid	Tier 2	AN01403000	C20772	0.75	32	C-3199	480.7	266.11	1.00579	0.966893	0.176586	Not Significant	0.718223	0.0195193	0.0134616	Not Significant	1.08063	0.558826	0.950427	Not Significant	1.38431	0.0499764	0.443016	Not Significant
MAP00220	Arginine biosynthesis	3-{[(2E)-4-Amino-4-oxobut-2-enoyl]amino}-L-alanine	Tier 2	ED01303000		6.33	32.4	C-T25	86.1	363.164	0.739621	0.0554896	0.0180814	Not Significant	1.24892	0.0580949	0.0289441	Not Significant	1.16043	0.225581	0.950427	Not Significant	1.08257	0.498148	0.599393	Not Significant
MAP00220	Arginine biosynthesis	Bicine	Tier 2	AN00788001		0.81	8.8	C-55	68.8	325.175	0.847484	0.252602	0.0581704	Not Significant	1.25036	0.0629092	0.0308831	Not Significant	0.944163	0.59796	0.950427	Not Significant	0.943701	0.584682	0.632482	Not Significant
MAP00220	Arginine biosynthesis	N5-Acetyl-L-Ornithine	Tier 2	PR00943004		0.87	3.3	A-456	192.7	408.159	0.866321	0.197993	0.0478071	Not Significant	1.05526	0.54042	0.163545	Not Significant	1.06215	0.60971	0.950427	Not Significant	1.09386	0.455307	0.583327	Not Significant
MAP00230	Purine metabolism	Allantoic acid	Tier 2	AN00970000	C00499	0.09	22.8	C-222	95.2	338.146	0.880193	0.478476	0.0980778	Not Significant	0.806475	0.151963	0.0605648	Not Significant	1.03229	0.869726	0.968149	Not Significant	1.40874	0.131553	0.454313	Not Significant
MAP00230	Purine metabolism	Dihydrozeatin riboside monophosphate	Tier 2	BP04185000		7.08	50.7	A-T1415	103.3	667.19	0.90361	0.498273	0.101435	Not Significant	1.21206	0.231948	0.0840437	Not Significant	0.845175	0.114955	0.950427	Not Significant	0.913053	0.480105	0.593972	Not Significant
MAP00230	Purine metabolism	Iminoglycine	Tier 2	AN00064000	C15809	0.29	27.8	C-226	98.2	235.108	0.869962	0.438771	0.0913208	Not Significant	0.838665	0.262394	0.0929838	Not Significant	1.03309	0.86332	0.966348	Not Significant	1.3706	0.157382	0.461992	Not Significant
MAP00230	Purine metabolism	L-Glutamyl 5-phosphate/N-Acetyl-O-Phospho-L-serine	Tier 2	AN01667000		9	66.7	C-T37	92.9	389.114	0.731982	0.288626	0.06475	Not Significant	1.03781	0.884081	0.240758	Not Significant	1.3911	0.236815	0.950427	Not Significant	1.31639	0.313073	0.528705	Not Significant
MAP00230	Purine metabolism	N-Acetyl-5-Amino-4-imidazole carboxylic acid	Tier 2	PR00874000		0.72	8.5	C-T812	195.8	331.14	0.766428	0.0219395	0.00996217	Not Significant	1.20865	0.0322636	0.0188562	Not Significant	1.25624	0.0651897	0.950427	Not Significant	1.07951	0.395745	0.56202	Not Significant
MAP00230	Purine metabolism	O-Succinyl-L-homoserine	Tier 2	AN01560000		2.57	48.2	C-T183	97.3	381.166	0.758181	0.00343815	0.00393993	Not Significant	1.03959	0.792956	0.222392	Not Significant	1.00628	0.956696	0.968875	Not Significant	1.26872	0.0928023	0.452649	Not Significant
MAP00230	Purine metabolism	dGDP	Tier 2	AN04132002	C00361	0.83	55.3	A-438	190.5	661.088	0.675821	0.00246329	0.00350068	Not Significant	1.11079	0.750958	0.212822	Not Significant	0.934238	0.4263	0.950427	Not Significant	1.3321	0.308269	0.526	Not Significant
MAP00230	Purine metabolism	gamma-Glutamyl-Threonine	Tier 2	AN01936002		0.77	22.2	A-123	113.9	482.16	0.789242	0.0194529	0.00931772	Not Significant	1.4155	0.00450976	0.00560535	Not Significant	0.941647	0.412954	0.950427	Not Significant	0.895115	0.205425	0.487381	Not Significant
MAP00230	Purine metabolism	Isomer 1 of Iminoglycine	Tier 2	AN00064000	C15809	0.04	5.7	C-338	120.3	235.108	0.839325	0.408461	0.0859577	Not Significant	0.875271	0.549057	0.165414	Not Significant	1.20893	0.326874	0.950427	Not Significant	1.36122	0.213829	0.488782	Not Significant
MAP00240	Pyrimidine metabolism	5-L-Glutamyl-taurine	Tier 2	AN02012000		1.68	1.5	C-T204	92.1	416.15	0.750742	0.0250102	0.0107201	Not Significant	1.40553	0.018054	0.0127909	Not Significant	1.12221	0.309721	0.950427	Not Significant	0.947694	0.652683	0.65176	Not Significant
MAP00240	Pyrimidine metabolism	Carbamic acid	Tier 2	AN00036000		2.29	38.4	C-T253	90.9	223.108	0.70491	0.00775752	0.0056399	Not Significant	1.28735	0.0317172	0.0186501	Not Significant	1.09197	0.254736	0.950427	Not Significant	1.10197	0.204006	0.487381	Not Significant
MAP00240	Pyrimidine metabolism	N2'-Acetyl-5'-Hydroxykynurenine	Tier 2	PR02197000		0.57	24.1	C-250	101.2	428.182	0.691189	0.077174	0.0231609	Not Significant	2.13291	0.000854957	0.00303973	Significant Increase	0.77256	0.0780151	0.950427	Not Significant	0.678313	0.0158433	0.443016	Not Significant
MAP00240	Pyrimidine metabolism	Orotic acid	Tier 2	AN00694000		2.35	5.6	C-T501	94.3	318.109	0.698886	0.0252644	0.0108028	Not Significant	1.70457	0.000354748	0.00230405	Significant Increase	0.926927	0.460895	0.950427	Not Significant	0.83942	0.140991	0.457411	Not Significant
MAP00240	Pyrimidine metabolism	Prolyl-Leucine	Tier 2	AN01688003		1.05	33.4	C-415	129.2	390.239	0.888323	0.319996	0.0703767	Not Significant	0.87351	0.127	0.0527402	Not Significant	1.18305	0.259752	0.950427	Not Significant	1.28873	0.0727239	0.452649	Not Significant
MAP00240	Pyrimidine metabolism	Prolyl-Valine	Tier 2	AN01489000		0.34	8.4	A-1259	316.3	448.19	1.30771	0.000883158	0.00265951	Not Significant	0.771086	0.00244619	0.00431318	Not Significant	1.04731	0.597153	0.950427	Not Significant	0.991716	0.914319	0.725698	Not Significant
MAP00240	Pyrimidine metabolism	Isomer 1 of Prolyl-Valine	Tier 2	AN01489000		0.69	25.2	A-1416	333.1	448.19	3.89449	0.00138906	0.00296259	Significant Increase	0.248108	0.001469	0.00343287	Significant Decrease	1.04415	0.670524	0.95968	Not Significant	1.03493	0.72075	0.673412	Not Significant
MAP00250	Alanine, aspartate and glutamate metabolism	2-Oxoglutaramic acid	Tier 2	AN00557000	C00940	0.42	39.8	C-1214	226.9	307.129	1.02718	0.801061	0.151251	Not Significant	0.890085	0.323067	0.108915	Not Significant	0.986756	0.830179	0.966348	Not Significant	1.09376	0.126682	0.454313	Not Significant
MAP00250	Alanine, aspartate and glutamate metabolism	2-Oxosuccinamic acid	Tier 2	AN00403000		0.71	52.2	C-T703	240.3	293.113	0.760082	0.0333836	0.012896	Not Significant	1.16118	0.144546	0.0582961	Not Significant	1.09789	0.376816	0.950427	Not Significant	1.13302	0.276533	0.51326	Not Significant
MAP00250	Alanine, aspartate and glutamate metabolism	Bicine	Tier 2	AN00788001		0.81	8.8	C-55	68.8	325.175	0.847484	0.252602	0.0581704	Not Significant	1.25036	0.0629092	0.0308831	Not Significant	0.944163	0.59796	0.950427	Not Significant	0.943701	0.584682	0.632482	Not Significant
MAP00250	Alanine, aspartate and glutamate metabolism	N,N-Dihydroxy-L-tyrosine	Tier 2	BM01473001		1.79	9.1	C-T358	95.3	375.155	1.05172	0.863264	0.160908	Not Significant	1.83042	0.257862	0.0915204	Not Significant	0.213025	0.368587	0.950427	Not Significant	0.519459	0.214561	0.488782	Not Significant
MAP00250	Alanine, aspartate and glutamate metabolism	N-Acetyl-D-alanine	Tier 2	AN00406009		7.06	43	C-T749	238	293.151	0.843414	0.395695	0.0839377	Not Significant	1.54059	0.00441965	0.00552982	Significant Increase	1.17152	0.554789	0.950427	Not Significant	0.769611	0.143106	0.458533	Not Significant
MAP00250	Alanine, aspartate and glutamate metabolism	N-Acetyl-L-Asparagine	Tier 2	AN00938003		1.1	9.2	A-384	178.6	408.122	1.76282	0.001982	0.0032522	Significant Increase	0.516331	0.00142462	0.00342221	Significant Decrease	1.07063	0.193268	0.950427	Not Significant	1.09866	0.0348096	0.443016	Not Significant
MAP00250	Alanine, aspartate and glutamate metabolism	N-Acetylaspartylglutamic acid	Tier 2	AN02770000	C12270	4.37	51.6	C-1353	241.3	314.138	0.744588	0.0353591	0.013291	Not Significant	1.60872	0.0272338	0.016857	Significant Increase	0.901017	0.257891	0.950427	Not Significant	0.834839	0.264893	0.509703	Not Significant
MAP00250	Alanine, aspartate and glutamate metabolism	Oxaloacetic acid	Tier 2	AN00414000	C00036	0.34	64.8	C-1523	262.8	294.097	0.483525	0.0108422	0.00680043	Significant Decrease	2.55925	0.00249925	0.00431385	Significant Increase	0.551665	0.158805	0.950427	Not Significant	0.808106	0.229663	0.490037	Not Significant
MAP00250	Alanine, aspartate and glutamate metabolism	Pyruvic acid	Tier 2	AN00117000	C00022	0.11	7.6	C-1482	258.7	250.107	1.05295	0.474976	0.0974592	Not Significant	0.874016	0.158293	0.0623456	Not Significant	0.973934	0.769776	0.966348	Not Significant	1.08661	0.376535	0.55315	Not Significant
MAP00260	Glycine, serine and threonine metabolism	2,4,6-Trihydroxytoluene	Tier 2	BM00504002		6.24	10.1	A-T543	354.7	374.108	0.435681	0.142449	0.0366762	Not Significant	1.79444	0.16748	0.0651641	Not Significant	1.09418	0.782338	0.966348	Not Significant	1.2791	0.495707	0.598208	Not Significant
MAP00260	Glycine, serine and threonine metabolism	3-Phosphonooxypyruvic acid	Tier 2	AN01071000		7.84	39.7	C-T20	87.5	346.071	0.779232	0.0691235	0.0213369	Not Significant	1.16235	0.193451	0.0729827	Not Significant	1.14259	0.179415	0.950427	Not Significant	1.10407	0.303541	0.522355	Not Significant
MAP00260	Glycine, serine and threonine metabolism	Cysteinyl-Arginine	Tier 2	AN02362001		5.52	40.7	A-71	100.7	511.182	0.681066	0.218033	0.0516689	Not Significant	1.57752	0.151301	0.0603949	Not Significant	0.803148	0.583127	0.950427	Not Significant	0.930757	0.711565	0.67024	Not Significant
MAP00260	Glycine, serine and threonine metabolism	Ectoine	Tier 2	AN00528000	C06231	0.12	73	A-1588	355.2	376.133	0.501331	0.0312931	0.0123357	Significant Decrease	1.42841	0.236704	0.0854686	Not Significant	1.28227	0.461475	0.950427	Not Significant	1.39644	0.176005	0.474793	Not Significant
MAP00260	Glycine, serine and threonine metabolism	Formylisoglutamine	Tier 2	AN00938000		0.92	18	C-T462	92.2	336.156	0.83867	0.0884991	0.0254225	Not Significant	1.21218	0.161559	0.0633566	Not Significant	1.13213	0.389185	0.950427	Not Significant	0.983651	0.888956	0.719521	Not Significant
MAP00260	Glycine, serine and threonine metabolism	Glutaminyl-Glycine	Tier 2	AN01334002		0.63	2.4	C-19	57.6	365.182	0.747549	0.0111349	0.0068896	Not Significant	1.51426	0.00202372	0.00388694	Significant Increase	1.0308	0.603555	0.950427	Not Significant	0.883404	0.102438	0.452649	Not Significant
MAP00260	Glycine, serine and threonine metabolism	Hydroxypyruvic acid	Tier 2	AN00193002		0.69	0.9	C-T748	193.4	266.102	0.867661	0.301722	0.0670915	Not Significant	0.813561	0.154278	0.0612657	Not Significant	1.15866	0.296757	0.950427	Not Significant	1.41664	0.0133557	0.443016	Not Significant
MAP00260	Glycine, serine and threonine metabolism	N(alpha)-Acetyl-L-2,4-diaminobutyric acid	Tier 2	AN00738002		5.79	18.3	C-T126	86.6	322.175	1.1748	0.302902	0.0672975	Not Significant	0.663094	0.131037	0.0540426	Not Significant	1.19768	0.382311	0.950427	Not Significant	1.2837	0.34014	0.539155	Not Significant
MAP00260	Glycine, serine and threonine metabolism	N-Acetyl-L-2-Amino-3-oxobutanoic acid	Tier 2	PR00722000		0.18	56.6	C-1469	255.7	321.144	1.00686	0.951824	0.174262	Not Significant	0.912174	0.408366	0.130908	Not Significant	1.05528	0.597069	0.950427	Not Significant	1.08881	0.334026	0.53533	Not Significant
MAP00260	Glycine, serine and threonine metabolism	N-Acetyl-N(omega)-Hydroxyarginine	Tier 2	PR01733000		0.49	29.1	A-12	84.4	466.176	1.48108	0.0250015	0.0107201	Not Significant	0.682745	0.0201125	0.0137345	Not Significant	1.04209	0.834034	0.966348	Not Significant	0.988924	0.949954	0.732812	Not Significant
MAP00260	Glycine, serine and threonine metabolism	N2-Acetyl-L-Cystathionine	Tier 2	AN02172003		1.47	50.5	C-T274	213.7	426.168	0.710743	0.0456049	0.0157617	Not Significant	1.69498	0.00819895	0.00778445	Significant Increase	0.942597	0.642769	0.959508	Not Significant	0.830084	0.186468	0.478166	Not Significant
MAP00260	Glycine, serine and threonine metabolism	N2-Acetyl-L-Hydroxylysine	Tier 2	PR01349003		3.01	62.9	C-T26	92.2	366.202	2.10695	0.00481953	0.00445009	Significant Increase	0.402487	0.00248677	0.00431385	Significant Decrease	1.16528	0.136162	0.950427	Not Significant	1.17922	0.0562026	0.443016	Not Significant
MAP00260	Glycine, serine and threonine metabolism	Nicotinate D-ribonucleoside	Tier 2	AN02032000		4.83	24.5	C-T70	83.6	417.168	1.07996	0.556265	0.110835	Not Significant	1.2644	0.296423	0.101804	Not Significant	0.908573	0.345296	0.950427	Not Significant	0.732334	0.182561	0.476817	Not Significant
MAP00260	Glycine, serine and threonine metabolism	Norsalsolinol	Tier 2	AN00814003		0.28	58.1	A-879	258.7	399.137	0.567541	0.0255631	0.0108867	Significant Decrease	1.40427	0.167855	0.0652603	Not Significant	0.915621	0.590288	0.950427	Not Significant	1.25474	0.192647	0.482462	Not Significant
MAP00260	Glycine, serine and threonine metabolism	O-Succinyl-L-homoserine	Tier 2	AN01560000		2.57	48.2	C-T183	97.3	381.166	0.758181	0.00343815	0.00393993	Not Significant	1.03959	0.792956	0.222392	Not Significant	1.00628	0.956696	0.968875	Not Significant	1.26872	0.0928023	0.452649	Not Significant
MAP00260	Glycine, serine and threonine metabolism	Pyruvic acid	Tier 2	AN00117000	C00022	0.11	7.6	C-1482	258.7	250.107	1.05295	0.474976	0.0974592	Not Significant	0.874016	0.158293	0.0623456	Not Significant	0.973934	0.769776	0.966348	Not Significant	1.08661	0.376535	0.55315	Not Significant
MAP00260	Glycine, serine and threonine metabolism	Isomer 1 of Ectoine	Tier 2	AN00528000	C06231	0.58	23.5	A-878	258.7	376.133	0.814491	0.190203	0.0462952	Not Significant	1.22476	0.318302	0.107709	Not Significant	0.874508	0.307125	0.950427	Not Significant	1.00245	0.990142	0.74235	Not Significant
MAP00261	Monobactam biosynthesis	(2S,4S)-4-Hydroxy-2,3,4,5-tetrahydrodipicolinic acid	Tier 2	BM01111001	C20258	3.22	35.7	C-2088	334.9	510.225	1.22282	0.214564	0.0510293	Not Significant	0.555458	0.00432244	0.00546692	Significant Decrease	1.12709	0.460873	0.950427	Not Significant	1.47227	0.0450114	0.443016	Not Significant
MAP00261	Monobactam biosynthesis	(S)-4-Hydroxymandelic acid	Tier 2	BM00856001		1.75	71.7	A-T564	390.2	402.102	1.23563	0.188314	0.0459303	Not Significant	0.807345	0.0614127	0.0302739	Not Significant	1.0092	0.954972	0.968875	Not Significant	1.00242	0.988789	0.742221	Not Significant
MAP00261	Monobactam biosynthesis	2,3,4,5-Tetrahydrodipicolinic acid	Tier 2	BM00903001	C03972	1.45	52	C-1474	256.8	333.145	0.403224	0.0381332	0.0139799	Significant Decrease	2.27604	0.0231512	0.0150793	Significant Increase	0.995807	0.985508	0.970598	Not Significant	1.08962	0.709234	0.670062	Not Significant
MAP00261	Monobactam biosynthesis	5-Hydroxyectoine	Tier 2	AN00716000		1.8	28.1	A-T213	205.2	392.127	0.570817	0.015922	0.00837024	Significant Decrease	1.29757	0.273161	0.095846	Not Significant	1.19734	0.251418	0.950427	Not Significant	1.35012	0.022525	0.443016	Not Significant
MAP00261	Monobactam biosynthesis	7-Hydroxyoctanoic acid	Tier 2	AN00743002		0.07	18.5	C-1999	323.3	322.201	1.94906	0.0094826	0.0063537	Significant Increase	0.544407	0.0119893	0.00990685	Significant Decrease	1.02585	0.902864	0.968875	Not Significant	0.942437	0.748989	0.682622	Not Significant
MAP00261	Monobactam biosynthesis	Bialaphos	Tier 2	AN03008000	C06457	7.29	23.4	C-110	75.9	485.212	2.33814	0.0519482	0.0172943	Not Significant	0.527971	0.0938892	0.0419073	Not Significant	0.817442	0.356358	0.950427	Not Significant	0.810065	0.366544	0.552362	Not Significant
MAP00261	Monobactam biosynthesis	Cysteinyl-Arginine	Tier 2	AN02362001		5.52	40.7	A-71	100.7	511.182	0.681066	0.218033	0.0516689	Not Significant	1.57752	0.151301	0.0603949	Not Significant	0.803148	0.583127	0.950427	Not Significant	0.930757	0.711565	0.67024	Not Significant
MAP00261	Monobactam biosynthesis	Imidazole lactic acid	Tier 2	AN00698000		3.61	18.7	C-T481	91.8	318.143	0.650672	0.00624906	0.00505263	Significant Decrease	1.55158	0.00580332	0.00638295	Significant Increase	1.02351	0.872859	0.968875	Not Significant	0.99052	0.928024	0.728347	Not Significant
MAP00261	Monobactam biosynthesis	Isonocardicin A	Tier 2	BM04636001	C00927	4.2	48.3	C-2825	438.4	412.17	0.785384	0.103283	0.0287304	Not Significant	0.902406	0.560763	0.168305	Not Significant	0.926402	0.738743	0.964432	Not Significant	1.41096	0.0278082	0.443016	Not Significant
MAP00261	Monobactam biosynthesis	L-4-Hydroxyphenylglycine	Tier 2	BM00842002		3.15	75	A-T563	340.3	401.117	1.14523	0.349352	0.0757287	Not Significant	0.849874	0.178394	0.0685004	Not Significant	1.11386	0.392252	0.950427	Not Significant	1.02743	0.808577	0.697641	Not Significant
MAP00261	Monobactam biosynthesis	N-Acetyl-(S)-Ureidoglycine	Tier 2	PR00955001		1.19	69.2	C-T694	89.1	337.151	0.675999	0.245606	0.0568433	Not Significant	0.930572	0.851526	0.234487	Not Significant	1.60047	0.157364	0.950427	Not Significant	1.58966	0.232591	0.491215	Not Significant
MAP00261	Monobactam biosynthesis	Pyruvic acid	Tier 2	AN00117000	C00022	0.11	7.6	C-1482	258.7	250.107	1.05295	0.474976	0.0974592	Not Significant	0.874016	0.158293	0.0623456	Not Significant	0.973934	0.769776	0.966348	Not Significant	1.08661	0.376535	0.55315	Not Significant
MAP00261	Monobactam biosynthesis	Tabtoxin	Tier 2	BM02541001		8.09	45.5	C-T376	202	451.222	0.515643	0.0134756	0.0076101	Significant Decrease	1.32064	0.300538	0.102897	Not Significant	1.18583	0.254256	0.950427	Not Significant	1.46848	0.0368607	0.443016	Not Significant
MAP00261	Monobactam biosynthesis	Tabtoxin biosynthesis intermediate 4	Tier 2	BM01168004	C20914	0.36	13.4	C-793	172.6	513.271	1.05085	0.726945	0.139091	Not Significant	0.850065	0.0646022	0.0315333	Not Significant	1.05509	0.758062	0.965975	Not Significant	1.11946	0.447748	0.581456	Not Significant
MAP00261	Monobactam biosynthesis	Tabtoxin biosynthesis intermediate 6	Tier 2	BM02300000		1.98	4.8	A-T594	166.5	507.191	1.98683	7.01751e-07	0.0003134	Significant Increase	0.48149	1.01565e-05	0.00070395	Significant Decrease	1.08755	0.342252	0.950427	Not Significant	1.04533	0.711867	0.67024	Not Significant
MAP00261	Monobactam biosynthesis	Tabtoxinine-beta-lactam	Tier 2	BM01130002	C20918	1.55	1.3	A-455	193.7	422.139	2.67435	0.00439746	0.00426822	Significant Increase	0.37363	0.00442744	0.00552982	Significant Decrease	1.09362	0.314041	0.950427	Not Significant	1.00079	0.992771	0.742482	Not Significant
MAP00261	Monobactam biosynthesis	Tabtoxinine-delta-lactam	Tier 2	BM01130003		1.69	11.3	A-T575	194.8	422.138	3.00557	0.0043284	0.00425137	Significant Increase	0.300195	0.00372249	0.00504828	Significant Decrease	1.11522	0.266301	0.950427	Not Significant	1.10833	0.256569	0.50814	Not Significant
MAP00261	Monobactam biosynthesis	Isomer 1 of (2S,4S)-4-Hydroxy-2,3,4,5-tetrahydrodipicolinic acid	Tier 2	BM01111001	C20258	3.7	36.6	C-2092	335.8	255.616	0.940051	0.460595	0.0951427	Not Significant	0.727298	0.0130458	0.0104035	Not Significant	1.23299	0.0355924	0.950427	Not Significant	1.46264	0.00496285	0.404241	Not Significant
MAP00270	Cysteine and methionine metabolism	1,2-Dihydroxy-5-(methylthio)pent-1-en-3-one	Tier 2	AN00767000	C15606	1.3	37.2	A-1735	375.7	396.094	0.780769	0.0157067	0.00834124	Not Significant	1.16995	0.0828493	0.0379952	Not Significant	0.981132	0.786701	0.966348	Not Significant	1.09474	0.130787	0.454313	Not Significant
MAP00270	Cysteine and methionine metabolism	3-Phosphonooxypyruvic acid	Tier 2	AN01071000		7.84	39.7	C-T20	87.5	346.071	0.779232	0.0691235	0.0213369	Not Significant	1.16235	0.193451	0.0729827	Not Significant	1.14259	0.179415	0.950427	Not Significant	1.10407	0.303541	0.522355	Not Significant
MAP00270	Cysteine and methionine metabolism	3-Sulfino-L-alanine	Tier 2	AN00655000	C00606	0.07	7	A-1	84.4	387.068	1.02967	0.818027	0.153961	Not Significant	1.12769	0.364668	0.119793	Not Significant	0.758136	0.222271	0.950427	Not Significant	0.861212	0.239284	0.495937	Not Significant
MAP00270	Cysteine and methionine metabolism	4-Hydroxy-L-threonine	Tier 2	AN00451000		5.93	34.5	C-T79	87.5	297.146	1.41631	0.0133279	0.00756959	Not Significant	0.940064	0.579929	0.172967	Not Significant	0.893125	0.255714	0.950427	Not Significant	0.751074	0.0355291	0.443016	Not Significant
MAP00270	Cysteine and methionine metabolism	Aspartyl-Asparagine	Tier 2	AN01922001		3.33	9.3	C-757	168.5	570.258	0.551619	0.030981	0.01224	Significant Decrease	2.04848	0.0755324	0.0354418	Not Significant	1.01464	0.952711	0.968875	Not Significant	0.88497	0.669022	0.656966	Not Significant
MAP00270	Cysteine and methionine metabolism	Dehydroalanine	Tier 2	AN00113001		1.41	33.8	C-T959	269.4	249.124	1.9514	0.00292139	0.00370859	Significant Increase	0.624517	0.011381	0.0095202	Significant Decrease	0.593718	0.436166	0.950427	Not Significant	0.820558	0.276318	0.513146	Not Significant
MAP00270	Cysteine and methionine metabolism	Guanidinosuccinic acid	Tier 2	AN00955000	C03139	0.49	5	C-170	84	337.151	0.71928	0.0370521	0.0137242	Not Significant	1.20198	0.0706652	0.0337127	Not Significant	1.16275	0.224933	0.950427	Not Significant	1.15666	0.256713	0.50814	Not Significant
MAP00270	Cysteine and methionine metabolism	L-Cysteic acid	Tier 2	AN00868000	C00506	0.39	11.7	A-10	84.4	403.063	0.540478	0.00113478	0.00287863	Significant Decrease	1.54018	0.0141002	0.0109282	Significant Increase	0.981708	0.893919	0.968875	Not Significant	1.2013	0.0305775	0.443016	Not Significant
MAP00270	Cysteine and methionine metabolism	L-Homocystine	Tier 2	AN02215000	C01817	9.21	63	C-1408	248.6	430.151	0.599755	0.00554714	0.00477462	Significant Decrease	2.00051	0.00858024	0.00800338	Significant Increase	0.97991	0.844966	0.966348	Not Significant	0.833461	0.284525	0.515296	Not Significant
MAP00270	Cysteine and methionine metabolism	N(gamma)-Acetyldiaminobutyric acid	Tier 2	AN00738001		1.47	60	C-T96	93.8	322.175	0.736519	0.0581724	0.018714	Not Significant	1.49906	0.0432112	0.023122	Not Significant	1.04162	0.640354	0.958674	Not Significant	0.905725	0.488168	0.594708	Not Significant
MAP00270	Cysteine and methionine metabolism	N-Acetyl-(S)-2-Aminobutanoic acid	Tier 2	PR00561005		3.36	18.4	C-T990	261.5	307.165	1.05717	0.596882	0.117726	Not Significant	1.02153	0.856195	0.23516	Not Significant	1.02943	0.590944	0.950427	Not Significant	0.92598	0.363178	0.551443	Not Significant
MAP00270	Cysteine and methionine metabolism	N-Acetyl-D-alanine	Tier 2	AN00406009		7.06	43	C-T749	238	293.151	0.843414	0.395695	0.0839377	Not Significant	1.54059	0.00441965	0.00552982	Significant Increase	1.17152	0.554789	0.950427	Not Significant	0.769611	0.143106	0.458533	Not Significant
MAP00270	Cysteine and methionine metabolism	N-Acetyl-Dehydroalanine	Tier 2	PR00381000		1.72	74.1	C-2119	337.6	291.134	0.960144	0.51062	0.103591	Not Significant	0.960804	0.638776	0.186841	Not Significant	0.9618	0.642454	0.959508	Not Significant	1.084	0.330538	0.533536	Not Significant
MAP00270	Cysteine and methionine metabolism	N2-Acetyl-L-Cystathionine	Tier 2	AN02172003		1.47	50.5	C-T274	213.7	426.168	0.710743	0.0456049	0.0157617	Not Significant	1.69498	0.00819895	0.00778445	Significant Increase	0.942597	0.642769	0.959508	Not Significant	0.830084	0.186468	0.478166	Not Significant
MAP00270	Cysteine and methionine metabolism	N2-Acetyl-L-Hydroxylysine	Tier 2	PR01349003		3.01	62.9	C-T26	92.2	366.202	2.10695	0.00481953	0.00445009	Significant Increase	0.402487	0.00248677	0.00431385	Significant Decrease	1.16528	0.136162	0.950427	Not Significant	1.17922	0.0562026	0.443016	Not Significant
MAP00270	Cysteine and methionine metabolism	Pyruvic acid	Tier 2	AN00117000	C00022	0.11	7.6	C-1482	258.7	250.107	1.05295	0.474976	0.0974592	Not Significant	0.874016	0.158293	0.0623456	Not Significant	0.973934	0.769776	0.966348	Not Significant	1.08661	0.376535	0.55315	Not Significant
MAP00270	Cysteine and methionine metabolism	gamma-Glutamylvaline	Tier 2	AN01906002		1.32	46.3	A-308	161	480.18	0.909846	0.396929	0.084149	Not Significant	0.989373	0.903432	0.244489	Not Significant	0.992029	0.945858	0.968875	Not Significant	1.11089	0.328633	0.533138	Not Significant
MAP00270	Cysteine and methionine metabolism	Isomer 1 of N-Acetyl-Dehydroalanine	Tier 2	PR00381000		1.13	61.8	C-2016	325.3	291.134	0.966914	0.751313	0.143183	Not Significant	1.02187	0.813942	0.226588	Not Significant	0.971769	0.74316	0.964432	Not Significant	1.01209	0.906212	0.723889	Not Significant
MAP00280	Valine, leucine and isoleucine degradation	2-(6-Oxo-1-Oxaspiro[2.5]Octa-4-Glucosyl)-6-Hydroxy-1-Benzofuran-3-One	Tier 2	BP04190009		5.74	25.2	A-T1422	372	668.177	0.666623	0.00546238	0.00473602	Significant Decrease	1.299	0.0282422	0.0172593	Not Significant	1.06393	0.619421	0.951819	Not Significant	1.15481	0.121719	0.453257	Not Significant
MAP00280	Valine, leucine and isoleucine degradation	N-Acetyl-L-Leucine	Tier 2	AN00928000		3.71	51.9	C-T1210	247.8	335.195	0.698617	0.0179065	0.00891539	Not Significant	1.48845	0.0191383	0.0132881	Not Significant	1.23262	0.13034	0.950427	Not Significant	0.961669	0.774189	0.688451	Not Significant
MAP00281	Geraniol degradation	Geranic acid	Tier 2	BM00866012	C16461	0.89	6.3	C-3548	547.7	330.207	1.53373	0.0211439	0.00976155	Significant Increase	0.816886	0.180779	0.0691503	Not Significant	0.898248	0.282451	0.950427	Not Significant	0.798162	0.0571866	0.443016	Not Significant
MAP00290	Valine, leucine and isoleucine biosynthesis	(2S)-2-Isopropyl-3-oxosuccinic acid	Tier 2	AN00937004		4.14	64.3	C-T1330	271.9	336.143	0.714295	0.0497786	0.0167616	Not Significant	1.38	0.0160248	0.0118531	Not Significant	1.09098	0.508527	0.950427	Not Significant	1.01448	0.9159	0.726241	Not Significant
MAP00290	Valine, leucine and isoleucine biosynthesis	2-(6-Oxo-1-Oxaspiro[2.5]Octa-4-Glucosyl)-6-Hydroxy-1-Benzofuran-3-One	Tier 2	BP04190009		5.74	25.2	A-T1422	372	668.177	0.666623	0.00546238	0.00473602	Significant Decrease	1.299	0.0282422	0.0172593	Not Significant	1.06393	0.619421	0.951819	Not Significant	1.15481	0.121719	0.453257	Not Significant
MAP00290	Valine, leucine and isoleucine biosynthesis	2-Isopropylmaleic acid	Tier 2	AN00715001	C02631	2.38	57.7	C-2881	443.2	241.12	1.09048	0.581964	0.115185	Not Significant	0.888972	0.393436	0.126915	Not Significant	0.975242	0.86772	0.96735	Not Significant	1.03156	0.854424	0.711926	Not Significant
MAP00290	Valine, leucine and isoleucine biosynthesis	D-erythro-3-Methylmalic acid	Tier 2	AN00594008	C06032	1.96	35.1	C-2497	393.7	236.109	0.597403	0.127056	0.0335189	Not Significant	1.14383	0.660782	0.192402	Not Significant	1.46099	0.222407	0.950427	Not Significant	1.46343	0.285993	0.515296	Not Significant
MAP00290	Valine, leucine and isoleucine biosynthesis	N-Acetyl-L-Leucine	Tier 2	AN00928000		3.71	51.9	C-T1210	247.8	335.195	0.698617	0.0179065	0.00891539	Not Significant	1.48845	0.0191383	0.0132881	Not Significant	1.23262	0.13034	0.950427	Not Significant	0.961669	0.774189	0.688451	Not Significant
MAP00290	Valine, leucine and isoleucine biosynthesis	Pyruvic acid	Tier 2	AN00117000	C00022	0.11	7.6	C-1482	258.7	250.107	1.05295	0.474976	0.0974592	Not Significant	0.874016	0.158293	0.0623456	Not Significant	0.973934	0.769776	0.966348	Not Significant	1.08661	0.376535	0.55315	Not Significant
MAP00290	Valine, leucine and isoleucine biosynthesis	Sebacic acid	Tier 2	AN01323000	C08277	3.06	69.2	C-2896	443.2	364.211	1.3841	0.00667159	0.00523843	Not Significant	0.735092	0.0233803	0.0151539	Not Significant	1.09301	0.341886	0.950427	Not Significant	0.982861	0.889864	0.719853	Not Significant
MAP00290	Valine, leucine and isoleucine biosynthesis	Isomer 1 of 2-Isopropylmaleic acid	Tier 2	AN00715001	C02631	2.13	1.8	C-3344	499.1	241.121	0.712119	0.272297	0.0618459	Not Significant	1.04376	0.916277	0.247224	Not Significant	1.28333	0.400825	0.950427	Not Significant	1.34538	0.468609	0.588814	Not Significant
MAP00300	Lysine biosynthesis	(2S,4S)-4-Hydroxy-2,3,4,5-tetrahydrodipicolinic acid	Tier 2	BM01111001	C20258	3.22	35.7	C-2088	334.9	510.225	1.22282	0.214564	0.0510293	Not Significant	0.555458	0.00432244	0.00546692	Significant Decrease	1.12709	0.460873	0.950427	Not Significant	1.47227	0.0450114	0.443016	Not Significant
MAP00300	Lysine biosynthesis	(Z)-But-1-ene-1,2,4-tricarboxylic acid	Tier 2	BM01123001	C04002	1.15	63.3	C-2774	425.6	256.108	0.728489	0.071469	0.0218572	Not Significant	0.977925	0.912287	0.246434	Not Significant	1.20393	0.253964	0.950427	Not Significant	1.40369	0.0707942	0.452649	Not Significant
MAP00300	Lysine biosynthesis	2,3,4,5-Tetrahydrodipicolinic acid	Tier 2	BM00903001	C03972	1.45	52	C-1474	256.8	333.145	0.403224	0.0381332	0.0139799	Significant Decrease	2.27604	0.0231512	0.0150793	Significant Increase	0.995807	0.985508	0.970598	Not Significant	1.08962	0.709234	0.670062	Not Significant
MAP00300	Lysine biosynthesis	N-Methyl-L-glutamic acid	Tier 2	BM00754001	C01046	1	10.8	C-100	72.9	323.16	0.921443	0.709242	0.136146	Not Significant	1.32533	0.202411	0.0755885	Not Significant	0.908309	0.365643	0.950427	Not Significant	0.818858	0.165304	0.464065	Not Significant
MAP00300	Lysine biosynthesis	N2-Succinyl-L-arginine	Tier 2	AN02322002	C03296	0.42	74.4	C-485	135	597.303	1.94871	0.00308058	0.00375506	Significant Increase	0.426668	0.00100856	0.00305991	Significant Decrease	1.02768	0.818146	0.966348	Not Significant	1.20272	0.214342	0.488782	Not Significant
MAP00300	Lysine biosynthesis	N6-Acetyl-LL-2,6-diaminoheptanedioic acid	Tier 2	BM01730005	C04390	0.36	0.8	A-368	176.5	466.164	0.671678	0.0102086	0.00656224	Not Significant	1.449	0.0115807	0.0096454	Not Significant	1.05739	0.559331	0.950427	Not Significant	1.02747	0.777167	0.688916	Not Significant
MAP00300	Lysine biosynthesis	meso-2,6-Diaminoheptanedioic acid	Tier 2	BM01168006		0.39	20.8	A-T581	95.7	424.154	1.03482	0.824541	0.154974	Not Significant	0.994167	0.96292	0.256246	Not Significant	0.974804	0.866376	0.96642	Not Significant	0.972017	0.826641	0.703041	Not Significant
MAP00300	Lysine biosynthesis	Isomer 1 of (2S,4S)-4-Hydroxy-2,3,4,5-tetrahydrodipicolinic acid	Tier 2	BM01111001	C20258	3.7	36.6	C-2092	335.8	255.616	0.940051	0.460595	0.0951427	Not Significant	0.727298	0.0130458	0.0104035	Not Significant	1.23299	0.0355924	0.950427	Not Significant	1.46264	0.00496285	0.404241	Not Significant
MAP00300	Lysine biosynthesis	Isomer 1 of (Z)-But-1-ene-1,2,4-tricarboxylic acid	Tier 2	BM01123001	C04002	1.92	23	C-2446	385.3	256.108	0.669606	0.0380166	0.013968	Not Significant	1.17869	0.404936	0.130052	Not Significant	1.2526	0.105323	0.950427	Not Significant	1.26701	0.165621	0.464065	Not Significant
MAP00300	Lysine biosynthesis	Isomer 2 of (Z)-But-1-ene-1,2,4-tricarboxylic acid	Tier 2	BM01123001	C04002	3.38	22.9	C-2441	385.2	511.209	0.713745	0.119654	0.0320366	Not Significant	0.959055	0.871675	0.23818	Not Significant	1.28769	0.189428	0.950427	Not Significant	1.46088	0.119766	0.452773	Not Significant
MAP00300	Lysine biosynthesis	Isomer 3 of (Z)-But-1-ene-1,2,4-tricarboxylic acid	Tier 2	BM01123001	C04002	2.54	63.3	C-2759	425.6	511.209	0.660023	0.0354784	0.0133264	Significant Decrease	1.09059	0.622272	0.182951	Not Significant	1.18298	0.325545	0.950427	Not Significant	1.38924	0.0546147	0.443016	Not Significant
MAP00310	Lysine degradation	(-)-Epigallocatechin	Tier 2	BP02792002	C12136	3.76	40.8	A-600	219.7	540.134	0.834389	0.472236	0.0970727	Not Significant	1.53023	0.17361	0.0670072	Not Significant	1.0527	0.68623	0.95968	Not Significant	0.783202	0.28483	0.515296	Not Significant
MAP00310	Lysine degradation	(S)-2,3,4,5-Tetrahydropyridine-2-carboxylic acid	Tier 2	AN00360000		1.98	17.2	C-T912	241.3	289.155	0.801666	0.148246	0.0378197	Not Significant	1.11893	0.538686	0.163178	Not Significant	0.829105	0.233882	0.950427	Not Significant	1.11482	0.351915	0.545606	Not Significant
MAP00310	Lysine degradation	(S)-5-Amino-3-oxohexanoic acid	Tier 2	AN00561008	C03656	3.89	31.1	A-1054	284.2	379.131	0.733235	0.0145296	0.00798066	Not Significant	1.31698	0.030554	0.0181728	Not Significant	0.909883	0.228298	0.950427	Not Significant	1.03556	0.596337	0.635698	Not Significant
MAP00310	Lysine degradation	5,6-Dihydroxyindole	Tier 2	AN00606002	HMDB0004058	7.55	53.9	A-T153	417.5	383.109	0.723796	0.00619546	0.00502262	Not Significant	1.35148	0.0125936	0.0101862	Not Significant	1.00968	0.937305	0.968875	Not Significant	1.02229	0.755702	0.685309	Not Significant
MAP00310	Lysine degradation	5-Aminopentanal	Tier 2	AN00174001	C12455	2.66	56.2	A-1549	350.1	335.143	0.898757	0.60597	0.119126	Not Significant	0.929018	0.535396	0.162465	Not Significant	1.24123	0.331009	0.950427	Not Significant	1.19766	0.42454	0.570789	Not Significant
MAP00310	Lysine degradation	5-Aminopentanamide	Tier 2	AN00270000	C00990	0.56	18.3	A-497	202	350.154	0.944066	0.722821	0.138401	Not Significant	1.17341	0.368462	0.120653	Not Significant	0.85145	0.309598	0.950427	Not Significant	0.902713	0.324346	0.532203	Not Significant
MAP00310	Lysine degradation	5-Oxopentanoic acid	Tier 2	AN00266002		1.25	4.8	C-T1062	257.4	278.139	1.0162	0.73163	0.139962	Not Significant	1.01117	0.887365	0.241353	Not Significant	1.02904	0.610391	0.950427	Not Significant	0.973188	0.736745	0.679946	Not Significant
MAP00310	Lysine degradation	N-Acetyl-L-Pipecolic acid	Tier 2	PR00904000		8.51	40.6	C-T938	271.3	333.178	0.774382	0.403648	0.0853004	Not Significant	1.13703	0.660787	0.192402	Not Significant	1.38738	0.22894	0.950427	Not Significant	1.13572	0.601961	0.637879	Not Significant
MAP00310	Lysine degradation	N-Acetyl-N-Formiminoglycine	Tier 2	PR00545001		4.94	66	C-T8	92.8	306.143	0.747207	0.498526	0.101466	Not Significant	1.12592	0.808385	0.225732	Not Significant	1.17661	0.723866	0.961614	Not Significant	1.18864	0.70424	0.669443	Not Significant
MAP00310	Lysine degradation	N-Methyl-L-glutamic acid	Tier 2	BM00754001	C01046	1	10.8	C-100	72.9	323.16	0.921443	0.709242	0.136146	Not Significant	1.32533	0.202411	0.0755885	Not Significant	0.908309	0.365643	0.950427	Not Significant	0.818858	0.165304	0.464065	Not Significant
MAP00310	Lysine degradation	N2-Acetyl-5-Phosphooxy-L-lysine	Tier 2	PR02454001		3.25	14.8	A-99	109.5	518.134	1.19041	0.501626	0.101999	Not Significant	0.686735	0.0685362	0.0329522	Not Significant	1.07659	0.769084	0.966348	Not Significant	1.22325	0.477685	0.592228	Not Significant
MAP00310	Lysine degradation	N2-Citryl-N6-acetyl-N6-hydroxy-L-lysine	Tier 2	AN03710000		8.43	25.5	C-T366	182.1	540.222	0.680287	0.0296729	0.0119051	Not Significant	1.67828	0.0209046	0.0140766	Significant Increase	1.03216	0.808136	0.966348	Not Significant	0.87588	0.442541	0.580614	Not Significant
MAP00310	Lysine degradation	O-Succinyl-L-homoserine	Tier 2	AN01560000		2.57	48.2	C-T183	97.3	381.166	0.758181	0.00343815	0.00393993	Not Significant	1.03959	0.792956	0.222392	Not Significant	1.00628	0.956696	0.968875	Not Significant	1.26872	0.0928023	0.452649	Not Significant
MAP00310	Lysine degradation	beta-(N3'-Acetyl-Alanyl)-L-lysine	Tier 2	PR02093001		2.57	46.2	C-T97	91.1	421.243	2.0734	0.00365783	0.0040346	Significant Increase	0.798598	0.5746	0.171655	Not Significant	0.908983	0.701994	0.960179	Not Significant	0.603933	0.373177	0.55275	Not Significant
MAP00310	Lysine degradation	meso-2,6-Diaminoheptanedioic acid	Tier 2	BM01168006		0.39	20.8	A-T581	95.7	424.154	1.03482	0.824541	0.154974	Not Significant	0.994167	0.96292	0.256246	Not Significant	0.974804	0.866376	0.96642	Not Significant	0.972017	0.826641	0.703041	Not Significant
MAP00310	Lysine degradation	Isomer 1 of (S)-5-Amino-3-oxohexanoic acid	Tier 2	AN00561008	C03656	1.71	8.8	A-776	244.4	379.132	0.718679	0.00402976	0.00413509	Not Significant	1.46012	0.00189899	0.00380166	Not Significant	0.943579	0.364295	0.950427	Not Significant	0.952967	0.285225	0.515296	Not Significant
MAP00330	Arginine and proline metabolism	(4R)-4-Hydroxy-2-oxoglutaric acid	Tier 2	AN00763001	C05946	0.3	43.3	C-1035	206.2	324.108	0.609525	0.0346983	0.0131628	Significant Decrease	1.77296	0.0197905	0.0135756	Significant Increase	0.899316	0.139067	0.950427	Not Significant	0.925358	0.463207	0.586228	Not Significant
MAP00330	Arginine and proline metabolism	1-Pyrroline-2-carboxylic acid	Tier 2	AN00247003		1.05	49	C-T953	283.9	275.139	1.59829	0.0338218	0.0130023	Significant Increase	0.886964	0.394136	0.127034	Not Significant	0.709329	0.113503	0.950427	Not Significant	0.705404	0.0594244	0.444997	Not Significant
MAP00330	Arginine and proline metabolism	1-Pyrroline-4-hydroxy-2-carboxylic acid	Tier 2	AN00380007		0.63	0.7	C-T645	180	291.134	1.17634	0.724202	0.138616	Not Significant	1.31578	0.411335	0.131723	Not Significant	0.84962	0.716323	0.960472	Not Significant	0.646081	0.161274	0.463528	Not Significant
MAP00330	Arginine and proline metabolism	2,5-Dioxopentanoic acid	Tier 2	AN00392002		2.6	56.8	C-T1003	303.4	292.119	0.844626	0.473452	0.0972595	Not Significant	1.18017	0.569148	0.170279	Not Significant	0.833372	0.281528	0.950427	Not Significant	1.0032	0.990619	0.74235	Not Significant
MAP00330	Arginine and proline metabolism	3,4-Dihydroxyphenylacetic acid 4-O-sulfate	Tier 2	PR01931003		8.19	20.7	C-T448	91.8	410.092	0.85016	0.135595	0.0353408	Not Significant	1.13401	0.11263	0.0479806	Not Significant	0.973886	0.770722	0.966348	Not Significant	1.03725	0.703272	0.669222	Not Significant
MAP00330	Arginine and proline metabolism	4-(L-gamma-Glutamylamino)butanoic acid	Tier 2	AN01730000	C15767	1.32	1.4	A-235	144.5	466.165	1.09558	0.403751	0.0853041	Not Significant	0.972263	0.795691	0.222956	Not Significant	0.780987	0.134247	0.950427	Not Significant	0.938801	0.610142	0.640015	Not Significant
MAP00330	Arginine and proline metabolism	4-Aminobutyraldehyde	Tier 2	AN00115001	C00555	0.03	14.8	A-1050	288.4	321.127	1.4659	0.0639416	0.0200883	Not Significant	0.86699	0.509713	0.156244	Not Significant	0.915709	0.744656	0.964432	Not Significant	0.786831	0.392904	0.559948	Not Significant
MAP00330	Arginine and proline metabolism	4-Chloro-L-lysine	Tier 2	BM01026000	C22137	3.07	49.7	A-210	137.9	414.124	0.921366	0.273401	0.0620435	Not Significant	1.2336	0.0122662	0.0100265	Not Significant	1.00203	0.987413	0.971002	Not Significant	0.879818	0.0709187	0.452649	Not Significant
MAP00330	Arginine and proline metabolism	4-Hydroxyphenylacetylglutamic acid	Tier 2	AN02415000		7.23	30.2	C-T716	97.3	443.183	0.796141	0.0215197	0.00984951	Not Significant	1.40476	0.00215766	0.00399262	Not Significant	1.04849	0.486546	0.950427	Not Significant	0.894142	0.0700651	0.452649	Not Significant
MAP00330	Arginine and proline metabolism	4-Oxoproline	Tier 2	AN00380006	C01877	0.1	12.1	A-854	252.7	363.101	1.60083	0.010071	0.00652924	Significant Increase	0.515348	0.00313035	0.00470775	Significant Decrease	1.0471	0.581918	0.950427	Not Significant	1.21214	0.00814134	0.422993	Not Significant
MAP00330	Arginine and proline metabolism	Isomer 10 of 4-Chloro-L-lysine	Tier 2	BM01026000	C22137	4.62	21.5	A-2029	410.4	647.173	0.756537	0.0049094	0.00447439	Not Significant	1.41382	2.07523e-05	0.000858847	Not Significant	1.05076	0.652143	0.95968	Not Significant	0.93492	0.294758	0.518265	Not Significant
MAP00330	Arginine and proline metabolism	Isomer 11 of 4-Chloro-L-lysine	Tier 2	BM01026000	C22137	4.81	40.7	A-2157	429.6	324.09	0.620949	0.000417835	0.00233669	Significant Decrease	1.66293	0.000368336	0.00230405	Significant Increase	0.993813	0.933103	0.968875	Not Significant	0.968434	0.501465	0.601564	Not Significant
MAP00330	Arginine and proline metabolism	Isomer 12 of 4-Chloro-L-lysine	Tier 2	BM01026000	C22137	4.73	57.9	A-2271	446.8	324.09	0.567438	0.00224345	0.00340633	Significant Decrease	1.71624	0.000458463	0.00248603	Significant Increase	1.09792	0.369448	0.950427	Not Significant	1.02684	0.806375	0.697006	Not Significant
MAP00330	Arginine and proline metabolism	L-1-Pyrroline-3-hydroxy-5-carboxylic acid	Tier 2	AN00380005	C04281	0.29	6.1	C-513	142.4	291.134	1.07165	0.579488	0.114772	Not Significant	0.859205	0.347869	0.115581	Not Significant	1.0668	0.566521	0.950427	Not Significant	1.08605	0.588543	0.633194	Not Significant
MAP00330	Arginine and proline metabolism	L-4-Hydroxyglutamate semialdehyde	Tier 2	AN00583004	C05938	1.23	63.2	A-33	92	381.112	0.983681	0.896636	0.166003	Not Significant	1.02977	0.713909	0.204389	Not Significant	0.990046	0.942198	0.968875	Not Significant	0.987198	0.911236	0.724643	Not Significant
MAP00330	Arginine and proline metabolism	L-Phosphinothricin	Tier 2	AN01034000		0.27	1.5	A-T309	140.8	415.108	0.625198	0.0130625	0.00751948	Significant Decrease	1.36551	0.0678975	0.0327576	Not Significant	1.03931	0.675152	0.95968	Not Significant	1.17135	0.16585	0.464065	Not Significant
MAP00330	Arginine and proline metabolism	Linatine	Tier 2	AN02089003	C05939	1.05	12.8	A-411	183	493.176	1.93772	0.001297	0.00289731	Significant Increase	0.448237	0.000980025	0.00305188	Significant Decrease	0.999449	0.997023	0.972228	Not Significant	1.15133	0.343746	0.541408	Not Significant
MAP00330	Arginine and proline metabolism	N-Acetyl-L-erythro-4-Hydroxyglutamic acid	Tier 2	PR01358000		0.14	49.4	C-1958	310	528.234	0.758633	0.0525712	0.0174469	Not Significant	1.05902	0.680336	0.196754	Not Significant	1.02128	0.807923	0.966348	Not Significant	1.2447	0.038352	0.443016	Not Significant
MAP00330	Arginine and proline metabolism	N-Carbamoylsarcosine	Tier 2	AN00419003		3.22	7.3	C-T904	229.3	294.144	0.697249	0.0468014	0.0160134	Not Significant	0.952734	0.745885	0.211852	Not Significant	1.53594	0.0413448	0.950427	Not Significant	1.50536	0.0310442	0.443016	Not Significant
MAP00330	Arginine and proline metabolism	N-Succinyl-L-glutamate 5-semialdehyde	Tier 2	AN01717000		2.73	22.6	C-T349	180	393.164	0.606661	0.0189888	0.00920725	Significant Decrease	2.06585	0.00204191	0.00388694	Significant Increase	0.937422	0.615602	0.950427	Not Significant	0.797913	0.0733435	0.452649	Not Significant
MAP00330	Arginine and proline metabolism	N-Succinyl-L-glutamic acid	Tier 2	AN01921000		5	70.3	C-T184	183.1	409.162	0.703763	0.00432976	0.00425137	Not Significant	1.63218	0.000156654	0.00171809	Significant Increase	1.03015	0.771262	0.966348	Not Significant	0.870572	0.107746	0.452649	Not Significant
MAP00330	Arginine and proline metabolism	N5-Acetyl-L-Ornithine	Tier 2	PR00943004		0.87	3.3	A-456	192.7	408.159	0.866321	0.197993	0.0478071	Not Significant	1.05526	0.54042	0.163545	Not Significant	1.06215	0.60971	0.950427	Not Significant	1.09386	0.455307	0.583327	Not Significant
MAP00330	Arginine and proline metabolism	Pyruvatoxime	Tier 2	AN00184000		0.71	4.2	C-633	156.3	265.118	0.571447	0.0172346	0.00873683	Significant Decrease	1.31612	0.33518	0.112328	Not Significant	1.15525	0.196731	0.950427	Not Significant	1.32962	0.127199	0.454313	Not Significant
MAP00330	Arginine and proline metabolism	Pyruvic acid	Tier 2	AN00117000	C00022	0.11	7.6	C-1482	258.7	250.107	1.05295	0.474976	0.0974592	Not Significant	0.874016	0.158293	0.0623456	Not Significant	0.973934	0.769776	0.966348	Not Significant	1.08661	0.376535	0.55315	Not Significant
MAP00330	Arginine and proline metabolism	Isomer 1 of 4-Aminobutyraldehyde	Tier 2	AN00115001	C00555	0.98	30.2	A-810	243.4	321.126	0.857727	0.208208	0.0497634	Not Significant	1.10634	0.393423	0.126915	Not Significant	0.931414	0.560926	0.950427	Not Significant	1.05381	0.660882	0.653206	Not Significant
MAP00330	Arginine and proline metabolism	Isomer 1 of 4-Chloro-L-lysine	Tier 2	BM01026000	C22137	6.8	66.1	A-142	121.5	414.122	1.05464	0.588799	0.116355	Not Significant	0.955776	0.73464	0.20916	Not Significant	0.939546	0.626709	0.954895	Not Significant	0.992068	0.955418	0.733957	Not Significant
MAP00330	Arginine and proline metabolism	Isomer 2 of 4-Aminobutyraldehyde	Tier 2	AN00115001	C00555	0.32	42.7	A-1277	316.3	321.127	1.08366	0.545767	0.109113	Not Significant	1.227	0.125964	0.0524282	Not Significant	0.977242	0.881364	0.968875	Not Significant	0.752076	0.0876592	0.452649	Not Significant
MAP00330	Arginine and proline metabolism	Isomer 2 of 4-Chloro-L-lysine	Tier 2	BM01026000	C22137	6.88	34.7	A-264	152.9	414.122	0.85922	0.101154	0.0282836	Not Significant	1.27837	0.020272	0.0138015	Not Significant	1.08212	0.494508	0.950427	Not Significant	0.910412	0.308766	0.526334	Not Significant
MAP00330	Arginine and proline metabolism	Isomer 3 of 4-Chloro-L-lysine	Tier 2	BM01026000	C22137	7.06	28.6	A-296	159	414.122	0.782408	0.0161438	0.00842651	Not Significant	1.35993	0.00138299	0.00340041	Not Significant	1.04892	0.617432	0.95168	Not Significant	0.939833	0.421733	0.569862	Not Significant
MAP00330	Arginine and proline metabolism	Isomer 4 of 4-Chloro-L-lysine	Tier 2	BM01026000	C22137	6.86	21.5	A-336	166.1	414.122	0.693772	0.00173686	0.00318315	Not Significant	1.46697	0.000372028	0.00230405	Not Significant	1.0354	0.691865	0.95968	Not Significant	0.982568	0.777821	0.688916	Not Significant
MAP00330	Arginine and proline metabolism	Isomer 5 of 4-Chloro-L-lysine	Tier 2	BM01026000	C22137	6.47	6.8	A-405	180.8	414.122	0.660893	0.00112631	0.00287863	Significant Decrease	1.49311	0.00129711	0.0033348	Not Significant	1.00992	0.904965	0.968875	Not Significant	1.01339	0.813063	0.698526	Not Significant
MAP00330	Arginine and proline metabolism	Isomer 6 of 4-Chloro-L-lysine	Tier 2	BM01026000	C22137	4.6	74.7	A-1275	314.2	647.173	1.14167	0.336341	0.0733885	Not Significant	0.781856	0.274354	0.0960513	Not Significant	0.959951	0.842555	0.966348	Not Significant	1.1203	0.645909	0.649545	Not Significant
MAP00330	Arginine and proline metabolism	Isomer 7 of 4-Chloro-L-lysine	Tier 2	BM01026000	C22137	1.45	58.4	A-1395	330.5	324.092	0.838067	0.165375	0.0412561	Not Significant	1.31783	0.00166352	0.00359019	Not Significant	0.944047	0.653964	0.95968	Not Significant	0.905446	0.373529	0.55275	Not Significant
MAP00330	Arginine and proline metabolism	Isomer 8 of 4-Chloro-L-lysine	Tier 2	BM01026000	C22137	3.78	5.9	A-1864	394.8	647.173	0.825736	0.0369935	0.0137157	Not Significant	1.30254	0.000293747	0.00218536	Not Significant	1.09988	0.378623	0.950427	Not Significant	0.929751	0.303844	0.522458	Not Significant
MAP00330	Arginine and proline metabolism	Isomer 9 of 4-Chloro-L-lysine	Tier 2	BM01026000	C22137	5.2	16.4	A-1930	405.3	324.09	0.823217	0.0389465	0.0141575	Not Significant	1.36268	0.00012163	0.00168749	Not Significant	1.04645	0.709012	0.960179	Not Significant	0.891438	0.123963	0.453767	Not Significant
MAP00332	Carbapenem biosynthesis	(2S,5S)-trans-Carboxymethylproline	Tier 2	BM00926005	C17366	1.29	11.6	A-651	226.9	407.128	1.14365	0.0873815	0.0252108	Not Significant	0.806642	0.00771595	0.0074896	Not Significant	1.04961	0.502836	0.950427	Not Significant	1.08399	0.22303	0.488782	Not Significant
MAP00332	Carbapenem biosynthesis	(3S,5S)-Carbapenam-3-carboxylic acid	Tier 2	BM00683000	C17367	0.52	21.5	C-1726	280.1	317.149	0.853339	0.300375	0.0668903	Not Significant	1.32787	0.0985416	0.0433326	Not Significant	0.818642	0.0408882	0.950427	Not Significant	0.882513	0.348787	0.544901	Not Significant
MAP00332	Carbapenem biosynthesis	(5R)-Carbapen-2-em-3-carboxylic acid	Tier 2	BM00657001	C06669	0.46	15.7	C-1135	217.6	315.134	0.576504	0.0137944	0.00771335	Significant Decrease	1.34737	0.112935	0.0480601	Not Significant	1.19312	0.244069	0.950427	Not Significant	1.28739	0.104626	0.452649	Not Significant
MAP00332	Carbapenem biosynthesis	3,4-Dihydroxyphenylacetic acid 4-O-sulfate	Tier 2	PR01931003		8.19	20.7	C-T448	91.8	410.092	0.85016	0.135595	0.0353408	Not Significant	1.13401	0.11263	0.0479806	Not Significant	0.973886	0.770722	0.966348	Not Significant	1.03725	0.703272	0.669222	Not Significant
MAP00332	Carbapenem biosynthesis	Isomer 1 of (3S,5S)-Carbapenam-3-carboxylic acid	Tier 2	BM00683000	C17367	0.76	17.2	C-1346	241.4	317.149	0.727034	0.0588757	0.0189001	Not Significant	1.38232	0.0419581	0.0225534	Not Significant	1.01224	0.921995	0.968875	Not Significant	0.995031	0.968313	0.737277	Not Significant
MAP00340	Histidine metabolism	2-Hydroxy-3-oxopropanoic acid	Tier 2	AN00193000		0.3	11.4	C-T509	93.6	266.102	0.959464	0.884259	0.164297	Not Significant	1.09554	0.705386	0.202629	Not Significant	1.10443	0.613126	0.950427	Not Significant	0.951353	0.805577	0.696859	Not Significant
MAP00340	Histidine metabolism	3-Oxo-3-ureidopropanoic acid	Tier 2	AN00571000	C15607	0.61	59.6	C-203	93.8	308.124	0.418246	0.000478712	0.00245138	Significant Decrease	1.80323	0.0272587	0.0168656	Significant Increase	1.22894	0.062826	0.950427	Not Significant	1.32592	0.0787529	0.452649	Not Significant
MAP00340	Histidine metabolism	4-Oxoglutaramic acid	Tier 2	AN00557001		1.29	4	C-T693	182.1	307.13	0.596003	0.0049055	0.00447439	Significant Decrease	1.55358	0.0210925	0.0141598	Significant Increase	1.34088	0.12845	0.950427	Not Significant	1.07999	0.588841	0.633194	Not Significant
MAP00340	Histidine metabolism	Dihydrozeatin riboside monophosphate	Tier 2	BP04185000		7.08	50.7	A-T1415	103.3	667.19	0.90361	0.498273	0.101435	Not Significant	1.21206	0.231948	0.0840437	Not Significant	0.845175	0.114955	0.950427	Not Significant	0.913053	0.480105	0.593972	Not Significant
MAP00340	Histidine metabolism	Ecgonine/Pseudoecgonine	Tier 2	BP01092000		4.32	22.2	C-T360	92.7	347.195	1.28066	0.286681	0.0644775	Not Significant	0.822531	0.400461	0.128776	Not Significant	1.18737	0.0968422	0.950427	Not Significant	0.949322	0.704885	0.669697	Not Significant
MAP00340	Histidine metabolism	Glycyl-Glycine	Tier 2	AN00419004	C02037	7.95	41.2	C-255	101.2	294.142	0.668699	0.00693725	0.0053241	Not Significant	1.25116	0.125193	0.0521919	Not Significant	1.16599	0.0996824	0.950427	Not Significant	1.19524	0.133822	0.454313	Not Significant
MAP00340	Histidine metabolism	Hydantoin-5-propionic acid	Tier 2	AN00910000		1.37	52.1	C-T540	213.4	334.14	0.678229	0.0594665	0.0190149	Not Significant	1.47956	0.0367706	0.0206037	Not Significant	1.14954	0.363629	0.950427	Not Significant	0.996535	0.978206	0.739721	Not Significant
MAP00340	Histidine metabolism	Isoglutamine	Tier 2	AN00574004	C16673	0.85	4.4	A-237	147.8	380.128	0.614396	0.014642	0.00799461	Significant Decrease	1.57994	0.00952478	0.00851809	Significant Increase	1.07901	0.537378	0.950427	Not Significant	1.03017	0.804008	0.696628	Not Significant
MAP00340	Histidine metabolism	N-Formyl-L-glutamic acid	Tier 2	AN00952001		0.21	20.9	C-T355	177.8	337.139	0.45736	0.0299422	0.011963	Significant Decrease	1.51607	0.262468	0.0929838	Not Significant	1.21898	0.362838	0.950427	Not Significant	1.44219	0.195386	0.482462	Not Significant
MAP00340	Histidine metabolism	Seryl-Tryptophan	Tier 2	AN02566000		1.07	4.2	C-584	148.1	453.214	0.729724	0.0551224	0.017995	Not Significant	1.29855	0.115822	0.0490554	Not Significant	1.02685	0.796202	0.966348	Not Significant	1.05532	0.692602	0.665932	Not Significant
MAP00340	Histidine metabolism	Isomer 1 of 3-Oxo-3-ureidopropanoic acid	Tier 2	AN00571000	C15607	1.26	44.9	C-297	108.5	308.124	0.633743	0.000997478	0.00278978	Significant Decrease	1.19349	0.106799	0.0459929	Not Significant	1.28312	0.00678455	0.950427	Not Significant	1.32211	0.00357177	0.39513	Not Significant
MAP00350	Tyrosine metabolism	(3S,5S)-3,5-Diaminohexanoic acid	Tier 2	AN00578005	C01186	4.98	15.9	A-2002	417.4	307.11	2.00546	0.0121442	0.00721168	Significant Increase	0.571658	0.023753	0.0153311	Significant Decrease	0.880079	0.369339	0.950427	Not Significant	0.872267	0.325184	0.532565	Not Significant
MAP00350	Tyrosine metabolism	(R)-5-Phosphomevalonic acid	Tier 2	AN01677001		8.03	11.2	C-T182	89.7	390.128	0.734079	0.352783	0.0762853	Not Significant	1.07942	0.809171	0.22587	Not Significant	1.38626	0.321516	0.950427	Not Significant	1.26202	0.476805	0.592228	Not Significant
MAP00350	Tyrosine metabolism	2,4-Dihydroxyhept-2-enedioic acid	Tier 2	AN01161001	C06201	1.65	42.7	C-2373	374.9	257.116	0.441599	0.00591459	0.00492882	Significant Decrease	1.63701	0.287744	0.0994686	Not Significant	1.06979	0.717272	0.960472	Not Significant	1.38331	0.290037	0.516945	Not Significant
MAP00350	Tyrosine metabolism	2-Carboxy-2,3-dihydro-5,6-dihydroxyindole	Tier 2	AN01229000		3.21	0.3	C-T1069	262.6	357.146	0.751027	0.341932	0.0744222	Not Significant	1.35758	0.281211	0.0976693	Not Significant	1.1828	0.416132	0.950427	Not Significant	0.980799	0.920638	0.726552	Not Significant
MAP00350	Tyrosine metabolism	2-Hydroxy-3-(4-hydroxyphenyl)propenoate O-sulfate	Tier 2	PR02098001		3.3	12.9	C-T687	171.8	422.089	0.767834	0.0184965	0.00910924	Not Significant	1.36852	0.00431423	0.00546692	Not Significant	1.05965	0.508313	0.950427	Not Significant	0.951659	0.485635	0.594708	Not Significant
MAP00350	Tyrosine metabolism	2-Hydroxy-5-carboxymethylmuconate semialdehyde	Tier 2	AN01288001	C04642	3.43	1.8	C-2256	357.8	523.209	0.644527	0.213239	0.050794	Not Significant	1.00838	0.974417	0.258295	Not Significant	1.34594	0.319199	0.950427	Not Significant	1.53862	0.182073	0.476817	Not Significant
MAP00350	Tyrosine metabolism	2-Hydroxyhepta-2,4-dienedioic acid	Tier 2	AN00909000		0.97	1.1	C-T940	232.1	334.129	0.662583	0.115441	0.0311532	Not Significant	1.36894	0.0979781	0.043135	Not Significant	0.744904	0.25735	0.950427	Not Significant	1.1025	0.611342	0.640999	Not Significant
MAP00350	Tyrosine metabolism	2-Oxohept-3-enedioic acid	Tier 2	AN00909001		2.93	0.5	C-T1029	251.7	334.13	0.673003	0.0501956	0.0168644	Not Significant	1.07881	0.731916	0.208616	Not Significant	1.18323	0.229313	0.950427	Not Significant	1.37733	0.0657345	0.449164	Not Significant
MAP00350	Tyrosine metabolism	3,4-Dihydroxy-L-phenylalanine	Tier 2	AN01257002	C00355	1.13	5.8	A-659	227.9	431.128	0.594406	0.0191127	0.00922945	Significant Decrease	1.3451	0.166418	0.0648327	Not Significant	1.55838	0.0105099	0.950427	Not Significant	1.25073	0.045019	0.443016	Not Significant
MAP00350	Tyrosine metabolism	3,4-Dihydroxyphenylacetaldehyde 4-O-glucuronide	Tier 2	PR03076002		3.4	38.7	A-563	214.5	562.136	0.929878	0.682273	0.131708	Not Significant	0.964439	0.892142	0.242378	Not Significant	1.00851	0.970313	0.969289	Not Significant	1.11506	0.680871	0.661323	Not Significant
MAP00350	Tyrosine metabolism	3,4-Dihydroxyphenylethyleneglycol 4-O-glucuronide	Tier 2	PR03343001		0.14	40.5	A-334	167.2	580.148	1.19098	0.183877	0.0449826	Not Significant	0.833026	0.345271	0.114926	Not Significant	0.869759	0.395874	0.950427	Not Significant	1.00794	0.970208	0.737833	Not Significant
MAP00350	Tyrosine metabolism	3-(3,4-Dihydroxyphenyl)lactic acid	Tier 2	AN01266003		2.55	2.1	C-T782	196.9	360.146	0.818557	0.3489	0.0756556	Not Significant	1.60586	0.0618143	0.0304134	Not Significant	0.701374	0.0575951	0.950427	Not Significant	0.760754	0.259669	0.508195	Not Significant
MAP00350	Tyrosine metabolism	3-(3,4-Dihydroxyphenyl)pyruvic acid	Tier 2	AN01241000	C04045	0.1	58	A-1532	347	430.096	1.07973	0.664311	0.128733	Not Significant	0.809584	0.0469227	0.024654	Not Significant	1.05287	0.772168	0.966348	Not Significant	1.14399	0.491196	0.596638	Not Significant
MAP00350	Tyrosine metabolism	3-Methoxy-4-hydroxyphenylacetaldehyde	Tier 2	AN00823014	HMDB0005175	0.14	3.6	A-T235	409	400.121	1.01718	0.933297	0.171574	Not Significant	0.626991	0.0311931	0.0184122	Significant Decrease	1.12506	0.567294	0.950427	Not Significant	1.56799	0.0722651	0.452649	Not Significant
MAP00350	Tyrosine metabolism	3-Methoxy-4-hydroxyphenylacetaldehyde O-glucuronide	Tier 2	PR03283000		1.64	54.5	C-T1165	338.5	504.188	0.791316	0.0472108	0.0161223	Not Significant	1.19199	0.121637	0.051041	Not Significant	1.0187	0.828516	0.966348	Not Significant	1.06017	0.521414	0.610009	Not Significant
MAP00350	Tyrosine metabolism	3-Methoxy-4-hydroxyphenylethyleneglycol O-glucuronide	Tier 2	PR03522000		3.76	46.3	C-T994	196.9	522.198	0.567392	0.0358061	0.0134115	Significant Decrease	1.41888	0.118617	0.0500153	Not Significant	1.35722	0.125642	0.950427	Not Significant	1.24214	0.224978	0.488782	Not Significant
MAP00350	Tyrosine metabolism	4-(L-Alanin-3-yl)-2-hydroxy-cis,cis-muconate 6-semialdehyde/4,5-seco-Dopa	Tier 2	AN01694002		1.52	72.1	A-T379	251.2	463.118	0.508288	0.00144491	0.00299301	Significant Decrease	1.74079	0.00148187	0.00345246	Significant Increase	1.3735	0.059827	0.950427	Not Significant	1.13017	0.271596	0.511927	Not Significant
MAP00350	Tyrosine metabolism	4-Fumarylacetoacetic acid	Tier 2	AN01288002	C01061	0.12	25.5	C-2704	420.3	262.107	0.566032	0.120153	0.0321379	Not Significant	1.14116	0.619348	0.182266	Not Significant	1.16228	0.606793	0.950427	Not Significant	1.54815	0.164332	0.464065	Not Significant
MAP00350	Tyrosine metabolism	4-Hydroxyphenylethanol	Tier 2	AN00481000	C06044	1.29	0.7	A-1891	400.1	372.126	2.18643	0.0371718	0.0137529	Significant Increase	0.369764	0.0210665	0.0141542	Significant Decrease	0.859251	0.432271	0.950427	Not Significant	1.23692	0.361845	0.551214	Not Significant
MAP00350	Tyrosine metabolism	4-Maleylacetoacetic acid/4-Fumarylacetoacetic acid	Tier 2	AN01288000		2.86	45.9	C-T916	271.3	362.125	0.86976	0.351315	0.0759832	Not Significant	0.988504	0.937885	0.251584	Not Significant	1.04725	0.767221	0.966348	Not Significant	1.16311	0.382292	0.55457	Not Significant
MAP00350	Tyrosine metabolism	5,6-Dihydroxyindole-2-carboxylic acid	Tier 2	AN01208003		1.79	10.2	C-T851	221.8	355.127	0.619574	0.0541453	0.0178021	Not Significant	1.56174	0.00403455	0.00527886	Significant Increase	1.09356	0.663484	0.95968	Not Significant	1.03347	0.853625	0.711636	Not Significant
MAP00350	Tyrosine metabolism	5-Carboxy-2-oxohept-3-enedioic acid	Tier 2	AN01508001		3.49	47	C-T701	234.8	378.121	0.658627	0.0438412	0.0153473	Significant Decrease	1.46397	0.0147133	0.0111839	Not Significant	1.18368	0.281819	0.950427	Not Significant	1.03712	0.799566	0.694718	Not Significant
MAP00350	Tyrosine metabolism	5-Dehydro-4-deoxy-D-glucuronic acid	Tier 2	AN00966000	C04053	0.96	60.4	C-207	93.8	338.124	0.975915	0.746946	0.14248	Not Significant	0.899813	0.459173	0.143722	Not Significant	1.04532	0.677848	0.95968	Not Significant	1.13877	0.365353	0.551601	Not Significant
MAP00350	Tyrosine metabolism	5-Hydroxyectoine	Tier 2	AN00716000		1.8	28.1	A-T213	205.2	392.127	0.570817	0.015922	0.00837024	Significant Decrease	1.29757	0.273161	0.095846	Not Significant	1.19734	0.251418	0.950427	Not Significant	1.35012	0.022525	0.443016	Not Significant
MAP00350	Tyrosine metabolism	7,8-Diaminononanoic acid	Tier 2	AN01138001	C01037	0.32	25.3	A-2345	454.9	328.135	0.475168	0.00191692	0.0032522	Significant Decrease	1.59629	0.02589	0.0163003	Significant Increase	1.09802	0.555197	0.950427	Not Significant	1.31838	0.0364939	0.443016	Not Significant
MAP00350	Tyrosine metabolism	Bialaphos	Tier 2	AN03008000	C06457	7.29	23.4	C-110	75.9	485.212	2.33814	0.0519482	0.0172943	Not Significant	0.527971	0.0938892	0.0419073	Not Significant	0.817442	0.356358	0.950427	Not Significant	0.810065	0.366544	0.552362	Not Significant
MAP00350	Tyrosine metabolism	D-Galactaro-1,4-lactone	Tier 2	AN01194006		0.84	2.3	C-T338	97	354.118	1.41961	0.196994	0.047608	Not Significant	0.590734	0.0913491	0.0410737	Not Significant	1.22787	0.376178	0.950427	Not Significant	1.19245	0.208515	0.487845	Not Significant
MAP00350	Tyrosine metabolism	D-Lysopine	Tier 2	AN01548006	C04020	1.03	1.2	A-1816	388.4	343.122	1.33818	0.00972109	0.00642016	Not Significant	0.615202	0.00114332	0.00315919	Significant Decrease	0.815187	0.408324	0.950427	Not Significant	1.2147	0.00304828	0.39513	Not Significant
MAP00350	Tyrosine metabolism	Gentisate aldehyde	Tier 2	AN00477005	C05585	0	62	A-3390	616.2	303.074	1.35854	0.134342	0.0351086	Not Significant	0.757576	0.168999	0.0655948	Not Significant	0.988169	0.893537	0.968875	Not Significant	0.971633	0.70208	0.668816	Not Significant
MAP00350	Tyrosine metabolism	Homovanillate O-glucuronide	Tier 2	PR03489000		1.11	59.4	C-T1086	205.2	520.182	0.742221	0.207851	0.0496967	Not Significant	1.18091	0.46953	0.146253	Not Significant	0.998089	0.989173	0.971589	Not Significant	1.14091	0.418419	0.568369	Not Significant
MAP00350	Tyrosine metabolism	N-Acetyl-2-Carboxy-2,3-dihydro-5,6-dihydroxyindole	Tier 2	PR01789001		2.07	37.9	C-T983	279.8	399.155	1.20708	0.000285885	0.00214921	Not Significant	0.786089	3.66165e-05	0.00110568	Not Significant	0.960263	0.593175	0.950427	Not Significant	1.05388	0.234929	0.492277	Not Significant
MAP00350	Tyrosine metabolism	N-Acetyl-3,4-Dihydroxy-L-phenylalanine	Tier 2	PR01809000		6.24	2.7	C-T816	207.9	401.171	0.80587	0.314507	0.0694535	Not Significant	1.10322	0.623515	0.183212	Not Significant	1.0297	0.787068	0.966348	Not Significant	1.12479	0.336318	0.53717	Not Significant
MAP00350	Tyrosine metabolism	N-Acetyl-Dopamine	Tier 2	AN01234000		0.12	45.4	A-3147	567.8	331.603	1.22474	0.0605254	0.0192317	Not Significant	0.874212	0.245349	0.0880124	Not Significant	1.11029	0.376853	0.950427	Not Significant	0.933985	0.530023	0.61374	Not Significant
MAP00350	Tyrosine metabolism	N-Acetyl-L-Tyrosine	Tier 2	AN01623001		1.64	21.4	A-1239	311.1	457.144	0.640786	0.222011	0.0524942	Not Significant	1.32986	0.372545	0.121799	Not Significant	0.996608	0.991946	0.972228	Not Significant	1.1735	0.621641	0.644819	Not Significant
MAP00350	Tyrosine metabolism	N-Formimino-L-aspartic acid	Tier 2	AN00734001	C03409	0.1	63.3	C-373	123.3	322.14	0.538941	0.0123403	0.00728328	Significant Decrease	1.47792	0.142599	0.057699	Not Significant	1.12144	0.232827	0.950427	Not Significant	1.25548	0.145363	0.459486	Not Significant
MAP00350	Tyrosine metabolism	N-Formimino-L-glutamic acid	Tier 2	AN00938001		7.71	50.6	C-T17	89.7	336.158	0.544591	0.00745364	0.00551379	Significant Decrease	1.50515	0.148267	0.0594305	Not Significant	1.16749	0.270318	0.950427	Not Significant	1.21997	0.268746	0.511432	Not Significant
MAP00350	Tyrosine metabolism	Propyl gallate	Tier 2	BP01457003		0.85	9.4	A-1598	356.3	446.127	0.682114	0.0388628	0.0141465	Not Significant	1.20058	0.251692	0.089765	Not Significant	0.976886	0.875885	0.968875	Not Significant	1.22111	0.210575	0.487873	Not Significant
MAP00350	Tyrosine metabolism	Pyruvic acid	Tier 2	AN00117000	C00022	0.11	7.6	C-1482	258.7	250.107	1.05295	0.474976	0.0974592	Not Significant	0.874016	0.158293	0.0623456	Not Significant	0.973934	0.769776	0.966348	Not Significant	1.08661	0.376535	0.55315	Not Significant
MAP00350	Tyrosine metabolism	S-(4-Methylthiobutylthiohydroximoyl)-L-cysteine	Tier 2	BP01991000		3.67	49.6	A-T851	345.7	486.12	0.745459	0.419973	0.087996	Not Significant	0.869885	0.711141	0.203864	Not Significant	1.12735	0.661412	0.95968	Not Significant	1.54211	0.144012	0.458533	Not Significant
MAP00350	Tyrosine metabolism	Salidroside	Tier 2	AN02707000	C06046	1.06	2.3	A-1036	281.1	534.18	0.86776	0.4745	0.0974022	Not Significant	0.869101	0.525118	0.160072	Not Significant	1.07185	0.458289	0.950427	Not Significant	1.32596	0.038958	0.443016	Not Significant
MAP00350	Tyrosine metabolism	Threoninyl-Valine	Tier 2	AN01548004		2.83	23.7	C-287	107	380.217	2.01101	0.00160914	0.00309753	Significant Increase	0.458012	0.00144676	0.00342221	Significant Decrease	1.04965	0.544046	0.950427	Not Significant	1.0857	0.240271	0.496465	Not Significant
MAP00350	Tyrosine metabolism	Tyramine O-glucuronide	Tier 2	AN02887000	HMDB0010328	0.21	2.9	A-T459	247.9	547.175	0.422794	0.000198825	0.00192547	Significant Decrease	2.14502	0.000816357	0.00299807	Significant Increase	1.08702	0.336933	0.950427	Not Significant	1.10266	0.166392	0.464999	Not Significant
MAP00350	Tyrosine metabolism	Isomer 1 of 2,4-Dihydroxyhept-2-enedioic acid	Tier 2	AN01161001	C06201	2.07	15.8	C-876	181	352.14	0.651964	0.00276614	0.00366256	Significant Decrease	1.4471	0.0297925	0.0178454	Not Significant	1.03651	0.764492	0.966348	Not Significant	1.05993	0.583676	0.632103	Not Significant
MAP00350	Tyrosine metabolism	Isomer 1 of 3-(3,4-Dihydroxyphenyl)pyruvic acid	Tier 2	AN01241000	C04045	1.6	4.6	A-1105	293.6	430.096	0.527549	0.173254	0.0428685	Not Significant	0.919873	0.859552	0.235661	Not Significant	1.20204	0.644054	0.95968	Not Significant	2.06068	0.125005	0.454313	Not Significant
MAP00350	Tyrosine metabolism	Isomer 1 of Gentisate aldehyde	Tier 2	AN00477005	C05585	7.44	37.8	A-3282	592	303.077	0.79977	0.182598	0.0447751	Not Significant	1.08665	0.419612	0.133762	Not Significant	0.895633	0.580202	0.950427	Not Significant	1.15065	0.391558	0.559185	Not Significant
MAP00350	Tyrosine metabolism	Isomer 1 of Threoninyl-Valine	Tier 2	AN01548004		4.45	5.9	C-383	124.8	380.216	1.55476	0.00250951	0.00350472	Significant Increase	0.63778	0.00222545	0.00407029	Significant Decrease	1.09091	0.22032	0.950427	Not Significant	1.00847	0.923658	0.727534	Not Significant
MAP00350	Tyrosine metabolism	Isomer 2 of 2,4-Dihydroxyhept-2-enedioic acid	Tier 2	AN01161001	C06201	0.99	16.2	C-2192	348.4	257.115	0.623005	0.0261501	0.0110128	Significant Decrease	1.13667	0.537866	0.163022	Not Significant	1.28591	0.139981	0.950427	Not Significant	1.41213	0.0951963	0.452649	Not Significant
MAP00350	Tyrosine metabolism	Isomer 2 of 3-(3,4-Dihydroxyphenyl)pyruvic acid	Tier 2	AN01241000	C04045	1.22	25.2	A-1265	314.2	430.096	0.850332	0.243019	0.0564417	Not Significant	1.15034	0.340234	0.113583	Not Significant	0.932725	0.32057	0.950427	Not Significant	1.02232	0.756051	0.685309	Not Significant
MAP00360	Phenylalanine metabolism	2,6-Dihydroxyphenylacetic acid	Tier 2	AN00856004		0.66	12.8	C-T1096	279.1	330.134	1.39236	0.0986031	0.0276872	Not Significant	1.0283	0.878557	0.239677	Not Significant	0.799594	0.0733808	0.950427	Not Significant	0.698436	0.0492355	0.443016	Not Significant
MAP00360	Phenylalanine metabolism	2-Hydroxy-2,4-pentadienoic acid	Tier 2	AN00252002		1.38	45.8	C-T1345	386.6	276.123	0.584094	0.0288143	0.0116934	Significant Decrease	1.2357	0.338923	0.113302	Not Significant	1.18604	0.32813	0.950427	Not Significant	1.38549	0.0869399	0.452649	Not Significant
MAP00360	Phenylalanine metabolism	2-Hydroxy-6-ketononatrienedioic acid	Tier 2	AN01455000	C12624	4.37	31.5	C-2982	451.7	268.109	0.646354	0.058988	0.0189217	Not Significant	1.25272	0.262436	0.0929838	Not Significant	1.295	0.189493	0.950427	Not Significant	1.23503	0.225577	0.488782	Not Significant
MAP00360	Phenylalanine metabolism	2-Hydroxy-6-oxonona-2,4-diene-1,9-dioic acid	Tier 2	AN01483000	C04479	1.83	4.8	C-2404	379.9	269.116	0.526919	0.0214724	0.00984885	Significant Decrease	1.36007	0.213244	0.0788247	Not Significant	1.27183	0.208899	0.950427	Not Significant	1.39538	0.103625	0.452649	Not Significant
MAP00360	Phenylalanine metabolism	2-Methyl-3-hydroxy-5-formylpyridine-4-carboxylic acid	Tier 2	AN01032000	C06050	1.77	66.3	A-1663	364.4	415.096	0.536622	0.0161585	0.00842651	Significant Decrease	1.53487	0.0524852	0.0267728	Not Significant	1.31353	0.160651	0.950427	Not Significant	1.21411	0.316964	0.528882	Not Significant
MAP00360	Phenylalanine metabolism	3-(2,3-Dihydroxyphenyl)propanoic acid	Tier 2	AN01052013	C04044	3.14	63.6	A-3293	595.1	325.086	0.917876	0.616713	0.120812	Not Significant	0.870722	0.431571	0.137008	Not Significant	0.966183	0.896277	0.968875	Not Significant	1.25123	0.313748	0.528705	Not Significant
MAP00360	Phenylalanine metabolism	5-Hydroxyectoine	Tier 2	AN00716000		1.8	28.1	A-T213	205.2	392.127	0.570817	0.015922	0.00837024	Significant Decrease	1.29757	0.273161	0.095846	Not Significant	1.19734	0.251418	0.950427	Not Significant	1.35012	0.022525	0.443016	Not Significant
MAP00360	Phenylalanine metabolism	8-Methyl-6-nonenoic acid	Tier 2	AN00898021	C18202	1.74	25	C-3622	568.4	332.223	1.10623	0.389456	0.0827799	Not Significant	1.16168	0.274049	0.0960327	Not Significant	0.840586	0.106939	0.950427	Not Significant	0.77816	0.0934551	0.452649	Not Significant
MAP00360	Phenylalanine metabolism	Bialaphos	Tier 2	AN03008000	C06457	7.29	23.4	C-110	75.9	485.212	2.33814	0.0519482	0.0172943	Not Significant	0.527971	0.0938892	0.0419073	Not Significant	0.817442	0.356358	0.950427	Not Significant	0.810065	0.366544	0.552362	Not Significant
MAP00360	Phenylalanine metabolism	N-Acetyl-L-Tyrosine	Tier 2	AN01623001		1.64	21.4	A-1239	311.1	457.144	0.640786	0.222011	0.0524942	Not Significant	1.32986	0.372545	0.121799	Not Significant	0.996608	0.991946	0.972228	Not Significant	1.1735	0.621641	0.644819	Not Significant
MAP00360	Phenylalanine metabolism	Phenylacetylglycine	Tier 2	AN01210009	C05598	0.89	53.6	C-1283	233.1	355.166	2.06205	0.00432398	0.00425137	Significant Increase	0.483655	0.00504011	0.00593861	Significant Decrease	1.00083	0.992248	0.972228	Not Significant	1.00269	0.972591	0.738798	Not Significant
MAP00360	Phenylalanine metabolism	Pyruvic acid	Tier 2	AN00117000	C00022	0.11	7.6	C-1482	258.7	250.107	1.05295	0.474976	0.0974592	Not Significant	0.874016	0.158293	0.0623456	Not Significant	0.973934	0.769776	0.966348	Not Significant	1.08661	0.376535	0.55315	Not Significant
MAP00360	Phenylalanine metabolism	Threoninyl-Valine	Tier 2	AN01548004		2.83	23.7	C-287	107	380.217	2.01101	0.00160914	0.00309753	Significant Increase	0.458012	0.00144676	0.00342221	Significant Decrease	1.04965	0.544046	0.950427	Not Significant	1.0857	0.240271	0.496465	Not Significant
MAP00360	Phenylalanine metabolism	Vanillylamine	Tier 2	AN00662002	C16666	1.71	55	A-1817	389.5	387.138	0.658503	0.175658	0.0433521	Not Significant	1.28585	0.21393	0.0789863	Not Significant	0.828801	0.37762	0.950427	Not Significant	1.18101	0.47358	0.591727	Not Significant
MAP00360	Phenylalanine metabolism	cis-3-(Carboxy-ethyl)-3,5-cyclo-hexadiene-1,2-diol	Tier 2	AN01079003		1.15	55.8	C-T813	261	346.164	0.516697	0.102524	0.0285538	Not Significant	2.86574	0.000642838	0.00279653	Significant Increase	0.948666	0.862515	0.966348	Not Significant	0.675347	0.0811181	0.452649	Not Significant
MAP00360	Phenylalanine metabolism	Isomer 1 of 2-Hydroxy-6-oxonona-2,4-diene-1,9-dioic acid	Tier 2	AN01483000	C04479	0.47	21.5	C-2293	363.2	269.115	0.611824	0.0196641	0.00936926	Significant Decrease	1.23426	0.238267	0.0858923	Not Significant	1.20859	0.197932	0.950427	Not Significant	1.32424	0.0946052	0.452649	Not Significant
MAP00360	Phenylalanine metabolism	Isomer 1 of Threoninyl-Valine	Tier 2	AN01548004		4.45	5.9	C-383	124.8	380.216	1.55476	0.00250951	0.00350472	Significant Increase	0.63778	0.00222545	0.00407029	Significant Decrease	1.09091	0.22032	0.950427	Not Significant	1.00847	0.923658	0.727534	Not Significant
MAP00360	Phenylalanine metabolism	Isomer 2 of 2-Hydroxy-6-oxonona-2,4-diene-1,9-dioic acid	Tier 2	AN01483000	C04479	5.23	55.6	C-2869	440.3	269.117	0.605724	0.0243401	0.0105394	Significant Decrease	1.33707	0.108796	0.0466891	Not Significant	1.1585	0.32009	0.950427	Not Significant	1.23473	0.197172	0.482462	Not Significant
MAP00361	Chlorocyclohexane and chlorobenzene degradation	(4R,5S)-4,5,6-Trihydroxy-2,3-dioxohexanoic acid	Tier 2	AN01194003	C04575	0.82	3	C-729	171.6	354.119	1.37687	0.190358	0.0463221	Not Significant	0.610429	0.0807663	0.0372842	Not Significant	1.0887	0.505315	0.950427	Not Significant	1.1898	0.18765	0.479342	Not Significant
MAP00361	Chlorocyclohexane and chlorobenzene degradation	4-Chlorocatechol	Tier 2	BM00541002	C02375	7.97	36.7	A-3501	643.5	306.06	0.758256	0.00383022	0.00405193	Not Significant	1.1558	0.249605	0.0891448	Not Significant	1.15171	0.275351	0.950427	Not Significant	1.14104	0.232103	0.490899	Not Significant
MAP00361	Chlorocyclohexane and chlorobenzene degradation	Benzene-1,2,4-triol	Tier 2	BM00344000		2.87	2.5	A-T534	325.2	360.091	0.829895	0.0716119	0.0218883	Not Significant	1.08934	0.351132	0.116339	Not Significant	1.15824	0.178263	0.950427	Not Significant	1.10615	0.233742	0.491993	Not Significant
MAP00362	Benzoate degradation	2-Hydroxy-2,4-pentadienoic acid	Tier 2	AN00252002		1.38	45.8	C-T1345	386.6	276.123	0.584094	0.0288143	0.0116934	Significant Decrease	1.2357	0.338923	0.113302	Not Significant	1.18604	0.32813	0.950427	Not Significant	1.38549	0.0869399	0.452649	Not Significant
MAP00362	Benzoate degradation	3-Hydroxy-cis,cis-muconic acid	Tier 2	BM00711001	C03676	2.24	58.2	A-1311	321.5	392.081	0.652282	0.141598	0.0365013	Not Significant	1.08282	0.811676	0.226217	Not Significant	1.38081	0.145154	0.950427	Not Significant	1.41582	0.145853	0.45964	Not Significant
MAP00362	Benzoate degradation	4-Methylene-2-oxoglutaric acid	Tier 2	BM00711003		0.68	19.5	C-T1154	263.2	320.113	0.841092	0.151516	0.0385056	Not Significant	1.10439	0.383609	0.124606	Not Significant	0.949393	0.605876	0.950427	Not Significant	1.07655	0.496914	0.598559	Not Significant
MAP00362	Benzoate degradation	Benzene-1,2,4-triol	Tier 2	BM00344000		2.87	2.5	A-T534	325.2	360.091	0.829895	0.0716119	0.0218883	Not Significant	1.08934	0.351132	0.116339	Not Significant	1.15824	0.178263	0.950427	Not Significant	1.10615	0.233742	0.491993	Not Significant
MAP00362	Benzoate degradation	Oxaloacetic acid	Tier 2	AN00414000	C00036	0.34	64.8	C-1523	262.8	294.097	0.483525	0.0108422	0.00680043	Significant Decrease	2.55925	0.00249925	0.00431385	Significant Increase	0.551665	0.158805	0.950427	Not Significant	0.808106	0.229663	0.490037	Not Significant
MAP00362	Benzoate degradation	Parapyruvic acid	Tier 2	BM00966008	C06033	1.23	48.9	C-2574	401.2	250.108	0.644313	0.00391653	0.00409017	Significant Decrease	1.18125	0.247289	0.0884612	Not Significant	0.315085	0.343045	0.950427	Not Significant	1.31389	0.0621354	0.446943	Not Significant
MAP00362	Benzoate degradation	Pyruvic acid	Tier 2	AN00117000	C00022	0.11	7.6	C-1482	258.7	250.107	1.05295	0.474976	0.0974592	Not Significant	0.874016	0.158293	0.0623456	Not Significant	0.973934	0.769776	0.966348	Not Significant	1.08661	0.376535	0.55315	Not Significant
MAP00362	Benzoate degradation	Resorcinol	Tier 2	BM00227001	C01751	0.24	15.5	A-3395	618.3	289.077	1.13427	0.407472	0.0858017	Not Significant	0.785503	0.0800621	0.0370244	Not Significant	1.14881	0.312998	0.950427	Not Significant	1.12237	0.37825	0.55315	Not Significant
MAP00362	Benzoate degradation	Isomer 1 of Parapyruvic acid	Tier 2	BM00966008	C06033	6.4	66.9	C-2689	419.2	250.109	0.52826	0.0303287	0.0120759	Significant Decrease	1.15658	0.509721	0.156244	Not Significant	1.39486	0.130792	0.950427	Not Significant	1.63672	0.0557645	0.443016	Not Significant
MAP00364	Fluorobenzoate degradation	2,4-Dichlorobenzoic acid	Tier 2	BM01156000	C06670	1.43	14.4	C-3254	486.5	352.051	0.756617	0.0292063	0.0118028	Not Significant	1.63205	0.0191768	0.0133029	Significant Increase	1.18174	0.185159	0.950427	Not Significant	0.809824	0.191246	0.482386	Not Significant
MAP00364	Fluorobenzoate degradation	4-Fluorocatechol	Tier 2	BM00368000	C16473	7.59	41.5	A-3015	547.5	298.07	0.928712	0.754141	0.143646	Not Significant	1.32954	0.221959	0.0812906	Not Significant	0.968341	0.869479	0.968149	Not Significant	0.809875	0.328762	0.533138	Not Significant
MAP00380	Tryptophan metabolism	(E)-3-(2-Hydroxyphenyl)-2-propenal	Tier 2	EF00596004	HMDB0031725	2.49	2.4	A-T1725	431.4	382.11	1.14957	0.256131	0.0588425	Not Significant	0.797362	0.218928	0.0804844	Not Significant	0.98407	0.901219	0.968875	Not Significant	1.09096	0.6622	0.653709	Not Significant
MAP00380	Tryptophan metabolism	2,3-Dihydroxyindole	Tier 2	AN00606003	C02775	5.71	25.8	A-3346	606.1	308.58	0.853243	0.250009	0.0576847	Not Significant	1.23386	0.194237	0.0732074	Not Significant	0.927563	0.57135	0.950427	Not Significant	0.949866	0.738483	0.679946	Not Significant
MAP00380	Tryptophan metabolism	2-Amino-3-carboxymuconate semialdehyde	Tier 2	AN01089000		1.62	69.1	C-T678	254.4	347.125	0.870183	0.560682	0.111568	Not Significant	1.79955	0.0370101	0.0207031	Significant Increase	0.60689	0.0177631	0.950427	Not Significant	0.638594	0.0963551	0.452649	Not Significant
MAP00380	Tryptophan metabolism	2-Aminomuconate semialdehyde	Tier 2	AN00514000	C03824	0.5	73.7	C-1727	279	303.134	0.861204	0.272209	0.0618391	Not Significant	1.29249	0.0635362	0.0311016	Not Significant	0.840902	0.0263302	0.950427	Not Significant	0.898394	0.217427	0.488782	Not Significant
MAP00380	Tryptophan metabolism	2-Aminomuconic acid	Tier 2	AN00707000	C02220	1.11	22.3	C-2331	371.7	480.213	0.745047	0.0677958	0.0210306	Not Significant	1.24013	0.220543	0.0808851	Not Significant	0.920595	0.437269	0.950427	Not Significant	1.0823	0.524788	0.610566	Not Significant
MAP00380	Tryptophan metabolism	3-Hydroxy-L-kynurenine	Tier 2	AN01634002		0.33	14.1	C-T414	166.5	386.171	0.896683	0.350141	0.0758222	Not Significant	1.03874	0.544153	0.164474	Not Significant	0.993941	0.977129	0.969498	Not Significant	1.07363	0.552823	0.620555	Not Significant
MAP00380	Tryptophan metabolism	3-Methoxyanthranilic acid	Tier 2	AN00842001		1.15	53.4	C-T1374	301	329.149	0.851097	0.293561	0.0656273	Not Significant	1.2328	0.164052	0.0641706	Not Significant	0.932356	0.590467	0.950427	Not Significant	0.953079	0.762447	0.6866	Not Significant
MAP00380	Tryptophan metabolism	3-Methylindolepyruvic acid	Tier 2	AN01528000		1.48	27.1	C-T1423	343.9	379.167	0.685571	0.12622	0.0333482	Not Significant	1.95662	0.0811731	0.0374159	Not Significant	0.724174	0.295571	0.950427	Not Significant	0.745489	0.326772	0.532868	Not Significant
MAP00380	Tryptophan metabolism	5-Hydroxy-N-formylkynurenine	Tier 2	AN01992000		0.34	54.3	C-T397	209.1	414.165	0.694592	0.0652499	0.0204086	Not Significant	1.63059	0.0197276	0.0135506	Significant Increase	0.874633	0.303247	0.950427	Not Significant	0.882926	0.413606	0.567144	Not Significant
MAP00380	Tryptophan metabolism	5-Hydroxyindoleacetylglycine	Tier 2	AN01935002	C05832	2.39	32.7	C-1329	239.3	410.172	0.936109	0.387118	0.0823324	Not Significant	1.13789	0.125324	0.0522077	Not Significant	0.998124	0.968526	0.968875	Not Significant	0.938798	0.319926	0.530359	Not Significant
MAP00380	Tryptophan metabolism	5-Hydroxyindolepyruvic acid	Tier 2	AN01559000	C05646	1.86	37	C-1869	301.8	381.145	1.8382	0.016992	0.00866943	Significant Increase	0.66129	0.0569609	0.0285267	Not Significant	0.872119	0.105961	0.950427	Not Significant	0.822651	0.201229	0.48672	Not Significant
MAP00380	Tryptophan metabolism	Allysine	Tier 2	AN00561010	C01475	0.68	0	A-592	217.6	379.132	0.808316	0.00224829	0.00340633	Not Significant	1.02581	0.614904	0.181339	Not Significant	1.12042	0.0103324	0.950427	Not Significant	1.20601	0.000303153	0.243692	Not Significant
MAP00380	Tryptophan metabolism	Formyl-5-hydroxykynurenamine	Tier 2	AN01408002	C05647	2.74	31.1	A-2485	474.3	338.102	0.771648	0.0854728	0.0247883	Not Significant	1.10989	0.447327	0.14079	Not Significant	1.20043	0.181712	0.950427	Not Significant	1.16762	0.305579	0.523781	Not Significant
MAP00380	Tryptophan metabolism	Indolepyruvic acid	Tier 2	AN01332000		1.44	29.8	C-T1384	387.1	365.151	0.715392	0.087433	0.0252188	Not Significant	1.61649	0.0248448	0.0158103	Significant Increase	0.949804	0.621185	0.951819	Not Significant	0.864736	0.235276	0.492345	Not Significant
MAP00380	Tryptophan metabolism	N-Acetyl-2-Aminomuconate semialdehyde	Tier 2	PR01065002		0.81	55.5	C-1668	273.9	345.145	0.942748	0.56549	0.11244	Not Significant	0.945876	0.610335	0.180198	Not Significant	1.07753	0.550803	0.950427	Not Significant	1.12142	0.330723	0.533536	Not Significant
MAP00380	Tryptophan metabolism	N-Acetyl-3-Hydroxyanthranilic acid	Tier 2	PR01229010		1.09	65.5	C-T1158	347.5	357.144	0.826328	0.316926	0.0699004	Not Significant	1.46906	0.00191084	0.00380685	Not Significant	0.849295	0.432778	0.950427	Not Significant	0.823775	0.205842	0.487381	Not Significant
MAP00380	Tryptophan metabolism	N-Acetyl-4-(2-Aminophenyl)-2,4-dioxobutanoic acid	Tier 2	PR01949000		2.98	48.2	C-T1239	257.1	411.154	0.776963	0.142177	0.0366239	Not Significant	1.46542	0.0377245	0.0209505	Not Significant	1.11322	0.430667	0.950427	Not Significant	0.878287	0.332121	0.533959	Not Significant
MAP00380	Tryptophan metabolism	N-Acetyl-5-Hydroxy-L-tryptophan	Tier 2	PR02137001		2.26	47.8	C-1538	264.8	424.188	0.689625	0.0141685	0.00783445	Not Significant	1.33931	0.0576692	0.0287748	Not Significant	1.08807	0.101833	0.950427	Not Significant	1.0827	0.326689	0.532868	Not Significant
MAP00380	Tryptophan metabolism	N-Acetyl-Anthranilic acid	Tier 2	PR01006005		2.45	59.7	C-T1271	374.9	341.151	0.864724	0.0591184	0.0189379	Not Significant	1.20658	0.0377119	0.0209505	Not Significant	1.00541	0.913648	0.968875	Not Significant	0.958444	0.487835	0.594708	Not Significant
MAP00380	Tryptophan metabolism	N-Acetyl-L-Formylkynurenine	Tier 2	PR02375000		7.29	18.5	C-T986	260.6	440.184	0.796229	0.405573	0.0855537	Not Significant	1.86825	0.00623672	0.00666983	Significant Increase	0.749133	0.130909	0.950427	Not Significant	0.672245	0.0394761	0.443016	Not Significant
MAP00380	Tryptophan metabolism	N-Acetylindoxyl	Tier 2	AN00956000	C02298	1.24	20.8	A-2175	432.6	409.122	1.0227	0.858337	0.160296	Not Significant	0.850132	0.183046	0.0698765	Not Significant	0.803413	0.0697834	0.950427	Not Significant	1.15018	0.304233	0.522618	Not Significant
MAP00380	Tryptophan metabolism	N-formylkynurenine	Tier 2	AN01778000	C02700	1.02	62.4	A-1110	294.6	470.139	0.606185	0.027734	0.0114219	Significant Decrease	1.82121	0.00314291	0.00471284	Significant Increase	0.97951	0.884793	0.968875	Not Significant	0.905808	0.429581	0.573901	Not Significant
MAP00380	Tryptophan metabolism	N2'-Acetyl-3'-Hydroxykynurenamine	Tier 2	PR01612005		4.02	34.9	A-2815	519	345.107	2.14353	0.00810514	0.00580799	Significant Increase	0.689023	0.321776	0.108551	Not Significant	1.46577	0.175152	0.950427	Not Significant	0.677074	0.447996	0.581604	Not Significant
MAP00380	Tryptophan metabolism	N2-Acetyl-3'-Hydroxy-L-kynurenine	Tier 2	PR02197002		7.47	7.7	C-T939	238.6	428.179	0.812802	0.0101495	0.00654407	Not Significant	1.25898	0.0217355	0.0144822	Not Significant	1.03147	0.75395	0.965444	Not Significant	0.977234	0.74924	0.682622	Not Significant
MAP00380	Tryptophan metabolism	N2-Acetyl-5'-Hydroxykynurenine	Tier 2	PR02197001		1.6	40.7	A-2579	485.6	367.104	2.22375	0.00100684	0.00279644	Significant Increase	0.414834	0.000888257	0.00303973	Significant Decrease	1.02187	0.848447	0.966348	Not Significant	1.08403	0.499531	0.600545	Not Significant
MAP00380	Tryptophan metabolism	Oxamic acid	Tier 2	AN00123000	C01444	0.39	7.5	C-528	142.4	251.102	0.744889	0.0913923	0.0261191	Not Significant	0.98653	0.934247	0.250827	Not Significant	1.23997	0.133791	0.950427	Not Significant	1.36081	0.0744232	0.452649	Not Significant
MAP00380	Tryptophan metabolism	Serotonin O-glucuronide	Tier 2	PR03420000		5.15	13	C-T230	166.5	514.221	0.730883	0.0381888	0.0139869	Not Significant	1.01462	0.866834	0.237109	Not Significant	1.60605	0.0192388	0.950427	Not Significant	1.3485	0.0421513	0.443016	Not Significant
MAP00380	Tryptophan metabolism	Tyrosine O-glucuronide	Tier 2	PR03476000		3.14	4.6	C-T486	94.6	519.199	0.766788	0.0421816	0.014949	Not Significant	1.10383	0.432416	0.137247	Not Significant	1.03004	0.837327	0.966348	Not Significant	1.18146	0.132191	0.454313	Not Significant
MAP00380	Tryptophan metabolism	Valyl-gamma-Glutamic acid	Tier 2	AN01890006		0.04	15.9	A-1710	371.6	356.627	2.52649	0.00289464	0.00369752	Significant Increase	0.377726	0.00286558	0.0045448	Significant Decrease	1.04375	0.597352	0.950427	Not Significant	1.04787	0.53488	0.616367	Not Significant
MAP00380	Tryptophan metabolism	Isomer 1 of 5-Hydroxyindoleacetylglycine	Tier 2	AN01935002	C05832	1.37	42	C-1407	248.6	410.172	0.901097	0.224661	0.052979	Not Significant	1.14815	0.120416	0.0505884	Not Significant	1.03534	0.511454	0.950427	Not Significant	0.966564	0.442589	0.580614	Not Significant
MAP00380	Tryptophan metabolism	Isomer 1 of Formyl-5-hydroxykynurenamine	Tier 2	AN01408002	C05647	2.75	65.5	A-2761	508.7	338.1	1.92996	0.00609442	0.00499216	Significant Increase	0.530136	0.00620604	0.00664992	Significant Decrease	1.01809	0.851897	0.966348	Not Significant	0.977383	0.861249	0.713188	Not Significant
MAP00380	Tryptophan metabolism	Isomer 1 of N-formylkynurenine	Tier 2	AN01778000	C02700	0.86	7	A-745	239.3	470.138	0.85502	0.177367	0.0437332	Not Significant	1.12964	0.344584	0.114836	Not Significant	1.15304	0.177975	0.950427	Not Significant	1.03534	0.780664	0.689691	Not Significant
MAP00380	Tryptophan metabolism	Isomer 1 of N2'-Acetyl-3'-Hydroxykynurenamine	Tier 2	PR01612005		0.29	16.4	A-2705	500.5	345.109	1.48672	0.000814049	0.00264171	Not Significant	0.610556	0.000360102	0.00230405	Significant Decrease	1.09617	0.384491	0.950427	Not Significant	1.10166	0.389883	0.55879	Not Significant
MAP00380	Tryptophan metabolism	Isomer 1 of N2-Acetyl-5'-Hydroxykynurenine	Tier 2	PR02197001		0.13	30.5	A-2499	475.4	367.103	1.31073	0.0104326	0.00663929	Not Significant	0.708548	0.000723855	0.00288046	Not Significant	1.02376	0.810369	0.966348	Not Significant	1.07676	0.480043	0.593972	Not Significant
MAP00400	Phenylalanine, tyrosine and tryptophan biosynthesis	(4R,5R)-4,5-Dihydroxycyclohexa-1(6),2-diene-1-carboxylic acid	Tier 2	AN00697000		0.34	53.8	C-T668	237	318.134	0.710334	0.0706489	0.0216945	Not Significant	1.10378	0.674119	0.19547	Not Significant	0.952523	0.764248	0.966348	Not Significant	1.27542	0.241248	0.497394	Not Significant
MAP00400	Phenylalanine, tyrosine and tryptophan biosynthesis	2-Benzylmalic acid	Tier 2	AN01633000		2.7	74.1	C-T1194	220	386.162	0.80626	0.466833	0.0961793	Not Significant	1.52426	0.0990755	0.0434195	Not Significant	0.833174	0.351181	0.950427	Not Significant	0.813704	0.187506	0.479255	Not Significant
MAP00400	Phenylalanine, tyrosine and tryptophan biosynthesis	3-Benzylmalic acid	Tier 2	AN01633001	C20654	1.95	0.8	C-3060	461	547.243	0.574736	0.0788577	0.0235426	Not Significant	1.2655	0.305102	0.104073	Not Significant	0.958822	0.876191	0.968875	Not Significant	1.3749	0.200076	0.485065	Not Significant
MAP00400	Phenylalanine, tyrosine and tryptophan biosynthesis	3-Dehydroshikimic acid	Tier 2	AN00909002		5.8	17.9	C-T771	178.9	334.13	1.8578	0.0146414	0.00799461	Significant Increase	0.512479	0.00944869	0.00846972	Significant Decrease	0.894665	0.628676	0.955089	Not Significant	1.05033	0.811734	0.698526	Not Significant
MAP00400	Phenylalanine, tyrosine and tryptophan biosynthesis	5-Hydroxyectoine	Tier 2	AN00716000		1.8	28.1	A-T213	205.2	392.127	0.570817	0.015922	0.00837024	Significant Decrease	1.29757	0.273161	0.095846	Not Significant	1.19734	0.251418	0.950427	Not Significant	1.35012	0.022525	0.443016	Not Significant
MAP00400	Phenylalanine, tyrosine and tryptophan biosynthesis	Bialaphos	Tier 2	AN03008000	C06457	7.29	23.4	C-110	75.9	485.212	2.33814	0.0519482	0.0172943	Not Significant	0.527971	0.0938892	0.0419073	Not Significant	0.817442	0.356358	0.950427	Not Significant	0.810065	0.366544	0.552362	Not Significant
MAP00400	Phenylalanine, tyrosine and tryptophan biosynthesis	Chorismic acid	Tier 2	AN01654001	C00251	0.91	3.1	C-2657	414.9	275.115	0.569397	0.0297766	0.0119287	Significant Decrease	1.33496	0.201238	0.0753114	Not Significant	1.14721	0.474237	0.950427	Not Significant	1.31558	0.128052	0.454313	Not Significant
MAP00400	Phenylalanine, tyrosine and tryptophan biosynthesis	L-Arogenic acid	Tier 2	AN01671000		8.32	17.7	C-T264	180.8	389.174	0.78322	0.0590416	0.0189217	Not Significant	1.53783	0.0673051	0.032557	Not Significant	1.20261	0.101188	0.950427	Not Significant	0.830251	0.316349	0.528705	Not Significant
MAP00400	Phenylalanine, tyrosine and tryptophan biosynthesis	N-Acetyl-Anthranilic acid	Tier 2	PR01006005		2.45	59.7	C-T1271	374.9	341.151	0.864724	0.0591184	0.0189379	Not Significant	1.20658	0.0377119	0.0209505	Not Significant	1.00541	0.913648	0.968875	Not Significant	0.958444	0.487835	0.594708	Not Significant
MAP00400	Phenylalanine, tyrosine and tryptophan biosynthesis	N-Acetyl-L-Tyrosine	Tier 2	AN01623001		1.64	21.4	A-1239	311.1	457.144	0.640786	0.222011	0.0524942	Not Significant	1.32986	0.372545	0.121799	Not Significant	0.996608	0.991946	0.972228	Not Significant	1.1735	0.621641	0.644819	Not Significant
MAP00400	Phenylalanine, tyrosine and tryptophan biosynthesis	Prephenic acid	Tier 2	AN01654002	C00254	1.66	30.3	C-2297	364.5	549.222	0.897139	0.774953	0.147081	Not Significant	0.560557	0.269261	0.0948017	Not Significant	1.59273	0.0505025	0.950427	Not Significant	1.98848	0.0169139	0.443016	Not Significant
MAP00400	Phenylalanine, tyrosine and tryptophan biosynthesis	Threoninyl-Valine	Tier 2	AN01548004		2.83	23.7	C-287	107	380.217	2.01101	0.00160914	0.00309753	Significant Increase	0.458012	0.00144676	0.00342221	Significant Decrease	1.04965	0.544046	0.950427	Not Significant	1.0857	0.240271	0.496465	Not Significant
MAP00400	Phenylalanine, tyrosine and tryptophan biosynthesis	Isomer 1 of Chorismic acid	Tier 2	AN01654001	C00251	0.79	2.4	C-1807	290.5	388.139	0.889395	0.319716	0.0703401	Not Significant	0.828091	0.16762	0.065202	Not Significant	1.091	0.423125	0.950427	Not Significant	1.35777	0.00522012	0.404241	Not Significant
MAP00400	Phenylalanine, tyrosine and tryptophan biosynthesis	Isomer 1 of Threoninyl-Valine	Tier 2	AN01548004		4.45	5.9	C-383	124.8	380.216	1.55476	0.00250951	0.00350472	Significant Increase	0.63778	0.00222545	0.00407029	Significant Decrease	1.09091	0.22032	0.950427	Not Significant	1.00847	0.923658	0.727534	Not Significant
MAP00401	Novobiocin biosynthesis	3-Amino-4,7-dihydroxycoumarin	Tier 2	BM01208002	C12468	8.86	74.8	A-566	214.5	427.1	0.905278	0.282411	0.0637605	Not Significant	1.04846	0.677368	0.196154	Not Significant	1.04142	0.652596	0.95968	Not Significant	1.05358	0.556977	0.622457	Not Significant
MAP00401	Novobiocin biosynthesis	3-Methylpyrrole-2,4-dicarboxylic acid	Tier 2	BM00873002	C12477	1.91	61.6	C-2101	337.6	331.129	1.21272	0.0846581	0.0246261	Not Significant	0.735267	0.0301413	0.0179913	Not Significant	0.992737	0.936088	0.968875	Not Significant	1.12149	0.294289	0.518265	Not Significant
MAP00401	Novobiocin biosynthesis	5-Hydroxyectoine	Tier 2	AN00716000		1.8	28.1	A-T213	205.2	392.127	0.570817	0.015922	0.00837024	Significant Decrease	1.29757	0.273161	0.095846	Not Significant	1.19734	0.251418	0.950427	Not Significant	1.35012	0.022525	0.443016	Not Significant
MAP00401	Novobiocin biosynthesis	Bialaphos	Tier 2	AN03008000	C06457	7.29	23.4	C-110	75.9	485.212	2.33814	0.0519482	0.0172943	Not Significant	0.527971	0.0938892	0.0419073	Not Significant	0.817442	0.356358	0.950427	Not Significant	0.810065	0.366544	0.552362	Not Significant
MAP00401	Novobiocin biosynthesis	Prephenic acid	Tier 2	AN01654002	C00254	1.66	30.3	C-2297	364.5	549.222	0.897139	0.774953	0.147081	Not Significant	0.560557	0.269261	0.0948017	Not Significant	1.59273	0.0505025	0.950427	Not Significant	1.98848	0.0169139	0.443016	Not Significant
MAP00410	beta-Alanine metabolism	3-Aminopropiononitrile	Tier 2	AN00055000	HMDB0004101	0.62	60.6	A-T7	303.5	304.112	1.64673	0.00813928	0.00582555	Significant Increase	0.653169	0.0147627	0.0112103	Significant Decrease	0.677692	0.315893	0.950427	Not Significant	0.929721	0.570403	0.627675	Not Significant
MAP00410	beta-Alanine metabolism	4-Aminobutyraldehyde	Tier 2	AN00115001	C00555	0.03	14.8	A-1050	288.4	321.127	1.4659	0.0639416	0.0200883	Not Significant	0.86699	0.509713	0.156244	Not Significant	0.915709	0.744656	0.964432	Not Significant	0.786831	0.392904	0.559948	Not Significant
MAP00410	beta-Alanine metabolism	4-Hydroxy-2H-pyran-3-carboxaldehyde	Tier 2	EF00344006	HMDB0031256	2.11	2.3	A-T1717	347.9	360.091	1.6722	0.00644263	0.00513856	Significant Increase	0.550376	0.00347244	0.00486996	Significant Decrease	0.914848	0.446158	0.950427	Not Significant	1.08655	0.301612	0.520805	Not Significant
MAP00410	beta-Alanine metabolism	Phosphocreatine	Tier 2	AN01444000		7.14	35.5	C-T396	89.5	373.13	1.93295	0.213545	0.0508555	Not Significant	0.965285	0.931578	0.250241	Not Significant	0.840544	0.395785	0.950427	Not Significant	0.535951	0.0798301	0.452649	Not Significant
MAP00410	beta-Alanine metabolism	Isomer 1 of 4-Aminobutyraldehyde	Tier 2	AN00115001	C00555	0.98	30.2	A-810	243.4	321.126	0.857727	0.208208	0.0497634	Not Significant	1.10634	0.393423	0.126915	Not Significant	0.931414	0.560926	0.950427	Not Significant	1.05381	0.660882	0.653206	Not Significant
MAP00410	beta-Alanine metabolism	Isomer 2 of 4-Aminobutyraldehyde	Tier 2	AN00115001	C00555	0.32	42.7	A-1277	316.3	321.127	1.08366	0.545767	0.109113	Not Significant	1.227	0.125964	0.0524282	Not Significant	0.977242	0.881364	0.968875	Not Significant	0.752076	0.0876592	0.452649	Not Significant
MAP00430	Taurine and hypotaurine metabolism	3-Oxopropanoic acid	Tier 2	AN00117001		0.46	6.2	C-T810	210.4	250.107	1.12053	0.188819	0.0460322	Not Significant	0.85447	0.142557	0.0576973	Not Significant	0.952443	0.609011	0.950427	Not Significant	1.04443	0.6492	0.650161	Not Significant
MAP00430	Taurine and hypotaurine metabolism	3-Sulfino-L-alanine	Tier 2	AN00655000	C00606	0.07	7	A-1	84.4	387.068	1.02967	0.818027	0.153961	Not Significant	1.12769	0.364668	0.119793	Not Significant	0.758136	0.222271	0.950427	Not Significant	0.861212	0.239284	0.495937	Not Significant
MAP00430	Taurine and hypotaurine metabolism	Aminoacetaldehyde	Tier 2	AN00028000		2.01	4.1	A-T2	236.5	293.096	0.705866	0.000779943	0.00263293	Not Significant	1.40215	0.000404459	0.00242872	Not Significant	1.01052	0.882279	0.968875	Not Significant	1.01038	0.870362	0.715538	Not Significant
MAP00430	Taurine and hypotaurine metabolism	L-Cysteic acid	Tier 2	AN00868000	C00506	0.39	11.7	A-10	84.4	403.063	0.540478	0.00113478	0.00287863	Significant Decrease	1.54018	0.0141002	0.0109282	Significant Increase	0.981708	0.893919	0.968875	Not Significant	1.2013	0.0305775	0.443016	Not Significant
MAP00430	Taurine and hypotaurine metabolism	N-Acetyl-D-alanine	Tier 2	AN00406009		7.06	43	C-T749	238	293.151	0.843414	0.395695	0.0839377	Not Significant	1.54059	0.00441965	0.00552982	Significant Increase	1.17152	0.554789	0.950427	Not Significant	0.769611	0.143106	0.458533	Not Significant
MAP00430	Taurine and hypotaurine metabolism	Pyruvic acid	Tier 2	AN00117000	C00022	0.11	7.6	C-1482	258.7	250.107	1.05295	0.474976	0.0974592	Not Significant	0.874016	0.158293	0.0623456	Not Significant	0.973934	0.769776	0.966348	Not Significant	1.08661	0.376535	0.55315	Not Significant
MAP00430	Taurine and hypotaurine metabolism	Tabtoxin biosynthesis intermediate 3	Tier 2	BM01757000		1.4	9.2	C-T206	91	396.177	1.01685	0.877298	0.163204	Not Significant	0.905035	0.399811	0.128594	Not Significant	1.09204	0.375647	0.950427	Not Significant	1.08662	0.127551	0.454313	Not Significant
MAP00440	Phosphonate and phosphinate metabolism	2-O-(alpha-D-Mannosyl)-D-glyceric acid	Tier 2	AN02219000		1.59	20.8	C-T200	87.8	430.172	1.00027	0.996919	0.181258	Not Significant	0.898586	0.430008	0.136595	Not Significant	1.18271	0.459816	0.950427	Not Significant	1.11256	0.425286	0.570976	Not Significant
MAP00440	Phosphonate and phosphinate metabolism	3-Oxopropanoic acid	Tier 2	AN00117001		0.46	6.2	C-T810	210.4	250.107	1.12053	0.188819	0.0460322	Not Significant	0.85447	0.142557	0.0576973	Not Significant	0.952443	0.609011	0.950427	Not Significant	1.04443	0.6492	0.650161	Not Significant
MAP00440	Phosphonate and phosphinate metabolism	Glutaminyl-Threonine	Tier 2	AN01924000		0.1	14.4	A-220	140.1	481.175	1.52469	0.00147126	0.00300124	Significant Increase	0.550188	0.000185757	0.00180166	Significant Decrease	0.956628	0.680393	0.95968	Not Significant	1.19208	0.121596	0.453257	Not Significant
MAP00440	Phosphonate and phosphinate metabolism	N-Acetylphosphinothricin	Tier 2	AN01621001		0.53	39.1	C-T472	87.9	385.152	0.830886	0.217586	0.0515861	Not Significant	1.2205	0.0291776	0.0176072	Not Significant	1.05051	0.717218	0.960472	Not Significant	0.9861	0.904062	0.723227	Not Significant
MAP00440	Phosphonate and phosphinate metabolism	O-Succinyl-L-homoserine	Tier 2	AN01560000		2.57	48.2	C-T183	97.3	381.166	0.758181	0.00343815	0.00393993	Not Significant	1.03959	0.792956	0.222392	Not Significant	1.00628	0.956696	0.968875	Not Significant	1.26872	0.0928023	0.452649	Not Significant
MAP00440	Phosphonate and phosphinate metabolism	Pyruvic acid	Tier 2	AN00117000	C00022	0.11	7.6	C-1482	258.7	250.107	1.05295	0.474976	0.0974592	Not Significant	0.874016	0.158293	0.0623456	Not Significant	0.973934	0.769776	0.966348	Not Significant	1.08661	0.376535	0.55315	Not Significant
MAP00450	Selenocompound metabolism	N-Acetyl-D-alanine	Tier 2	AN00406009		7.06	43	C-T749	238	293.151	0.843414	0.395695	0.0839377	Not Significant	1.54059	0.00441965	0.00552982	Significant Increase	1.17152	0.554789	0.950427	Not Significant	0.769611	0.143106	0.458533	Not Significant
MAP00460	Cyanoamino acid metabolism	(E)-4-Hydroxyphenylacetaldehyde oxime/(Z)-[(4-Hydroxyphenyl)Acetaldehyde Oxime]	Tier 2	BM00638000		0.09	15.5	A-T548	361	385.121	0.67194	0.00177745	0.00319278	Not Significant	1.63242	0.00078479	0.00297009	Significant Increase	0.951244	0.600026	0.950427	Not Significant	0.91167	0.226273	0.488782	Not Significant
MAP00460	Cyanoamino acid metabolism	3-Aminopropiononitrile	Tier 2	AN00055000	HMDB0004101	0.62	60.6	A-T7	303.5	304.112	1.64673	0.00813928	0.00582555	Significant Increase	0.653169	0.0147627	0.0112103	Significant Decrease	0.677692	0.315893	0.950427	Not Significant	0.929721	0.570403	0.627675	Not Significant
MAP00460	Cyanoamino acid metabolism	3-Cyano-L-alanine	Tier 2	BM00253000	HMDB0060245	0.06	8.2	A-T532	185.7	348.101	0.610689	0.00265182	0.00360442	Significant Decrease	1.76979	0.000904594	0.00303973	Significant Increase	0.945547	0.538553	0.950427	Not Significant	0.925249	0.226015	0.488782	Not Significant
MAP00460	Cyanoamino acid metabolism	5-Hydroxyectoine	Tier 2	AN00716000		1.8	28.1	A-T213	205.2	392.127	0.570817	0.015922	0.00837024	Significant Decrease	1.29757	0.273161	0.095846	Not Significant	1.19734	0.251418	0.950427	Not Significant	1.35012	0.022525	0.443016	Not Significant
MAP00460	Cyanoamino acid metabolism	Bialaphos	Tier 2	AN03008000	C06457	7.29	23.4	C-110	75.9	485.212	2.33814	0.0519482	0.0172943	Not Significant	0.527971	0.0938892	0.0419073	Not Significant	0.817442	0.356358	0.950427	Not Significant	0.810065	0.366544	0.552362	Not Significant
MAP00460	Cyanoamino acid metabolism	L-Serine-phosphoethanolamine	Tier 2	AN01679000		2.82	10.5	C-T192	93	390.142	0.71402	0.203591	0.0489025	Not Significant	1.17505	0.477693	0.148197	Not Significant	1.27722	0.30121	0.950427	Not Significant	1.19189	0.455677	0.583327	Not Significant
MAP00460	Cyanoamino acid metabolism	N,N-Dihydroxy-L-isoleucine	Tier 2	BM00788002		8.89	25.5	C-T775	223.8	325.173	0.750572	0.0259537	0.0109562	Not Significant	1.48856	0.00429949	0.00546692	Not Significant	0.920517	0.214684	0.950427	Not Significant	0.895039	0.087908	0.452649	Not Significant
MAP00460	Cyanoamino acid metabolism	N,N-Dihydroxy-L-phenylalanine	Tier 2	BM01257001		0.68	45.9	C-T815	251.4	359.16	0.662594	0.0351204	0.0132389	Significant Decrease	1.62018	0.0145863	0.0111376	Significant Increase	0.970697	0.744601	0.964432	Not Significant	0.931516	0.364139	0.551492	Not Significant
MAP00460	Cyanoamino acid metabolism	N,N-Dihydroxy-L-tyrosine	Tier 2	BM01473001		1.79	9.1	C-T358	95.3	375.155	1.05172	0.863264	0.160908	Not Significant	1.83042	0.257862	0.0915204	Not Significant	0.213025	0.368587	0.950427	Not Significant	0.519459	0.214561	0.488782	Not Significant
MAP00460	Cyanoamino acid metabolism	N-Hydroxy-L-phenylalanine	Tier 2	BM01037000		7.05	39.2	C-T1185	252.1	343.167	0.854819	0.0604128	0.019219	Not Significant	1.40809	0.0986325	0.0433326	Not Significant	1.01455	0.892785	0.968875	Not Significant	0.8308	0.300717	0.520564	Not Significant
MAP00460	Cyanoamino acid metabolism	N-Hydroxy-L-tyrosine	Tier 2	BM01257000		3.69	48.1	A-T584	236.2	431.126	0.781544	0.203906	0.0489669	Not Significant	1.51941	0.0301762	0.0179982	Significant Increase	1.06089	0.734858	0.963199	Not Significant	0.842115	0.221033	0.488782	Not Significant
MAP00460	Cyanoamino acid metabolism	alpha-Aminopropiononitrile	Tier 2	BM00055001		0.97	3.1	A-T528	267.4	304.111	0.848477	0.259372	0.0594341	Not Significant	1.22472	0.0792034	0.0367389	Not Significant	1.00095	0.994208	0.972228	Not Significant	0.962326	0.741076	0.680314	Not Significant
MAP00460	Cyanoamino acid metabolism	gamma-Amino-gamma-cyanobutanoic acid	Tier 2	BM00373003		0.29	5.9	A-T537	207.5	362.117	0.898684	0.293589	0.0656273	Not Significant	1.46727	0.0522318	0.0266789	Not Significant	0.908554	0.477823	0.950427	Not Significant	0.758372	0.125639	0.454313	Not Significant
MAP00460	Cyanoamino acid metabolism	gamma-Glutamyl-beta-cyanoalanine	Tier 2	BM01857001	HMDB0060478	1.14	19.2	A-T591	150.8	477.144	0.945193	0.773676	0.146865	Not Significant	1.138	0.487034	0.150549	Not Significant	0.963138	0.768766	0.966348	Not Significant	0.92969	0.590856	0.633586	Not Significant
MAP00460	Cyanoamino acid metabolism	trans-2,3-Dihydroxycinnamic acid	Tier 2	AN01019003	HMDB0032057	4.31	29.2	A-T305	365.5	414.102	1.03346	0.52328	0.105512	Not Significant	1.08821	0.321135	0.10843	Not Significant	1.02362	0.767549	0.966348	Not Significant	0.889188	0.21689	0.488782	Not Significant
MAP00460	Cyanoamino acid metabolism	Isomer 1 of 3-Cyano-L-alanine	Tier 2	BM00253000	C02512	0.53	48.8	A-629	225.8	348.101	0.520162	0.00360537	0.00400948	Significant Decrease	2.00478	0.0017224	0.00362958	Significant Increase	0.984025	0.892844	0.968875	Not Significant	0.958945	0.665655	0.654694	Not Significant
MAP00472	D-Arginine and D-ornithine metabolism	1-Pyrroline-2-carboxylic acid	Tier 2	AN00247003		1.05	49	C-T953	283.9	275.139	1.59829	0.0338218	0.0130023	Significant Increase	0.886964	0.394136	0.127034	Not Significant	0.709329	0.113503	0.950427	Not Significant	0.705404	0.0594244	0.444997	Not Significant
MAP00472	D-Arginine and D-ornithine metabolism	N5-Acetyl-L-Ornithine	Tier 2	PR00943004		0.87	3.3	A-456	192.7	408.159	0.866321	0.197993	0.0478071	Not Significant	1.05526	0.54042	0.163545	Not Significant	1.06215	0.60971	0.950427	Not Significant	1.09386	0.455307	0.583327	Not Significant
MAP00473	D-Alanine metabolism	Pyruvic acid	Tier 2	AN00117000	C00022	0.11	7.6	C-1482	258.7	250.107	1.05295	0.474976	0.0974592	Not Significant	0.874016	0.158293	0.0623456	Not Significant	0.973934	0.769776	0.966348	Not Significant	1.08661	0.376535	0.55315	Not Significant
MAP00480	Glutathione metabolism	4-Guanidinobutanal	Tier 2	AN00386000	C02647	0.39	26.2	A-392	179.7	363.149	1.83013	0.00171036	0.00316892	Significant Increase	0.590302	0.00162492	0.00357574	Significant Decrease	0.898974	0.594559	0.950427	Not Significant	0.925644	0.655847	0.652259	Not Significant
MAP00480	Glutathione metabolism	N5-Acetyl-L-Ornithine	Tier 2	PR00943004		0.87	3.3	A-456	192.7	408.159	0.866321	0.197993	0.0478071	Not Significant	1.05526	0.54042	0.163545	Not Significant	1.06215	0.60971	0.950427	Not Significant	1.09386	0.455307	0.583327	Not Significant
MAP00480	Glutathione metabolism	O-Succinyl-L-homoserine	Tier 2	AN01560000		2.57	48.2	C-T183	97.3	381.166	0.758181	0.00343815	0.00393993	Not Significant	1.03959	0.792956	0.222392	Not Significant	1.00628	0.956696	0.968875	Not Significant	1.26872	0.0928023	0.452649	Not Significant
MAP00480	Glutathione metabolism	gamma-Glutamylalanine	Tier 2	AN01544001	C03740	1.58	6.5	C-765	167.5	541.267	1.73617	0.0146347	0.00799461	Significant Increase	0.459132	0.00417891	0.00540346	Significant Decrease	1.10438	0.538884	0.950427	Not Significant	1.2545	0.21957	0.488782	Not Significant
MAP00480	Glutathione metabolism	Isomer 1 of 4-Guanidinobutanal	Tier 2	AN00386000	C02647	0.02	48.5	A-2324	452.8	298.603	1.15601	0.14862	0.0379058	Not Significant	0.831344	0.0847437	0.0386912	Not Significant	0.967382	0.806429	0.966348	Not Significant	1.04054	0.711159	0.67024	Not Significant
MAP00520	Amino sugar and nucleotide sugar metabolism	N-Glycoloyl-neuraminic acid	Tier 2	AN03035000		4.12	49.1	C-T340	87.6	487.194	0.714331	0.0437174	0.0153141	Not Significant	1.28895	0.0861994	0.0391697	Not Significant	1.11638	0.331662	0.950427	Not Significant	1.08609	0.381064	0.554422	Not Significant
MAP00524	Neomycin, kanamycin and gentamicin biosynthesis	2'-Deamino-2'-hydroxy-6'-dehydroparomamine	Tier 2	AN02995001	C20351	0.13	0.5	A-78	102.9	556.196	0.687389	0.104921	0.029061	Not Significant	1.68723	0.0289229	0.0175084	Significant Increase	0.868458	0.241257	0.950427	Not Significant	0.862231	0.107026	0.452649	Not Significant
MAP00524	Neomycin, kanamycin and gentamicin biosynthesis	2-Deoxy-scyllo-inosamine	Tier 2	AN00788000	C17580	0.19	13	A-139	121.5	397.143	0.613581	0.0178791	0.00891014	Significant Decrease	1.40764	0.131618	0.0541667	Not Significant	1.05864	0.698157	0.959836	Not Significant	1.15781	0.273156	0.512066	Not Significant
MAP00524	Neomycin, kanamycin and gentamicin biosynthesis	4'-Oxonebramine	Tier 2	AN02774000	C21258	2.75	43.2	A-1394	331.4	386.145	2.60922	0.000866252	0.00265028	Significant Increase	0.341396	0.000729542	0.00289249	Significant Decrease	1.1136	0.110169	0.950427	Not Significant	1.12261	0.115176	0.452649	Not Significant
MAP00524	Neomycin, kanamycin and gentamicin biosynthesis	Isomer 1 of 4'-Oxonebramine	Tier 2	AN02774000	C21258	0.47	35.3	A-1321	323.5	386.146	3.42519	4.89474e-05	0.00125506	Significant Increase	0.297414	4.72136e-05	0.00121601	Significant Decrease	0.985739	0.862	0.966348	Not Significant	0.981642	0.791028	0.692228	Not Significant
MAP00525	Acarbose and validamycin biosynthesis	2-Amino-5-epi-valiolone	Tier 2	BM01184001	C21247	0.76	15.8	A-355	172.2	425.138	1.12291	0.0860207	0.0248995	Not Significant	0.862809	0.0383864	0.0211882	Not Significant	1.10613	0.0457504	0.950427	Not Significant	1.03215	0.521741	0.610009	Not Significant
MAP00525	Acarbose and validamycin biosynthesis	2-Aminovalienone	Tier 2	BM00926004	C21248	1.57	16.2	A-454	193.7	407.128	0.692273	0.0350948	0.0132389	Not Significant	1.53435	0.0172981	0.0124656	Significant Increase	0.945117	0.336781	0.950427	Not Significant	0.941455	0.283634	0.515296	Not Significant
MAP00561	Glycerolipid metabolism	N-Acetyl-N(omega)-Hydroxyarginine	Tier 2	PR01733000		0.49	29.1	A-12	84.4	466.176	1.48108	0.0250015	0.0107201	Not Significant	0.682745	0.0201125	0.0137345	Not Significant	1.04209	0.834034	0.966348	Not Significant	0.988924	0.949954	0.732812	Not Significant
MAP00564	Glycerophospholipid metabolism	N-Formylmaleamic acid	Tier 2	AN00534000		2.48	18.8	C-T477	91.9	305.114	0.595399	0.00908923	0.00617451	Significant Decrease	1.32778	0.14349	0.0579682	Not Significant	1.37487	0.128273	0.950427	Not Significant	1.26493	0.076793	0.452649	Not Significant
MAP00590	Arachidonic acid metabolism	11,12-EET	Tier 2	AN02975008		2.11	34.1	C-T1864	664.5	482.325	0.876558	0.297179	0.066262	Not Significant	1.42282	0.0285961	0.0173718	Not Significant	0.95265	0.641662	0.959508	Not Significant	0.801808	0.111002	0.452649	Not Significant
MAP00590	Arachidonic acid metabolism	12-Keto-leukotriene B4	Tier 2	AN03167002		3.44	21.1	C-T1701	530.4	496.303	3.89851	0.00559572	0.00479504	Significant Increase	0.338038	0.00861441	0.00801582	Significant Decrease	0.838006	0.116476	0.950427	Not Significant	0.758815	0.0549889	0.443016	Not Significant
MAP00590	Arachidonic acid metabolism	15-Deoxy-Delta12,14-PGJ2	Tier 2	AN02931006		1.58	47	C-T1852	619.1	478.294	3.39178	0.00282025	0.00366356	Significant Increase	0.292343	0.00247294	0.00431385	Significant Decrease	0.937092	0.426385	0.950427	Not Significant	1.00851	0.934965	0.729446	Not Significant
MAP00590	Arachidonic acid metabolism	15-OxoETE	Tier 2	AN02955002		1.85	17.2	C-T1811	600	480.31	4.2192	0.0103641	0.00661403	Significant Increase	0.270827	0.012004	0.00990695	Significant Decrease	0.77905	0.0239785	0.950427	Not Significant	0.875142	0.362819	0.551443	Not Significant
MAP00590	Arachidonic acid metabolism	15H-11,12-EETA	Tier 2	AN03196005		6.72	36	C-T1755	523.1	498.318	2.02754	0.00256812	0.00353533	Significant Increase	0.596504	0.00667571	0.00690004	Significant Decrease	1.01276	0.878322	0.968875	Not Significant	0.826831	0.1137	0.452649	Not Significant
MAP00590	Arachidonic acid metabolism	2,3-Dinor-8-iso prostaglandin F1alpha	Tier 2	AN03087000		0.03	22	C-T1363	326.2	490.317	1.25958	0.134488	0.0351212	Not Significant	1.08183	0.652798	0.190363	Not Significant	0.949445	0.793671	0.966348	Not Significant	0.733866	0.149604	0.460483	Not Significant
MAP00590	Arachidonic acid metabolism	5(S)-HETE	Tier 2	AN02975012		1.21	71.3	C-T1786	655.2	482.326	0.888426	0.197014	0.047608	Not Significant	1.53892	0.0339516	0.0195168	Significant Increase	0.816769	0.10058	0.950427	Not Significant	0.73141	0.0798483	0.452649	Not Significant
MAP00590	Arachidonic acid metabolism	5,6-Epoxytetraene	Tier 2	AN03167000		5.63	6.6	C-T1746	545.6	496.303	2.43303	0.000813943	0.00264171	Significant Increase	0.452417	0.00103533	0.00307124	Significant Decrease	0.900283	0.429927	0.950427	Not Significant	0.908476	0.527309	0.612446	Not Significant
MAP00590	Arachidonic acid metabolism	Arachidonic acid	Tier 2	AN02776000	C00219	4.71	10.5	C-3856	699.2	466.334	269.096	0.00461599	0.00435103	Significant Increase	0.00414221	0.00462438	0.0056904	Significant Decrease	0.858862	0.0910927	0.950427	Not Significant	0.897143	0.197174	0.482462	Not Significant
MAP00590	Arachidonic acid metabolism	Delta-12-Prostaglandin J2	Tier 2	AN03167003		3.03	9.2	C-T1725	540.4	496.304	2.01079	0.000504594	0.0025094	Significant Increase	0.574985	0.00102596	0.00306892	Significant Decrease	0.890312	0.155903	0.950427	Not Significant	0.864921	0.245724	0.501619	Not Significant
MAP00590	Arachidonic acid metabolism	Prostaglandin A2	Tier 2	AN03167004	C05953	4.07	0.6	C-3480	530.2	496.304	4.24309	0.00451057	0.00431906	Significant Increase	0.282492	0.00566918	0.00630819	Significant Decrease	0.919367	0.401847	0.950427	Not Significant	0.83428	0.135612	0.455305	Not Significant
MAP00590	Arachidonic acid metabolism	Prostaglandin B2	Tier 2	AN03167006		4.61	0.7	C-T1706	510.6	496.303	1.8568	0.00279894	0.00366281	Significant Increase	0.629861	0.00842804	0.00791841	Significant Decrease	0.992332	0.924483	0.968875	Not Significant	0.855049	0.154164	0.461658	Not Significant
MAP00590	Arachidonic acid metabolism	Prostaglandin G2	Tier 2	AN03615000		1.92	26	C-T1744	524.1	530.312	0.365073	0.00175957	0.00319278	Significant Decrease	1.97531	0.0266245	0.0165932	Significant Increase	0.804693	0.580793	0.950427	Not Significant	1.38671	0.122453	0.453257	Not Significant
MAP00590	Arachidonic acid metabolism	Prostaglandin I2	Tier 2	AN03427003		3.2	3.9	C-T1506	402.2	514.314	2.04732	0.0015803	0.00308711	Significant Increase	0.538392	0.00271957	0.00441341	Significant Decrease	0.954101	0.721435	0.961051	Not Significant	0.907226	0.518132	0.608199	Not Significant
MAP00590	Arachidonic acid metabolism	Prostaglandin J2	Tier 2	AN03167001	C05957	3.4	7.2	C-3537	539.4	496.304	2.52578	0.000750682	0.00262695	Significant Increase	0.448317	0.000898609	0.00303973	Significant Decrease	0.91302	0.447771	0.950427	Not Significant	0.88312	0.296473	0.518265	Not Significant
MAP00590	Arachidonic acid metabolism	Thromboxane A2	Tier 2	AN03427002	C02198	8.15	11.7	C-2876	441.3	514.312	1.30737	0.0132833	0.00755394	Not Significant	0.86844	0.114857	0.0487405	Not Significant	0.965821	0.692304	0.95968	Not Significant	0.880768	0.130625	0.454313	Not Significant
MAP00590	Arachidonic acid metabolism	Isomer 1 of 2,3-Dinor-8-iso prostaglandin F1alpha	Tier 2	AN03087000	C14795	1.18	34.9	C-2410	381	490.316	1.38006	0.132939	0.0348284	Not Significant	0.698505	0.0388232	0.0213451	Not Significant	1.04895	0.819487	0.966348	Not Significant	1.03737	0.867978	0.715053	Not Significant
MAP00590	Arachidonic acid metabolism	Isomer 1 of Thromboxane A2	Tier 2	AN03427002	C02198	8.26	8	C-3064	460.9	514.312	1.4464	0.0644388	0.0202266	Not Significant	0.759361	0.128962	0.0533874	Not Significant	0.96945	0.630359	0.955254	Not Significant	0.910467	0.194891	0.482462	Not Significant
MAP00591	Linoleic acid metabolism	(8Z,11Z,14Z)-Icosatrienoic acid	Tier 2	AN02804003	C03242	4.18	14.2	C-3882	724.6	468.349	20.1885	0.00521578	0.00461882	Significant Increase	0.0583839	0.0054211	0.00613895	Significant Decrease	0.886406	0.0847635	0.950427	Not Significant	0.848406	0.0477797	0.443016	Not Significant
MAP00591	Linoleic acid metabolism	12,13-DHOME	Tier 2	AN02912003		5.66	43.6	C-T1661	530.1	476.335	1.55391	0.000439324	0.00237593	Significant Increase	0.743637	0.00942508	0.00845348	Not Significant	0.984094	0.824462	0.966348	Not Significant	0.865394	0.172317	0.472991	Not Significant
MAP00591	Linoleic acid metabolism	12,13-Epoxy-9-hydroxy-10-octadecenoic acid	Tier 2	AN02882001		2.38	13.4	C-T1764	582.8	474.322	1.04296	0.832404	0.156223	Not Significant	1.23213	0.278903	0.0970602	Not Significant	0.980253	0.920947	0.968875	Not Significant	0.778176	0.194246	0.482462	Not Significant
MAP00591	Linoleic acid metabolism	13(S)-HODE	Tier 2	AN02650003		7.38	34.3	C-T1752	523.1	458.323	1.36898	0.00102249	0.00279644	Not Significant	0.832511	0.018917	0.0131999	Not Significant	0.978456	0.818629	0.966348	Not Significant	0.877433	0.051576	0.443016	Not Significant
MAP00591	Linoleic acid metabolism	13-OxoODE	Tier 2	AN02615001		3.46	9.5	C-T1803	619.1	456.312	3.75874	0.00262792	0.00358506	Significant Increase	0.263463	0.00250944	0.00431385	Significant Decrease	0.91732	0.351121	0.950427	Not Significant	1.00981	0.920657	0.726552	Not Significant
MAP00591	Linoleic acid metabolism	17-Hydroxylinolenic acid	Tier 2	AN02615006		3.13	13.2	C-T1716	513.1	456.31	2.03494	0.000605198	0.00251088	Significant Increase	0.531156	0.000983149	0.00305188	Significant Decrease	0.96647	0.67461	0.95968	Not Significant	0.925181	0.422241	0.569862	Not Significant
MAP00591	Linoleic acid metabolism	5S,8R-DiHODE	Tier 2	AN02882008		2.22	0	C-T1571	440.4	474.32	1.24701	0.0513735	0.0171731	Not Significant	0.877227	0.246431	0.0882568	Not Significant	1.00453	0.964073	0.968875	Not Significant	0.914154	0.405534	0.56532	Not Significant
MAP00591	Linoleic acid metabolism	9(10)-EpOME	Tier 2	AN02650001		4.39	50.4	C-T1868	658.8	458.328	1.18915	0.308238	0.0682862	Not Significant	0.981611	0.881232	0.240194	Not Significant	0.93904	0.748227	0.965356	Not Significant	0.856691	0.254758	0.506734	Not Significant
MAP00591	Linoleic acid metabolism	9,10,13-TriHOME	Tier 2	AN03119001		0.89	41.4	C-T1397	402.2	492.332	1.83443	0.00179519	0.00319278	Significant Increase	0.615469	0.00428688	0.00546692	Significant Decrease	0.961939	0.713891	0.960472	Not Significant	0.885714	0.294483	0.518265	Not Significant
MAP00591	Linoleic acid metabolism	9,10-DHOME	Tier 2	AN02912002	C14828	1.72	48.5	C-3512	539.4	476.336	2.0705	0.00246412	0.00350068	Significant Increase	0.586737	0.00736842	0.00727396	Significant Decrease	0.786265	0.42484	0.950427	Not Significant	0.823153	0.165931	0.464065	Not Significant
MAP00591	Linoleic acid metabolism	9,10-Dihydroxy-12,13-epoxyoctadecanoic acid	Tier 2	AN03119002		5.54	4.3	C-T1628	465.3	492.33	0.725973	0.07007	0.0215537	Not Significant	1.89257	0.000614464	0.00274388	Significant Increase	0.951131	0.684604	0.95968	Not Significant	0.727825	0.0309985	0.443016	Not Significant
MAP00591	Linoleic acid metabolism	9,10-Epoxy-13-hydroxy-11-octadecenoic acid	Tier 2	AN02882002		1.05	13.5	C-T1760	551.9	474.321	3.28339	0.000870091	0.00265028	Significant Increase	0.341524	0.000900392	0.00303973	Significant Decrease	0.895568	0.45489	0.950427	Not Significant	0.891778	0.484532	0.594708	Not Significant
MAP00591	Linoleic acid metabolism	9-OxoODE	Tier 2	AN02615000		3.95	1.5	C-T1805	614.1	456.312	2.4407	0.0023218	0.00344211	Significant Increase	0.433769	0.00257817	0.00432957	Significant Decrease	0.88619	0.326092	0.950427	Not Significant	0.944554	0.634527	0.645978	Not Significant
MAP00591	Linoleic acid metabolism	9-cis,11-trans-Octadecadienoic acid	Tier 2	AN02413001		2.57	9.3	C-T1876	725.5	442.332	1.31089	0.461356	0.0952316	Not Significant	0.928798	0.832447	0.230611	Not Significant	1.09987	0.5451	0.950427	Not Significant	0.821322	0.309737	0.526371	Not Significant
MAP00591	Linoleic acid metabolism	Arachidonic acid	Tier 2	AN02776000	C00219	4.71	10.5	C-3856	699.2	466.334	269.096	0.00461599	0.00435103	Significant Increase	0.00414221	0.00462438	0.0056904	Significant Decrease	0.858862	0.0910927	0.950427	Not Significant	0.897143	0.197174	0.482462	Not Significant
MAP00591	Linoleic acid metabolism	Crepenynic acid	Tier 2	AN02387002		3.8	0.9	C-T1796	600.4	440.317	4.47175	0.0108082	0.00678712	Significant Increase	0.256086	0.0125265	0.0101477	Significant Decrease	0.78394	0.0315212	0.950427	Not Significant	0.873245	0.371322	0.55275	Not Significant
MAP00591	Linoleic acid metabolism	Isomer 1 of 9,10-DHOME	Tier 2	AN02912002	C14828	2.43	32.2	C-3457	523.2	476.338	1.7529	0.000317363	0.00218177	Significant Increase	0.686111	0.00544709	0.00614994	Not Significant	1.01152	0.920992	0.968875	Not Significant	0.831471	0.174531	0.472991	Not Significant
MAP00591	Linoleic acid metabolism	Isomer 1 of 9,10-Dihydroxy-12,13-epoxyoctadecanoic acid	Tier 2	AN03119002	C14837	1.42	48.1	C-3437	518.1	492.331	1.92951	0.106896	0.0294387	Not Significant	0.65561	0.226297	0.0824261	Not Significant	0.841429	0.268806	0.950427	Not Significant	0.790509	0.159141	0.463037	Not Significant
MAP00592	alpha-Linolenic acid metabolism	(7S,8S)-DiHODE	Tier 2	AN02882006	C07354	1.43	40.8	C-3399	513.1	474.322	1.99783	0.00115954	0.00287863	Significant Increase	0.614622	0.00526447	0.00605926	Significant Decrease	0.983381	0.875054	0.968875	Not Significant	0.814392	0.143616	0.458533	Not Significant
MAP00592	alpha-Linolenic acid metabolism	12-OPDA	Tier 2	AN02585002		1.81	6.9	C-T1831	635.6	454.295	0.647083	0.0473972	0.0161651	Significant Decrease	1.94772	0.0111402	0.00939533	Significant Increase	0.871892	0.24139	0.950427	Not Significant	0.793437	0.134269	0.454313	Not Significant
MAP00592	alpha-Linolenic acid metabolism	12-Oxo-9(Z)-dodecenoic acid	Tier 2	AN01465001	C16311	1.82	33.9	C-2607	407.5	374.233	1.75848	0.00338653	0.00390915	Significant Increase	0.681743	0.0155262	0.0115788	Not Significant	0.937557	0.594142	0.950427	Not Significant	0.834147	0.159839	0.463037	Not Significant
MAP00592	alpha-Linolenic acid metabolism	13(S)-HOT	Tier 2	AN02615004		1.84	0.7	C-T1723	529.9	456.311	2.36679	0.00360798	0.00400948	Significant Increase	0.550089	0.0120825	0.00994215	Significant Decrease	0.802126	0.264505	0.950427	Not Significant	0.768081	0.094918	0.452649	Not Significant
MAP00592	alpha-Linolenic acid metabolism	13(S)-HPOT	Tier 2	AN02857002	C04785	3.69	27.1	C-3625	573.6	472.307	2.36484	0.000308663	0.00218122	Significant Increase	0.401354	0.000106577	0.00166232	Significant Decrease	0.931559	0.532968	0.950427	Not Significant	1.05359	0.665238	0.654694	Not Significant
MAP00592	alpha-Linolenic acid metabolism	8-[(1R,2R)-3-Oxo-2-{(Z)-pent-2-enyl}cyclopentyl]octanoic acid	Tier 2	AN02615003		3.11	12.4	C-T1828	626.5	456.312	0.932522	0.670328	0.129733	Not Significant	1.40842	0.0882997	0.0399476	Not Significant	0.859233	0.326044	0.950427	Not Significant	0.761393	0.176793	0.474793	Not Significant
MAP00592	alpha-Linolenic acid metabolism	9(S)-HOT	Tier 2	AN02615002		2.43	10.1	C-T1728	545.6	456.312	2.88653	0.00176126	0.00319278	Significant Increase	0.387402	0.00199631	0.00387682	Significant Decrease	0.919837	0.539389	0.950427	Not Significant	0.894254	0.466735	0.588211	Not Significant
MAP00592	alpha-Linolenic acid metabolism	9(S)-HPOT	Tier 2	AN02857000		3.39	28.3	C-T1801	573.6	472.307	2.42597	0.000118261	0.00157488	Significant Increase	0.380915	1.28557e-05	0.000711346	Significant Decrease	0.889757	0.14724	0.950427	Not Significant	1.08215	0.51878	0.608199	Not Significant
MAP00592	alpha-Linolenic acid metabolism	9-Oxononanoic acid	Tier 2	AN00918000		0.09	16.9	C-T1468	407.5	334.201	1.74858	0.00767831	0.00560152	Significant Increase	0.56877	0.00775949	0.00751548	Significant Decrease	1.02186	0.90272	0.968875	Not Significant	1.00549	0.971514	0.73829	Not Significant
MAP00592	alpha-Linolenic acid metabolism	Biotripyrrin-a	Tier 2	AN04420000		1.38	4.2	C-2621	407.5	394.687	1.30938	0.227657	0.0535189	Not Significant	0.63498	0.103918	0.0450167	Not Significant	1.05661	0.7467	0.965356	Not Significant	1.20275	0.402639	0.564088	Not Significant
MAP00592	alpha-Linolenic acid metabolism	Colnelenic acid	Tier 2	AN02585005		1.94	6.8	C-T1785	590	454.296	2.0787	0.00193112	0.0032522	Significant Increase	0.480561	0.0016701	0.00359019	Significant Decrease	0.920712	0.241577	0.950427	Not Significant	1.00106	0.990545	0.74235	Not Significant
MAP00592	alpha-Linolenic acid metabolism	Etherolenic acid	Tier 2	AN02585003		2.28	6.8	C-T1781	572.6	454.296	1.59488	0.0168342	0.00861917	Significant Increase	0.612815	0.0153916	0.0115007	Significant Decrease	1.09872	0.491208	0.950427	Not Significant	1.02316	0.859822	0.713167	Not Significant
MAP00592	alpha-Linolenic acid metabolism	Heptadecatrienoic acid	Tier 2	AN02184003		1.43	9	C-T1842	662.3	426.3	1.56014	0.0121614	0.00721787	Significant Increase	0.920857	0.657181	0.191533	Not Significant	0.834084	0.295745	0.950427	Not Significant	0.696058	0.13835	0.455305	Not Significant
MAP00592	alpha-Linolenic acid metabolism	Stearidonic acid	Tier 2	AN02358000	C16300	4.36	43.8	C-3736	615	438.302	2.28607	0.000341194	0.00219137	Significant Increase	0.529912	0.00115085	0.00315919	Significant Decrease	0.936545	0.613101	0.950427	Not Significant	0.825479	0.25018	0.504077	Not Significant
MAP00592	alpha-Linolenic acid metabolism	Traumatin	Tier 2	AN01465000		2.16	18.1	C-T1615	484	374.232	0.772056	0.318557	0.0701872	Not Significant	1.02861	0.858395	0.235554	Not Significant	1.15591	0.574446	0.950427	Not Significant	1.25922	0.372926	0.55275	Not Significant
MAP00592	alpha-Linolenic acid metabolism	Isomer 1 of (7S,8S)-DiHODE	Tier 2	AN02882006	C07354	3.26	12.6	C-3043	459.8	474.32	2.125	0.0945577	0.0267783	Not Significant	0.455292	0.0859703	0.0391466	Not Significant	0.948371	0.838782	0.966348	Not Significant	1.0336	0.863787	0.713656	Not Significant
MAP00592	alpha-Linolenic acid metabolism	Isomer 1 of 12-Oxo-9(Z)-dodecenoic acid	Tier 2	AN01465001	C16311	1.35	54	C-2448	387.4	374.233	2.12398	0.0444999	0.0154943	Significant Increase	0.552417	0.0749152	0.0352143	Not Significant	0.99335	0.956219	0.968875	Not Significant	0.852282	0.226371	0.488782	Not Significant
MAP00592	alpha-Linolenic acid metabolism	Isomer 1 of 13(S)-HPOT	Tier 2	AN02857002	C04785	0.13	74.5	C-3451	526.2	472.306	1.83913	0.00244691	0.00350068	Significant Increase	0.614438	0.00580718	0.00638295	Significant Decrease	0.942362	0.556425	0.950427	Not Significant	0.884928	0.247591	0.503288	Not Significant
MAP00592	alpha-Linolenic acid metabolism	Isomer 1 of 8-[(1R,2R)-3-Oxo-2-{(Z)-pent-2-enyl}cyclopentyl]octanoic acid	Tier 2	AN02615003	C04780	2.28	74.7	C-3870	713.4	456.312	2.43296	0.000669706	0.00256277	Significant Increase	0.407825	0.000719309	0.00287617	Significant Decrease	1.11455	0.283994	0.950427	Not Significant	1.00784	0.944662	0.73205	Not Significant
MAP00592	alpha-Linolenic acid metabolism	Isomer 1 of 9-Oxononanoic acid	Tier 2	AN00918000	C16322	0.94	48.6	C-2856	438.5	334.202	1.56417	0.00145879	0.00300124	Significant Increase	0.671326	0.00315183	0.00472161	Not Significant	1.02481	0.818633	0.966348	Not Significant	0.952317	0.631812	0.64585	Not Significant
MAP00592	alpha-Linolenic acid metabolism	Isomer 1 of Traumatin	Tier 2	AN01465000	C16309	2.03	11	C-3004	453.5	374.232	1.41245	0.0136756	0.00767612	Not Significant	0.718133	0.0162312	0.0119447	Not Significant	1.11236	0.316437	0.950427	Not Significant	0.985878	0.882913	0.718515	Not Significant
MAP00592	alpha-Linolenic acid metabolism	Isomer 2 of (7S,8S)-DiHODE	Tier 2	AN02882006	C07354	4.45	2.7	C-3135	469.7	474.319	1.77359	0.120985	0.0322948	Not Significant	0.602011	0.147623	0.0592649	Not Significant	0.869058	0.426541	0.950427	Not Significant	0.936573	0.65947	0.652632	Not Significant
MAP00592	alpha-Linolenic acid metabolism	Isomer 2 of 12-Oxo-9(Z)-dodecenoic acid	Tier 2	AN01465001	C16311	0.69	1	C-2882	440.4	374.233	1.38894	0.0238587	0.0103989	Not Significant	0.753795	0.0367255	0.0205887	Not Significant	1.00356	0.977622	0.969498	Not Significant	0.955135	0.638657	0.647307	Not Significant
MAP00592	alpha-Linolenic acid metabolism	Isomer 2 of Traumatin	Tier 2	AN01465000	C16309	3.81	3	C-3139	467.5	374.231	1.13622	0.0869516	0.0251209	Not Significant	0.83598	0.0065278	0.00683865	Not Significant	1.0202	0.760947	0.966348	Not Significant	1.05279	0.459642	0.584414	Not Significant
MAP00592	alpha-Linolenic acid metabolism	Isomer 3 of Traumatin	Tier 2	AN01465000	C16309	1.39	37.6	C-3378	502.1	374.232	0.874734	0.0983894	0.0276403	Not Significant	1.10006	0.0790147	0.0366867	Not Significant	1.02471	0.699335	0.959836	Not Significant	1.03922	0.582717	0.631932	Not Significant
MAP00620	Pyruvate metabolism	2-Hydroxyethylenedicarboxylic acid	Tier 2	AN00414001	C03981	0.85	0.9	A-645	226.9	366.065	0.732483	0.100356	0.0280975	Not Significant	1.52207	0.0118562	0.00982703	Significant Increase	1.03121	0.811514	0.966348	Not Significant	0.89695	0.412617	0.567112	Not Significant
MAP00620	Pyruvate metabolism	3-Oxopropanoic acid	Tier 2	AN00117001		0.46	6.2	C-T810	210.4	250.107	1.12053	0.188819	0.0460322	Not Significant	0.85447	0.142557	0.0576973	Not Significant	0.952443	0.609011	0.950427	Not Significant	1.04443	0.6492	0.650161	Not Significant
MAP00620	Pyruvate metabolism	Oxaloacetic acid	Tier 2	AN00414000	C00036	0.34	64.8	C-1523	262.8	294.097	0.483525	0.0108422	0.00680043	Significant Decrease	2.55925	0.00249925	0.00431385	Significant Increase	0.551665	0.158805	0.950427	Not Significant	0.808106	0.229663	0.490037	Not Significant
MAP00620	Pyruvate metabolism	Pyruvic acid	Tier 2	AN00117000	C00022	0.11	7.6	C-1482	258.7	250.107	1.05295	0.474976	0.0974592	Not Significant	0.874016	0.158293	0.0623456	Not Significant	0.973934	0.769776	0.966348	Not Significant	1.08661	0.376535	0.55315	Not Significant
MAP00621	Dioxin degradation	2-Hydroxy-2,4-pentadienoic acid	Tier 2	AN00252002		1.38	45.8	C-T1345	386.6	276.123	0.584094	0.0288143	0.0116934	Significant Decrease	1.2357	0.338923	0.113302	Not Significant	1.18604	0.32813	0.950427	Not Significant	1.38549	0.0869399	0.452649	Not Significant
MAP00621	Dioxin degradation	Pyruvic acid	Tier 2	AN00117000	C00022	0.11	7.6	C-1482	258.7	250.107	1.05295	0.474976	0.0974592	Not Significant	0.874016	0.158293	0.0623456	Not Significant	0.973934	0.769776	0.966348	Not Significant	1.08661	0.376535	0.55315	Not Significant
MAP00622	Xylene degradation	2,3-Dihydroxy-p-cumic acid	Tier 2	BM01244007		0.54	2.3	A-T583	385.6	430.132	1.06394	0.708499	0.136052	Not Significant	0.682962	0.0452428	0.0239343	Not Significant	0.959771	0.781249	0.966348	Not Significant	1.37621	0.0591011	0.444997	Not Significant
MAP00622	Xylene degradation	2,3-Dihydroxytoluene	Tier 2	BM00326001		3.46	68.6	A-T533	487.3	358.109	0.613782	0.00234431	0.00345614	Significant Decrease	1.84073	0.000603445	0.00273325	Significant Increase	1.00015	0.998417	0.972228	Not Significant	0.885106	0.182356	0.476817	Not Significant
MAP00622	Xylene degradation	2-Hydroxy-2,4-pentadienoic acid	Tier 2	AN00252002		1.38	45.8	C-T1345	386.6	276.123	0.584094	0.0288143	0.0116934	Significant Decrease	1.2357	0.338923	0.113302	Not Significant	1.18604	0.32813	0.950427	Not Significant	1.38549	0.0869399	0.452649	Not Significant
MAP00622	Xylene degradation	2-Oxo-5-methyl-cis-muconic acid	Tier 2	BM00909004	C07479	0.04	4.8	C-2824	433.8	248.11	1.06137	0.695171	0.133954	Not Significant	0.7751	0.138684	0.0564898	Not Significant	1.14301	0.374988	0.950427	Not Significant	1.21556	0.263671	0.509273	Not Significant
MAP00622	Xylene degradation	Pyruvic acid	Tier 2	AN00117000	C00022	0.11	7.6	C-1482	258.7	250.107	1.05295	0.474976	0.0974592	Not Significant	0.874016	0.158293	0.0623456	Not Significant	0.973934	0.769776	0.966348	Not Significant	1.08661	0.376535	0.55315	Not Significant
MAP00623	Toluene degradation	2,3-Dihydroxytoluene	Tier 2	BM00326001		3.46	68.6	A-T533	487.3	358.109	0.613782	0.00234431	0.00345614	Significant Decrease	1.84073	0.000603445	0.00273325	Significant Increase	1.00015	0.998417	0.972228	Not Significant	0.885106	0.182356	0.476817	Not Significant
MAP00623	Toluene degradation	2-Methyl-3-oxoadipic acid	Tier 2	BM00937001	C18307	0.45	18	C-2474	390.6	249.118	0.540769	0.0360622	0.0134883	Significant Decrease	1.24576	0.480535	0.148928	Not Significant	1.40484	0.144236	0.950427	Not Significant	1.48441	0.165863	0.464065	Not Significant
MAP00623	Toluene degradation	4-Hydroxy-3-methylbenzaldehyde	Tier 2	BM00460015	C21166	0.49	1.8	A-2169	431.6	370.111	1.4309	0.0408146	0.0146166	Not Significant	0.81328	0.15687	0.0620372	Not Significant	0.893527	0.0878303	0.950427	Not Significant	0.859312	0.0311335	0.443016	Not Significant
MAP00623	Toluene degradation	4-Hydroxyisophthalic acid	Tier 2	BM01047000	C21168	0.42	9	C-2909	445.1	253.102	1.03827	0.833115	0.156329	Not Significant	0.5989	0.0328025	0.0190627	Significant Decrease	1.01635	0.940797	0.968875	Not Significant	1.60818	0.0451226	0.443016	Not Significant
MAP00623	Toluene degradation	Isomer 1 of 4-Hydroxyisophthalic acid	Tier 2	BM01047000	C21168	1.27	2.7	C-1682	277	344.113	0.86418	0.466142	0.0960744	Not Significant	0.792957	0.234913	0.0849015	Not Significant	1.17914	0.478544	0.950427	Not Significant	1.45931	0.115133	0.452649	Not Significant
MAP00623	Toluene degradation	Isomer 2 of 4-Hydroxyisophthalic acid	Tier 2	BM01047000	C21168	1.02	12.1	C-1789	286.4	344.113	0.868669	0.568664	0.112989	Not Significant	0.756056	0.253896	0.0904045	Not Significant	1.2778	0.295053	0.950427	Not Significant	1.52262	0.107837	0.452649	Not Significant
MAP00626	Naphthalene degradation	1,2-Dihydroxynaphthalene-6-sulfonic acid	Tier 2	BM01817000	C16196	0.42	12.8	A-778	243.4	474.068	0.920613	0.309434	0.0684904	Not Significant	1.09802	0.350683	0.11624	Not Significant	1.14967	0.0842708	0.950427	Not Significant	0.989267	0.910834	0.724527	Not Significant
MAP00626	Naphthalene degradation	2,3-Dihydroxytoluene	Tier 2	BM00326001		3.46	68.6	A-T533	487.3	358.109	0.613782	0.00234431	0.00345614	Significant Decrease	1.84073	0.000603445	0.00273325	Significant Increase	1.00015	0.998417	0.972228	Not Significant	0.885106	0.182356	0.476817	Not Significant
MAP00626	Naphthalene degradation	2-Carboxy-2-hydroxy-8-carboxychromene	Tier 2	BM01774001	C14094	4.88	9	C-2681	418.1	280.109	0.615461	0.0246873	0.0106463	Significant Decrease	1.27701	0.213762	0.0789432	Not Significant	1.2511	0.111581	0.950427	Not Significant	1.27235	0.106726	0.452649	Not Significant
MAP00626	Naphthalene degradation	2-Hydroxy-3-carboxybenzalpyruvic acid	Tier 2	BM01774000	C14095	7.36	12.9	C-3081	463.1	280.11	0.592798	0.000860034	0.00265028	Significant Decrease	1.36863	0.0160896	0.0118734	Not Significant	1.06079	0.610182	0.950427	Not Significant	1.23255	0.0366958	0.443016	Not Significant
MAP00626	Naphthalene degradation	2-Hydroxy-3-methylbenzalpyruvic acid	Tier 2	BM01375005	C14086	0.22	22.8	A-1944	407.3	440.116	0.998104	0.97701	0.178309	Not Significant	0.846289	0.10071	0.0439734	Not Significant	1.10508	0.331392	0.950427	Not Significant	1.18387	0.099906	0.452649	Not Significant
MAP00626	Naphthalene degradation	3-(4'-Methylthio)butylmalic acid	Tier 2	BP01777001	C17219	8.73	53.3	C-3075	463.1	280.125	0.610835	0.0248632	0.0106968	Significant Decrease	1.44402	0.045815	0.0241793	Not Significant	1.1448	0.406528	0.950427	Not Significant	1.13371	0.398988	0.562941	Not Significant
MAP00626	Naphthalene degradation	3-Methylsalicylaldehyde	Tier 2	BM00460007		1.56	7.9	A-T540	448.9	370.111	1.23247	0.335432	0.0732352	Not Significant	0.858412	0.457178	0.143246	Not Significant	0.888658	0.286819	0.950427	Not Significant	0.945208	0.587782	0.633194	Not Significant
MAP00626	Naphthalene degradation	4-Formylsalicylic acid	Tier 2	BM00818003	C14100	1.06	15.9	A-1295	321.5	400.085	2.06578	0.00757733	0.00557002	Significant Increase	0.490092	0.00812931	0.0077422	Significant Decrease	1.09647	0.575352	0.950427	Not Significant	0.987729	0.943083	0.731673	Not Significant
MAP00626	Naphthalene degradation	cis-2-Carboxycyclohexyl-acetic acid	Tier 2	BM01105002	C14112	2.5	38.8	C-3361	505.1	255.135	0.649782	0.0728378	0.0221481	Not Significant	1.6218	0.04414	0.0234641	Significant Increase	1.00411	0.981013	0.969838	Not Significant	0.94893	0.794724	0.693565	Not Significant
MAP00626	Naphthalene degradation	Isomer 1 of 2-Hydroxy-3-carboxybenzalpyruvic acid	Tier 2	BM01774000	C14095	3.48	11.3	C-3268	487.3	280.108	0.808342	0.507934	0.103163	Not Significant	1.03314	0.894263	0.242843	Not Significant	1.03041	0.906249	0.968875	Not Significant	1.19741	0.50378	0.602647	Not Significant
MAP00627	Aminobenzoate degradation	(S)-4-Hydroxymandelic acid	Tier 2	BM00856001		1.75	71.7	A-T564	390.2	402.102	1.23563	0.188314	0.0459303	Not Significant	0.807345	0.0614127	0.0302739	Not Significant	1.0092	0.954972	0.968875	Not Significant	1.00242	0.988789	0.742221	Not Significant
MAP00627	Aminobenzoate degradation	2-Aminomuconate semialdehyde	Tier 2	AN00514000	C03824	0.5	73.7	C-1727	279	303.134	0.861204	0.272209	0.0618391	Not Significant	1.29249	0.0635362	0.0311016	Not Significant	0.840902	0.0263302	0.950427	Not Significant	0.898394	0.217427	0.488782	Not Significant
MAP00627	Aminobenzoate degradation	3-Hydroxy-5-oxohexanoic acid	Tier 2	BM00573003	C16272	0.18	11	C-1170	220.7	308.149	0.920638	0.762313	0.144979	Not Significant	0.728006	0.308334	0.104913	Not Significant	1.31342	0.143423	0.950427	Not Significant	1.49202	0.0504125	0.443016	Not Significant
MAP00627	Aminobenzoate degradation	3-O-Methylgallic acid	Tier 2	BM01076001	C05616	1.39	25.9	A-2952	536.4	326.076	0.652273	0.0603154	0.0191995	Not Significant	1.54089	0.266939	0.0941993	Not Significant	0.83358	0.491907	0.950427	Not Significant	0.994946	0.986963	0.741853	Not Significant
MAP00627	Aminobenzoate degradation	5,5'-Dehydrodivanillic acid	Tier 2	BM03158000	C18347	1.66	52.2	C-3010	454.5	329.126	0.736567	0.52229	0.105353	Not Significant	0.920917	0.855926	0.235128	Not Significant	1.36381	0.415683	0.950427	Not Significant	1.47424	0.294794	0.518265	Not Significant
MAP00627	Aminobenzoate degradation	5-Carboxyvanillic acid	Tier 2	BM01455001	C18338	1.15	14.1	A-1346	325.6	446.091	0.641727	0.225404	0.0531306	Not Significant	1.66463	0.299456	0.10264	Not Significant	0.755034	0.277834	0.950427	Not Significant	0.936122	0.839382	0.706639	Not Significant
MAP00627	Aminobenzoate degradation	7-Hydroxyoctanoic acid	Tier 2	AN00743002		0.07	18.5	C-1999	323.3	322.201	1.94906	0.0094826	0.0063537	Significant Increase	0.544407	0.0119893	0.00990685	Significant Decrease	1.02585	0.902864	0.968875	Not Significant	0.942437	0.748989	0.682622	Not Significant
MAP00627	Aminobenzoate degradation	Benzene-1,2,4-triol	Tier 2	BM00344000		2.87	2.5	A-T534	325.2	360.091	0.829895	0.0716119	0.0218883	Not Significant	1.08934	0.351132	0.116339	Not Significant	1.15824	0.178263	0.950427	Not Significant	1.10615	0.233742	0.491993	Not Significant
MAP00627	Aminobenzoate degradation	Dihydrophloroglucinol	Tier 2	BM00371002		1.06	8.7	A-T536	317.8	362.107	0.604764	0.0258252	0.0109562	Significant Decrease	1.48623	0.068452	0.0329322	Not Significant	1.06555	0.461188	0.950427	Not Significant	1.11257	0.225544	0.488782	Not Significant
MAP00627	Aminobenzoate degradation	Isovanillic acid	Tier 2	AN00856010		1.85	7.3	A-1565	353.2	402.101	1.89012	0.0295435	0.0118847	Significant Increase	0.526336	0.0299601	0.0179178	Significant Decrease	0.990022	0.939502	0.968875	Not Significant	1.00519	0.966486	0.736783	Not Significant
MAP00630	Glyoxylate and dicarboxylate metabolism	3-Oxo-3-ureidoisobutyric acid	Tier 2	AN00734000		1.77	61	C-T734	91.9	322.14	0.503403	0.00937605	0.00630223	Significant Decrease	1.54619	0.129361	0.0534951	Not Significant	1.26953	0.138897	0.950427	Not Significant	1.28476	0.115899	0.452649	Not Significant
MAP00630	Glyoxylate and dicarboxylate metabolism	3-Oxopropanoic acid	Tier 2	AN00117001		0.46	6.2	C-T810	210.4	250.107	1.12053	0.188819	0.0460322	Not Significant	0.85447	0.142557	0.0576973	Not Significant	0.952443	0.609011	0.950427	Not Significant	1.04443	0.6492	0.650161	Not Significant
MAP00630	Glyoxylate and dicarboxylate metabolism	Hydroxypyruvic acid	Tier 2	AN00193002		0.69	0.9	C-T748	193.4	266.102	0.867661	0.301722	0.0670915	Not Significant	0.813561	0.154278	0.0612657	Not Significant	1.15866	0.296757	0.950427	Not Significant	1.41664	0.0133557	0.443016	Not Significant
MAP00630	Glyoxylate and dicarboxylate metabolism	L-threo-3-Methylaspartic acid	Tier 2	AN00583005		1.59	21.5	C-T227	172	309.144	0.815405	0.192508	0.0467381	Not Significant	0.958143	0.760407	0.214828	Not Significant	1.21272	0.371084	0.950427	Not Significant	1.27996	0.156665	0.46167	Not Significant
MAP00630	Glyoxylate and dicarboxylate metabolism	N-Acetyl-N(omega)-Hydroxyarginine	Tier 2	PR01733000		0.49	29.1	A-12	84.4	466.176	1.48108	0.0250015	0.0107201	Not Significant	0.682745	0.0201125	0.0137345	Not Significant	1.04209	0.834034	0.966348	Not Significant	0.988924	0.949954	0.732812	Not Significant
MAP00630	Glyoxylate and dicarboxylate metabolism	Nocardicin G	Tier 2	BM03780000		5.94	52.2	C-T717	92.9	547.221	0.728814	0.0305187	0.0121297	Not Significant	1.11754	0.372617	0.121799	Not Significant	1.13165	0.225258	0.950427	Not Significant	1.22778	0.0643114	0.449085	Not Significant
MAP00630	Glyoxylate and dicarboxylate metabolism	O-Succinyl-L-homoserine	Tier 2	AN01560000		2.57	48.2	C-T183	97.3	381.166	0.758181	0.00343815	0.00393993	Not Significant	1.03959	0.792956	0.222392	Not Significant	1.00628	0.956696	0.968875	Not Significant	1.26872	0.0928023	0.452649	Not Significant
MAP00630	Glyoxylate and dicarboxylate metabolism	Oxaloacetic acid	Tier 2	AN00414000	C00036	0.34	64.8	C-1523	262.8	294.097	0.483525	0.0108422	0.00680043	Significant Decrease	2.55925	0.00249925	0.00431385	Significant Increase	0.551665	0.158805	0.950427	Not Significant	0.808106	0.229663	0.490037	Not Significant
MAP00630	Glyoxylate and dicarboxylate metabolism	Pyruvic acid	Tier 2	AN00117000	C00022	0.11	7.6	C-1482	258.7	250.107	1.05295	0.474976	0.0974592	Not Significant	0.874016	0.158293	0.0623456	Not Significant	0.973934	0.769776	0.966348	Not Significant	1.08661	0.376535	0.55315	Not Significant
MAP00633	Nitrotoluene degradation	2,4-Diaminotoluene	Tier 2	BM00317000	C14401	2.97	6.2	A-1539	341.9	356.142	0.705744	0.0305481	0.0121323	Not Significant	1.50013	0.00185246	0.00373059	Significant Increase	0.890161	0.338605	0.950427	Not Significant	0.944549	0.586063	0.632744	Not Significant
MAP00633	Nitrotoluene degradation	2,4-Dihydroxylamino-6-nitrotoluene	Tier 2	BM01278004	C16402	0.97	55.6	A-1907	402.2	433.118	0.661622	0.0200133	0.0094495	Significant Decrease	1.55581	0.0130946	0.0104062	Significant Increase	1.01427	0.841049	0.966348	Not Significant	0.971479	0.68899	0.664593	Not Significant
MAP00633	Nitrotoluene degradation	4-Amino-2-hydroxylamino-6-nitrotoluene	Tier 2	BM01066000	C16403	0.29	49.7	A-2531	480.8	650.174	0.787853	0.204441	0.0490511	Not Significant	1.46584	0.0399166	0.0217434	Not Significant	0.907998	0.606927	0.950427	Not Significant	0.865902	0.431163	0.574824	Not Significant
MAP00633	Nitrotoluene degradation	trans-Piceid	Tier 2	BP03831002	C10275	1.96	32	A-2726	504.6	429.125	1.68327	0.334325	0.0730538	Not Significant	0.745747	0.531036	0.161588	Not Significant	0.436383	0.165543	0.950427	Not Significant	0.796627	0.445294	0.581247	Not Significant
MAP00640	Propanoate metabolism	(2S,3R)-3-Hydroxybutane-1,2,3-tricarboxylic acid	Tier 2	AN01371003		0.86	74.2	C-T529	232.1	368.134	0.51345	0.0246687	0.0106426	Significant Decrease	1.86099	0.00336459	0.00483797	Significant Increase	0.886373	0.534433	0.950427	Not Significant	1.04655	0.804679	0.696628	Not Significant
MAP00640	Propanoate metabolism	(Z)-But-2-ene-1,2,3-tricarboxylic acid	Tier 2	AN01123002	C04225	1.08	25.1	C-1143	218.7	350.124	0.476427	0.179661	0.044196	Not Significant	1.63634	0.302725	0.103435	Not Significant	1.71918	0.274162	0.950427	Not Significant	1.28271	0.596003	0.635698	Not Significant
MAP00640	Propanoate metabolism	3-Oxopropanoic acid	Tier 2	AN00117001		0.46	6.2	C-T810	210.4	250.107	1.12053	0.188819	0.0460322	Not Significant	0.85447	0.142557	0.0576973	Not Significant	0.952443	0.609011	0.950427	Not Significant	1.04443	0.6492	0.650161	Not Significant
MAP00650	Butanoate metabolism	3-Butynoic acid	Tier 2	AN00100000		0.49	46.9	C-T1284	273.4	246.113	0.704981	0.252017	0.0580609	Not Significant	1.45833	0.228004	0.0829106	Not Significant	1.11493	0.672195	0.95968	Not Significant	0.972671	0.919342	0.726552	Not Significant
MAP00650	Butanoate metabolism	Pyruvic acid	Tier 2	AN00117000	C00022	0.11	7.6	C-1482	258.7	250.107	1.05295	0.474976	0.0974592	Not Significant	0.874016	0.158293	0.0623456	Not Significant	0.973934	0.769776	0.966348	Not Significant	1.08661	0.376535	0.55315	Not Significant
MAP00660	C5-Branched dibasic acid metabolism	3-Oxopropanoic acid	Tier 2	AN00117001		0.46	6.2	C-T810	210.4	250.107	1.12053	0.188819	0.0460322	Not Significant	0.85447	0.142557	0.0576973	Not Significant	0.952443	0.609011	0.950427	Not Significant	1.04443	0.6492	0.650161	Not Significant
MAP00660	C5-Branched dibasic acid metabolism	4-Hydroxy-4-methylglutamic acid	Tier 2	BM00979000	C06034	1.85	55.8	C-1552	265.8	500.24	0.83494	0.269411	0.0612823	Not Significant	1.27414	0.159872	0.0628388	Not Significant	0.863522	0.184308	0.950427	Not Significant	0.939997	0.514857	0.607405	Not Significant
MAP00660	C5-Branched dibasic acid metabolism	4-Methyl-L-glutamic acid	Tier 2	BM00754000	C06234	4.11	2.6	A-522	205.1	395.129	0.877035	0.464136	0.0957354	Not Significant	1.29461	0.165396	0.064566	Not Significant	1.10591	0.64738	0.95968	Not Significant	0.880735	0.50365	0.602647	Not Significant
MAP00660	C5-Branched dibasic acid metabolism	4-Methylene-2-oxoglutaric acid	Tier 2	BM00711003		0.68	19.5	C-T1154	263.2	320.113	0.841092	0.151516	0.0385056	Not Significant	1.10439	0.383609	0.124606	Not Significant	0.949393	0.605876	0.950427	Not Significant	1.07655	0.496914	0.598559	Not Significant
MAP00660	C5-Branched dibasic acid metabolism	4-Methylene-L-glutamine	Tier 2	BM00716001		0.8	17.8	A-T556	129.6	392.128	1.69329	0.0280672	0.011527	Significant Increase	0.549201	0.0198662	0.0135973	Significant Decrease	1.02474	0.800292	0.966348	Not Significant	1.07532	0.459462	0.584414	Not Significant
MAP00660	C5-Branched dibasic acid metabolism	D-erythro-3-Methylmalic acid	Tier 2	AN00594008	C06032	1.96	35.1	C-2497	393.7	236.109	0.597403	0.127056	0.0335189	Not Significant	1.14383	0.660782	0.192402	Not Significant	1.46099	0.222407	0.950427	Not Significant	1.46343	0.285993	0.515296	Not Significant
MAP00660	C5-Branched dibasic acid metabolism	L-threo-3-Methylaspartic acid	Tier 2	AN00583005		1.59	21.5	C-T227	172	309.144	0.815405	0.192508	0.0467381	Not Significant	0.958143	0.760407	0.214828	Not Significant	1.21272	0.371084	0.950427	Not Significant	1.27996	0.156665	0.46167	Not Significant
MAP00660	C5-Branched dibasic acid metabolism	Nicotinic acid	Tier 2	AN00318001		1.4	37	C-T623	93.8	285.123	0.791014	0.215925	0.0512839	Not Significant	0.966181	0.822853	0.228506	Not Significant	1.21691	0.257122	0.950427	Not Significant	1.30845	0.164666	0.464065	Not Significant
MAP00660	C5-Branched dibasic acid metabolism	Parapyruvic acid	Tier 2	BM00966008	C06033	1.23	48.9	C-2574	401.2	250.108	0.644313	0.00391653	0.00409017	Significant Decrease	1.18125	0.247289	0.0884612	Not Significant	0.315085	0.343045	0.950427	Not Significant	1.31389	0.0621354	0.446943	Not Significant
MAP00660	C5-Branched dibasic acid metabolism	Pyruvic acid	Tier 2	AN00117000	C00022	0.11	7.6	C-1482	258.7	250.107	1.05295	0.474976	0.0974592	Not Significant	0.874016	0.158293	0.0623456	Not Significant	0.973934	0.769776	0.966348	Not Significant	1.08661	0.376535	0.55315	Not Significant
MAP00660	C5-Branched dibasic acid metabolism	Isomer 1 of Parapyruvic acid	Tier 2	BM00966008	C06033	6.4	66.9	C-2689	419.2	250.109	0.52826	0.0303287	0.0120759	Significant Decrease	1.15658	0.509721	0.156244	Not Significant	1.39486	0.130792	0.950427	Not Significant	1.63672	0.0557645	0.443016	Not Significant
MAP00670	One carbon pool by folate	10-Formyltetrahydrofolic acid	Tier 2	AN04478002		0.97	32	C-T770	164.4	635.258	0.591533	0.00159015	0.00308711	Significant Decrease	1.5267	0.00719326	0.00716323	Significant Increase	0.993051	0.95961	0.968875	Not Significant	1.10731	0.133665	0.454313	Not Significant
MAP00680	Methane metabolism	(-)-threo-Iso(homo)2-citric acid	Tier 2	BM01581001	C16597	1.09	8.6	C-2144	340.3	272.12	0.551823	0.0626851	0.0197639	Not Significant	1.41553	0.396009	0.127584	Not Significant	1.16188	0.505402	0.950427	Not Significant	1.28021	0.390792	0.558797	Not Significant
MAP00680	Methane metabolism	(-)-threo-Iso(homo)3-citric acid	Tier 2	BM01755001	C16600	8.78	37	C-1158	220.7	396.169	0.707001	0.166366	0.0414352	Not Significant	1.72483	0.0259262	0.0163105	Significant Increase	0.938351	0.715931	0.960472	Not Significant	0.820039	0.346443	0.543783	Not Significant
MAP00680	Methane metabolism	2-Oxosuberic acid	Tier 2	BM01129000	C16589	0.59	18.8	C-2685	417.1	256.125	0.536081	0.0283911	0.011597	Significant Decrease	1.26438	0.375101	0.122333	Not Significant	1.3193	0.195247	0.950427	Not Significant	1.47534	0.115872	0.452649	Not Significant
MAP00680	Methane metabolism	3-Oxopropanoic acid	Tier 2	AN00117001		0.46	6.2	C-T810	210.4	250.107	1.12053	0.188819	0.0460322	Not Significant	0.85447	0.142557	0.0576973	Not Significant	0.952443	0.609011	0.950427	Not Significant	1.04443	0.6492	0.650161	Not Significant
MAP00680	Methane metabolism	3-Phosphonooxypyruvic acid	Tier 2	AN01071000		7.84	39.7	C-T20	87.5	346.071	0.779232	0.0691235	0.0213369	Not Significant	1.16235	0.193451	0.0729827	Not Significant	1.14259	0.179415	0.950427	Not Significant	1.10407	0.303541	0.522355	Not Significant
MAP00680	Methane metabolism	4-Hydroxy-L-threonine	Tier 2	AN00451000		5.93	34.5	C-T79	87.5	297.146	1.41631	0.0133279	0.00756959	Not Significant	0.940064	0.579929	0.172967	Not Significant	0.893125	0.255714	0.950427	Not Significant	0.751074	0.0355291	0.443016	Not Significant
MAP00680	Methane metabolism	5-Hydroxyectoine	Tier 2	AN00716000		1.8	28.1	A-T213	205.2	392.127	0.570817	0.015922	0.00837024	Significant Decrease	1.29757	0.273161	0.095846	Not Significant	1.19734	0.251418	0.950427	Not Significant	1.35012	0.022525	0.443016	Not Significant
MAP00680	Methane metabolism	Bialaphos	Tier 2	AN03008000	C06457	7.29	23.4	C-110	75.9	485.212	2.33814	0.0519482	0.0172943	Not Significant	0.527971	0.0938892	0.0419073	Not Significant	0.817442	0.356358	0.950427	Not Significant	0.810065	0.366544	0.552362	Not Significant
MAP00680	Methane metabolism	Hydroxypyruvic acid	Tier 2	AN00193002		0.69	0.9	C-T748	193.4	266.102	0.867661	0.301722	0.0670915	Not Significant	0.813561	0.154278	0.0612657	Not Significant	1.15866	0.296757	0.950427	Not Significant	1.41664	0.0133557	0.443016	Not Significant
MAP00680	Methane metabolism	N-Acetyl-N(omega)-Hydroxyarginine	Tier 2	PR01733000		0.49	29.1	A-12	84.4	466.176	1.48108	0.0250015	0.0107201	Not Significant	0.682745	0.0201125	0.0137345	Not Significant	1.04209	0.834034	0.966348	Not Significant	0.988924	0.949954	0.732812	Not Significant
MAP00680	Methane metabolism	N6-Acetyl-5-Phosphooxy-L-lysine	Tier 2	PR02454000		2.22	10.8	C-68	70.8	446.168	0.649585	0.0100443	0.00651986	Significant Decrease	1.13641	0.493231	0.152098	Not Significant	1.23328	0.0396025	0.950427	Not Significant	1.35466	0.0414424	0.443016	Not Significant
MAP00680	Methane metabolism	Oxaloacetic acid	Tier 2	AN00414000	C00036	0.34	64.8	C-1523	262.8	294.097	0.483525	0.0108422	0.00680043	Significant Decrease	2.55925	0.00249925	0.00431385	Significant Increase	0.551665	0.158805	0.950427	Not Significant	0.808106	0.229663	0.490037	Not Significant
MAP00680	Methane metabolism	Pyruvic acid	Tier 2	AN00117000	C00022	0.11	7.6	C-1482	258.7	250.107	1.05295	0.474976	0.0974592	Not Significant	0.874016	0.158293	0.0623456	Not Significant	0.973934	0.769776	0.966348	Not Significant	1.08661	0.376535	0.55315	Not Significant
MAP00680	Methane metabolism	cis-(Homo)2-aconitic acid	Tier 2	BM01315000	C20581	2.38	32.5	C-2651	411.8	263.116	0.582835	0.0517984	0.0172553	Not Significant	1.13908	0.600917	0.177916	Not Significant	1.22902	0.351568	0.950427	Not Significant	1.50626	0.0610985	0.446078	Not Significant
MAP00680	Methane metabolism	cis-(Homo)3-aconitic acid	Tier 2	BM01513000	C20582	1.55	7.9	C-2579	402.2	270.123	0.553428	0.0271528	0.0112782	Significant Decrease	1.28158	0.327353	0.110071	Not Significant	1.3039	0.184791	0.950427	Not Significant	1.40992	0.11241	0.452649	Not Significant
MAP00680	Methane metabolism	Isomer 1 of cis-(Homo)2-aconitic acid	Tier 2	BM01315000	C20581	1.65	17.6	C-1213	226.9	364.14	0.686811	0.0873536	0.0252096	Not Significant	1.15633	0.471328	0.146695	Not Significant	1.18873	0.243292	0.950427	Not Significant	1.25916	0.121227	0.453164	Not Significant
MAP00680	Methane metabolism	Isomer 1 of cis-(Homo)3-aconitic acid	Tier 2	BM01513000	C20582	0.74	15.4	C-2398	378.9	270.123	0.614915	0.0359737	0.0134647	Significant Decrease	1.26675	0.290162	0.100078	Not Significant	1.17593	0.334712	0.950427	Not Significant	1.28379	0.183125	0.476817	Not Significant
MAP00680	Methane metabolism	Isomer 2 of cis-(Homo)2-aconitic acid	Tier 2	BM01315000	C20581	4.13	35.2	C-1370	244.5	364.141	0.65326	0.05756	0.018553	Not Significant	1.26861	0.257585	0.0914645	Not Significant	1.24885	0.117291	0.950427	Not Significant	1.20666	0.160424	0.463037	Not Significant
MAP00680	Methane metabolism	Isomer 2 of cis-(Homo)3-aconitic acid	Tier 2	BM01513000	C20582	4.41	1.6	C-2517	392.7	539.241	0.5764	0.0232176	0.0102459	Significant Decrease	1.3652	0.154425	0.0612869	Not Significant	1.22279	0.202879	0.950427	Not Significant	1.27081	0.14465	0.458533	Not Significant
MAP00680	Methane metabolism	Isomer 3 of cis-(Homo)3-aconitic acid	Tier 2	BM01513000	C20582	2.29	72.1	C-3115	466.4	270.124	1.04408	0.710355	0.136334	Not Significant	0.786681	0.0990404	0.0434195	Not Significant	1.09949	0.460339	0.950427	Not Significant	1.2175	0.122975	0.453257	Not Significant
MAP00710	Carbon fixation in photosynthetic organisms	Oxaloacetic acid	Tier 2	AN00414000	C00036	0.34	64.8	C-1523	262.8	294.097	0.483525	0.0108422	0.00680043	Significant Decrease	2.55925	0.00249925	0.00431385	Significant Increase	0.551665	0.158805	0.950427	Not Significant	0.808106	0.229663	0.490037	Not Significant
MAP00710	Carbon fixation in photosynthetic organisms	Pyruvic acid	Tier 2	AN00117000	C00022	0.11	7.6	C-1482	258.7	250.107	1.05295	0.474976	0.0974592	Not Significant	0.874016	0.158293	0.0623456	Not Significant	0.973934	0.769776	0.966348	Not Significant	1.08661	0.376535	0.55315	Not Significant
MAP00730	Thiamine metabolism	2'-Hydroxyacetophenone	Tier 2	EF00460012	HMDB0032568	1.18	27.2	A-T1720	472	370.111	0.64367	0.0590499	0.0189217	Not Significant	1.23185	0.295318	0.101538	Not Significant	0.907414	0.583506	0.950427	Not Significant	1.26118	0.220503	0.488782	Not Significant
MAP00730	Thiamine metabolism	4-Amino-2-methyl-5-(phosphooxymethyl)pyrimidine	Tier 2	AN01558000	C04556	4.59	65.8	A-596	217.6	453.097	0.600374	0.0224207	0.0100661	Significant Decrease	1.51023	0.053895	0.0273111	Not Significant	1.14504	0.371384	0.950427	Not Significant	1.1029	0.574642	0.628727	Not Significant
MAP00730	Thiamine metabolism	5-Hydroxyectoine	Tier 2	AN00716000		1.8	28.1	A-T213	205.2	392.127	0.570817	0.015922	0.00837024	Significant Decrease	1.29757	0.273161	0.095846	Not Significant	1.19734	0.251418	0.950427	Not Significant	1.35012	0.022525	0.443016	Not Significant
MAP00730	Thiamine metabolism	5-Phosphooxy-L-lysine	Tier 2	AN01846000		5.56	68.3	C-T86	95	404.158	0.853758	0.538472	0.107918	Not Significant	1.02542	0.924458	0.248936	Not Significant	0.957131	0.830804	0.966348	Not Significant	1.14226	0.591112	0.633586	Not Significant
MAP00730	Thiamine metabolism	Bialaphos	Tier 2	AN03008000	C06457	7.29	23.4	C-110	75.9	485.212	2.33814	0.0519482	0.0172943	Not Significant	0.527971	0.0938892	0.0419073	Not Significant	0.817442	0.356358	0.950427	Not Significant	0.810065	0.366544	0.552362	Not Significant
MAP00730	Thiamine metabolism	N-Acetyl-Glycine	Tier 2	AN00273000		0.6	16.5	C-530	142.4	279.134	0.870823	0.579189	0.114755	Not Significant	1.1408	0.595284	0.176703	Not Significant	0.990005	0.91324	0.968875	Not Significant	1.0066	0.947429	0.732511	Not Significant
MAP00730	Thiamine metabolism	N-Acetyl-L-Tyrosine	Tier 2	AN01623001		1.64	21.4	A-1239	311.1	457.144	0.640786	0.222011	0.0524942	Not Significant	1.32986	0.372545	0.121799	Not Significant	0.996608	0.991946	0.972228	Not Significant	1.1735	0.621641	0.644819	Not Significant
MAP00730	Thiamine metabolism	O-Succinyl-L-homoserine	Tier 2	AN01560000		2.57	48.2	C-T183	97.3	381.166	0.758181	0.00343815	0.00393993	Not Significant	1.03959	0.792956	0.222392	Not Significant	1.00628	0.956696	0.968875	Not Significant	1.26872	0.0928023	0.452649	Not Significant
MAP00730	Thiamine metabolism	Pyridoxal phosphate	Tier 2	AN01918000	C00018	1.27	61	A-698	234.1	481.084	0.676799	0.0287939	0.0116896	Not Significant	1.40144	0.0158015	0.0117217	Not Significant	1.04751	0.706129	0.960179	Not Significant	1.0543	0.683845	0.662759	Not Significant
MAP00730	Thiamine metabolism	Pyruvic acid	Tier 2	AN00117000	C00022	0.11	7.6	C-1482	258.7	250.107	1.05295	0.474976	0.0974592	Not Significant	0.874016	0.158293	0.0623456	Not Significant	0.973934	0.769776	0.966348	Not Significant	1.08661	0.376535	0.55315	Not Significant
MAP00730	Thiamine metabolism	Threoninyl-Valine	Tier 2	AN01548004		2.83	23.7	C-287	107	380.217	2.01101	0.00160914	0.00309753	Significant Increase	0.458012	0.00144676	0.00342221	Significant Decrease	1.04965	0.544046	0.950427	Not Significant	1.0857	0.240271	0.496465	Not Significant
MAP00730	Thiamine metabolism	Isomer 1 of Threoninyl-Valine	Tier 2	AN01548004		4.45	5.9	C-383	124.8	380.216	1.55476	0.00250951	0.00350472	Significant Increase	0.63778	0.00222545	0.00407029	Significant Decrease	1.09091	0.22032	0.950427	Not Significant	1.00847	0.923658	0.727534	Not Significant
MAP00750	Vitamin B6 metabolism	(2R)-3-Sulfolactic acid/(S)-3-Sulfolactic acid	Tier 2	AN00882000		1.83	50.8	C-T324	87.5	332.08	0.780292	0.0632567	0.0199204	Not Significant	1.08203	0.434622	0.137748	Not Significant	1.07017	0.543815	0.950427	Not Significant	1.18441	0.119092	0.452649	Not Significant
MAP00750	Vitamin B6 metabolism	2-(Hydroxymethyl)-3-(acetamidomethylene)succinic acid	Tier 2	AN01527001	C04690	1.15	57.4	C-826	177.9	379.15	0.707311	0.0932741	0.0264855	Not Significant	1.37776	0.0701512	0.0335193	Not Significant	0.995451	0.972799	0.969375	Not Significant	1.02616	0.875871	0.717494	Not Significant
MAP00750	Vitamin B6 metabolism	2-(Hydroxymethyl)-4-oxobutanoic acid	Tier 2	AN00418005	C04106	5.71	4.6	C-1052	208.3	294.135	1.08028	0.762568	0.14499	Not Significant	1.14428	0.6022	0.178184	Not Significant	0.566892	0.287471	0.950427	Not Significant	0.808969	0.263974	0.509273	Not Significant
MAP00750	Vitamin B6 metabolism	3-Hydroxy-2-methylpyridine-5-carboxylic acid	Tier 2	AN00657007	C01270	2.85	55.2	A-1781	384.2	387.102	0.542461	0.0101478	0.00654407	Significant Decrease	1.39293	0.165503	0.0645905	Not Significant	1.34884	0.0647736	0.950427	Not Significant	1.32344	0.128664	0.454313	Not Significant
MAP00750	Vitamin B6 metabolism	4-Pyridoxic acid	Tier 2	AN01065001	C00847	0.2	50.6	A-1373	328.7	417.112	0.509784	0.0011749	0.00287863	Significant Decrease	1.65634	0.00914485	0.00828903	Significant Increase	1.10901	0.440721	0.950427	Not Significant	1.18431	0.124296	0.453767	Not Significant
MAP00750	Vitamin B6 metabolism	4-Pyridoxolactone	Tier 2	AN00808002	C00971	2.72	30.9	A-1815	386.3	399.102	1.77526	0.00186631	0.00322778	Significant Increase	0.508887	0.000902531	0.00303973	Significant Decrease	1.28455	0.0586041	0.950427	Not Significant	1.10692	0.48257	0.594708	Not Significant
MAP00750	Vitamin B6 metabolism	Isopyridoxal	Tier 2	AN00842004	HMDB0004290	1.03	5.9	A-T245	307.9	401.118	0.580786	0.00300456	0.00372495	Significant Decrease	1.74585	0.00293069	0.00458665	Significant Increase	0.99672	0.964905	0.968875	Not Significant	0.986227	0.888526	0.719487	Not Significant
MAP00750	Vitamin B6 metabolism	Pyridoxal phosphate	Tier 2	AN01918000	C00018	1.27	61	A-698	234.1	481.084	0.676799	0.0287939	0.0116896	Not Significant	1.40144	0.0158015	0.0117217	Not Significant	1.04751	0.706129	0.960179	Not Significant	1.0543	0.683845	0.662759	Not Significant
MAP00750	Vitamin B6 metabolism	Pyridoxamine	Tier 2	AN00863000	C00534	0.69	2.4	A-744	239.3	402.149	0.557885	0.00155645	0.00307811	Significant Decrease	1.4341	0.0468481	0.0246319	Not Significant	1.48255	0.0188229	0.950427	Not Significant	1.2499	0.0991277	0.452649	Not Significant
MAP00750	Vitamin B6 metabolism	Pyridoxamine phosphate	Tier 2	AN01932000	C00647	0.68	8.8	A-1334	325.6	358.087	0.501134	0.033857	0.0130078	Significant Decrease	2.00411	0.00845918	0.0079337	Significant Increase	0.857673	0.459943	0.950427	Not Significant	0.99569	0.98274	0.740771	Not Significant
MAP00750	Vitamin B6 metabolism	Isomer 1 of 3-Hydroxy-2-methylpyridine-5-carboxylic acid	Tier 2	AN00657007	C01270	5.45	40.6	A-1683	369.5	387.103	0.846254	0.226844	0.053375	Not Significant	1.09837	0.369589	0.120996	Not Significant	1.04258	0.707278	0.960179	Not Significant	1.07585	0.53676	0.616367	Not Significant
MAP00760	Nicotinate and nicotinamide metabolism	(2R,3S)-2,3-Dimethylmalic acid	Tier 2	AN00769010		2.49	0.6	C-T884	218.3	324.143	0.72961	0.243287	0.0564424	Not Significant	1.53887	0.0165063	0.0120874	Significant Increase	0.994138	0.978715	0.969498	Not Significant	0.890649	0.538578	0.616367	Not Significant
MAP00760	Nicotinate and nicotinamide metabolism	(R)-Lactic acid	Tier 2	AN00130001		1.62	69.2	C-T808	92.5	252.123	3.10555	0.0275762	0.0113804	Significant Increase	0.162643	0.0130599	0.0104047	Significant Decrease	0.803283	0.724317	0.961614	Not Significant	1.97982	0.0663762	0.449164	Not Significant
MAP00760	Nicotinate and nicotinamide metabolism	2,3,6-Trihydroxypyridine	Tier 2	AN00355000	C03458	1.02	41.7	A-1455	339.9	361.086	0.63289	0.00931153	0.00629478	Significant Decrease	1.38869	0.0388211	0.0213451	Not Significant	1.07397	0.410994	0.950427	Not Significant	1.1378	0.158606	0.462993	Not Significant
MAP00760	Nicotinate and nicotinamide metabolism	2,3-Dimethylmaleic acid	Tier 2	AN00544000	C00922	0.1	14.8	C-2807	430	234.113	0.952082	0.547218	0.109382	Not Significant	0.955629	0.577688	0.172444	Not Significant	1.00616	0.93127	0.968875	Not Significant	1.0991	0.328452	0.533138	Not Significant
MAP00760	Nicotinate and nicotinamide metabolism	2-Formylglutaric acid	Tier 2	AN00732003		0.8	1.6	C-T853	213.4	322.128	0.768182	0.268932	0.0612128	Not Significant	1.07606	0.750386	0.212699	Not Significant	1.36536	0.133249	0.950427	Not Significant	1.20976	0.347572	0.544768	Not Significant
MAP00760	Nicotinate and nicotinamide metabolism	3-Succinoylpyridine	Tier 2	AN01006001		3.23	60.6	C-T569	229.3	341.148	0.73162	0.0371622	0.0137529	Not Significant	1.28946	0.0394935	0.021598	Not Significant	1.05051	0.683029	0.95968	Not Significant	1.06	0.614027	0.641721	Not Significant
MAP00760	Nicotinate and nicotinamide metabolism	4-Methylaminobutyric acid	Tier 2	AN00277005		1.66	35.2	C-T234	91	279.17	1.01511	0.863509	0.160921	Not Significant	1.07312	0.549089	0.165414	Not Significant	1.07447	0.523626	0.950427	Not Significant	0.917988	0.485591	0.594708	Not Significant
MAP00760	Nicotinate and nicotinamide metabolism	6-Hydroxy-3-succinoylpyridine	Tier 2	AN01229002		5.36	10.8	C-T731	179.9	357.145	1.06343	0.643769	0.125371	Not Significant	1.15638	0.235716	0.0851717	Not Significant	0.917606	0.371949	0.950427	Not Significant	0.813187	0.0585206	0.443611	Not Significant
MAP00760	Nicotinate and nicotinamide metabolism	Erythronic acid	Tier 2	AN00457001		4.43	16.8	C-317	112.9	298.13	2.84241	0.0160369	0.00840293	Significant Increase	0.252777	0.00902687	0.00823542	Significant Decrease	1.24135	0.0593605	0.950427	Not Significant	1.3918	0.00217941	0.352956	Not Significant
MAP00760	Nicotinate and nicotinamide metabolism	Methylitaconic acid	Tier 2	AN00544001		1.77	36.4	C-T1276	350.8	306.134	0.796794	0.0307113	0.0121652	Not Significant	1.03861	0.71314	0.204294	Not Significant	1.01257	0.893133	0.968875	Not Significant	1.20837	0.0172954	0.443016	Not Significant
MAP00760	Nicotinate and nicotinamide metabolism	N2'-Acetyl-3'-Hydroxy-L-kynurenine	Tier 2	PR02197003		2.56	33.3	C-T479	88.9	428.181	0.729955	0.132472	0.0347316	Not Significant	2.10188	0.00125359	0.00325005	Significant Increase	0.906548	0.690416	0.95968	Not Significant	0.651773	0.0143041	0.443016	Not Significant
MAP00760	Nicotinate and nicotinamide metabolism	Pyruvic acid	Tier 2	AN00117000	C00022	0.11	7.6	C-1482	258.7	250.107	1.05295	0.474976	0.0974592	Not Significant	0.874016	0.158293	0.0623456	Not Significant	0.973934	0.769776	0.966348	Not Significant	1.08661	0.376535	0.55315	Not Significant
MAP00770	Pantothenate and CoA biosynthesis	(R)-3,3-Dimethylmalic acid	Tier 2	AN00769012		4.3	4.6	C-T937	225.5	324.144	0.796878	0.0918789	0.0261946	Not Significant	1.37406	0.061591	0.030323	Not Significant	1.04385	0.608085	0.950427	Not Significant	0.913274	0.503008	0.602253	Not Significant
MAP00770	Pantothenate and CoA biosynthesis	(R)-4-Dehydropantoic acid	Tier 2	AN00573011		2.79	32.2	C-T1045	223	308.15	1.00879	0.984149	0.179521	Not Significant	0.498101	0.237866	0.0857876	Not Significant	1.9991	0.0616803	0.950427	Not Significant	1.99013	0.0620539	0.446943	Not Significant
MAP00770	Pantothenate and CoA biosynthesis	2-Dehydropantoic acid	Tier 2	AN00573010		4.03	2.8	C-T1214	303.5	308.15	0.722894	0.0299212	0.011963	Not Significant	1.75431	0.0085972	0.00801434	Significant Increase	0.904305	0.254154	0.950427	Not Significant	0.788532	0.105499	0.452649	Not Significant
MAP00770	Pantothenate and CoA biosynthesis	Pyruvic acid	Tier 2	AN00117000	C00022	0.11	7.6	C-1482	258.7	250.107	1.05295	0.474976	0.0974592	Not Significant	0.874016	0.158293	0.0623456	Not Significant	0.973934	0.769776	0.966348	Not Significant	1.08661	0.376535	0.55315	Not Significant
MAP00780	Biotin metabolism	(-)-Epigallocatechin	Tier 2	BP02792002	C12136	3.76	40.8	A-600	219.7	540.134	0.834389	0.472236	0.0970727	Not Significant	1.53023	0.17361	0.0670072	Not Significant	1.0527	0.68623	0.95968	Not Significant	0.783202	0.28483	0.515296	Not Significant
MAP00780	Biotin metabolism	Biotin sulfone	Tier 2	AN02349000		3	9.2	C-T1107	279.6	438.167	0.934025	0.429833	0.0897249	Not Significant	1.25314	0.0306287	0.0181942	Not Significant	0.874216	0.0592104	0.950427	Not Significant	0.854362	0.049125	0.443016	Not Significant
MAP00780	Biotin metabolism	Bisnorbiotin	Tier 2	AN01512001		3.14	29	C-T907	252.4	378.147	0.907138	0.373383	0.0797634	Not Significant	1.12714	0.339811	0.113523	Not Significant	0.99676	0.972941	0.969375	Not Significant	0.97802	0.851007	0.711495	Not Significant
MAP00780	Biotin metabolism	Stizolobinic acid	Tier 2	AN01668002		3.1	15.8	C-T202	88.9	389.136	0.665776	0.0340613	0.0130578	Significant Decrease	1.10553	0.621454	0.182822	Not Significant	1.14995	0.364484	0.950427	Not Significant	1.35864	0.0310326	0.443016	Not Significant
MAP00790	Folate biosynthesis	4-Amino-4-deoxychorismic acid	Tier 2	AN01643000	C11355	1.98	64.8	C-2494	392.6	548.238	0.693375	0.104507	0.0289841	Not Significant	1.29094	0.297422	0.102057	Not Significant	1.00248	0.986947	0.970758	Not Significant	1.11718	0.588194	0.633194	Not Significant
MAP00790	Folate biosynthesis	7-Cyano-7-carbaguanine	Tier 2	AN00954000	C15996	1.93	30.1	A-782	245.5	409.107	0.933474	0.662812	0.12849	Not Significant	1.00789	0.953424	0.254423	Not Significant	0.978776	0.86528	0.966348	Not Significant	1.06288	0.616945	0.642744	Not Significant
MAP00790	Folate biosynthesis	Chorismic acid	Tier 2	AN01654001	C00251	0.91	3.1	C-2657	414.9	275.115	0.569397	0.0297766	0.0119287	Significant Decrease	1.33496	0.201238	0.0753114	Not Significant	1.14721	0.474237	0.950427	Not Significant	1.31558	0.128052	0.454313	Not Significant
MAP00790	Folate biosynthesis	Isomer 1 of 7-Cyano-7-carbaguanine	Tier 2	AN00954000	C15996	1.19	64.2	A-537	211.3	409.107	0.826172	0.140115	0.0361983	Not Significant	1.3357	0.0237532	0.0153311	Not Significant	1.20419	0.120973	0.950427	Not Significant	0.906195	0.229569	0.490037	Not Significant
MAP00790	Folate biosynthesis	Isomer 1 of Chorismic acid	Tier 2	AN01654001	C00251	0.79	2.4	C-1807	290.5	388.139	0.889395	0.319716	0.0703401	Not Significant	0.828091	0.16762	0.065202	Not Significant	1.091	0.423125	0.950427	Not Significant	1.35777	0.00522012	0.404241	Not Significant
MAP00830	Retinol metabolism	all-trans-18-Hydroxyretinoic acid	Tier 2	AN02931009	C16679	2.88	24.9	C-3629	574.6	478.294	2.8375	0.00577832	0.00486184	Significant Increase	0.410729	0.00842398	0.00791841	Significant Decrease	0.837558	0.145377	0.950427	Not Significant	0.858043	0.30573	0.523788	Not Significant
MAP00860	Porphyrin and chlorophyll metabolism	(3Z)-Phycocyanobilin	Tier 2	AN05016000	C05786	3.55	25	C-1320	236.2	455.229	0.615544	0.0208552	0.00971714	Significant Decrease	1.77066	0.0088579	0.00814883	Significant Increase	0.901353	0.4425	0.950427	Not Significant	0.917497	0.554054	0.621343	Not Significant
MAP00860	Porphyrin and chlorophyll metabolism	N-Acetyl-Porphobilinogen	Tier 2	PR02224000		0.13	52.9	C-T822	259.7	430.194	0.711391	0.294987	0.0658703	Not Significant	1.10623	0.666486	0.193841	Not Significant	1.10012	0.692706	0.95968	Not Significant	1.27071	0.387512	0.55793	Not Significant
MAP00860	Porphyrin and chlorophyll metabolism	O-Succinyl-L-homoserine	Tier 2	AN01560000		2.57	48.2	C-T183	97.3	381.166	0.758181	0.00343815	0.00393993	Not Significant	1.03959	0.792956	0.222392	Not Significant	1.00628	0.956696	0.968875	Not Significant	1.26872	0.0928023	0.452649	Not Significant
MAP00900	Terpenoid backbone biosynthesis	Pyruvic acid	Tier 2	AN00117000	C00022	0.11	7.6	C-1482	258.7	250.107	1.05295	0.474976	0.0974592	Not Significant	0.874016	0.158293	0.0623456	Not Significant	0.973934	0.769776	0.966348	Not Significant	1.08661	0.376535	0.55315	Not Significant
MAP00901	Indole alkaloid biosynthesis	4-(3-Methylbut-2-enyl)-L-tryptophan	Tier 2	BP02288000		9.3	48.8	C-T1072	312.5	434.241	1.3641	0.0853899	0.0247883	Not Significant	0.636287	0.0128884	0.0103108	Significant Decrease	1.0622	0.70325	0.960179	Not Significant	1.15213	0.406209	0.565954	Not Significant
MAP00901	Indole alkaloid biosynthesis	4-Hydroxy-L-tryptophan	Tier 2	BP01585000		0.99	13.9	A-T806	281.4	454.144	0.956869	0.734478	0.140405	Not Significant	1.02854	0.859391	0.235659	Not Significant	1.06775	0.599405	0.950427	Not Significant	1.01607	0.920522	0.726552	Not Significant
MAP00901	Indole alkaloid biosynthesis	Chanoclavine-I aldehyde	Tier 2	BP02025000		8.07	30.4	A-T861	445.2	488.197	2.85533	0.000991915	0.00278156	Significant Increase	0.38847	0.00156282	0.00352379	Significant Decrease	1.00862	0.958677	0.968875	Not Significant	0.901541	0.515953	0.607662	Not Significant
MAP00901	Indole alkaloid biosynthesis	Prolyl-Hydroxyproline	Tier 2	AN01684000		1.08	9.3	A-1104	293.6	462.17	1.14832	0.243495	0.0564533	Not Significant	0.836943	0.134026	0.0549522	Not Significant	0.947621	0.618036	0.951697	Not Significant	1.0405	0.55191	0.620555	Not Significant
MAP00901	Indole alkaloid biosynthesis	Quercitrin	Tier 2	BP04281003	C01750	1.99	4.9	A-2295	449.8	458.11	0.380305	0.00169499	0.00315444	Significant Decrease	2.11344	0.0055204	0.00620089	Significant Increase	1.03434	0.807274	0.966348	Not Significant	1.24416	0.138336	0.455305	Not Significant
MAP00901	Indole alkaloid biosynthesis	Isomer 1 of 4-Hydroxy-L-tryptophan	Tier 2	BP01585000	C21777	1.13	1.3	A-946	268.8	454.144	1.00361	0.973118	0.177662	Not Significant	0.95791	0.583793	0.173896	Not Significant	0.850208	0.197151	0.950427	Not Significant	1.04019	0.739571	0.680262	Not Significant
MAP00901	Indole alkaloid biosynthesis	Isomer 1 of Prolyl-Hydroxyproline	Tier 2	AN01684000		0.94	34.1	A-1285	318.4	462.17	0.806304	0.375927	0.0801614	Not Significant	1.21435	0.416026	0.132839	Not Significant	1.25264	0.17425	0.950427	Not Significant	1.02131	0.904172	0.723227	Not Significant
MAP00901	Indole alkaloid biosynthesis	Isomer 2 of 4-Hydroxy-L-tryptophan	Tier 2	BP01585000	C21777	0.31	72.4	A-1457	339.9	454.143	0.951652	0.522175	0.105349	Not Significant	0.980609	0.840626	0.232334	Not Significant	0.900465	0.291752	0.950427	Not Significant	1.07158	0.500746	0.601338	Not Significant
MAP00902	Monoterpenoid biosynthesis	10-Deoxygeniposidic acid	Tier 2	BP03495000	C11672	5.07	0.4	C-1674	276	520.22	0.708288	0.0102562	0.00658484	Not Significant	1.20549	0.275753	0.0963822	Not Significant	1.03068	0.70932	0.960179	Not Significant	1.17119	0.271355	0.511813	Not Significant
MAP00902	Monoterpenoid biosynthesis	7-Deoxyloganetic acid	Tier 2	BP01269003		5.66	33	C-T1176	256	360.179	0.823006	0.0228524	0.0101563	Not Significant	1.4365	0.00466975	0.00571597	Not Significant	0.891879	0.269337	0.950427	Not Significant	0.845847	0.0783818	0.452649	Not Significant
MAP00902	Monoterpenoid biosynthesis	7-Deoxyloganic acid	Tier 2	BP03524000		5.46	6.1	C-T1127	267.9	522.23	0.788393	0.22887	0.0537683	Not Significant	0.809812	0.301605	0.103124	Not Significant	1.13543	0.494585	0.950427	Not Significant	1.56629	0.0270072	0.443016	Not Significant
MAP00902	Monoterpenoid biosynthesis	Isomer 1 of 10-Deoxygeniposidic acid	Tier 2	BP03495000	C11672	4.09	10.5	C-1554	265.9	520.22	0.792443	0.0506879	0.0169707	Not Significant	1.10755	0.292342	0.100672	Not Significant	1.03417	0.680127	0.95968	Not Significant	1.13938	0.207642	0.487381	Not Significant
MAP00903	Limonene and pinene degradation	(3R)-3-Isopropenyl-6-oxoheptanoic acid	Tier 2	BM01083005	C11405	0.47	29.7	C-3206	482.9	346.202	1.26679	0.0336628	0.0129708	Not Significant	0.900985	0.591716	0.17578	Not Significant	0.977046	0.793978	0.966348	Not Significant	0.876148	0.537716	0.616367	Not Significant
MAP00903	Limonene and pinene degradation	(3S)-3-Isopropenyl-6-oxoheptanoic acid/(3R)-3-Isopropenyl-6-oxoheptanoic acid	Tier 2	BM01083000		1.14	27.6	C-T1602	482.6	346.201	1.51105	0.0122138	0.00723355	Significant Increase	0.732485	0.0986769	0.0433326	Not Significant	0.964175	0.754569	0.965444	Not Significant	0.903487	0.626404	0.64535	Not Significant
MAP00903	Limonene and pinene degradation	(3S)-6-Hydroxy-3-isopropenyl-heptanoic acid/(3R)-6-Hydroxy-3-isopropenyl-heptanoic acid	Tier 2	BM01108001		8.75	64.7	C-T1535	355.3	348.215	0.661481	0.0347705	0.0131665	Significant Decrease	1.30693	0.112566	0.047969	Not Significant	1.22862	0.215928	0.950427	Not Significant	1.15672	0.324599	0.532211	Not Significant
MAP00903	Limonene and pinene degradation	(5R)-6-Hydroxy-5-isopropenyl-2-methylhexanoic acid	Tier 2	BM01108003	C11406	0.07	5	C-2908	445	348.217	0.816982	0.364534	0.0783231	Not Significant	1.08336	0.650384	0.189839	Not Significant	1.18866	0.404618	0.950427	Not Significant	1.12983	0.565812	0.625477	Not Significant
MAP00903	Limonene and pinene degradation	(5S)-6-Hydroxy-5-isopropenyl-2-methylhexanoic acid/(5R)-6-Hydroxy-5-isopropenyl-2-methylhexanoic acid	Tier 2	BM01108000		2.87	4.4	C-T1570	444.1	348.216	0.817075	0.370103	0.0792225	Not Significant	1.07892	0.671617	0.194892	Not Significant	1.19874	0.389825	0.950427	Not Significant	1.13436	0.557825	0.622515	Not Significant
MAP00903	Limonene and pinene degradation	3-Isopropyl-3-butenoic acid	Tier 2	BM00375009		0.43	4.6	C-T1611	467.5	290.175	1.31048	0.0230621	0.010207	Not Significant	1.02819	0.86341	0.23634	Not Significant	0.886558	0.304325	0.950427	Not Significant	0.742161	0.118775	0.452649	Not Significant
MAP00903	Limonene and pinene degradation	Myrtenic acid	Tier 2	BM00826011		8.47	2.6	C-T1714	524.6	328.188	0.94593	0.592648	0.11703	Not Significant	1.9499	0.0540232	0.0273411	Not Significant	0.800389	0.0638206	0.950427	Not Significant	0.542161	0.0653164	0.449164	Not Significant
MAP00903	Limonene and pinene degradation	cis-2-Methyl-5-isopropylhexa-2,5-dienoic acid/trans-2-Methyl-5-isopropylhexa-2,5-dienoic acid	Tier 2	BM00866000		1.49	22.4	C-T1765	546.7	330.206	3.4207	0.0083245	0.00587482	Significant Increase	0.325551	0.0101856	0.00889222	Significant Decrease	0.917125	0.458484	0.950427	Not Significant	0.89798	0.0839708	0.452649	Not Significant
MAP00904	Diterpenoid biosynthesis	6beta,7beta-Dihydroxykaurenoic acid	Tier 2	BP03167007		3.01	2.7	C-T1776	577.7	496.304	1.79679	0.000580705	0.0025094	Significant Increase	0.694461	0.0443844	0.0235697	Not Significant	0.938557	0.74085	0.964432	Not Significant	0.801408	0.289475	0.516368	Not Significant
MAP00904	Diterpenoid biosynthesis	Carnosic acid	Tier 2	BP03148004		1.04	16.6	C-T1799	584.9	494.289	2.75034	0.000170876	0.00181128	Significant Increase	0.386038	9.5643e-05	0.00166232	Significant Decrease	0.883693	0.229417	0.950427	Not Significant	0.941853	0.615964	0.642308	Not Significant
MAP00904	Diterpenoid biosynthesis	Gibberellin A51-catabolite	Tier 2	BP03113001	C11854	7.38	69.7	C-3054	459.8	492.242	0.904	0.432811	0.0902399	Not Significant	1.1536	0.241946	0.0869945	Not Significant	0.91607	0.450518	0.950427	Not Significant	0.958904	0.758184	0.685525	Not Significant
MAP00904	Diterpenoid biosynthesis	Gibberellin A53	Tier 2	BP03371002		0.79	60.8	C-T1773	512.1	510.286	0.966253	0.834032	0.156473	Not Significant	1.084	0.618777	0.182167	Not Significant	0.822991	0.346129	0.950427	Not Significant	0.954725	0.705871	0.669697	Not Significant
MAP00904	Diterpenoid biosynthesis	Gibberellin A53 aldehyde	Tier 2	BP03148002		1.44	40.2	C-T1807	573.6	494.289	2.00448	0.000629779	0.00253622	Significant Increase	0.478922	0.00023177	0.00193664	Significant Decrease	0.975171	0.742547	0.964432	Not Significant	1.04168	0.604675	0.638006	Not Significant
MAP00904	Diterpenoid biosynthesis	Palustric acid	Tier 2	BP02746005	C12077	3.95	28.2	C-3693	600	464.318	2.71946	0.0507952	0.0169959	Not Significant	0.431785	0.0699327	0.0334419	Not Significant	0.884147	0.305895	0.950427	Not Significant	0.851628	0.0682855	0.450176	Not Significant
MAP00904	Diterpenoid biosynthesis	Pisiferic acid	Tier 2	BP02931005		0.3	6.7	C-T1816	614.1	478.295	2.22171	0.00272203	0.00364313	Significant Increase	0.477061	0.00310892	0.00468926	Significant Decrease	0.902781	0.3875	0.950427	Not Significant	0.943494	0.625767	0.64535	Not Significant
MAP00904	Diterpenoid biosynthesis	ent-7alpha-Hydroxykaur-16-en-19-oic acid	Tier 2	BP02955007		0.58	15.5	C-T1821	645.5	480.311	2.4549	0.000589952	0.0025094	Significant Increase	0.489459	0.00111025	0.00315394	Significant Decrease	0.887218	0.344808	0.950427	Not Significant	0.832242	0.281134	0.515296	Not Significant
MAP00908	Zeatin biosynthesis	3,4-Dihydroxy-L-phenylalanine 3-O-sulfate	Tier 2	PR02359000		5.38	39.8	C-435	133.6	439.119	0.749213	0.00323462	0.00383523	Not Significant	1.23157	0.0128245	0.0102917	Not Significant	1.09731	0.167282	0.950427	Not Significant	1.08377	0.152643	0.461658	Not Significant
MAP00908	Zeatin biosynthesis	3-Oxopropanoic acid	Tier 2	AN00117001		0.46	6.2	C-T810	210.4	250.107	1.12053	0.188819	0.0460322	Not Significant	0.85447	0.142557	0.0576973	Not Significant	0.952443	0.609011	0.950427	Not Significant	1.04443	0.6492	0.650161	Not Significant
MAP00910	Nitrogen metabolism	N2'-Acetyl-5'-Hydroxykynurenine	Tier 2	PR02197000		0.57	24.1	C-250	101.2	428.182	0.691189	0.077174	0.0231609	Not Significant	2.13291	0.000854957	0.00303973	Significant Increase	0.77256	0.0780151	0.950427	Not Significant	0.678313	0.0158433	0.443016	Not Significant
MAP00920	Sulfur metabolism	3-Oxopropanoic acid	Tier 2	AN00117001		0.46	6.2	C-T810	210.4	250.107	1.12053	0.188819	0.0460322	Not Significant	0.85447	0.142557	0.0576973	Not Significant	0.952443	0.609011	0.950427	Not Significant	1.04443	0.6492	0.650161	Not Significant
MAP00920	Sulfur metabolism	N(gamma)-Acetyldiaminobutyric acid	Tier 2	AN00738001		1.47	60	C-T96	93.8	322.175	0.736519	0.0581724	0.018714	Not Significant	1.49906	0.0432112	0.023122	Not Significant	1.04162	0.640354	0.958674	Not Significant	0.905725	0.488168	0.594708	Not Significant
MAP00940	Phenylpropanoid biosynthesis	3,4-Dihydroxystyrene	Tier 2	BP00460008	C06224	0.15	24.7	A-3432	624.4	302.084	2.43504	0.00795622	0.00574887	Significant Increase	0.381429	0.0071066	0.00711584	Significant Decrease	0.979804	0.858787	0.966348	Not Significant	1.07666	0.559595	0.622925	Not Significant
MAP00940	Phenylpropanoid biosynthesis	4-Hydroxycinnamyl aldehyde	Tier 2	BP00596003	HMDB0040986	3.26	11.8	A-T649	418.1	382.11	1.82924	0.0037666	0.00403575	Significant Increase	0.522036	0.00323685	0.00477102	Significant Decrease	1.01243	0.926649	0.968875	Not Significant	1.0472	0.701166	0.668536	Not Significant
MAP00940	Phenylpropanoid biosynthesis	4-Hydroxystyrene	Tier 2	BP00299004	C05627	0.29	61.3	A-2984	541.5	354.116	1.90043	0.00522538	0.00462346	Significant Increase	0.487757	0.00403264	0.00527886	Significant Decrease	1.07158	0.355309	0.950427	Not Significant	1.07881	0.36802	0.55275	Not Significant
MAP00940	Phenylpropanoid biosynthesis	5-Hydroxyectoine	Tier 2	AN00716000		1.8	28.1	A-T213	205.2	392.127	0.570817	0.015922	0.00837024	Significant Decrease	1.29757	0.273161	0.095846	Not Significant	1.19734	0.251418	0.950427	Not Significant	1.35012	0.022525	0.443016	Not Significant
MAP00940	Phenylpropanoid biosynthesis	5-Hydroxyferulic acid methyl ester	Tier 2	BP01432000		4.44	73.4	C-T1153	208.5	372.145	0.588754	0.0674758	0.0209749	Not Significant	1.57593	0.00542228	0.00613895	Significant Increase	1.19607	0.409124	0.950427	Not Significant	1.07778	0.709352	0.670062	Not Significant
MAP00940	Phenylpropanoid biosynthesis	Bialaphos	Tier 2	AN03008000	C06457	7.29	23.4	C-110	75.9	485.212	2.33814	0.0519482	0.0172943	Not Significant	0.527971	0.0938892	0.0419073	Not Significant	0.817442	0.356358	0.950427	Not Significant	0.810065	0.366544	0.552362	Not Significant
MAP00940	Phenylpropanoid biosynthesis	Caffeic aldehyde	Tier 2	BP00793005	C10945	8.51	57	A-2682	499.4	316.085	0.732135	0.00628443	0.00506578	Not Significant	1.37406	0.0055417	0.00620671	Not Significant	1.00681	0.926055	0.968875	Not Significant	0.994042	0.939271	0.730348	Not Significant
MAP00940	Phenylpropanoid biosynthesis	Caffeyl alcohol	Tier 2	BP00823000		3.82	41.6	A-T690	383.1	400.123	0.639016	0.107783	0.0296369	Not Significant	1.37383	0.24741	0.0884782	Not Significant	1.10636	0.357981	0.950427	Not Significant	1.13908	0.280709	0.515296	Not Significant
MAP00940	Phenylpropanoid biosynthesis	Chavicol	Tier 2	BP00444008	HMDB0034107	9.27	21.6	A-T635	471	368.134	2.15171	0.000594294	0.0025094	Significant Increase	0.490294	0.000821632	0.0030055	Significant Decrease	1.00352	0.981067	0.969838	Not Significant	0.947893	0.741713	0.680557	Not Significant
MAP00940	Phenylpropanoid biosynthesis	Coniferyl aldehyde	Tier 2	BP00995000		0.59	50.6	A-T724	467.7	412.121	0.841178	0.327116	0.0717597	Not Significant	1.08166	0.616181	0.181616	Not Significant	0.861459	0.28719	0.950427	Not Significant	1.09906	0.423249	0.569862	Not Significant
MAP00940	Phenylpropanoid biosynthesis	Sinapoyl aldehyde	Tier 2	BP01407002		1.02	22.3	A-T788	401.4	442.132	0.866544	0.312616	0.0691081	Not Significant	0.884234	0.459143	0.143722	Not Significant	1.24598	0.0638682	0.950427	Not Significant	1.30509	0.0213895	0.443016	Not Significant
MAP00940	Phenylpropanoid biosynthesis	cis-beta-D-Glucosyl-2-hydroxycinnamic acid/trans-beta-D-Glucosyl-2-hydroxycinnamic acid	Tier 2	BP03048000		5.11	7.5	C-T545	168.6	488.194	1.11194	0.435744	0.09078	Not Significant	0.854318	0.264676	0.0936154	Not Significant	1.06985	0.53377	0.950427	Not Significant	1.05269	0.666709	0.655235	Not Significant
MAP00940	Phenylpropanoid biosynthesis	trans-beta-D-Glucosyl-2-hydroxycinnamic acid	Tier 2	BP03048002	C05158	1.58	54.5	C-1111	215.5	488.192	0.853632	0.134033	0.0350456	Not Significant	1.04899	0.718533	0.205371	Not Significant	1.09387	0.548093	0.950427	Not Significant	1.11676	0.33161	0.533762	Not Significant
MAP00940	Phenylpropanoid biosynthesis	Isomer 1 of 4-Hydroxystyrene	Tier 2	BP00299004	C05627	9.95	74.8	A-1920	405.3	354.119	0.939469	0.362293	0.077974	Not Significant	1.20056	0.0597582	0.0296385	Not Significant	0.932552	0.51935	0.950427	Not Significant	0.886611	0.146069	0.45964	Not Significant
MAP00940	Phenylpropanoid biosynthesis	Isomer 1 of Caffeic aldehyde	Tier 2	BP00793005	C10945	8.54	70.8	A-2593	485.6	316.085	0.791688	0.0189365	0.0091955	Not Significant	1.29721	0.0124541	0.0101126	Not Significant	0.977716	0.778011	0.966348	Not Significant	0.973727	0.738339	0.679946	Not Significant
MAP00940	Phenylpropanoid biosynthesis	Isomer 2 of Caffeic aldehyde	Tier 2	BP00793005	C10945	1.25	50.8	A-3353	607.2	316.082	1.14879	0.208505	0.0498231	Not Significant	0.983948	0.900216	0.243948	Not Significant	0.981894	0.855774	0.966348	Not Significant	0.88468	0.342095	0.54088	Not Significant
MAP00941	Flavonoid biosynthesis	(+)-Gallocatechin	Tier 2	BP02792000	HMDB0038365	4.45	41	A-T1096	219	540.135	0.837033	0.506954	0.103004	Not Significant	1.5258	0.186709	0.0709604	Not Significant	1.07896	0.564391	0.950427	Not Significant	0.782997	0.2777	0.513772	Not Significant
MAP00941	Flavonoid biosynthesis	5-Deoxyleucopelargonidin	Tier 2	BP02316006	C16415	1.17	18.2	A-3164	571	371.101	1.86318	0.0237725	0.01038	Significant Increase	0.56922	0.0308639	0.0182943	Significant Decrease	1.02345	0.819508	0.966348	Not Significant	0.942901	0.52451	0.610536	Not Significant
MAP00941	Flavonoid biosynthesis	Aureusidin 6-O-glucoside	Tier 2	BP04281001	C16409	1.52	13.4	A-1957	408.3	458.109	0.501448	0.0213551	0.00982446	Significant Decrease	1.87929	0.0281983	0.017246	Significant Increase	0.818239	0.1553	0.950427	Not Significant	1.06116	0.665741	0.654694	Not Significant
MAP00941	Flavonoid biosynthesis	Kaempferol	Tier 2	BP02482000	C05903	1.87	1.6	A-3007	544.5	377.083	0.489744	0.0037068	0.00403575	Significant Decrease	2.07481	0.00194104	0.00384216	Significant Increase	0.945812	0.604766	0.950427	Not Significant	0.984129	0.879236	0.717541	Not Significant
MAP00941	Flavonoid biosynthesis	Luteolin	Tier 2	BP02482001	C01514	1.46	12.4	A-2871	524.2	377.083	0.598418	0.0385434	0.014064	Significant Decrease	1.74194	0.0208809	0.0140667	Significant Increase	0.82755	0.118343	0.950427	Not Significant	0.95932	0.705457	0.669697	Not Significant
MAP00941	Flavonoid biosynthesis	Pinobanksin 3-O-acetic acid	Tier 2	BP02903001		0.2	33.2	A-T1110	510.7	548.138	0.845732	0.203451	0.0488799	Not Significant	1.39041	0.0328027	0.0190627	Not Significant	0.877286	0.132523	0.950427	Not Significant	0.850404	0.0925006	0.452649	Not Significant
MAP00944	Flavone and flavonol biosynthesis	3,7-Di-O-methylquercetin	Tier 2	BP03110005	HMDB0029263	1.17	0.1	A-T1174	414.9	564.133	0.645325	0.164592	0.0411324	Not Significant	1.52952	0.17453	0.0673286	Not Significant	1.07901	0.637722	0.957933	Not Significant	1.01313	0.937092	0.729634	Not Significant
MAP00944	Flavone and flavonol biosynthesis	3-O-Methylquercetin	Tier 2	BP02923001	C04443	3.82	53.4	A-3331	604.1	392.089	0.51517	0.00297531	0.00371671	Significant Decrease	2.31547	0.266307	0.0940625	Not Significant	0.881895	0.597943	0.950427	Not Significant	0.83832	0.736872	0.679946	Not Significant
MAP00944	Flavone and flavonol biosynthesis	Kaempferol	Tier 2	BP02482000	C05903	1.87	1.6	A-3007	544.5	377.083	0.489744	0.0037068	0.00403575	Significant Decrease	2.07481	0.00194104	0.00384216	Significant Increase	0.945812	0.604766	0.950427	Not Significant	0.984129	0.879236	0.717541	Not Significant
MAP00944	Flavone and flavonol biosynthesis	Kaempferol-3-O-galactoside	Tier 2	BP04281005	C12626	2.21	72.3	A-3009	545.5	458.11	0.533024	0.00254765	0.00352136	Significant Decrease	1.73159	0.00718547	0.00716222	Significant Increase	1.05162	0.310182	0.950427	Not Significant	1.08345	0.127258	0.454313	Not Significant
MAP00944	Flavone and flavonol biosynthesis	Luteolin	Tier 2	BP02482001	C01514	1.46	12.4	A-2871	524.2	377.083	0.598418	0.0385434	0.014064	Significant Decrease	1.74194	0.0208809	0.0140667	Significant Increase	0.82755	0.118343	0.950427	Not Significant	0.95932	0.705457	0.669697	Not Significant
MAP00944	Flavone and flavonol biosynthesis	Isomer 1 of Kaempferol-3-O-galactoside	Tier 2	BP04281005	C12626	1.9	33.4	A-2747	506.6	458.11	0.516108	0.0159746	0.00838272	Significant Decrease	1.62248	0.00717417	0.00716022	Significant Increase	1.15613	0.423952	0.950427	Not Significant	1.19421	0.302482	0.521148	Not Significant
MAP00944	Flavone and flavonol biosynthesis	Isomer 2 of Kaempferol-3-O-galactoside	Tier 2	BP04281005	C12626	2.78	49.9	A-2867	523.1	458.11	0.604334	0.00349592	0.00394981	Significant Decrease	1.66125	0.00341772	0.00484204	Significant Increase	0.993667	0.894251	0.968875	Not Significant	0.996064	0.955305	0.733957	Not Significant
MAP00945	Stilbenoid, diarylheptanoid and gingerol biosynthesis	Pterostilbene	Tier 2	BP02049000	C10287	1.87	48.9	A-3251	584.6	490.169	6.40203	0.00387329	0.00408206	Significant Increase	0.211179	0.00474163	0.00575178	Significant Decrease	0.801611	0.42062	0.950427	Not Significant	0.73966	0.225213	0.488782	Not Significant
MAP00945	Stilbenoid, diarylheptanoid and gingerol biosynthesis	Isomer 1 of Pterostilbene	Tier 2	BP02049000	C10287	1.14	44.5	A-2629	491.2	490.169	1.29833	0.578169	0.114596	Not Significant	0.432289	0.0878802	0.0397951	Not Significant	1.07775	0.87803	0.968875	Not Significant	1.78173	0.355719	0.546924	Not Significant
MAP00950	Isoquinoline alkaloid biosynthesis	(S)-Cheilanthifoline	Tier 2	BP03038000	C05174	5.97	6.5	A-2445	467.8	559.193	0.673263	0.183423	0.0449233	Not Significant	1.15987	0.623346	0.183197	Not Significant	0.886978	0.585364	0.950427	Not Significant	1.28058	0.295224	0.518265	Not Significant
MAP00950	Isoquinoline alkaloid biosynthesis	3,4-Dihydroxy-L-phenylalanine	Tier 2	AN01257002	C00355	1.13	5.8	A-659	227.9	431.128	0.594406	0.0191127	0.00922945	Significant Decrease	1.3451	0.166418	0.0648327	Not Significant	1.55838	0.0105099	0.950427	Not Significant	1.25073	0.045019	0.443016	Not Significant
MAP00950	Isoquinoline alkaloid biosynthesis	4-Hydroxydihydrocinnamaldehyde	Tier 2	BP00626013		0.67	26.6	A-T652	453.1	384.126	0.65582	0.0471994	0.0161223	Significant Decrease	0.889092	0.496832	0.152963	Not Significant	1.39549	0.0991102	0.950427	Not Significant	1.71502	0.0264493	0.443016	Not Significant
MAP00950	Isoquinoline alkaloid biosynthesis	5-Hydroxyectoine	Tier 2	AN00716000		1.8	28.1	A-T213	205.2	392.127	0.570817	0.015922	0.00837024	Significant Decrease	1.29757	0.273161	0.095846	Not Significant	1.19734	0.251418	0.950427	Not Significant	1.35012	0.022525	0.443016	Not Significant
MAP00950	Isoquinoline alkaloid biosynthesis	Bialaphos	Tier 2	AN03008000	C06457	7.29	23.4	C-110	75.9	485.212	2.33814	0.0519482	0.0172943	Not Significant	0.527971	0.0938892	0.0419073	Not Significant	0.817442	0.356358	0.950427	Not Significant	0.810065	0.366544	0.552362	Not Significant
MAP00960	Tropane, piperidine and pyridine alkaloid biosynthesis	(S)-2,3,4,5-Tetrahydropyridine-2-carboxylic acid	Tier 2	AN00360000		1.98	17.2	C-T912	241.3	289.155	0.801666	0.148246	0.0378197	Not Significant	1.11893	0.538686	0.163178	Not Significant	0.829105	0.233882	0.950427	Not Significant	1.11482	0.351915	0.545606	Not Significant
MAP00960	Tropane, piperidine and pyridine alkaloid biosynthesis	3,4-Dihydroxy-L-phenylalanine 4-O-sulfate	Tier 2	PR02360000		2.33	8.4	C-T188	91.5	439.118	0.795626	0.023684	0.0103717	Not Significant	1.27007	0.00316524	0.0047279	Not Significant	1.11781	0.206367	0.950427	Not Significant	0.989609	0.891332	0.719966	Not Significant
MAP00960	Tropane, piperidine and pyridine alkaloid biosynthesis	3,6-Dihydronicotinic acid	Tier 2	BP00333003		5.42	6.8	C-T789	206.9	287.14	1.4038	0.00821383	0.00583948	Not Significant	0.744534	0.0101225	0.0088471	Not Significant	0.9088	0.425083	0.950427	Not Significant	0.956776	0.726889	0.676103	Not Significant
MAP00960	Tropane, piperidine and pyridine alkaloid biosynthesis	5-Aminopentanal	Tier 2	AN00174001	C12455	2.66	56.2	A-1549	350.1	335.143	0.898757	0.60597	0.119126	Not Significant	0.929018	0.535396	0.162465	Not Significant	1.24123	0.331009	0.950427	Not Significant	1.19766	0.42454	0.570789	Not Significant
MAP00960	Tropane, piperidine and pyridine alkaloid biosynthesis	Calystegin A3	Tier 2	BP00725001	C10850	0.01	16.9	A-1053	279	393.148	0.724111	0.152757	0.0387467	Not Significant	1.36057	0.173402	0.0670072	Not Significant	1.04009	0.830922	0.966348	Not Significant	1.01502	0.94761	0.732511	Not Significant
MAP00960	Tropane, piperidine and pyridine alkaloid biosynthesis	N-Methyl-L-glutamic acid	Tier 2	BM00754001	C01046	1	10.8	C-100	72.9	323.16	0.921443	0.709242	0.136146	Not Significant	1.32533	0.202411	0.0755885	Not Significant	0.908309	0.365643	0.950427	Not Significant	0.818858	0.165304	0.464065	Not Significant
MAP00960	Tropane, piperidine and pyridine alkaloid biosynthesis	Pelletierine	Tier 2	BP00520000	HMDB0030325	0.98	21.4	A-T645	418.1	375.174	0.394739	0.422082	0.0883331	Not Significant	1.11938	0.8073	0.225511	Not Significant	2.82653	0.39089	0.950427	Not Significant	2.26313	0.457941	0.584346	Not Significant
MAP00960	Tropane, piperidine and pyridine alkaloid biosynthesis	Shikonin	Tier 2	AN02526002	C17412	1.28	8.7	A-3389	615.3	378.109	6.89798	0.0125101	0.00733446	Significant Increase	0.0622918	0.00992825	0.00873686	Significant Decrease	1.62996	0.532498	0.950427	Not Significant	2.32727	0.360783	0.550778	Not Significant
MAP00960	Tropane, piperidine and pyridine alkaloid biosynthesis	Slaframine	Tier 2	BP01272000		0.95	7.9	A-T775	315	432.196	0.300794	0.300927	0.0669707	Not Significant	1.88954	0.187772	0.0712605	Not Significant	1.68117	0.533547	0.950427	Not Significant	1.75944	0.51818	0.608199	Not Significant
MAP00960	Tropane, piperidine and pyridine alkaloid biosynthesis	Isomer 1 of Calystegin A3	Tier 2	BP00725001	C10850	1	2.4	A-898	259.7	393.147	0.744917	0.00503908	0.0045228	Not Significant	1.10685	0.272086	0.0955557	Not Significant	1.13685	0.0650668	0.950427	Not Significant	1.21283	0.0102579	0.442913	Not Significant
MAP00965	Betalain biosynthesis	2-Carboxy-2,3-dihydro-5,6-dihydroxyindole	Tier 2	AN01229000		3.21	0.3	C-T1069	262.6	357.146	0.751027	0.341932	0.0744222	Not Significant	1.35758	0.281211	0.0976693	Not Significant	1.1828	0.416132	0.950427	Not Significant	0.980799	0.920638	0.726552	Not Significant
MAP00965	Betalain biosynthesis	2-Descarboxy-cyclo-dopa	Tier 2	BP00638006	C17756	1.43	17.8	A-2806	517	309.59	2.04374	0.0187003	0.00913829	Significant Increase	0.511065	0.0224636	0.0148483	Significant Decrease	1.05423	0.774397	0.966348	Not Significant	0.957411	0.777852	0.688916	Not Significant
MAP00965	Betalain biosynthesis	3,4-Dihydroxy-L-phenylalanine	Tier 2	AN01257002	C00355	1.13	5.8	A-659	227.9	431.128	0.594406	0.0191127	0.00922945	Significant Decrease	1.3451	0.166418	0.0648327	Not Significant	1.55838	0.0105099	0.950427	Not Significant	1.25073	0.045019	0.443016	Not Significant
MAP00965	Betalain biosynthesis	3-Methoxytyramine-betaxanthin	Tier 2	BP03523000	C17754	8.66	9.3	C-1669	273.9	522.228	0.749799	0.0128028	0.00744649	Not Significant	1.16662	0.126163	0.0524544	Not Significant	1.03753	0.490155	0.950427	Not Significant	1.14321	0.044776	0.443016	Not Significant
MAP00965	Betalain biosynthesis	5-Hydroxyectoine	Tier 2	AN00716000		1.8	28.1	A-T213	205.2	392.127	0.570817	0.015922	0.00837024	Significant Decrease	1.29757	0.273161	0.095846	Not Significant	1.19734	0.251418	0.950427	Not Significant	1.35012	0.022525	0.443016	Not Significant
MAP00965	Betalain biosynthesis	Betalamic acid	Tier 2	BP01445001	C08538	1.71	7.2	C-2045	333	534.223	0.802152	0.142355	0.036661	Not Significant	1.08825	0.507604	0.155812	Not Significant	1.02771	0.842572	0.966348	Not Significant	1.14555	0.343532	0.541408	Not Significant
MAP00965	Betalain biosynthesis	Bialaphos	Tier 2	AN03008000	C06457	7.29	23.4	C-110	75.9	485.212	2.33814	0.0519482	0.0172943	Not Significant	0.527971	0.0938892	0.0419073	Not Significant	0.817442	0.356358	0.950427	Not Significant	0.810065	0.366544	0.552362	Not Significant
MAP00965	Betalain biosynthesis	Dopamine quinone	Tier 2	BP00638007	HMDB0012219	6.12	12.4	A-T657	305	385.119	1.70889	0.0233355	0.0102781	Significant Increase	0.538314	0.0162339	0.0119447	Significant Decrease	1.08497	0.329234	0.950427	Not Significant	1.08705	0.250102	0.504077	Not Significant
MAP00965	Betalain biosynthesis	Dopaxanthin	Tier 2	BP03829000		1.5	29.2	C-T1090	236	552.198	0.746495	0.0314288	0.0123754	Not Significant	1.06697	0.643137	0.187973	Not Significant	1.09327	0.593935	0.950427	Not Significant	1.25551	0.111361	0.452649	Not Significant
MAP00965	Betalain biosynthesis	Glutaminyl-Leucine	Tier 2	AN02092001		1.29	26.9	A-837	251.7	493.211	2.54619	3.23977e-05	0.00107317	Significant Increase	0.350759	4.41023e-05	0.00119153	Significant Decrease	1.18402	0.119232	0.950427	Not Significant	1.1197	0.273057	0.512066	Not Significant
MAP00965	Betalain biosynthesis	Isomer 1 of 2-Descarboxy-cyclo-dopa	Tier 2	BP00638006	C17756	1.17	67.3	A-3320	602.1	309.59	1.65112	0.0350101	0.0132308	Significant Increase	0.506125	0.00917128	0.00830322	Significant Decrease	0.897524	0.690052	0.95968	Not Significant	1.19664	0.404693	0.564668	Not Significant
MAP00966	Glucosinolate biosynthesis	(E)-4-Hydroxyphenylacetaldehyde oxime/(Z)-[(4-Hydroxyphenyl)Acetaldehyde Oxime]	Tier 2	BM00638000		0.09	15.5	A-T548	361	385.121	0.67194	0.00177745	0.00319278	Not Significant	1.63242	0.00078479	0.00297009	Significant Increase	0.951244	0.600026	0.950427	Not Significant	0.91167	0.226273	0.488782	Not Significant
MAP00966	Glucosinolate biosynthesis	2-(5'-Methylthio)pentylmalic acid	Tier 2	BP01968000		2.6	73.1	C-T1255	236.6	412.179	1.24609	0.577142	0.114435	Not Significant	0.562246	0.0861608	0.0391697	Not Significant	0.944944	0.896442	0.968875	Not Significant	1.42733	0.46644	0.588132	Not Significant
MAP00966	Glucosinolate biosynthesis	2-(6'-Methylthio)hexylmalic acid	Tier 2	BP02175000		1.55	66.5	C-T1344	272.9	426.195	0.72203	0.0376586	0.0138845	Not Significant	1.28865	0.11419	0.0485245	Not Significant	1.09027	0.177687	0.950427	Not Significant	1.07475	0.434539	0.57623	Not Significant
MAP00966	Glucosinolate biosynthesis	2-(7'-Methylthio)heptylmalic acid	Tier 2	BP02379000		2.26	8.6	C-T1421	363.2	440.212	0.762757	0.0457802	0.015812	Not Significant	1.19689	0.0657461	0.0319614	Not Significant	1.06435	0.542045	0.950427	Not Significant	1.09536	0.385523	0.556239	Not Significant
MAP00966	Glucosinolate biosynthesis	2-Oxo-10-methylthiodecanoic acid	Tier 2	BP01732000		7.92	66.5	C-T1707	445.4	394.202	0.772759	0.457758	0.0946593	Not Significant	0.930363	0.763188	0.215356	Not Significant	0.943816	0.864055	0.966348	Not Significant	1.39092	0.367234	0.55275	Not Significant
MAP00966	Glucosinolate biosynthesis	2-Oxo-9-methylthiononanoic acid	Tier 2	BP01545000		2.94	2.9	C-T1657	479.6	380.189	0.846088	0.110183	0.0301358	Not Significant	1.1809	0.108806	0.0466891	Not Significant	1.03091	0.699057	0.959836	Not Significant	1.00086	0.992042	0.742464	Not Significant
MAP00966	Glucosinolate biosynthesis	3-(2'-Methylthio)ethylmalic acid	Tier 2	BP01404001		2.3	18.7	C-T1046	275.3	370.131	0.914999	0.337461	0.0736026	Not Significant	1.39411	0.00648776	0.0068199	Not Significant	0.811786	0.0176253	0.950427	Not Significant	0.783941	0.00957951	0.424235	Not Significant
MAP00966	Glucosinolate biosynthesis	3-(6'-Methylthio)hexylmalic acid	Tier 2	BP02175001		0.28	69	C-T1368	421.3	426.194	0.696985	0.0389364	0.0141575	Not Significant	1.23637	0.169352	0.0656931	Not Significant	1.09181	0.432102	0.950427	Not Significant	1.16046	0.189075	0.481	Not Significant
MAP00966	Glucosinolate biosynthesis	3-(7'-Methylthio)heptylmalic acid	Tier 2	BP02379001		9.7	32.6	C-T1443	412.9	440.208	0.547881	0.00298097	0.00371671	Significant Decrease	2.079	0.00321642	0.00477035	Significant Increase	0.853318	0.137245	0.950427	Not Significant	0.877928	0.319883	0.530359	Not Significant
MAP00966	Glucosinolate biosynthesis	5-Hydroxyectoine	Tier 2	AN00716000		1.8	28.1	A-T213	205.2	392.127	0.570817	0.015922	0.00837024	Significant Decrease	1.29757	0.273161	0.095846	Not Significant	1.19734	0.251418	0.950427	Not Significant	1.35012	0.022525	0.443016	Not Significant
MAP00966	Glucosinolate biosynthesis	Bialaphos	Tier 2	AN03008000	C06457	7.29	23.4	C-110	75.9	485.212	2.33814	0.0519482	0.0172943	Not Significant	0.527971	0.0938892	0.0419073	Not Significant	0.817442	0.356358	0.950427	Not Significant	0.810065	0.366544	0.552362	Not Significant
MAP00966	Glucosinolate biosynthesis	Dihomomethionine	Tier 2	BP00983000		1.16	12.5	C-T715	201	339.172	0.321169	0.412677	0.0867243	Not Significant	1.29193	0.282821	0.0980957	Not Significant	0.757599	0.809227	0.966348	Not Significant	2.41006	0.476291	0.592228	Not Significant
MAP00966	Glucosinolate biosynthesis	Dopachrome/L-Dopachrome	Tier 2	AN01208000		2.23	3.1	C-T903	218.6	355.129	0.6774	0.11771	0.0316441	Not Significant	2.49694	0.123071	0.0515305	Not Significant	0.995281	0.972442	0.969375	Not Significant	0.591217	0.261639	0.508514	Not Significant
MAP00966	Glucosinolate biosynthesis	S-(Hydroxyphenylacetothiohydroximoyl)-L-cysteine	Tier 2	BP02248000	C17238	8.83	40.7	A-2802	512.8	369.095	0.456755	0.0733078	0.022259	Not Significant	2.41197	0.0251916	0.0159774	Significant Increase	0.934861	0.798403	0.966348	Not Significant	0.907704	0.678801	0.660214	Not Significant
MAP00966	Glucosinolate biosynthesis	S-(Phenylacetothiohydroximoyl)-L-cysteine	Tier 2	BP02014000		5.22	7.8	A-T860	320.3	488.129	0.658803	0.0992254	0.0278178	Not Significant	1.39125	0.202021	0.0754945	Not Significant	1.13783	0.492139	0.950427	Not Significant	1.09104	0.452293	0.582651	Not Significant
MAP00997	Biosynthesis of various secondary metabolites - part 3	(R)-4-Phosphopantoic acid	Tier 2	AN01677000		7.21	30.9	C-T330	91.4	390.128	0.468878	0.0104619	0.00664845	Significant Decrease	1.71527	0.0996903	0.0436368	Not Significant	1.11923	0.164076	0.950427	Not Significant	1.24339	0.18587	0.478166	Not Significant
MAP00997	Biosynthesis of various secondary metabolites - part 3	2-[(L-Alanin-3-ylcarbamoyl)methyl]-2-hydroxybutanedioic acid	Tier 2	BM02373000		5.06	72.3	C-T440	224.3	440.169	0.4739	0.022317	0.0100407	Significant Decrease	1.28584	0.255133	0.0907344	Not Significant	1.35543	0.175883	0.950427	Not Significant	1.64106	0.0613321	0.446078	Not Significant
MAP00997	Biosynthesis of various secondary metabolites - part 3	2-[(L-Alanin-3-ylcarbamoyl)methyl]-3-(2-aminoethylcarbamoyl)-2-hydroxypropanoic acid	Tier 2	BM02971000		3.41	22.7	A-T607	135.1	554.189	0.612633	0.000190308	0.00188529	Significant Decrease	1.53395	0.00551055	0.00619434	Significant Increase	1.12165	0.150258	0.950427	Not Significant	1.06412	0.518791	0.608199	Not Significant
MAP00997	Biosynthesis of various secondary metabolites - part 3	3-Amino-2,3-dideoxy-scyllo-inosose	Tier 2	AN00754004		4.22	18.1	A-T219	138.5	395.129	0.524059	0.00370345	0.00403575	Significant Decrease	1.41858	0.0857971	0.0390794	Not Significant	1.21138	0.0441748	0.950427	Not Significant	1.34514	0.00202729	0.352956	Not Significant
MAP00997	Biosynthesis of various secondary metabolites - part 3	3-Amino-4-hydroxybenzoic acid	Tier 2	BM00657002	HMDB0304941	1.95	0.6	A-T550	272.8	387.102	0.543109	0.0127849	0.00744616	Significant Decrease	1.96625	0.00527376	0.00606038	Significant Increase	1.17445	0.304041	0.950427	Not Significant	0.936427	0.647898	0.649545	Not Significant
MAP00997	Biosynthesis of various secondary metabolites - part 3	L-Propargylglycine	Tier 2	ED00247002		3.05	11.8	C-T946	219.7	275.138	0.746387	0.108095	0.029694	Not Significant	1.43973	0.028072	0.0172159	Not Significant	1.19226	0.36167	0.950427	Not Significant	0.930586	0.634017	0.645978	Not Significant
MAP00997	Biosynthesis of various secondary metabolites - part 3	L-beta-Ethynylserine	Tier 2	BM00380002		1.57	18.7	A-T538	234.3	363.101	0.697185	0.0895258	0.0256618	Not Significant	1.35474	0.13646	0.0557961	Not Significant	0.889229	0.414199	0.950427	Not Significant	1.05876	0.712091	0.67024	Not Significant
MAP00997	Biosynthesis of various secondary metabolites - part 3	L-gamma-Glutamyl-(3R)-L-beta-ethynylserine	Tier 2	ED02071001		1.11	12.4	C-T857	200	420.176	0.716979	0.032881	0.0127623	Not Significant	1.15855	0.381196	0.123927	Not Significant	1.15877	0.195357	0.950427	Not Significant	1.20387	0.0821533	0.452649	Not Significant
MAP00997	Biosynthesis of various secondary metabolites - part 3	Vanillyl alcohol	Tier 2	BM00674000	C06317	0.1	25.7	A-1923	405.4	388.121	3.15368	0.0436645	0.0153108	Significant Increase	0.240906	0.0308827	0.0182943	Significant Decrease	1.11639	0.554186	0.950427	Not Significant	1.31624	0.182838	0.476817	Not Significant
MAP00998	Biosynthesis of various secondary metabolites - part 2	3-Amino-4-hydroxybenzoic acid	Tier 2	BM00657002	HMDB0304941	1.95	0.6	A-T550	272.8	387.102	0.543109	0.0127849	0.00744616	Significant Decrease	1.96625	0.00527376	0.00606038	Significant Increase	1.17445	0.304041	0.950427	Not Significant	0.936427	0.647898	0.649545	Not Significant
MAP00998	Biosynthesis of various secondary metabolites - part 2	3-[(1R,2S,5R,6S)-5-Hydroxy-7-oxabicyclo[4.1.0]heptan-2-yl]-2-oxopropanoic acid	Tier 2	ED01290000		3.32	14.7	C-T1197	280.7	362.161	0.740537	0.240343	0.0559429	Not Significant	1.4008	0.0805563	0.0371984	Not Significant	0.962087	0.847396	0.966348	Not Significant	0.963997	0.853912	0.71173	Not Significant
MAP00998	Biosynthesis of various secondary metabolites - part 2	L-Anticapsin	Tier 2	ED01280000		1.06	70.4	C-T548	234.1	361.176	0.697974	0.00276322	0.00366256	Not Significant	1.2078	0.0871811	0.0395577	Not Significant	1.09058	0.236021	0.950427	Not Significant	1.18622	0.018189	0.443016	Not Significant
MAP00998	Biosynthesis of various secondary metabolites - part 2	L-Dihydroanticapsin	Tier 2	ED01305000		3.26	44.1	C-T408	197.5	363.19	0.666958	0.0610836	0.0193395	Not Significant	1.68749	0.00529793	0.00606603	Significant Increase	0.908938	0.615422	0.950427	Not Significant	0.888505	0.351437	0.545606	Not Significant
MAP00998	Biosynthesis of various secondary metabolites - part 2	Pentalenic acid	Tier 2	ED01974012		4.28	34.9	C-T1813	652.1	412.25	0.836136	0.214262	0.0509918	Not Significant	1.43617	0.021011	0.0141358	Not Significant	0.864151	0.116868	0.950427	Not Significant	0.832757	0.0923823	0.452649	Not Significant
MAP00998	Biosynthesis of various secondary metabolites - part 2	Pentalenolactone D	Tier 2	ED02179003		3.06	2.4	C-T1697	506.1	426.229	0.768028	0.0224019	0.0100661	Not Significant	1.30371	0.00280491	0.00448231	Not Significant	1.0197	0.855024	0.966348	Not Significant	0.998714	0.987998	0.741853	Not Significant
MAP00999	Biosynthesis of secondary metabolites - unclassified	2,4-Dihydroxy-6-pentylbenzoic acid	Tier 2	BP01638000		7.65	10.1	C-T1600	443.4	386.193	0.724564	0.039321	0.0142545	Not Significant	1.65355	0.0128327	0.0102929	Significant Increase	0.836899	0.127142	0.950427	Not Significant	0.834653	0.211236	0.487901	Not Significant
MAP00999	Biosynthesis of secondary metabolites - unclassified	Pyruvic acid	Tier 2	AN00117000	C00022	0.11	7.6	C-1482	258.7	250.107	1.05295	0.474976	0.0974592	Not Significant	0.874016	0.158293	0.0623456	Not Significant	0.973934	0.769776	0.966348	Not Significant	1.08661	0.376535	0.55315	Not Significant
MAP01040	Biosynthesis of unsaturated fatty acids	(8Z,11Z,14Z)-Icosatrienoic acid	Tier 2	AN02804003	C03242	4.18	14.2	C-3882	724.6	468.349	20.1885	0.00521578	0.00461882	Significant Increase	0.0583839	0.0054211	0.00613895	Significant Decrease	0.886406	0.0847635	0.950427	Not Significant	0.848406	0.0477797	0.443016	Not Significant
MAP01040	Biosynthesis of unsaturated fatty acids	Arachidonic acid	Tier 2	AN02776000	C00219	4.71	10.5	C-3856	699.2	466.334	269.096	0.00461599	0.00435103	Significant Increase	0.00414221	0.00462438	0.0056904	Significant Decrease	0.858862	0.0910927	0.950427	Not Significant	0.897143	0.197174	0.482462	Not Significant
MAP01040	Biosynthesis of unsaturated fatty acids	Hexadecanoic acid	Tier 2	AN02055000		2.87	14.8	C-T1888	755.6	418.333	0.98362	0.849567	0.158994	Not Significant	1.47323	0.045556	0.0240673	Not Significant	0.771927	0.0423632	0.950427	Not Significant	0.690084	0.0512129	0.443016	Not Significant
MAP01040	Biosynthesis of unsaturated fatty acids	Icosadienoic acid	Tier 2	AN02827002	C16525	2.37	16.6	C-3923	770.4	470.364	2.81504	0.000485699	0.0024752	Significant Increase	0.396687	0.0008369	0.00303072	Significant Decrease	1.04749	0.76282	0.966348	Not Significant	0.895502	0.493539	0.597812	Not Significant
MAP01053	Biosynthesis of siderophore group nonribosomal peptides	3-Dehydroshikimic acid	Tier 2	AN00909002		5.8	17.9	C-T771	178.9	334.13	1.8578	0.0146414	0.00799461	Significant Increase	0.512479	0.00944869	0.00846972	Significant Decrease	0.894665	0.628676	0.955089	Not Significant	1.05033	0.811734	0.698526	Not Significant
MAP01053	Biosynthesis of siderophore group nonribosomal peptides	Chorismic acid	Tier 2	AN01654001	C00251	0.91	3.1	C-2657	414.9	275.115	0.569397	0.0297766	0.0119287	Significant Decrease	1.33496	0.201238	0.0753114	Not Significant	1.14721	0.474237	0.950427	Not Significant	1.31558	0.128052	0.454313	Not Significant
MAP01053	Biosynthesis of siderophore group nonribosomal peptides	Isochorismic acid	Tier 2	AN01654000	C00885	5.8	33.6	C-3110	467.5	275.117	0.81886	0.399636	0.0846043	Not Significant	0.965723	0.868808	0.23748	Not Significant	1.06241	0.784984	0.966348	Not Significant	1.26455	0.360925	0.550778	Not Significant
MAP01053	Biosynthesis of siderophore group nonribosomal peptides	Isomer 1 of Chorismic acid	Tier 2	AN01654001	C00251	0.79	2.4	C-1807	290.5	388.139	0.889395	0.319716	0.0703401	Not Significant	0.828091	0.16762	0.065202	Not Significant	1.091	0.423125	0.950427	Not Significant	1.35777	0.00522012	0.404241	Not Significant
NA	NA	(+-)-Isoborneol	Tier 1	BP00677016	HMDB0035819	0.89	0.6	C-T1787	585.4	316.227	0.773882	0.0765274	0.0230125	Not Significant	1.11039	0.40566	0.130203	Not Significant	1.14037	0.274377	0.950427	Not Significant	1.16373	0.239789	0.496465	Not Significant
NA	NA	(-)-Jasmonic acid	Tier 1	AN01440000	HMDB0032797	5.17	4.5	C-T1582	449.3	372.215	3.10037	0.00470686	0.00439583	Significant Increase	0.351987	0.0054042	0.00613895	Significant Decrease	0.972785	0.845521	0.966348	Not Significant	0.916348	0.553066	0.620555	Not Significant
NA	NA	(R)-2-Amino-3-methoxypropanoic acid	Tier 1	BP00291002		0.96	3.2	C-T240	167.6	281.149	0.806153	0.106719	0.0294231	Not Significant	1.25635	0.0489438	0.0254984	Not Significant	1.13135	0.203792	0.950427	Not Significant	0.987353	0.871477	0.715921	Not Significant
NA	NA	(S)-Dihydroorotic Acid	Tier 1	AN00712000	HMDB0000528;HMDB0003349	1.52	2.7	C-T516	96.9	320.124	0.803134	0.165995	0.0413719	Not Significant	1.41279	0.0282783	0.0172593	Not Significant	0.983209	0.881648	0.968875	Not Significant	0.881319	0.290389	0.517147	Not Significant
NA	NA	1,3-Diaminopropane	Tier 1	AN00074000	C00986	0.41	0.1	A-2310	450.8	271.1	1.70273	0.0188571	0.00917328	Significant Increase	0.545229	0.0150813	0.011348	Significant Decrease	1.08059	0.614318	0.950427	Not Significant	1.07715	0.680025	0.660892	Not Significant
NA	NA	1,4-diaminobutane	Tier 1	AN00122000	C00134	6.6	0.1	A-2427	463.5	278.11	1.17247	0.758619	0.144395	Not Significant	1.90957	0.286186	0.0990398	Not Significant	0.770618	0.594411	0.950427	Not Significant	0.446643	0.241532	0.497508	Not Significant
NA	NA	1-Methylguanine	Tier 1	AN00812002	C04152	0.43	1.3	A-829	250.6	399.123	0.681086	0.00257257	0.00353686	Not Significant	1.43506	0.00698779	0.00706115	Not Significant	1.06157	0.476544	0.950427	Not Significant	1.02312	0.818775	0.700948	Not Significant
NA	NA	1-Methylhistidine	Tier 1	AN00877001	HMDB0000001	1.03	1.4	A-T284	87.7	403.143	0.888705	0.425906	0.0890102	Not Significant	0.985067	0.805388	0.225134	Not Significant	1.18031	0.301898	0.950427	Not Significant	1.14229	0.37314	0.55275	Not Significant
NA	NA	10-Hydroxydecanoic acid	Tier 1	AN01116000	HMDB0244272	1.07	2.9	C-T1469	393.8	350.232	1.70648	0.0566923	0.0183886	Not Significant	0.706765	0.147364	0.0592186	Not Significant	0.856588	0.176335	0.950427	Not Significant	0.829134	0.132557	0.454313	Not Significant
NA	NA	2,2-Dimethylsuccinic Acid	Tier 1	AN00573001	HMDB0002074	0.87	2.4	C-2851	437.5	235.12	0.981296	0.8751	0.162852	Not Significant	0.922737	0.366199	0.120142	Not Significant	0.977154	0.845949	0.966348	Not Significant	1.10439	0.440957	0.580453	Not Significant
NA	NA	2,3-Diaminoproprionic acid	Tier 1	BM00198000	HMDB0002006	0.02	0.1	A-T530	380.5	286.088	0.5139	0.0259254	0.0109562	Significant Decrease	1.75764	0.012017	0.00991229	Significant Increase	1.2012	0.371405	0.950427	Not Significant	1.10711	0.590591	0.633506	Not Significant
NA	NA	2,3-Dihydroxbenzoic Acid/2,4-Dihydroxybenzoic Acid	Tier 1	BM00670003	HMDB0000397	1.62	1.9	C-T1316	331.2	316.119	2.97821	0.0118948	0.00714359	Significant Increase	0.403758	0.0176989	0.0126318	Significant Decrease	0.962106	0.395629	0.950427	Not Significant	0.831616	0.0319448	0.443016	Not Significant
NA	NA	2,4-Diaminobutyric acid	Tier 1	AN00284000	HMDB0006284	0.14	0	A-T62	378.3	293.095	0.88172	0.59696	0.117726	Not Significant	1.37024	0.139191	0.0566475	Not Significant	0.84871	0.489182	0.950427	Not Significant	0.827701	0.396809	0.562426	Not Significant
NA	NA	2,4-Dihydroxybenzoic Acid(2 tags 2 charges)	Tier 1	BP00670002	HMDB0029666	0.2	3.1	A-T668	536.2	311.072	2.27026	0.00428101	0.004241	Significant Increase	0.372841	0.00296035	0.00460679	Significant Decrease	1.16612	0.433045	0.950427	Not Significant	1.18141	0.422506	0.569862	Not Significant
NA	NA	2,5-Furandicarboxylic Acid	Tier 1	BM00693000	C20450	0.5	2	C-2771	427.7	240.094	0.701938	0.234282	0.0547604	Not Significant	0.992537	0.984933	0.260573	Not Significant	1.27543	0.315992	0.950427	Not Significant	1.43534	0.234289	0.492105	Not Significant
NA	NA	2,6-Dihydroxypyridine	Tier 1	AN00232001		0.15	8.9	A-T36	378.9	345.091	0.609357	0.0013296	0.0029073	Significant Decrease	1.73752	0.000910824	0.00303973	Significant Increase	1.00059	0.995568	0.972228	Not Significant	0.94449	0.495768	0.598208	Not Significant
NA	NA	2,6-Pyridinedicarboxylic acid	Tier 1	BP00832001	HMDB0033161	0.36	5.6	C-T1480	400.1	490.198	0.992845	0.950129	0.174125	Not Significant	1.00892	0.953296	0.254423	Not Significant	0.862383	0.0331239	0.950427	Not Significant	0.998305	0.987445	0.741853	Not Significant
NA	NA	2-Aminobenzoic Acid	Tier 1	AN00468006	HMDB0001123	1.2	5.3	C-T1425	379.6	299.139	1.20157	0.109816	0.0300709	Not Significant	0.814728	0.0945886	0.0421123	Not Significant	0.983241	0.863462	0.966348	Not Significant	1.0215	0.845739	0.709825	Not Significant
NA	NA	2-Aminophenol(2 tags 2 charges)	Tier 1	AN00219002		0.78	0.2	A-T34	575.7	288.585	0.790994	0.0836976	0.0244272	Not Significant	1.0913	0.59981	0.177704	Not Significant	1.12202	0.271857	0.950427	Not Significant	1.15846	0.298712	0.519395	Not Significant
NA	NA	2-Hydroxybutyric Acid	Tier 1	AN00197004	HMDB0000008	6.45	2.9	C-T985	244.9	266.137	0.867083	0.507933	0.103163	Not Significant	1.11633	0.500687	0.153965	Not Significant	0.997729	0.989809	0.971589	Not Significant	1.03311	0.8395	0.706639	Not Significant
NA	NA	2-Hydroxyglutaric Acid	Tier 1	AN00594002	C02630	0.61	4.8	C-2157	346.6	236.11	0.989991	0.89274	0.165554	Not Significant	0.831584	0.0997128	0.0436368	Not Significant	0.874377	0.15187	0.950427	Not Significant	1.21468	0.0812112	0.452649	Not Significant
NA	NA	2-Methylcitric Acid	Tier 1	AN01371002	C02225	5.37	6.3	C-2115	338.5	265.114	0.719703	0.0271975	0.0112924	Not Significant	1.43795	0.0150222	0.0113236	Not Significant	0.916015	0.6201	0.951819	Not Significant	0.966283	0.7036	0.669222	Not Significant
NA	NA	2-Methylhexanoic acid	Tier 1	BP00399007	HMDB0031594	1.08	3.5	C-T1663	491.1	292.19	0.849917	0.0762447	0.0229733	Not Significant	1.62351	0.040841	0.0220781	Significant Increase	0.831588	0.146023	0.950427	Not Significant	0.724716	0.110853	0.452649	Not Significant
NA	NA	2-Methylpent-4-enoic acid	Tier 1	BP00254009	HMDB0031158	0.54	0.4	C-T1526	416	276.159	1.4558	0.0109578	0.00683252	Not Significant	0.88	0.412967	0.132066	Not Significant	0.774815	0.25106	0.950427	Not Significant	0.780579	0.151979	0.461658	Not Significant
NA	NA	2-Phenylethylamine	Tier 1	AN00307000	HMDB0012275	6.35	1.4	A-T67	446.7	355.147	1.00779	0.951862	0.174262	Not Significant	2.21697	0.285395	0.0988216	Not Significant	0.910783	0.450615	0.950427	Not Significant	0.447579	0.281879	0.515296	Not Significant
NA	NA	2-Phenylphenol	Tier 1	BP00893001	HMDB0032582	0.79	0.7	A-T704	574.6	404.132	0.689528	0.00041106	0.00231768	Not Significant	1.58637	0.000767478	0.00294742	Significant Increase	0.932169	0.410849	0.950427	Not Significant	0.914207	0.267779	0.511432	Not Significant
NA	NA	3,4-Dihydroxybenzeneacetic acid	Tier 1	AN00856002	HMDB0001336	2.93	1.7	A-T268	326.7	402.099	1.96426	0.0033234	0.00388402	Significant Increase	0.467022	0.00209076	0.00394097	Significant Decrease	0.698125	0.0209679	0.950427	Not Significant	1.09009	0.615677	0.642308	Not Significant
NA	NA	3,4-Dihydroxymandelic acid	Tier 1	AN01076000	HMDB0001866	3.19	4.6	A-T326	242.4	418.096	0.768355	0.0542718	0.0178327	Not Significant	1.38487	0.0227495	0.01491	Not Significant	1.05543	0.680795	0.95968	Not Significant	0.939784	0.557264	0.622457	Not Significant
NA	NA	3-(2-Hydroxyphenyl)Propionic Acid	Tier 1	AN00823015	HMDB0033752	4.04	4	C-T1377	348.4	328.153	0.866332	0.202536	0.0487152	Not Significant	1.46114	0.0302925	0.0180466	Not Significant	0.907506	0.317497	0.950427	Not Significant	0.789995	0.106784	0.452649	Not Significant
NA	NA	3-(Dimethylamino)propanoic acid hydrochloride	Tier 1	BP00278000		1.01	3.8	C-138	81	279.171	0.924327	0.621754	0.121508	Not Significant	1.24115	0.3165	0.107147	Not Significant	0.999786	0.998803	0.972437	Not Significant	0.871666	0.514842	0.607405	Not Significant
NA	NA	3-Cresotinic acid	Tier 1	BM00647013	C14088	1.7	0.2	A-1819	388.4	386.106	2.22669	0.000815349	0.00264171	Significant Increase	0.377617	0.000539798	0.00261412	Significant Decrease	1.04021	0.534888	0.950427	Not Significant	1.18929	0.0270572	0.443016	Not Significant
NA	NA	3-Hydroxyanthranilic acid	Tier 1	AN00657006	C00632	1.83	9.4	A-1859	394.8	387.1	3.5877	0.0128065	0.00744649	Significant Increase	0.209853	0.00901136	0.00822972	Significant Decrease	1.19399	0.295042	0.950427	Not Significant	1.32822	0.0808321	0.452649	Not Significant
NA	NA	3-Hydroxybenzoic Acid	Tier 1	AN00477007	HMDB0002466	3.17	7.1	C-T1264	305.1	300.124	1.61544	0.00349755	0.00394981	Significant Increase	0.57349	0.00183235	0.00371292	Significant Decrease	1.10505	0.264563	0.950427	Not Significant	1.0794	0.463444	0.586228	Not Significant
NA	NA	3-Hydroxymethylglutaric Acid	Tier 1	AN00769001	C03761	0.27	2	C-2380	375.7	243.118	1.29952	0.111983	0.0305068	Not Significant	0.634665	0.0204128	0.0138622	Significant Decrease	0.87544	0.55191	0.950427	Not Significant	1.21248	0.186572	0.478166	Not Significant
NA	NA	3-Hydroxyphenylacetic Acid	Tier 1	AN00647003	HMDB0000440	3.69	1.3	C-T1224	302.8	314.138	0.952566	0.540666	0.108276	Not Significant	1.16334	0.0993059	0.0435082	Not Significant	0.917062	0.498742	0.950427	Not Significant	0.902398	0.156919	0.46167	Not Significant
NA	NA	3-Methoxytyramine	Tier 1	AN00847006	HMDB0000022	6.99	4.3	A-T246	312.2	401.151	0.711802	0.403907	0.0853041	Not Significant	1.40041	0.408303	0.130908	Not Significant	1.03689	0.714912	0.960472	Not Significant	1.00319	0.977704	0.739721	Not Significant
NA	NA	3-Methylhistidine	Tier 1	AN00877000	HMDB0000479	0.33	4.3	A-1411	332.2	403.144	1.37017	0.662182	0.128391	Not Significant	1.44113	0.530563	0.161508	Not Significant	0.834131	0.461102	0.950427	Not Significant	0.506432	0.0980827	0.452649	Not Significant
NA	NA	3-Pyridylacetic Acid	Tier 1	AN00468001	HMDB0001538	0.19	4	C-144	82	299.139	0.611186	0.21008	0.050143	Not Significant	1.11364	0.604626	0.178787	Not Significant	1.38562	0.35227	0.950427	Not Significant	1.46921	0.299831	0.520299	Not Significant
NA	NA	3-Ureidopropionic Acid	Tier 1	AN00419002	HMDB0000026	0.06	0.6	C-T514	96.5	294.145	0.698918	0.00274999	0.00366204	Not Significant	1.56757	0.00237055	0.00421843	Significant Increase	1.10245	0.346445	0.950427	Not Significant	0.912738	0.309846	0.526371	Not Significant
NA	NA	4-Chloro-3,5-dimethylphenol	Tier 1	BP00696000	PUBCHEMCID2723	0.78	0.7	A-T672	616.3	390.092	0.698867	0.0344692	0.0131275	Not Significant	1.51792	0.0690191	0.0331017	Not Significant	1.04595	0.74305	0.964432	Not Significant	0.942664	0.746681	0.682036	Not Significant
NA	NA	4-Ethylguaiacol	Tier 1	BP00650000	HMDB0040175	4.23	2	A-3026	548.6	386.144	0.75245	0.0495519	0.0167117	Not Significant	1.34452	0.0640683	0.0313123	Not Significant	1.02486	0.786712	0.966348	Not Significant	0.988449	0.918204	0.726552	Not Significant
NA	NA	4-Ethyloctanoic acid	Tier 1	BP00920001	HMDB0036136	0.05	3.3	C-T1784	585.3	334.238	0.888577	0.685183	0.132222	Not Significant	1.5039	0.203247	0.0758055	Not Significant	0.964247	0.884387	0.968875	Not Significant	0.748318	0.37647	0.55315	Not Significant
NA	NA	4-Hydroxybenzaldehyde/3-Hydroxybenzaldehyde	Tier 1	BM00311001	C00633	0.35	3.5	A-2442	467.8	356.095	2.24448	0.00751072	0.00553257	Significant Increase	0.40916	0.00676927	0.00694515	Significant Decrease	1.05418	0.642713	0.959508	Not Significant	1.08891	0.474769	0.591996	Not Significant
NA	NA	4-Hydroxybenzoic acid	Tier 1	AN00477004	HMDB0000500	0.46	0.9	A-T120	402.2	372.09	1.63798	0.00589168	0.00492134	Significant Increase	0.515117	0.0026214	0.00432957	Significant Decrease	1.1227	0.194864	0.950427	Not Significant	1.18519	0.0730992	0.452649	Not Significant
NA	NA	4-Hydroxyproline	Tier 1	AN00406000	C01157	0.35	1.5	A-316	163.1	365.117	0.647976	0.0837709	0.0244418	Not Significant	1.1011	0.569219	0.170279	Not Significant	1.33723	0.16508	0.950427	Not Significant	1.40157	0.122322	0.453257	Not Significant
NA	NA	4-Methyl-2-Oxopentanoic Acid / 2-Methyl-3-Ketovaleric Acid / 3-Methyl-2-Oxo-Valeric Acid	Tier 1	AN00396012	HMDB0000762	1.39	0.5	C-T1520	415	292.154	1.75897	0.0914195	0.0261198	Not Significant	0.768958	0.366514	0.12022	Not Significant	0.828701	0.380172	0.950427	Not Significant	0.739331	0.292261	0.518265	Not Significant
NA	NA	4-Methyloctanoic acid	Tier 1	BP00719007	HMDB0031557	2.04	2.4	C-T1747	555	320.222	0.846084	0.04962	0.0167294	Not Significant	1.57518	0.0338615	0.0194723	Significant Increase	0.866344	0.0985042	0.950427	Not Significant	0.750338	0.108073	0.452649	Not Significant
NA	NA	5'-Methylthioadenosine	Tier 1	AN02656000	C00170	1.54	2.7	A-453	193.7	531.149	0.828401	0.00540573	0.00470542	Not Significant	1.19422	0.00230228	0.00414196	Not Significant	0.908077	0.199511	0.950427	Not Significant	1.01082	0.832972	0.705923	Not Significant
[truncated: 520 more rows]

## Sheet: Title and authors
Deciphering Aphanomyces eutieches-pea-biocontrol bacterium interactions through untargeted metabolomics
Zakir Hossaina,*, Shuang Zhaob, Xian Luob, Kui Liua, Liang Lib and Michelle Hubbarda,*
[truncated: 2 more rows]
