# Supplementary material for: Deciphering Aphanomyces euteiches-pea-biocontrol bacterium interactions through untargeted metabolomics
Source: Sci Rep. 2024 Apr 17;14:8877. doi: 10.1038/s41598-024-52949-w (PMC11024177; doi:10.1038/s41598-024-52949-w)
Supplement: Supplementary file 7 — Supplementary Table S4. [file 41598_2024_52949_MOESM7_ESM.xlsx]

## Sheet: Supplemental Table S4
Supplemental Table 4. List of peak pairs that have significant changes in comparision of ""T4" and "T2"" groups Note that in "Peak Pair Information" section, column "No." shows individual peak pair number coded from the LC-MS experiment. Column "Normalized RT (s)" shows the corrected retention time of the peak pair with Universal RT Calibrant data. Column "m/z_light" is the mass of light-chain (1…
Peak Pair Information					Univariate Analysis				Identification Level	Tier 1 - Positive Identification (CIL Library)					Tier 2- High Confidence Putative Identification (LI Library)					Tier 3 - Putative Identification (MyCompoundID Library)
No	RT (s)	Normalized RT (s)	m/z_light	Neutral Mass (Da)	Fold Change	p-value	q-value	Significance		NovaMT Library No.	External Identifier	Compound	Mass Error (ppm)	RT Error (s)	NovaMT Library No.	External Identifier	Compound	Mass Error (ppm)	RT Error (s)	Zero-reaction	One-reaction	Two-reaction
A-13	89.6	85.4	375.077	141.019	0.500845	0.00252491	0.00432957	Significant Decrease	Tier 1	AN00513001	C00346	O-Phosphoethanolamine	0.15	5.4
A-15	90.6	86.5	523.197	289.139	0.643727	5.84723e-06	0.000600315	Significant Decrease	Tier 1	AN02543001	HMDB0028747	Aspartyl-Arginine	0.17	1.2
A-18	88.6	84.3	494.17	260.112	0.576287	0.000995043	0.00305876	Significant Decrease	Tier 1	AN02109000	HMDB0028729	Asparaginyl-Glutamine	0.33	0.5
A-55	101.8	98.5	465.192	231.133	0.639235	0.00277711	0.00447574	Significant Decrease	Tier 1	AN01721000	HMDB0028709	Arginyl-Glycine	0.64	0.7
A-61	101.8	98.5	467.16	233.101	0.664462	0.00360787	0.00497748	Significant Decrease	Tier 1	AN01742001	HMDB0028806	Glutaminyl-Serine/Seryl-Glutamine	0.55	0.3
A-73	104.9	101.8	479.207	245.149	0.460603	0.000471462	0.00250085	Significant Decrease	Tier 1	AN01891000	HMDB0028681	Alanyl-Arginine	0.3	1.6
A-84	109	106.2	509.17	275.111	0.538602	0.000848242	0.00303973	Significant Decrease	Tier 1	AN02336002	HMDB0028796	Glutaminyl-Glutamate	0.55	5.6
A-92	110	107.3	426.132	192.074	0.392954	0.00107209	0.00308699	Significant Decrease	Tier 1	AN01199000	HMDB0029048	Seryl-Serine	1.19	2.4
A-104	114.1	111.7	581.121	347.063	1.61911	0.00043706	0.00242872	Significant Increase	Tier 1	AN03357000	C00020	Adenosine monophosphate	0.23	3.2
A-191	135.4	134.7	507.242	273.184	0.663486	0.0154619	0.0115421	Significant Decrease	Tier 1	AN02307001	HMDB0029121	Valyl-Arginine	7.43	2.2
A-202	139.5	139	451.166	217.107	0.385875	0.00197926	0.00387682	Significant Decrease	Tier 1	AN01530001	HMDB0028685	Alanyl-Glutamine	2.31	3.8
A-222	141.6	141.2	399.105	165.047	0.604282	0.00263192	0.00433493	Significant Decrease	Tier 1	AN00810000	C02989	Methionine Sulfoxide	2.46	1.6
A-228	143.6	143.4	423.17	189.112	1.73839	0.00145211	0.00342221	Significant Increase	Tier 1	AN01150000	C02427	Homocitrulline	1.49	0.1
A-230	143.6	143.4	353.118	119.06	2.06527	0.00144498	0.00342221	Significant Increase	Tier 1	AN00291001	C00263	Homoserine	5.16	1.1
A-248	150.7	150.8	410.139	176.08	0.314123	0.00114355	0.00315919	Significant Decrease	Tier 1	AN00972002	HMDB0029032	Seryl-Alanine	1.48	1.8
A-262	151.7	151.8	463.165	229.107	0.358131	0.00300254	0.00462855	Significant Decrease	Tier 1	AN01698000	HMDB0028739	Asparaginyl-Proline	0.57	4.4
A-280	154.8	154.9	381.112	147.054	0.558285	0.0141499	0.0109442	Significant Decrease	Tier 1	AN00583000	C00025	Glutamic acid	0.91	0.7
A-281	154.8	154.9	410.138	176.079	0.356416	0.00280146	0.00448231	Significant Decrease	Tier 1	AN00972001	HMDB0028851	Glycyl-Threonine	0.41	0.3
A-293	159.9	160	308.106	74.0477	0.58651	0.00510295	0.00595843	Significant Decrease	Tier 1	BP00072000	HMDB0062472	Glycinamide	1.02	3.1
A-311	160.9	161	424.153	190.095	0.276335	0.00112942	0.00315919	Significant Decrease	Tier 1	AN01168002	HMDB0029054	Threoninyl-Alanine	0.91	1
A-331	167	167.1	465.179	231.121	0.36914	0.00169542	0.00360148	Significant Decrease	Tier 1	AN01720001	HMDB0029122	Valyl-Asparagine	2.18	1
A-338	167	167.1	479.195	245.137	0.4831	0.000131799	0.00171809	Significant Decrease	Tier 1	AN01890005	HMDB0029125	Valyl-Glutamine	0.81	1.8
A-341	170.1	170.2	477.18	243.122	0.31456	0.00177551	0.00367301	Significant Decrease	Tier 1	AN01860000	HMDB0028805	Glutaminyl-Proline/Prolyl-Glutamine	0.31	1
A-345	168	168.2	380.127	146.069	0.299848	0.00270265	0.00440462	Significant Decrease	Tier 1	AN00574007	HMDB0006899	Alanyl-Glycine	0.73	1.1
A-408	181.2	181.9	436.154	202.096	0.297345	0.00169332	0.00360148	Significant Decrease	Tier 1	AN01320003	HMDB0029047	Seryl-Proline	1.67	2.2
A-415	182.3	182.9	464.148	230.09	0.665707	0.0141564	0.0109442	Significant Decrease	Tier 1	AN01708000	HMDB0028761	Aspartyl-Proline	0.92	3.3
A-419	183.3	184	521.252	287.193	0.512913	0.000251012	0.00200188	Significant Decrease	Tier 1	AN02515001	HMDB0028713	Arginyl-Leucine	4.52	2.3
A-425	189.4	190.5	394.143	160.085	0.573829	0.002586	0.00432957	Significant Decrease	Tier 1	AN00738000	HMDB0028680	Alanyl-Alanine	0.15	1
A-429	189.4	190.5	466.165	232.107	0.359691	0.00441592	0.00552982	Significant Decrease	Tier 1	AN01730004	HMDB0029123	Valyl-Aspartate	2.26	0.4
A-466	203.7	205.1	480.181	246.122	0.470675	0.00148068	0.00345246	Significant Decrease	Tier 1	AN01906005	HMDB0028832	Glutamyl-Valine	1.69	2.6
A-467	197.5	198.9	450.17	216.112	0.601368	0.0389526	0.021401	Significant Decrease	Tier 1	AN01516002	HMDB0029069	Threoninyl-Proline	1.56	1.7
A-473	194.5	195.8	479.197	245.138	0.315231	0.0013423	0.00337441	Significant Decrease	Tier 1	AN01890003	HMDB0028902	Isoleucyl-Asparagine	1.97	1.2
A-489	198.6	199.9	478.165	244.107	0.418595	0.00907341	0.00824369	Significant Decrease	Tier 1	AN01874002	HMDB0029016	Prolyl-Glutamate	1.64	0.4
A-514	205.7	207.2	381.112	147.054	2.52123	3.0059e-06	0.000462909	Significant Increase	Tier 1	AN00583007	C12269	N-Methyl aspartate	1.73	0.6
A-530	206.7	208.2	406.144	172.086	0.549868	0.00228812	0.00413095	Significant Decrease	Tier 1	AN00914000	HMDB0000721	Glycyl-Proline	2.39	0.3
A-541	209.8	211.3	438.17	204.112	0.339614	0.000368183	0.00230405	Significant Decrease	Tier 1	AN01349001	HMDB0029052	Seryl-Valine	1.49	0.5
A-547	210.8	212.4	479.196	245.138	0.441307	8.39428e-05	0.00164114	Significant Decrease	Tier 1	AN01890004	HMDB0028924	Leucyl-Asparagine	0.89	1
A-552	213.8	215.5	493.212	259.154	0.582545	0.000126014	0.00168749	Significant Decrease	Tier 1	AN02092005	HMDB0028927	Leucyl-Glutamine	1.27	1
A-554	210.8	212.4	408.159	174.101	0.318441	0.00236886	0.00421843	Significant Decrease	Tier 1	AN00943003	HMDB0029127	Valyl-Glycine	0.42	0.6
A-624	222	223.8	512.186	278.128	0.363001	0.000884548	0.00303973	Significant Decrease	Tier 1	AN02382001		Leucyl-Methionine sulfoxide	4.69	2.8
A-655	225	226.9	494.196	260.138	0.223731	0.00293904	0.00459504	Significant Decrease	Tier 1	AN02110003	HMDB0028906	Isoleucyl-Glutamate	0.98	1.1
A-677	228.1	230	484.157	250.099	0.383512	0.00428548	0.00546692	Significant Decrease	Tier 1	AN01971001	HMDB0029067	Threoninyl-Methionine	0.62	1.1
A-678	228.1	230	420.159	186.101	0.224396	0.00343252	0.00485407	Significant Decrease	Tier 1	AN01106000	HMDB0028695	Alanyl-Proline	1.3	1.5
A-681	228.1	230	479.196	245.138	0.396182	0.000205484	0.00181865	Significant Decrease	Tier 1	AN01890001	HMDB0028735	Asparaginyl-Leucine	0.86	3
A-705	231.1	233.1	486.17	252.111	0.439819	0.000284706	0.00213876	Significant Decrease	Tier 1	AN01996001	HMDB0029004	Phenylalanyl-Serine	0.52	0.2
A-718	236.2	238.2	480.18	246.122	0.335372	0.00230162	0.00414196	Significant Decrease	Tier 1	AN01906007	HMDB0028925	Leucyl-Aspartate	1.12	1.5
A-720	234.2	236.2	422.175	188.116	0.338964	0.000648594	0.00280322	Significant Decrease	Tier 1	AN01133006	HMDB0029120	Valyl-Alanine	0.74	0.2
A-732	235.2	237.2	514.165	280.106	0.627901	1.43218e-06	0.000462909	Significant Decrease	Tier 1	AN02406001	HMDB0028991	Phenylalanyl-Aspartate	1.15	2.2
A-742	237.2	239.3	485.16	251.102	0.533316	0.00351041	0.00489234	Significant Decrease	Tier 1	AN01981000	C00559	Deoxyadenosine	0.29	1.1
A-748	238.3	240.3	494.196	260.138	0.535841	0.00239662	0.00424229	Significant Decrease	Tier 1	AN02110004	HMDB0028928	Leucyl-Glutamate	1.08	0.2
A-761	242.3	244.4	386.092	152.034	0.156905	0.0096799	0.00861259	Significant Decrease	Tier 1	AN00646000	C00385	Xanthine	0.87	4
A-773	241.3	243.4	466.201	232.143	0.330515	0.000880211	0.00303973	Significant Decrease	Tier 1	AN01735001	HMDB0028917	Isoleucyl-Threonine	0.44	0.9
A-781	250.5	252.7	528.18	294.122	0.459	0.000855942	0.00303973	Significant Decrease	Tier 1	AN02608002	HMDB0028994	Phenylalanyl-Glutamate	0.83	8
A-786	243.4	245.5	420.159	186.101	0.607659	0.0083784	0.00791094	Significant Decrease	Tier 1	AN01106001	HMDB0029010	Prolyl-Alanine	0.54	1
A-791	244.4	246.5	495.17	261.112	0.650514	0.00331688	0.00482287	Significant Decrease	Tier 1	AN02119001	HMDB0029083	Tryptophyl-Glycine	1.37	3.1
A-793	245.4	247.5	385.162	302.207	0.298149	1.96222e-05	0.000858847	Significant Decrease	Tier 1	AN02745001	HMDB0028945	Lysyl-Arginine	0.83	5.2
A-804	246.4	248.5	440.131	206.073	0.644111	0.043816	0.0233361	Significant Decrease	Tier 1	AN01376000	HMDB0028847	Glycyl-Methionine	0.8	0.3
A-809	246.4	248.5	422.174	188.116	0.325819	0.00122491	0.00322654	Significant Decrease	Tier 1	AN01133004	HMDB0028907	Isoleucyl-Glycine	0.61	0.2
A-816	247.4	249.6	408.158	174.1	0.521771	0.000194922	0.00180166	Significant Decrease	Tier 1	AN00943002	HMDB0028854	Glycyl-Valine	0.99	1.1
A-847	250.5	252.7	500.185	266.127	0.391715	0.000259534	0.00202745	Significant Decrease	Tier 1	AN02198001	HMDB0029005	Phenylalanyl-Threonine	0.72	1.5
A-852	251.5	253.7	466.201	232.143	0.372248	0.000322166	0.00223484	Significant Decrease	Tier 1	AN01735002	HMDB0028939	Leucyl-Threonine	0.85	1.8
A-862	253.5	255.7	422.175	188.116	0.322496	0.00121174	0.00322293	Significant Decrease	Tier 1	AN01133002	HMDB0028700	Alanyl-Valine	0.74	0.9
A-865	254.5	256.7	480.18	246.122	0.572236	5.6201e-06	0.000600315	Significant Decrease	Tier 1	AN01906004	HMDB0028757	Aspartyl-Leucine	0.91	1.2
A-880	256.6	258.7	323.106	89.0471	0.433236	0.00161378	0.00356205	Significant Decrease	Tier 1	AN00124004	C00213	Sarcosine	1.71	1.9
A-882	256.6	258.7	370.097	136.039	0.184222	0.00659903	0.00687585	Significant Decrease	Tier 1	AN00459000	C00262	Hypoxanthine	0.72	0.7
A-885	256.6	258.7	446.175	212.117	0.260033	0.0332911	0.0192449	Significant Decrease	Tier 1	AN01464000	HMDB0011180	prolyl-proline	0.9	2.3
A-906	261.7	263.8	422.175	188.117	0.455841	6.63657e-05	0.00140004	Significant Decrease	Tier 1	AN01133005	HMDB0028929	Leucyl-Glycine	0.9	0.7
A-912	263.7	265.8	494.196	260.138	0.480046	5.49839e-06	0.000600315	Significant Decrease	Tier 1	AN02110000	HMDB0028823	Glutamyl-Leucine	0.68	0.4
A-916	261.7	263.8	486.17	252.111	0.407445	0.000490977	0.00253236	Significant Decrease	Tier 1	AN01996002	HMDB0029046	seryl-Phenylalanine	0.61	3.9
A-931	265.7	267.8	528.18	294.122	0.572727	2.02745e-05	0.000858847	Significant Decrease	Tier 1	AN02608004	HMDB0029156	Glutamyl-Phenylalanine	1.02	0.9
A-953	266.8	268.8	436.189	202.131	0.287889	1.01165e-05	0.00070395	Significant Decrease	Tier 1	AN01324002	HMDB0028900	Isoleucyl-Alanine	1.89	0.4
A-1000	273.9	275.9	466.2	232.142	0.423949	0.000773673	0.00295457	Significant Decrease	Tier 1	AN01735004	HMDB0029065	Threoninyl-Leucine	0.47	0.6
A-1030	274.9	276.9	436.191	202.132	0.362925	0.000147672	0.00171809	Significant Decrease	Tier 1	AN01324003	HMDB0028922	Leucyl-Alanine	1.14	3.4
A-1071	289.2	291.6	422.174	188.115	0.345911	0.00181123	0.00368498	Significant Decrease	Tier 1	AN01133001	C02155	Glycyl-Leucine	1.38	0.2
A-1073	285.1	287.4	500.186	266.127	0.451358	0.000156338	0.00171809	Significant Decrease	Tier 1	AN02198002	HMDB0029068	Threoninyl-Phenylalanine	1.18	1.2
A-1093	289.2	291.5	383.11	149.051	0.330597	0.017354	0.0124826	Significant Decrease	Tier 1	AN00608000	C00073	Methionine	0.26	2.8
A-1096	289.2	291.5	422.173	188.115	0.313399	0.00181932	0.00369137	Significant Decrease	Tier 1	AN01133003	HMDB0028844	Glycyl-Isoleucine	2.1	3.9
A-1145	296.3	298.8	436.19	202.132	0.410621	0.00114713	0.00315919	Significant Decrease	Tier 1	AN01324001	HMDB0028691	Alanyl-Leucine	0.97	0.2
A-1147	296.3	298.8	509.186	275.127	0.619041	0.00577231	0.00637687	Significant Decrease	Tier 1	AN02337000	C00806	Alanyl-Tryptophan	1.01	1.1
A-1152	297.3	299.8	480.163	246.105	0.336326	0.00138445	0.00340041	Significant Decrease	Tier 1	AN01904000	HMDB0028981	Methionyl-Proline	1.86	0.7
A-1169	299.4	301.9	456.159	222.101	0.520043	0.00722953	0.00718734	Significant Decrease	Tier 1	AN01612000	HMDB0028848	Glycyl-Phenylalanine	0.49	0.8
A-1194	302.4	305	450.206	216.147	0.253483	0.000529154	0.00259425	Significant Decrease	Tier 1	AN01522000	HMDB0029140	Valyl-Valine	0.17	0.7
A-1229	306.5	309.1	371.14	274.164	0.263656	0.00254598	0.00432957	Significant Decrease	Tier 1	AN02323001	HMDB0028949	Lysyl-Glutamine	0.1	0.9
A-1238	308.5	311.2	470.175	236.117	0.384794	0.000106863	0.00166232	Significant Decrease	Tier 1	AN01782000	HMDB0028694	Alanyl-Phenylalanine	1.51	1.4
A-1249	311.6	314.3	364.133	260.149	0.387246	0.00349957	0.00488165	Significant Decrease	Tier 1	AN02112001	HMDB0028946	Lysyl-Asparagine/Asparaginyl-Lysine	0.01	0.8
A-1256	311.6	314.3	380.629	293.141	0.385559	0.000888041	0.00303973	Significant Decrease	Tier 1	AN02593000		Lysyl-Methionine sulfoxide	0.39	0.9
A-1359	323.8	326.6	462.206	228.148	0.18454	0.0040506	0.00529085	Significant Decrease	Tier 1	AN01688000	HMDB0011174	Isoleucyl-Proline	0.78	0.4
A-1368	325.8	328.7	422.172	188.114	0.372862	0.000560576	0.00266439	Significant Decrease	Tier 1	AN01133007		Gly-Norleucine	4.97	3.5
A-1393	327.8	330.5	364.625	261.133	0.350938	0.00499101	0.00591907	Significant Decrease	Tier 1	AN02121003	HMDB0028947	Lysyl-Aspartate	0.23	0.5
A-1402	329.9	332.3	496.189	262.131	0.277625	0.00198881	0.00387682	Significant Decrease	Tier 1	AN02141000	HMDB0011177	Phenylalanyl-Proline	1.99	0.4
A-1403	328.9	331.3	350.627	233.138	0.371429	0.00175873	0.00365844	Significant Decrease	Tier 1	AN01744000	HMDB0028960	Lysyl-Serine	0.12	0.5
A-1414	329.9	332.2	462.206	228.147	0.242537	0.00503076	0.00593507	Significant Decrease	Tier 1	AN01688001	HMDB0011175	Leucyl-Proline	0	2.4
A-1418	329.9	332.2	371.632	275.148	0.233904	0.0046506	0.00570671	Significant Decrease	Tier 1	AN02339002	HMDB0028950	Lysyl-Glutamate	0.44	0.4
A-1433	334	335.8	365.153	131.094	0.572096	0.014892	0.01128	Significant Decrease	Tier 1	AN00410000	C00123	Leucine	0.68	1
A-1453	339.1	340.9	350.627	233.138	0.332235	0.00208469	0.00393917	Significant Decrease	Tier 1	AN01744001	HMDB0029044	Seryl-Lysine	0.47	1
A-1463	338	339.9	464.222	230.164	0.314057	0.00066096	0.00282744	Significant Decrease	Tier 1	AN01714001	HMDB0028942	Leucyl-Valine	1.3	0
A-1479	338	339.9	498.206	264.147	0.612245	0.0030229	0.00463211	Significant Decrease	Tier 1	AN02180001	HMDB0029008	Phenylalanyl-Valine	0.01	1.7
A-1481	340.1	341.9	345.092	222.068	0.415512	0.00390804	0.00517043	Significant Decrease	Tier 1	AN01608003	C00542	Cystathionine/Allocystathionine	1.36	1.2
A-1505	342.1	344	464.221	230.163	0.31452	0.00061722	0.00274716	Significant Decrease	Tier 1	AN01714003	HMDB0029131	Valyl-Leucine	0.39	0.4
A-1562	350.2	352.2	360.09	126.032	0.61152	0.00523846	0.0060474	Significant Decrease	Tier 1	BM00344001	C11918	Maltol/Pyrogallol	1	6.1
A-1564	342.1	344	354.07	240.024	1.52764	0.0280634	0.0172159	Significant Increase	Tier 1	AN01818000	C00491	Cystine	0.04	7.3
A-1581	353.3	355.2	357.635	247.154	0.311323	0.00167518	0.00359019	Significant Decrease	Tier 1	AN01927001	HMDB0029066	Threoninyl-Lysine	0.77	1
A-1629	357.4	359.3	335.622	203.127	0.314845	0.00507337	0.0059518	Significant Decrease	Tier 1	AN01338001	HMDB0028951	Lysyl-Glycine	0.13	1.6
A-1638	358.4	360.3	373.086	139.027	0.297101	0.00043941	0.00242872	Significant Decrease	Tier 1	AN00487003	C01020	6-Hydroxynicotinic acid	0.77	2.5
A-1657	361.4	363.4	462.203	228.145	0.322511	0.0015287	0.00349806	Significant Decrease	Tier 1	AN01688002		Prolyl-Isoleucine	4.98	3.2
A-1671	367.6	369.6	478.239	244.18	0.272488	0.000128794	0.00170084	Significant Decrease	Tier 1	AN01878000	HMDB0028910	Isoleucyl-Isoleucine	3.74	2.5
A-1707	371.6	373.6	478.238	244.179	0.277772	3.15927e-05	0.00108362	Significant Decrease	Tier 1	AN01878003	HMDB0028933	Leucyl-Leucine	1.19	0.4
A-1708	371.6	373.6	342.63	217.143	0.25943	0.00339397	0.00484204	Significant Decrease	Tier 1	AN01534001	HMDB0028944	Lysyl-Alanine	0.03	0.2
A-1713	372.6	374.7	299.119	130.122	1.93883	0.035422	0.0200684	Significant Increase	Tier 1	AN00401000	C00179	Agmatine	0.06	1.1
A-1721	372.6	374.7	362.116	256.116	0.567474	0.0056096	0.00624837	Significant Decrease	Tier 1	AN02050001	HMDB0028895	Histidinyl-Threonine	1.38	0.3
A-1747	376.7	378.9	512.222	278.164	0.339869	1.16687e-05	0.00070395	Significant Decrease	Tier 1	AN02385002	HMDB0028914	Isoleucyl-Phenylalanine	1.17	1.2
A-1761	377.7	379.9	446.15	212.091	0.580293	0.0164161	0.01205	Significant Decrease	Tier 1	AN01460001	HMDB0028885	Histidinyl-Glycine	1.24	0.5
A-1819	385.9	388.4	386.106	152.048	0.377617	0.000539798	0.00261412	Significant Decrease	Tier 1	BM00647013	C14088	3-Cresotinic acid	1.7	0.2
A-1859	392	394.8	387.1	153.042	0.209853	0.00901136	0.00822972	Significant Decrease	Tier 1	AN00657006	C00632	3-Hydroxyanthranilic acid	1.83	9.4
A-1900	398.1	401.1	460.166	226.108	0.329224	0.000885131	0.00303973	Significant Decrease	Tier 1	AN01660002	HMDB0028878	Histidinyl-Alanine	3.3	0.8
A-1921	402.2	405.4	307.111	146.106	0.536073	0.0224677	0.0148483	Significant Decrease	Tier 1	AN00578000	C00047	Lysine	1.44	2.1
A-1934	403.2	406.3	367.607	267.097	1.60349	0.0143089	0.0110289	Significant Increase	Tier 1	AN02208001	C00330	Deoxyguanosine	0.11	8.3
A-1967	407.3	410.4	355.637	243.158	0.253085	0.0061105	0.00658514	Significant Decrease	Tier 1	AN01861000	HMDB0028959	Lysyl-Proline	0.05	1.8
A-1978	411.4	414.4	460.165	226.107	0.482318	0.00341535	0.00484204	Significant Decrease	Tier 1	AN01660001	HMDB0028689	Alanyl-Histidine	0.43	2.6
A-1984	409.3	412.4	381.617	295.117	0.650307	0.000898609	0.00303973	Significant Decrease	Tier 1	AN02626001	HMDB0028743	Asparaginyl-Tyrosine	0.31	0.1
A-2000	410.3	413.4	356.645	245.174	0.366727	0.00161449	0.00356205	Significant Decrease	Tier 1	AN01892001	HMDB0029132	Valyl-Lysine	0.08	0.8
A-2037	414.4	417.4	372.632	277.147	0.265315	0.0110336	0.00935225	Significant Decrease	Tier 1	AN02364000	HMDB0028957	Lysyl-Methionine/Methionyl-Lysine	1.68	1.3
A-2093	421.5	424.5	486.181	252.123	0.443327	0.00255719	0.00432957	Significant Decrease	Tier 1	AN01998000	HMDB0028893	Histidinyl-Proline	0.86	0.3
A-2202	434.8	437.7	368.11	268.104	0.587482	0.000260487	0.00202745	Significant Decrease	Tier 1	AN02223000	HMDB0029051	Seryl-Tyrosine	2.86	0.6
A-2212	438.8	441.7	363.653	259.19	0.329767	0.000369145	0.00230405	Significant Decrease	Tier 1	AN02095002	HMDB0028954	Lysyl-Isoleucine	0.56	0.3
A-2263	441.9	444.7	363.653	259.19	0.318096	0.00353959	0.00491965	Significant Decrease	Tier 1	AN02095003	HMDB0028955	Lysyl-Leucine/Leucyl-Lysine	0.29	0.3
A-2269	442.9	445.8	380.646	293.174	0.377704	0.000530642	0.00259425	Significant Decrease	Tier 1	AN02595000	HMDB0028958	Lysyl-Phenylalanine	0.65	1.5
A-2270	441.9	444.8	488.197	254.138	0.473298	0.000817296	0.00299807	Significant Decrease	Tier 1	AN02024002	HMDB0029129	Valyl-Histidine	1.28	0.6
A-2310	448	450.8	271.1	74.0842	0.545229	0.0150813	0.011348	Significant Decrease	Tier 1	AN00074000	C00986	1,3-Diaminopropane	0.41	0.1
A-2351	451	453.9	375.119	282.121	0.438765	0.0021503	0.00399262	Significant Decrease	Tier 1	AN02430000	HMDB0029073	Threoninyl-Tyrosine	0.48	0.4
A-2414	458.2	461.3	502.212	268.154	0.346906	0.00120698	0.00321584	Significant Decrease	Tier 1	AN02228002	HMDB0028909	Isoleucyl-Histidine	1.07	3.9
A-2432	462.2	465.6	353.106	238.095	0.448102	0.00120156	0.00321584	Significant Decrease	Tier 1	AN01801000	HMDB0028853	Glycyl-Tyrosine	0.06	1.2
A-2442	464.3	467.8	356.095	122.037	0.40916	0.00676927	0.00694515	Significant Decrease	Tier 1	BM00311001	C00633	4-Hydroxybenzaldehyde/3-Hydroxybenzaldehyde	0.35	3.5
A-2446	465.3	468.9	321.11	174.103	0.577162	0.0133223	0.0105158	Significant Decrease	Tier 1	AN00943007	HMDB0094702	Gly-Norvaline	3.56	1.5
A-2463	467.3	471	360.113	252.109	0.363271	0.000879815	0.00303973	Significant Decrease	Tier 1	AN01996000	HMDB0028699	Alanyl-Tyrosine	2.63	1.1
A-2477	470.4	474.3	368.135	268.153	0.46087	0.000505605	0.00253236	Significant Decrease	Tier 1	AN02228001	HMDB0028889	Histidinyl-Leucine	0.81	0.1
A-2622	486.7	490.1	374.13	280.144	0.579864	3.16643e-05	0.00108362	Significant Decrease	Tier 1	AN02409000	HMDB0029118	Tyrosyl-Valine	1.75	0.4
A-2670	493.8	497.4	371.159	274.201	0.607167	0.00137565	0.00338959	Significant Decrease	Tier 1	AN02325000	HMDB0028956	Lysyl-Lysine	1.2	3.1
A-2776	507	510.7	381.138	294.159	0.490352	5.28544e-05	0.00125224	Significant Decrease	Tier 1	AN02610003	HMDB0029109	Tyrosyl-Leucine	1.19	1.1
A-2839	517.2	521.1	375.641	283.165	0.551752	0.00968077	0.00861259	Significant Decrease	Tier 1	AN02446000	HMDB0028890	Histidinyl-Lysine	0.21	0.5
A-2947	527.4	531.4	311.072	154.026	0.615395	0.0065223	0.00683754	Significant Decrease	Tier 1	AN00670004	C00628	Gentisic acid/Protocatechuic acid	0.3	0.5
A-3055	550.8	554.6	388.643	309.169	0.459673	0.00373118	0.00504923	Significant Decrease	Tier 1	AN02840000	HMDB0028963	Lysyl-Tyrosine	0.09	1.4
A-3068	552.8	556.6	502.133	268.075	0.40709	0.0207209	0.0139896	Significant Decrease	Tier 1	BP02218001	HMDB0005808	Formononetin	2.62	1.1
A-3200	578.3	582.5	393.125	318.132	0.60792	0.00183509	0.00371358	Significant Decrease	Tier 1	AN02951002	HMDB0028897	Histidinyl-Tyrosine	0.67	0.1
A-T1045	629.2	633.4	534.124	300.063	1.62984	0.0075097	0.00733895	Significant Increase	Tier 1	BP02699000	HMDB0029492	Fisetin	3.51	6.4
A-T113	307.1	309.7	371.14	137.084	0.201184	0.00361909	0.00498069	Significant Decrease	Tier 1	AN00469000	HMDB0000306	Tyramine	6.49	5.9
A-T120	399.1	402.2	372.09	138.032	0.515117	0.0026214	0.00432957	Significant Decrease	Tier 1	AN00477004	HMDB0000500	4-Hydroxybenzoic acid	0.46	0.9
A-T138	576.3	580.5	282.444	145.158	1.89532	0.017725	0.0126431	Significant Increase	Tier 1	AN00565000	HMDB0001257	Spermidine	1.18	0.7
A-T143	127	127.6	380.128	146.069	1.70963	0.0283625	0.0172846	Significant Increase	Tier 1	AN00574000	HMDB0000641	Glutamine	0.21	0.2
A-T152	236.6	238.6	381.112	147.053	3.13801	2.45038e-06	0.000462909	Significant Increase	Tier 1	AN00583002	HMDB0003011	O-Acetyl-L-serine	1.71	4.3
A-T177	460.8	464	386.106	152.047	1.6024	0.000829589	0.00302025	Significant Increase	Tier 1	AN00647006	HMDB0012308	Vanillin	1.88	0.2
A-T233	326.8	329.6	399.137	165.079	0.528105	0.00343218	0.00485407	Significant Decrease	Tier 1	AN00814000	HMDB0000159	Phenylalanine	1.83	0.6
A-T268	323.8	326.7	402.099	168.042	0.467022	0.00209076	0.00394097	Significant Decrease	Tier 1	AN00856002	HMDB0001336	3,4-Dihydroxybenzeneacetic acid	2.93	1.7
A-T291	129	129.6	409.154	175.096	0.483583	0.0245107	0.0156365	Significant Decrease	Tier 1	AN00958001	HMDB0000904	Citrulline	0.87	0.2
A-T303	81	77.2	449.114	215.056	0.491562	9.17898e-05	0.00166232	Significant Decrease	Tier 1	AN01009004		D-(+)-Galactosamine	2.05	9.2
A-T313	485.4	488.9	324.595	181.074	0.406817	0.0167259	0.01218	Significant Decrease	Tier 1	AN01037004	HMDB0000158	Tyrosine	0.72	1
A-T348	642.9	647	284.612	202.216	2.53014	0.0306814	0.0182078	Significant Increase	Tier 1	AN01329000	HMDB0013076	Spermine	1.47	1.4
A-T36	376.7	378.9	345.091	111.032	1.73752	0.000910824	0.00303973	Significant Increase	Tier 1	AN00232001		2,6-Dihydroxypyridine	0.15	8.9
A-T500	281	283.2	426.12	384.122	0.186319	0.0329326	0.0191166	Significant Decrease	Tier 1	AN03771000	HMDB0000939	S-Adenosylhomocysteine	1.2	2.3
A-T530	378.3	380.5	286.088	104.059	1.75764	0.012017	0.00991229	Significant Increase	Tier 1	BM00198000	HMDB0002006	2,3-Diaminoproprionic acid	0.02	0.1
A-T545	136.5	136.9	380.128	146.069	1.79725	0.00307007	0.00466723	Significant Increase	Tier 1	BM00574006		L-Isoglutamine	1.9	4.1
A-T632	401.2	404.3	362.105	128.047	1.52917	0.00452713	0.00561334	Significant Increase	Tier 1	BP00371000	HMDB0040594	Furaneol	2.08	5.1
A-T653	604.1	608.5	384.164	150.105	1.64022	0.000860258	0.00303973	Significant Increase	Tier 1	BP00630018	HMDB0035770	Carvacrol	2.62	5.1
A-T668	532.2	536.2	311.072	154.027	0.372841	0.00296035	0.00460679	Significant Decrease	Tier 1	BP00670002	HMDB0029666	2,4-Dihydroxybenzoic Acid(2 tags 2 charges)	0.2	3.1
A-T687	548.2	552	398.143	164.084	1.55275	0.00103937	0.00307124	Significant Increase	Tier 1	BP00798017	HMDB0005809	Eugenol	1.71	3.3
A-T704	570.6	574.6	404.132	170.073	1.58637	0.000767478	0.00294742	Significant Increase	Tier 1	BP00893001	HMDB0032582	2-Phenylphenol	0.79	0.7
A-T871	630.2	634.4	362.096	256.074	0.487163	0.0112751	0.00947277	Significant Decrease	Tier 1	BP02046004	HMDB0037316	Isoliquiritigenin(2 tags 2 charges)	3.02	0.7
A-T91	118.7	119.5	366.112	132.054	1.74977	0.000648344	0.00280322	Significant Increase	Tier 1	AN00419000	HMDB0000168	Asparagine	0.31	1.8
C-657	157.8	158.4	296.113	134.021	1.92139	0.0175479	0.0125648	Significant Increase	Tier 1	AN00435000	C00149	Malic acid	0.43	0.6
C-1062	206.7	208.3	444.196	121.02	1.6388	0.0354437	0.0200684	Significant Increase	Tier 1	AN00304000	C00097	Cysteine	1.59	0.5
C-1209	224	225.9	294.134	132.042	0.638984	0.0296421	0.0177699	Significant Decrease	Tier 1	AN00418002	C00489	Glutaric Acid	0.24	2.4
C-1239	227	229	452.255	129.08	0.556749	0.0358169	0.0202219	Significant Decrease	Tier 1	AN00385000	C00408	Pipecolic acid	1.77	5.5
C-1270	232.1	234.1	264.123	102.032	0.387408	0.0102565	0.00893381	Significant Decrease	Tier 1	AN00177003	C00232	Succinic Semialdehyde	0.2	6.6
C-1948	309.4	312	355.166	193.075	0.541643	0.00843259	0.00791841	Significant Decrease	Tier 1	AN01210008		N-Formyl-DL-phenylalanine	2.88	1.6
C-2380	373.6	375.7	243.118	162.053	0.634665	0.0204128	0.0138622	Significant Decrease	Tier 1	AN00769001	C03761	3-Hydroxymethylglutaric Acid	0.27	2
C-2572	400	403.3	227.105	130.027	0.551407	0.0119778	0.00990648	Significant Decrease	Tier 1	AN00392000	C02214	Trans-Glutaconic Acid/Itaconic Acid	1.2	1.9
C-2680	412.2	416	326.139	164.048	0.629198	0.0044456	0.0055435	Significant Decrease	Tier 1	AN00793004	C00166	Phenylpyruvic Acid	1.56	2.6
C-3324	493.7	497.1	256.144	188.105	0.316951	0.00596324	0.00648185	Significant Decrease	Tier 1	AN01132000	C08261	Azelaic Acid	0.16	1.9
C-3872	710.4	713.5	442.333	280.242	0.339546	0.00137348	0.00338959	Significant Decrease	Tier 1	AN02413000	C01595	Linoleic Acid	3.65	1.6
C-T1025	257.1	259.3	285.124	123.032	0.662436	0.00470134	0.00573423	Significant Decrease	Tier 1	AN00318000	HMDB0002243	Picolinic Acid	1.73	8.4
C-T1264	302.6	305.1	300.124	138.032	0.57349	0.00183235	0.00371292	Significant Decrease	Tier 1	AN00477007	HMDB0002466	3-Hydroxybenzoic Acid	3.17	7.1
C-T1316	328.8	331.2	316.119	154.027	0.403758	0.0176989	0.0126318	Significant Decrease	Tier 1	BM00670003	HMDB0000397	2,3-Dihydroxbenzoic Acid/2,4-Dihydroxybenzoic Acid	1.62	1.9
C-T1409	370.5	373.5	427.188	104.011	0.65084	0.0106363	0.00913035	Significant Decrease	Tier 1	AN00193001	HMDB0000691	Malonic Acid	2.7	5
C-T1490	401	404.3	385.133	446.085	1.65266	0.00209577	0.00394558	Significant Increase	Tier 1	BP04267000	HMDB0041832	Baicalin	2.28	4.9
C-T1492	395.9	399	284.129	122.037	0.468157	0.00421138	0.00542812	Significant Decrease	Tier 1	AN00311004	HMDB0001870	Benzoic Acid	1.74	0.2
C-T1493	398	401.2	227.105	130.027	0.532514	0.0139035	0.0108248	Significant Decrease	Tier 1	BM00392004	HMDB0002092	Itaconic acid	1.57	1.1
C-T1527	415.3	419.2	300.124	138.032	0.473799	0.0103145	0.00895902	Significant Decrease	Tier 1	AN00477006	HMDB0001895	Salicylic Acid	1.71	1.5
C-T1541	422.4	426.7	276.159	114.068	0.244514	0.0100612	0.00881758	Significant Decrease	Tier 1	BP00254010	HMDB0031560	trans-2-Methyl-2-pentenoic Acid	0.87	0.9
C-T1546	425.5	429.9	310.144	148.052	0.277214	0.0284193	0.0173124	Significant Decrease	Tier 1	AN00596000	HMDB0000567	Cinnamic Acid / Trans-Cinnamic Acid	0.34	2
C-T1582	446.3	449.3	372.215	210.126	0.351987	0.0054042	0.00613895	Significant Decrease	Tier 1	AN01440000	HMDB0032797	(-)-Jasmonic acid	5.17	4.5
C-T1626	467.2	470.8	249.135	174.089	0.621241	0.0243208	0.0155411	Significant Decrease	Tier 1	BP00942000	HMDB0000893	Suberic acid	2.18	1.9
C-T1645	475.3	479.6	220.097	174.016	0.588794	0.028082	0.0172159	Significant Decrease	Tier 1	BM00934003	HMDB0000958	trans-Aconitic acid	0.33	0.9
C-T1663	487.5	491.1	292.19	130.099	1.62351	0.040841	0.0220781	Significant Increase	Tier 1	BP00399007	HMDB0031594	2-Methylhexanoic acid	1.08	3.5
C-T1718	525.2	528.1	306.207	144.115	1.60154	0.0421024	0.0226152	Significant Increase	Tier 1	AN00552000	HMDB0000482	Octanoic Acid	0.06	1.3
C-T1722	531.3	534.2	454.222	584.264	1.54289	0.0275303	0.0169655	Significant Increase	Tier 1	AN05010000	HMDB0000054	Bilirubin	5.72	4.3
C-T1747	551.7	555	320.222	158.131	1.57518	0.0338615	0.0194723	Significant Increase	Tier 1	BP00719007	HMDB0031557	4-Methyloctanoic acid	2.04	2.4
C-T1748	553.3	556.7	276.16	228.136	0.359194	0.021129	0.0141719	Significant Decrease	Tier 1	AN01687000	HMDB0000933	Traumatic Acid	0.58	1.2
C-T1856	677.6	680.6	440.317	278.225	0.377086	0.00134612	0.00337441	Significant Decrease	Tier 1	AN02387003	HMDB0001388	Alpha-Linolenic Acid	3.82	2.3
C-T1875	710	713.2	464.315	302.225	0.372764	0.0014195	0.00342221	Significant Decrease	Tier 1	BP02746002		Abietic Acid	1.21	1.7
C-T1887	758.4	761.8	444.348	282.256	0.329647	0.00665809	0.00690004	Significant Decrease	Tier 1	AN02437000	HMDB0000207	Oleic Acid / Vaccenic Acid	2.85	6.6
C-T280	161.3	98.2	265.154	103.063	1.87532	0.0241211	0.0154777	Significant Increase	Tier 1	AN00189000	HMDB0000452	A-Aminobutyric Acid	1.73	0.2
C-T449	140.5	94	236.092	74.0004	1.70679	0.00745233	0.00731242	Significant Increase	Tier 1	AN00068000	HMDB0000119	Glyoxylic Acid	2.97	9.2
C-T514	152.9	96.5	294.145	132.054	1.56757	0.00237055	0.00421843	Significant Increase	Tier 1	AN00419002	HMDB0000026	3-Ureidopropionic Acid	0.06	0.6
C-T666	181.9	182.8	252.123	90.0317	1.7427	0.0333337	0.0192623	Significant Increase	Tier 1	AN00130007	HMDB0000700	Hydracrylic Acid	1.02	1.2
C-T673	176.1	176.8	277.118	115.027	1.85896	0.0120692	0.00993933	Significant Increase	Tier 1	AN00257000	HMDB0254310	Maleamic acid	0.15	5.5
A-3	88.6	84.4	581.121	347.063	1.86955	0.00913299	0.00828316	Significant Increase	Tier 2						AN03357000	C00020	Isomer 1 of Adenosine monophosphate	0.14	20.4
A-10	88.6	84.4	403.063	169.005	1.54018	0.0141002	0.0109282	Significant Increase	Tier 2						AN00868000	C00506	L-Cysteic acid	0.39	11.7
A-14	88.6	84.4	380.127	146.069	1.61494	0.0252338	0.0159852	Significant Increase	Tier 2						AN00574000	C00064	Isomer 1 of Glutamine	0.54	58.3
A-23	91.7	87.6	509.218	275.159	0.528743	1.05372e-05	0.00070395	Significant Decrease	Tier 2						AN02342000		Arginyl-Threonine	0.14	3.3
A-78	105.9	102.9	556.196	322.137	1.68723	0.0289229	0.0175084	Significant Increase	Tier 2						AN02995001	C20351	2'-Deamino-2'-hydroxy-6'-dehydroparomamine	0.13	0.5
A-220	140.5	140.1	481.175	247.117	0.550188	0.000185757	0.00180166	Significant Decrease	Tier 2						AN01924000		Glutaminyl-Threonine	0.1	14.4
A-237	147.7	147.8	380.128	146.07	1.57994	0.00952478	0.00851809	Significant Increase	Tier 2						AN00574004	C16673	Isoglutamine	0.85	4.4
A-238	147.7	147.8	436.151	202.093	1.85416	0.00055054	0.00264122	Significant Increase	Tier 2						AN01320003		Isomer 1 of Seryl-Proline	6.36	39.2
A-252	148.7	148.8	452.149	218.091	1.74934	0.00794067	0.00762859	Significant Increase	Tier 2						AN01544003		Hydroxyprolyl-Serine	0.84	1.6
A-265	152.8	152.9	523.187	289.128	0.189245	0.000914318	0.00303973	Significant Decrease	Tier 2						AN02541000	C21016	Ophthalmic acid	1.79	4.1
A-299	159.9	160	464.185	230.127	0.361123	0.00152277	0.00349488	Significant Decrease	Tier 2						AN01711001		Valyl-Hydroxyproline	1.06	70.3
A-366	174.1	174.3	359.073	125.015	1.89134	0.00259892	0.00432957	Significant Increase	Tier 2						AN00329000	C00245	Isomer 1 of Taurine	0.05	61.4
A-384	178.2	178.6	408.122	174.064	0.516331	0.00142462	0.00342221	Significant Decrease	Tier 2						AN00938003		N-Acetyl-L-Asparagine	1.1	9.2
A-386	179.2	179.7	387.124	153.066	1.92814	0.00495001	0.00589561	Significant Increase	Tier 2						AN00661000	C06502	FAPy-adenine	1.35	19.7
A-387	178.2	178.6	337.085	103.027	1.5361	0.00989781	0.00873026	Significant Increase	Tier 2						AN00184001		3-Oxoalanine	0.23	10.6
A-392	179.2	179.7	363.149	129.09	0.590302	0.00162492	0.00357574	Significant Decrease	Tier 2						AN00386000	C02647	4-Guanidinobutanal	0.39	26.2
A-411	182.3	183	493.176	259.117	0.448237	0.000980025	0.00305188	Significant Decrease	Tier 2						AN02089003	C05939	Linatine	1.05	12.8
A-423	188.4	189.4	379.131	145.073	0.481558	6.23653e-05	0.00140004	Significant Decrease	Tier 2						AN00561000	C04076	L-Allysine	2.41	28.2
A-454	192.5	193.7	407.128	173.069	1.53435	0.0172981	0.0124656	Significant Increase	Tier 2						BM00926004	C21248	2-Aminovalienone	1.57	16.2
A-455	192.4	193.7	422.139	188.08	0.37363	0.00442744	0.00552982	Significant Decrease	Tier 2						BM01130002	C20918	Tabtoxinine-beta-lactam	1.55	1.3
A-464	195.5	196.8	523.186	289.128	0.57906	0.0139997	0.0108667	Significant Decrease	Tier 2						BM02541002	C20919	Isotabtoxin	0.84	12.6
A-482	197.5	198.9	380.126	146.068	0.448457	0.00796018	0.00764257	Significant Decrease	Tier 2						AN00574005		Glycyl-Alanine	3.74	18.4
A-518	205.7	207.2	478.202	244.143	0.281223	0.00341618	0.00484204	Significant Decrease	Tier 2						AN01876002		Isoleucyl-Hydroxyproline	2.05	54.4
A-629	224	225.8	348.101	114.043	2.00478	0.0017224	0.00362958	Significant Increase	Tier 2						BM00253000	C02512	Isomer 1 of 3-Cyano-L-alanine	0.53	48.8
A-641	223	224.8	480.143	246.084	2.11233	0.00588433	0.00643142	Significant Increase	Tier 2						AN01900001		L-alpha-Aspartyl-L-hydroxyproline	1.86	74.3
A-644	231.1	233.1	295.111	61.0527	1.53719	0.00223398	0.00407641	Significant Increase	Tier 2						AN00037000	C00189	Isomer 1 of Ethanolamine	0.35	27
A-645	225	226.9	366.065	132.006	1.52207	0.0118562	0.00982703	Significant Increase	Tier 2						AN00414001	C03981	2-Hydroxyethylenedicarboxylic acid	0.85	0.9
A-766	240.3	242.4	478.164	244.106	1.68835	0.00172998	0.00362958	Significant Increase	Tier 2						AN01874001		Isomer 1 of Hydroxyprolyl-Hydroxyproline	0.01	8.8
A-800	245.4	247.5	511.165	277.107	0.433154	0.0126792	0.0102123	Significant Decrease	Tier 2						AN02361002		Glutaminyl-Methionine	5.74	52.6
A-825	249.5	251.6	463.118	229.059	1.57037	0.00215269	0.00399262	Significant Increase	Tier 2						BP01694000	C17758	4,5-seco-Dopa	1.21	74.4
A-837	249.5	251.7	493.211	259.152	0.350759	4.41023e-05	0.00119153	Significant Decrease	Tier 2						AN02092001		Glutaminyl-Leucine	1.29	26.9
A-854	250.5	252.7	363.101	129.043	0.515348	0.00313035	0.00470775	Significant Decrease	Tier 2						AN00380006	C01877	4-Oxoproline	0.1	12.1
A-869	254.5	256.7	436.154	202.096	0.36788	0.000984395	0.00305188	Significant Decrease	Tier 2						AN01320002		Prolyl-Serine	1.1	59.1
A-891	259.6	261.8	478.164	244.106	0.369286	0.00175288	0.00365283	Significant Decrease	Tier 2						AN01874001		Hydroxyprolyl-Hydroxyproline	0.33	28.1
A-907	261.7	263.8	440.101	206.043	1.58935	0.00179322	0.00367301	Significant Increase	Tier 2						BP01373000		Isomer 1 of 7-Hydroxy-2-Oxindole-3-Acetate	5.71	45.3
A-919	263.7	265.8	514.165	280.106	0.556641	0.00101136	0.00305991	Significant Decrease	Tier 2						AN02406001		Isomer 1 of Phenylalanyl-Aspartate	0.71	18.9
A-922	263.7	265.8	383.111	149.053	0.473308	0.00250824	0.00431385	Significant Decrease	Tier 2						AN00608000	C00073	Isomer 1 of Methionine	5.58	4.5
A-941	265.7	267.8	364.169	130.111	0.312425	0.000966769	0.00305188	Significant Decrease	Tier 2						AN00400000	C02714	Isomer 1 of N-Acetylputrescine	0.15	2.7
A-956	267.8	269.9	534.144	300.085	0.0710282	0.00259178	0.00432957	Significant Decrease	Tier 2						BP02705001		1-O-4-Hydroxybenzoyl-beta-D-Glucose	1.27	7.7
A-977	272.9	274.9	398.154	164.096	0.43087	6.904e-05	0.00143678	Significant Decrease	Tier 2						AN00800000		Kynuramine	3.1	29.1
A-1017	276.9	279	335.106	101.048	1.85133	0.00012922	0.00170084	Significant Increase	Tier 2						AN00171002	C01234	1-Aminocyclopropane-1-carboxylic acid	0.38	29.8
A-1056	283.1	285.3	450.17	216.112	0.388784	0.000512356	0.00254525	Significant Decrease	Tier 2						AN01516001		Prolyl-Threonine	1.33	61.8
A-1066	284.1	286.3	445.143	211.084	2.33213	0.0115206	0.00960193	Significant Increase	Tier 2						AN01449001	C07194	Isomer 1 of Methyldopa	0	6.3
A-1076	284.1	286.3	420.159	186.101	0.494017	0.000314303	0.00222987	Significant Decrease	Tier 2						AN01106001		Isomer 1 of Prolyl-Alanine	0.38	34.8
A-1079	285.1	287.4	321.09	87.0317	1.73264	0.025106	0.015937	Significant Increase	Tier 2						AN00113000	C20253	Aminoacrylic acid	1.17	54
A-1110	292.2	294.6	470.139	236.08	1.82121	0.00314291	0.00471284	Significant Increase	Tier 2						AN01778000	C02700	N-formylkynurenine	1.02	62.4
A-1119	293.2	295.7	448.19	214.132	0.266507	0.00181868	0.00369137	Significant Decrease	Tier 2						AN01489001		Valyl-Proline	0.88	8.9
A-1126	295.3	297.7	464.185	230.126	0.344329	0.00116179	0.00316997	Significant Decrease	Tier 2						AN01711000		Hydroxyprolyl-Valine	0.31	52.3
A-1151	296.3	298.8	349.122	115.063	1.96791	0.000160777	0.00173361	Significant Increase	Tier 2						AN00259000	C00148	Isomer 2 of Proline	0.04	9.9
A-1157	297.3	299.8	413.093	179.035	1.6892	0.000333484	0.00226061	Significant Increase	Tier 2						BP01002001		Trans-Caffeate	1.18	27.8
A-1211	305.5	308.1	420.159	186.101	0.334112	0.00143874	0.00342221	Significant Decrease	Tier 2						AN01106001		Isomer 2 of Prolyl-Alanine	1.08	56.5
A-1214	305.4	308	463.237	229.179	0.220538	0.000508116	0.00253236	Significant Decrease	Tier 2						AN01701000		N1,N8-Diacetylspermidine	0.16	74.7
A-1220	305.5	308.1	464.185	230.127	0.367118	0.000497263	0.00253236	Significant Decrease	Tier 2						AN01711000		Isomer 1 of Hydroxyprolyl-Valine	0.28	62.7
A-1242	308.5	311.1	420.159	186.101	0.332828	0.00148598	0.0034568	Significant Decrease	Tier 2						AN01106001		Isomer 3 of Prolyl-Alanine	1.49	59.5
A-1295	318.7	321.5	400.085	166.027	0.490092	0.00812931	0.0077422	Significant Decrease	Tier 2						BM00818003	C14100	4-Formylsalicylic acid	1.06	15.9
A-1321	320.7	323.5	386.146	304.174	0.297414	4.72136e-05	0.00121601	Significant Decrease	Tier 2						AN02774000	C21258	Isomer 1 of 4'-Oxonebramine	0.47	35.3
A-1334	322.8	325.6	358.087	248.057	2.00411	0.00845918	0.0079337	Significant Increase	Tier 2						AN01932000	C00647	Pyridoxamine phosphate	0.68	8.8
A-1338	321.7	324.6	460.118	226.059	2.69186	0.03284	0.0190746	Significant Increase	Tier 2						AN01655000		Isomer 2 of 3-Nitrotyrosine	0.86	19.6
A-1373	325.8	328.7	417.112	183.053	1.65634	0.00914485	0.00828903	Significant Increase	Tier 2						AN01065001	C00847	4-Pyridoxic acid	0.2	50.6
A-1394	328.9	331.4	386.145	304.173	0.341396	0.000729542	0.00289249	Significant Decrease	Tier 2						AN02774000	C21258	4'-Oxonebramine	2.75	43.2
A-1401	328.9	331.3	385.122	151.064	0.423336	0.00178605	0.00367301	Significant Decrease	Tier 2						AN00638001		2-Phenylglycine	0.75	1.4
A-1416	330.9	333.1	448.19	214.132	0.248108	0.001469	0.00343287	Significant Decrease	Tier 2						AN01489000		Isomer 1 of Prolyl-Valine	0.69	25.2
A-1449	336	337.8	468.159	234.101	0.368222	0.000700348	0.00285327	Significant Decrease	Tier 2						AN01759000		5-Methoxytryptophan	0.57	27.1
A-1492	341.1	343	371.139	274.162	0.493603	0.0124085	0.0101	Significant Decrease	Tier 2						AN02323000		Glutaminyl-Lysine	2.77	39.8
A-1539	340.1	341.9	356.142	122.083	1.50013	0.00185246	0.00373059	Significant Increase	Tier 2						BM00317000	C14401	2,4-Diaminotoluene	2.97	6.2
A-1543	347.2	349.1	342.63	217.143	0.487819	0.00381378	0.00511251	Significant Decrease	Tier 2						AN01534003	C05341	beta-Alanyl-Lysine	0.39	2.2
A-1565	351.3	353.2	402.101	168.043	0.526336	0.0299601	0.0179178	Significant Decrease	Tier 2						AN00856010		Isovanillic acid	1.85	7.3
A-1641	360.4	362.4	402.101	168.043	0.513868	0.0313926	0.0184901	Significant Decrease	Tier 2						BM00856008	C06672	Isomer 1 of Vanillic acid	1.53	0
A-1676	369.6	371.6	425.118	191.059	1.55338	0.00666533	0.00690004	Significant Increase	Tier 2						AN01180000	C05635	Isomer 2 of 5-Hydroxyindoleacetic acid	2.69	19.9
A-1710	369.6	371.6	356.627	245.137	0.377726	0.00286558	0.0045448	Significant Decrease	Tier 2						AN01890006		Valyl-gamma-Glutamic acid	0.04	15.9
A-1815	383.8	386.3	399.102	165.044	0.508887	0.000902531	0.00303973	Significant Decrease	Tier 2						AN00808002	C00971	4-Pyridoxolactone	2.72	30.9
A-1816	385.9	388.4	343.122	218.127	0.615202	0.00114332	0.00315919	Significant Decrease	Tier 2						AN01548006	C04020	D-Lysopine	1.03	1.2
A-1862	393	395.8	335.622	203.127	0.239975	0.00291684	0.00458665	Significant Decrease	Tier 2						AN01338000		Isomer 1 of Glycyl-Lysine	0.23	55.4
A-1891	397.1	400.1	372.126	138.068	0.369764	0.0210665	0.0141542	Significant Decrease	Tier 2						AN00481000	C06044	4-Hydroxyphenylethanol	1.29	0.7
A-1907	399.1	402.2	433.118	199.06	1.55581	0.0130946	0.0104062	Significant Increase	Tier 2						BM01278004	C16402	2,4-Dihydroxylamino-6-nitrotoluene	0.97	55.6
A-1923	402.2	405.4	388.121	154.063	0.240906	0.0308827	0.0182943	Significant Decrease	Tier 2						BM00674000	C06317	Vanillyl alcohol	0.1	25.7
A-1932	403.2	406.3	735.209	268.099	1.62009	0.0152771	0.0114374	Significant Increase	Tier 2						AN02223000		Isomer 1 of Seryl-Tyrosine	8.81	11.6
A-1937	404.2	407.3	508.179	274.121	0.278446	0.0123486	0.0100681	Significant Decrease	Tier 2						BP02321000		Isomer 1 of Hemigossypol-6-Methyl Ether	0.84	73.4
A-1952	405.2	408.3	441.148	207.09	0.660649	0.0198195	0.0135774	Significant Decrease	Tier 2						BM01392003		3-Phenylpropionylglycine	0.88	72.5
A-1957	405.2	408.3	458.109	448.102	1.87929	0.0281983	0.017246	Significant Increase	Tier 2						BP04281001	C16409	Aureusidin 6-O-glucoside	1.52	13.4
A-1977	410.3	413.4	347.111	226.106	0.56158	0.017394	0.0124966	Significant Decrease	Tier 2						AN01660000	C06486	(6R)-6-(L-Erythro-1,2-Dihydroxypropyl)-5,6,7,8-tetrahydro-4a-hydroxypterin	1.4	2.1
A-2002	414.4	417.4	307.11	146.102	0.571658	0.023753	0.0153311	Significant Decrease	Tier 2						AN00578005	C01186	(3S,5S)-3,5-Diaminohexanoic acid	4.98	15.9
A-2008	411.3	414.4	342.63	217.143	0.318048	0.000911168	0.00303973	Significant Decrease	Tier 2						AN01534000		Alanyl-Lysine	0.23	55.5
A-2049	415.4	418.5	414.101	180.042	0.548183	0.000683093	0.00283548	Significant Decrease	Tier 2						AN01019004		3-Hydroxyphenylpyruvic acid	0.21	67
A-2053	417.4	420.5	327.643	187.168	1.58561	0.014476	0.0111187	Significant Increase	Tier 2						BP01117002		N4-Acetyl-Spermidine	0.01	13.8
A-2157	426.6	429.6	324.09	180.063	1.66293	0.000368336	0.00230405	Significant Increase	Tier 2						BM01026000	C22137	Isomer 11 of 4-Chloro-L-lysine	4.81	40.7
A-2194	431.7	434.6	452.127	436.138	1.81651	0.0166172	0.0121225	Significant Increase	Tier 2						BP04203000		Phloridzin	0.9	3.9
A-2215	435.8	438.7	355.638	243.159	0.43845	0.00157214	0.00352979	Significant Decrease	Tier 2						AN01861001		Prolyl-Lysine	0.29	44.5
A-2216	435.8	438.7	400.098	332.079	1.80915	0.00980282	0.00869104	Significant Increase	Tier 2						BP03136001		1-O-Galloyl-beta-D-Glucose	5.25	51.2
A-2271	443.9	446.8	324.09	180.064	1.71624	0.000458463	0.00248603	Significant Increase	Tier 2						BM01026000	C22137	Isomer 12 of 4-Chloro-L-lysine	4.73	57.9
A-2295	447	449.8	458.11	448.102	2.11344	0.0055204	0.00620089	Significant Increase	Tier 2						BP04281003	C01750	Quercitrin	1.99	4.9
A-2325	450	452.9	334.65	201.184	1.66241	0.0105011	0.00906484	Significant Increase	Tier 2						PR01307001		N5-Acetyl-3'-Aminopropylcadaverine	0.31	38
A-2345	452	454.9	328.135	188.152	1.59629	0.02589	0.0163003	Significant Increase	Tier 2						AN01138001	C01037	7,8-Diaminononanoic acid	0.32	25.3
A-2396	457.1	460.2	324.103	180.09	0.583239	6.44396e-05	0.00140004	Significant Decrease	Tier 2						AN01029000		Tyrosinamide	0.44	0.1
A-2505	472.4	476.4	534.122	300.063	0.365278	0.000813044	0.00299807	Significant Decrease	Tier 2						BP02700002		(+)-6A-Hydroxymaackiain	0.24	28.9
A-2521	474.5	478.6	314.119	160.121	2.4871	0.000151551	0.00171809	Significant Increase	Tier 2						AN00744000	C02728	N(6)-Methyllysine	0.67	65.1
A-2568	477.5	481.8	306.121	144.126	0.47944	0.0192856	0.0133542	Significant Decrease	Tier 2						AN00553000		1-(3-Aminopropyl)-4-aminobutanal	0.74	59.2
A-2579	481.6	485.6	367.104	266.091	0.414834	0.000888257	0.00303973	Significant Decrease	Tier 2						PR02197001		N2-Acetyl-5'-Hydroxykynurenine	1.6	40.7
A-2588	482.6	486.4	386.106	152.048	0.556389	0.0121045	0.0099471	Significant Decrease	Tier 2						BP00647025		Methylsalicylate	1.16	53.5
A-2705	496.8	500.5	345.109	222.101	0.610556	0.000360102	0.00230405	Significant Decrease	Tier 2						PR01612005		Isomer 1 of N2'-Acetyl-3'-Hydroxykynurenamine	0.29	16.4
A-2709	497.8	501.5	414.101	360.085	1.65958	0.0302558	0.0180317	Significant Increase	Tier 2						BP03521004		Isomer 1 of Hydratedusnate	0.81	22.2
A-2747	503	506.6	458.11	448.102	1.62248	0.00717417	0.00716022	Significant Increase	Tier 2						BP04281005	C12626	Isomer 1 of Kaempferol-3-O-galactoside	1.9	33.4
A-2749	504	507.7	480.122	492.128	1.75714	0.0478893	0.0250423	Significant Increase	Tier 2						BP04591000		Eupatolin	1.51	20.7
A-2761	505	508.7	338.1	208.083	0.530136	0.00620604	0.00664992	Significant Decrease	Tier 2						AN01408002	C05647	Isomer 1 of Formyl-5-hydroxykynurenamine	2.75	65.5
A-2792	509	512.8	414.101	360.085	1.91618	0.0294661	0.0177188	Significant Increase	Tier 2						BP03521004		Hydratedusnate	0.46	10.9
A-2802	509	512.8	369.095	270.074	2.41197	0.0251916	0.0159774	Significant Increase	Tier 2						BP02248000	C17238	S-(Hydroxyphenylacetothiohydroximoyl)-L-cysteine	8.83	40.7
A-2806	513.2	517	309.59	151.062	0.511065	0.0224636	0.0148483	Significant Decrease	Tier 2						BP00638006	C17756	2-Descarboxy-cyclo-dopa	1.43	17.8
A-2826	516.2	520	369.085	270.054	0.538554	0.0324592	0.0189404	Significant Decrease	Tier 2						BP02245007		6,7,4'-Trihydroxyisoflavone	1.56	50.5
A-2867	519.2	523.1	458.11	448.103	1.66125	0.00341772	0.00484204	Significant Increase	Tier 2						BP04281005	C12626	Isomer 2 of Kaempferol-3-O-galactoside	2.78	49.9
A-2871	520.3	524.2	377.083	286.049	1.74194	0.0208809	0.0140667	Significant Increase	Tier 2						BP02482001	C01514	Luteolin	1.46	12.4
A-2874	521.3	525.2	414.101	360.085	1.76116	0.0088318	0.00814883	Significant Increase	Tier 2						BP03521004		Isomer 2 of Hydratedusnate	0.99	1.5
A-2980	536.5	540.5	373.122	278.127	0.513716	3.57406e-05	0.00110568	Significant Decrease	Tier 2						AN02380001		Isomer 2 of Prolyl-Tyrosine	0.5	46.4
A-2984	537.6	541.5	354.116	120.058	0.487757	0.00403264	0.00527886	Significant Decrease	Tier 2						BP00299004	C05627	4-Hydroxystyrene	0.29	61.3
A-3007	540.6	544.5	377.083	286.049	2.07481	0.00194104	0.00384216	Significant Increase	Tier 2						BP02482000	C05903	Kaempferol	1.87	1.6
A-3008	541.6	545.5	316.58	165.042	0.319098	0.0112933	0.00948289	Significant Decrease	Tier 2						BP00807001		Isomer 1 of (R)-3,4-Dihydroxymandelonitrile	0.02	59.6
A-3009	541.6	545.5	458.11	448.103	1.73159	0.00718547	0.00716222	Significant Increase	Tier 2						BP04281005	C12626	Kaempferol-3-O-galactoside	2.21	72.3
A-3027	543.7	547.6	485.097	502.077	1.77337	0.0436164	0.0232822	Significant Increase	Tier 2						BP04647000		Hypericin	8.2	28.1
A-3042	547.7	551.6	518.129	284.071	0.401061	0.00072091	0.00287617	Significant Decrease	Tier 2						BP02452010		(+)-Maackiain	4.41	32
A-3050	548.7	552.6	373.122	278.127	0.460772	5.10678e-05	0.00124832	Significant Decrease	Tier 2						AN02380001		Prolyl-Tyrosine	1.03	58.5
A-3114	560	563.7	414.101	360.085	1.80915	0.0198176	0.0135774	Significant Increase	Tier 2						BP03521003		1,4,5-Trihydroxy-6,7,8-Trimethoxy-2-Methylanthraquinone	0.86	11.6
A-3164	567.1	571	371.101	274.085	0.56922	0.0308639	0.0182943	Significant Decrease	Tier 2						BP02316006	C16415	5-Deoxyleucopelargonidin	1.17	18.2
A-3220	579.3	583.5	298.082	128.047	1.81944	0.00832786	0.00787287	Significant Increase	Tier 2						BP00371006		Furaneol (Enol Form)	0.16	39.6
A-3251	580.3	584.6	490.169	256.111	0.211179	0.00474163	0.00575178	Significant Decrease	Tier 2						BP02049000	C10287	Pterostilbene	1.87	48.9
A-3268	585.4	589.9	377.083	286.049	1.68331	0.011126	0.00939533	Significant Increase	Tier 2						BP02482003		1,3,8-Trihydroxy-2-Methoxyanthraquinone	1.51	22.9
A-3320	597.6	602.1	309.59	151.063	0.506125	0.00917128	0.00830322	Significant Decrease	Tier 2						BP00638006	C17756	Isomer 1 of 2-Descarboxy-cyclo-dopa	1.17	67.3
A-3321	597.6	602.1	323.606	179.094	0.508231	0.0049166	0.00588768	Significant Decrease	Tier 2						AN01012000		2(N)-Methyl-norsalsolinol	0.4	7.5
A-3389	610.9	615.3	378.109	288.101	0.0622918	0.00992825	0.00873686	Significant Decrease	Tier 2						AN02526002	C17412	Shikonin	1.28	8.7
A-3392	612.9	617.2	377.083	286.049	1.66371	0.0131042	0.0104077	Significant Increase	Tier 2						BP02482003		Isomer 1 of 1,3,8-Trihydroxy-2-Methoxyanthraquinone	2.23	50.2
A-3405	619	623.3	399.096	330.076	1.7421	0.0299279	0.0179056	Significant Increase	Tier 2						BP03110002		Isomer 2 of 3,3'-Dimethylquercetin	2.34	18
A-3425	619	623.3	399.097	330.077	1.78701	0.0241836	0.0154985	Significant Increase	Tier 2						BP03110002		Isomer 3 of 3,3'-Dimethylquercetin	3.19	18
A-3432	620	624.4	302.084	136.052	0.381429	0.0071066	0.00711584	Significant Decrease	Tier 2						BP00460008	C06224	3,4-Dihydroxystyrene	0.15	24.7
A-3443	623.1	627.4	414.102	360.087	1.87034	0.00720331	0.00716608	Significant Increase	Tier 2						BP03521001		3',4',5'-Trimethylmyricetin	3.09	6.5
A-3508	641.4	645.5	369.104	270.091	0.461611	0.0160475	0.0118642	Significant Decrease	Tier 2						BP02253003		2'-O-Methylisoliquiritigenin	3.19	9.2
A-T1017	454.6	457.4	522.12	288.063	1.90641	0.008484	0.00795214	Significant Increase	Tier 2						BP02522006		2-[Hydroperoxy(4-Hydroxyphenyl)Methyl]-6-Hydroxy-1-Benzofuran-3-One	3.99	58.2
A-T1136	421.5	425.6	551.123	317.066	2.45064	0.0357992	0.0202219	Significant Increase	Tier 2						BP02936000		Octoketide	2.13	7.2
A-T1137	439.8	443.3	551.124	317.066	2.35613	0.035113	0.0199756	Significant Increase	Tier 2						BP02936001		Octoketide 4B	0.55	8
A-T1281	492.8	496.4	592.127	358.069	2.7427	0.0280046	0.0171889	Significant Increase	Tier 2						BP03486000		Robustaquinone G	0.52	18.2
A-T1370	498.7	502.3	634.179	400.116	3.32064	0.00111378	0.00315394	Significant Increase	Tier 2						BP03919000		(-)-4'-Demethyl-Epipodophyllotoxin	7.03	20.6
A-T1716	496.1	499.7	358.11	124.052	2.06189	0.0354454	0.0200684	Significant Increase	Tier 2						EF00326005	HMDB0029696	Mequinol	2.46	45.9
A-T1717	347.7	347.9	360.091	126.032	0.550376	0.00347244	0.00486996	Significant Decrease	Tier 2						EF00344006	HMDB0031256	4-Hydroxy-2H-pyran-3-carboxaldehyde	2.11	2.3
A-T1718	394.1	397	362.105	128.047	1.63101	0.00181109	0.00368498	Significant Increase	Tier 2						EF00371005	HMDB0031847	2-Ethyl-3,4-dihydroxyfuran	3.34	11.2
A-T1734	351.3	351.1	402.101	168.042	0.500691	0.0296434	0.0177699	Significant Decrease	Tier 2						EF00856005	HMDB0029644	2',4',6'-Trihydroxyacetophenone	1.32	28.3
A-T1741	162.3	162.4	424.153	190.095	0.266828	0.00140113	0.00342221	Significant Decrease	Tier 2						EF01168003	HMDB0031412	2-Amino-4-[(2-hydroxy-1-oxopropyl)amino]butanoic acid	2.05	17.6
A-T1747	538.9	542.8	428.153	194.094	1.69835	0.000262249	0.00202946	Significant Increase	Tier 2						EF01220002	HMDB0032575	Butylparaben	0.74	63
A-T235	405.7	409	400.121	166.063	0.626991	0.0311931	0.0184122	Significant Decrease	Tier 2						AN00823014	HMDB0005175	3-Methoxy-4-hydroxyphenylacetaldehyde	0.14	3.6
A-T241	279	281.1	401.118	167.058	1.55702	0.00531138	0.00607241	Significant Increase	Tier 2						AN00841000	HMDB0013029	Noradrenochrome o-semiquinone	2.23	11.2
A-T245	305.3	307.9	401.118	167.058	1.74585	0.00293069	0.00458665	Significant Increase	Tier 2						AN00842004	HMDB0004290	Isopyridoxal	1.03	5.9
A-T358	381.3	383.6	449.139	215.081	2.18431	0.00126472	0.00327339	Significant Increase	Tier 2						AN01498000	HMDB0012245	Kinetin	0.39	27.4
A-T379	249	251.2	463.118	229.059	1.74079	0.00148187	0.00345246	Significant Increase	Tier 2						AN01694002		4-(L-Alanin-3-yl)-2-hydroxy-cis,cis-muconate 6-semialdehyde/4,5-seco-Dopa	1.52	72.1
A-T380	127.3	127.9	468.144	234.085	0.454932	0.00184744	0.00372877	Significant Decrease	Tier 2						AN01757003	HMDB0011169	L-beta-aspartyl-L-threonine	0.5	2.5
A-T459	245.8	247.9	547.175	313.116	2.14502	0.000816357	0.00299807	Significant Increase	Tier 2						AN02887000	HMDB0010328	Tyramine O-glucuronide	0.21	2.9
A-T532	184.9	185.7	348.101	114.043	1.76979	0.000904594	0.00303973	Significant Increase	Tier 2						BM00253000	HMDB0060245	3-Cyano-L-alanine	0.06	8.2
A-T533	483.6	487.3	358.109	124.052	1.84073	0.000603445	0.00273325	Significant Increase	Tier 2						BM00326001		2,3-Dihydroxytoluene	3.46	68.6
A-T548	358.4	361	385.121	151.063	1.63242	0.00078479	0.00297009	Significant Increase	Tier 2						BM00638000		(E)-4-Hydroxyphenylacetaldehyde oxime/(Z)-[(4-Hydroxyphenyl)Acetaldehyde Oxime]	0.09	15.5
A-T550	270.8	272.8	387.102	153.043	1.96625	0.00527376	0.00606038	Significant Increase	Tier 2						BM00657002	HMDB0304941	3-Amino-4-hydroxybenzoic acid	1.95	0.6
A-T556	129	129.6	392.128	158.069	0.549201	0.0198662	0.0135973	Significant Decrease	Tier 2						BM00716001		4-Methylene-L-glutamine	0.8	17.8
A-T575	193.5	194.8	422.138	188.08	0.300195	0.00372249	0.00504828	Significant Decrease	Tier 2						BM01130003		Tabtoxinine-delta-lactam	1.69	11.3
A-T584	234.2	236.2	431.126	197.069	1.51941	0.0301762	0.0179982	Significant Increase	Tier 2						BM01257000		N-Hydroxy-L-tyrosine	3.69	48.1
A-T594	166.4	166.5	507.191	273.132	0.48149	1.01565e-05	0.00070395	Significant Decrease	Tier 2						BM02300000		Tabtoxin biosynthesis intermediate 6	1.98	4.8
A-T607	134.7	135.1	554.189	320.133	1.53395	0.00551055	0.00619434	Significant Increase	Tier 2						BM02971000		2-[(L-Alanin-3-ylcarbamoyl)methyl]-3-(2-aminoethylcarbamoyl)-2-hydroxypropanoic acid	3.41	22.7
A-T627	384.9	387.4	358.111	124.052	0.279669	0.0221144	0.0146731	Significant Decrease	Tier 2						BP00326006	HMDB0059709	Salicyl Alcohol	1.42	5.4
A-T635	467.4	471	368.134	134.073	0.490294	0.000821632	0.0030055	Significant Decrease	Tier 2						BP00444008	HMDB0034107	Chavicol	9.27	21.6
A-T648	408.8	412.3	380.142	146.084	0.635228	0.0381169	0.0210999	Significant Decrease	Tier 2						BP00576001	HMDB0029740	1H-Indole-3-methanamine	0.44	32.5
A-T649	414.4	418.1	382.11	148.052	0.522036	0.00323685	0.00477102	Significant Decrease	Tier 2						BP00596003	HMDB0040986	4-Hydroxycinnamyl aldehyde	3.26	11.8
A-T655	415.9	419.7	385.122	151.063	0.562206	0.000979397	0.00305188	Significant Decrease	Tier 2						BP00638005	HMDB0032609	2-(Methylamino)benzoic acid	0.97	21.5
A-T657	302.4	305	385.119	151.063	0.538314	0.0162339	0.0119447	Significant Decrease	Tier 2						BP00638007	HMDB0012219	Dopamine quinone	6.12	12.4
A-T7	301	303.5	304.112	70.0531	0.653169	0.0147627	0.0112103	Significant Decrease	Tier 2						AN00055000	HMDB0004101	3-Aminopropiononitrile	0.62	60.6
A-T705	480.8	485	408.127	174.068	1.71795	0.00797102	0.00764344	Significant Increase	Tier 2						BP00939000		1,8-Dihydroxy-3-Methylnaphthalene	1.29	4.2
A-T740	399.1	402.2	415.108	181.05	1.73883	0.0066157	0.00688855	Significant Increase	Tier 2						BP01033000		Methylphoracetophenone	3.62	28.6
A-T754	457.1	460.1	426.102	192.042	0.351325	0.00142404	0.00342221	Significant Decrease	Tier 2						BP01196001		7-Hydroxy-8-Methoxycoumarin	1.95	10
A-T772	415.4	419.2	430.13	196.074	1.6994	0.0383789	0.0211882	Significant Increase	Tier 2						BP01244009		Phlorisobutanophenone	4.09	39.5
A-T776	538	541.9	434.141	200.084	1.87937	4.73772e-05	0.00121601	Significant Increase	Tier 2						BP01292001		3-Hydroxy-5-Methoxybiphenyl	6.28	2.6
A-T827	396.5	399.5	466.135	232.074	1.63049	0.0222024	0.0147163	Significant Increase	Tier 2						BP01728002		Aloesone	6.82	38.5
A-T861	441.9	445.2	488.197	254.142	0.38847	0.00156282	0.00352379	Significant Decrease	Tier 2						BP02025000		Chanoclavine-I aldehyde	8.07	30.4
C-19	76.4	57.6	365.182	203.09	1.51426	0.00202372	0.00388694	Significant Increase	Tier 2						AN01334002		Glutaminyl-Glycine	0.63	2.4
C-203	110	93.8	308.124	146.033	1.80323	0.0272587	0.0168656	Significant Increase	Tier 2						AN00571000	C15607	3-Oxo-3-ureidopropanoic acid	0.61	59.6
C-250	115.1	101.2	428.182	266.091	2.13291	0.000854957	0.00303973	Significant Increase	Tier 2						PR02197000		N2'-Acetyl-5'-Hydroxykynurenine	0.57	24.1
C-287	119.1	107	380.217	218.126	0.458012	0.00144676	0.00342221	Significant Decrease	Tier 2						AN01548004		Threoninyl-Valine	2.83	23.7
C-317	123.2	112.9	298.13	136.038	0.252777	0.00902687	0.00823542	Significant Decrease	Tier 2						AN00457001		Erythronic acid	4.43	16.8
C-343	127.3	118.9	342.156	360.13	2.52093	0.000372441	0.00230405	Significant Increase	Tier 2						AN03523001		Dityrosine	2.58	29
C-383	131.4	124.8	380.216	218.125	0.63778	0.00222545	0.00407029	Significant Decrease	Tier 2						AN01548004		Isomer 1 of Threoninyl-Valine	4.45	5.9
C-485	138.4	135	597.303	274.128	0.426668	0.00100856	0.00305991	Significant Decrease	Tier 2						AN02322002	C03296	N2-Succinyl-L-arginine	0.42	74.4
C-677	160.9	161.4	498.175	336.084	1.53816	0.0306348	0.0181942	Significant Increase	Tier 2						BP03189000	C10434	5-O-Caffeoylshikimic acid	2	18.4
C-765	167	167.5	541.267	218.091	0.459132	0.00417891	0.00540346	Significant Decrease	Tier 2						AN01544001	C03740	gamma-Glutamylalanine	1.58	6.5
C-824	176.1	176.8	306.145	144.053	1.70683	0.00630446	0.00671049	Significant Increase	Tier 2						AN00545000	C19485	N-Nitrosoproline	0.29	6.7
C-1035	204.6	206.2	324.108	162.017	1.77296	0.0197905	0.0135756	Significant Increase	Tier 2						AN00763001	C05946	(4R)-4-Hydroxy-2-oxoglutaric acid	0.3	43.3
C-1076	209.7	211.4	308.113	146.021	0.506857	0.0129123	0.0103245	Significant Decrease	Tier 2						BM00570001		Isomer 1 of 3-Oxoglutaric acid	0.51	3.5
C-1158	218.9	220.7	396.169	234.077	1.72483	0.0259262	0.0163105	Significant Increase	Tier 2						BM01755001	C16600	(-)-threo-Iso(homo)3-citric acid	8.78	37
C-1272	231.1	233.1	285.152	246.121	0.266547	0.00930613	0.00838096	Significant Decrease	Tier 2						AN01906001		L-beta-aspartyl-L-leucine	1.37	2.9
C-1283	231.1	233.1	355.166	193.074	0.483655	0.00504011	0.00593861	Significant Decrease	Tier 2						AN01210009	C05598	Phenylacetylglycine	0.89	53.6
C-1320	234.1	236.2	455.229	132.054	1.77066	0.0088579	0.00814883	Significant Increase	Tier 2						AN05016000	C05786	(3Z)-Phycocyanobilin	3.55	25
C-1353	239.2	241.3	314.138	304.094	1.60872	0.0272338	0.016857	Significant Increase	Tier 2						AN02770000	C12270	N-Acetylaspartylglutamic acid	4.37	51.6
C-1408	246.4	248.6	430.151	268.059	2.00051	0.00858024	0.00800338	Significant Increase	Tier 2						AN02215000	C01817	L-Homocystine	9.21	63
C-1474	254.5	256.8	333.145	171.054	2.27604	0.0231512	0.0150793	Significant Increase	Tier 2						BM00903001	C03972	2,3,4,5-Tetrahydrodipicolinic acid	1.45	52
C-1523	260.6	262.8	294.097	132.006	2.55925	0.00249925	0.00431385	Significant Increase	Tier 2						AN00414000	C00036	Oxaloacetic acid	0.34	64.8
C-1574	264.7	266.9	280.118	118.027	0.650362	0.0284946	0.0173312	Significant Decrease	Tier 2						AN00281003	C02170	Isomer 1 of Methylmalonic Acid	0.59	35.5
C-1636	268.7	270.9	237.1	150.016	1.74984	0.0111246	0.00939533	Significant Increase	Tier 2						AN00618000	C00552	Isomer 1 of meso-Tartaric acid	0.36	33.9
C-1705	276.8	279	349.212	187.121	1.5453	0.0054279	0.00613895	Significant Increase	Tier 2						AN01115000		N-Heptanoylglycine	0.28	55.8
C-1999	320.6	323.3	322.201	160.11	0.544407	0.0119893	0.00990685	Significant Decrease	Tier 2						AN00743002		7-Hydroxyoctanoic acid	0.07	18.5
C-2064	330.8	333.1	439.188	116.012	1.69791	0.0388911	0.0213749	Significant Increase	Tier 2						AN00265001	C01384	Isomer 1 of Maleic acid	2.72	56.5
C-2088	332.9	334.9	510.225	187.05	0.555458	0.00432244	0.00546692	Significant Decrease	Tier 2						BM01111001	C20258	(2S,4S)-4-Hydroxy-2,3,4,5-tetrahydrodipicolinic acid	3.22	35.7
C-2312	362.3	365.8	378.227	216.136	0.247405	0.00420562	0.00542812	Significant Decrease	Tier 2						AN01521000		Undecanedioic acid	1.43	38.4
C-2459	384.8	387.4	390.228	228.137	1.65692	0.0194879	0.0134494	Significant Increase	Tier 2						AN01687000	C16308	Isomer 2 of Traumatic Acid	1.73	34
C-2626	405.1	408.5	322.201	160.11	0.550746	0.00135397	0.00337441	Significant Decrease	Tier 2						AN00743001		Hydroxyoctanoic acid	0.15	5.8
C-2705	418.3	422.4	282.123	240.064	1.63432	0.00426676	0.00546692	Significant Increase	Tier 2						AN01820000	C05817	(1R,6R)-6-Hydroxy-2-succinylcyclohexa-2,4-diene-1-carboxylic acid	0.58	48.4
C-2894	439.7	443.1	498.322	336.231	0.396635	0.0157638	0.0117163	Significant Decrease	Tier 2						AN03196007	C02165	Leukotriene B4	1.37	22.1
C-2909	441.8	445.1	253.102	182.021	0.5989	0.0328025	0.0190627	Significant Decrease	Tier 2						BM01047000	C21168	4-Hydroxyisophthalic acid	0.42	9
C-3045	457	459.8	320.186	158.094	0.656704	0.00798538	0.00764838	Significant Decrease	Tier 2						AN00718001		3-Oxooctanoic acid	0.31	19.9
C-3254	482.4	486.5	352.051	189.959	1.63205	0.0191768	0.0133029	Significant Increase	Tier 2						BM01156000	C06670	2,4-Dichlorobenzoic acid	1.43	14.4
C-3300	487.5	491.1	350.233	188.142	0.252128	0.00296208	0.00460679	Significant Decrease	Tier 2						AN01137002		2-Hydroxydecanoic acid	1.05	4.1
C-3361	501.8	505.1	255.135	186.088	1.6218	0.04414	0.0234641	Significant Increase	Tier 2						BM01105002	C14112	cis-2-Carboxycyclohexyl-acetic acid	2.5	38.8
C-3399	509.9	513.1	474.322	312.231	0.614622	0.00526447	0.00605926	Significant Decrease	Tier 2						AN02882006	C07354	(7S,8S)-DiHODE	1.43	40.8
C-3451	523.2	526.2	472.306	310.214	0.614438	0.00580718	0.00638295	Significant Decrease	Tier 2						AN02857002	C04785	Isomer 1 of 13(S)-HPOT	0.13	74.5
C-3480	527.2	530.2	496.304	334.212	0.282492	0.00566918	0.00630819	Significant Decrease	Tier 2						AN03167004	C05953	Prostaglandin A2	4.07	0.6
C-3512	536.4	539.4	476.336	314.245	0.586737	0.00736842	0.00727396	Significant Decrease	Tier 2						AN02912002	C14828	9,10-DHOME	1.72	48.5
C-3537	536.4	539.4	496.304	334.213	0.448317	0.000898609	0.00303973	Significant Decrease	Tier 2						AN03167001	C05957	Prostaglandin J2	3.4	7.2
C-3625	569.9	573.6	472.307	310.216	0.401354	0.000106577	0.00166232	Significant Decrease	Tier 2						AN02857002	C04785	13(S)-HPOT	3.69	27.1
C-3629	571	574.6	478.294	316.202	0.410729	0.00842398	0.00791841	Significant Decrease	Tier 2						AN02931009	C16679	all-trans-18-Hydroxyretinoic acid	2.88	24.9
C-3632	570.9	574.6	276.159	228.136	0.521123	0.0239	0.0153935	Significant Decrease	Tier 2						AN01687000	C16308	Isomer 7 of Traumatic Acid	0.03	14.1
C-3698	597.4	601	503.387	341.295	0.303584	0.00824517	0.0078187	Significant Decrease	Tier 2						AN03276000		Stearoylglycine	4.72	74.5
C-3735	610.6	614	501.371	339.279	0.438993	0.00393098	0.00518362	Significant Decrease	Tier 2						AN03248000		Oleoyl glycine	4.34	5.2
C-3736	611.7	615	438.302	276.211	0.529912	0.00115085	0.00315919	Significant Decrease	Tier 2						AN02358000	C16300	Stearidonic acid	4.36	43.8
C-3791	643.3	646	458.329	296.237	0.473961	0.000142909	0.00171809	Significant Decrease	Tier 2						BP02650004	C19617	18-Oxooleic acid	4.72	51.1
C-3856	696.1	699.2	466.334	304.243	0.00414221	0.00462438	0.0056904	Significant Decrease	Tier 2						AN02776000	C00219	Arachidonic acid	4.71	10.5
C-3870	710.4	713.4	456.312	294.221	0.407825	0.000719309	0.00287617	Significant Decrease	Tier 2						AN02615003	C04780	Isomer 1 of 8-[(1R,2R)-3-Oxo-2-{(Z)-pent-2-enyl}cyclopentyl]octanoic acid	2.28	74.7
C-3882	721.6	724.6	468.349	306.258	0.0583839	0.0054211	0.00613895	Significant Decrease	Tier 2						AN02804003	C03242	(8Z,11Z,14Z)-Icosatrienoic acid	4.18	14.2
C-3923	767.4	770.4	470.364	308.273	0.396687	0.0008369	0.00303072	Significant Decrease	Tier 2						AN02827002	C16525	Icosadienoic acid	2.37	16.6
C-T1072	309.9	312.5	434.241	272.152	0.636287	0.0128884	0.0103108	Significant Decrease	Tier 2						BP02288000		4-(3-Methylbut-2-enyl)-L-tryptophan	9.3	48.8
C-T1139	263.6	265.8	342.133	180.042	2.69366	2.80561e-06	0.000462909	Significant Increase	Tier 2						BP01019006		2,4-Dihydroxycinnamate	2.71	11.4
C-T1153	206.9	208.5	372.145	210.053	1.57593	0.00542228	0.00613895	Significant Increase	Tier 2						BP01432000		5-Hydroxyferulic acid methyl ester	4.44	73.4
C-T1198	257.5	259.7	341.125	179.034	1.96149	0.0113398	0.00950122	Significant Increase	Tier 2						BP01002000		(Z)-3-(2,4-Dihydroxyphenyl)-Prop-2-Enoate	0.47	36
C-T1214	301	303.5	308.15	146.058	1.75431	0.0085972	0.00801434	Significant Increase	Tier 2						AN00573010		2-Dehydropantoic acid	4.03	2.8
C-T1384	384.5	387.1	365.151	203.058	1.61649	0.0248448	0.0158103	Significant Increase	Tier 2						AN01332000		Indolepyruvic acid	1.44	29.8
C-T1397	399	402.2	492.332	330.241	0.615469	0.00428688	0.00546692	Significant Decrease	Tier 2						AN03119001		9,10,13-TriHOME	0.89	41.4
C-T1443	409.2	412.9	440.208	278.119	2.079	0.00321642	0.00477035	Significant Increase	Tier 2						BP02379001		3-(7'-Methylthio)heptylmalic acid	9.7	32.6
C-T1468	404.1	407.5	334.201	172.11	0.56877	0.00775949	0.00751548	Significant Decrease	Tier 2						AN00918000		9-Oxononanoic acid	0.09	16.9
C-T1506	399	402.2	514.314	352.225	0.538392	0.00271957	0.00441341	Significant Decrease	Tier 2						AN03427003		Prostaglandin I2	3.2	3.9
C-T1600	440	443.4	386.193	224.105	1.65355	0.0128327	0.0102929	Significant Increase	Tier 2						BP01638000		2,4-Dihydroxy-6-pentylbenzoic acid	7.65	10.1
C-T1628	462.1	465.3	492.33	330.241	1.89257	0.000614464	0.00274388	Significant Increase	Tier 2						AN03119002		9,10-Dihydroxy-12,13-epoxyoctadecanoic acid	5.54	4.3
C-T1655	406.6	410.1	348.158	186.068	1.86849	0.00142655	0.00342221	Significant Increase	Tier 2						BP01104001		1-Naphthaleneacetic acid	4.77	71.2
C-T1701	527.5	530.4	496.303	334.214	0.338038	0.00861441	0.00801582	Significant Decrease	Tier 2						AN03167002		12-Keto-leukotriene B4	3.44	21.1
C-T1706	507.4	510.6	496.303	334.214	0.629861	0.00842804	0.00791841	Significant Decrease	Tier 2						AN03167006		Prostaglandin B2	4.61	0.7
C-T1713	573	576.6	478.352	316.261	0.289315	0.0169676	0.0123139	Significant Decrease	Tier 2						BP02933000		9,10-Dihydroxystearic acid	0.77	54.1
C-T1716	509.9	513.1	456.31	294.219	0.531156	0.000983149	0.00305188	Significant Decrease	Tier 2						AN02615006		17-Hydroxylinolenic acid	3.13	13.2
C-T1723	527	529.9	456.311	294.219	0.550089	0.0120825	0.00994215	Significant Decrease	Tier 2						AN02615004		13(S)-HOT	1.84	0.7
C-T1725	537.4	540.4	496.304	334.214	0.574985	0.00102596	0.00306892	Significant Decrease	Tier 2						AN03167003		Delta-12-Prostaglandin J2	3.03	9.2
C-T1728	542.5	545.6	456.312	294.219	0.387402	0.00199631	0.00387682	Significant Decrease	Tier 2						AN02615002		9(S)-HOT	2.43	10.1
C-T1744	521.1	524.1	530.312	368.22	1.97531	0.0266245	0.0165932	Significant Increase	Tier 2						AN03615000		Prostaglandin G2	1.92	26
C-T1746	542.5	545.6	496.303	334.214	0.452417	0.00103533	0.00307124	Significant Decrease	Tier 2						AN03167000		5,6-Epoxytetraene	5.63	6.6
C-T1753	542.5	545.6	474.321	312.23	0.476339	0.0012034	0.00321584	Significant Decrease	Tier 2						BP02882010		Octadec-9-ene-1,18-dioic-acid	1.02	13
C-T1755	520.1	523.1	498.318	336.23	0.596504	0.00667571	0.00690004	Significant Decrease	Tier 2						AN03196005		15H-11,12-EETA	6.72	36
C-T1760	548.6	551.9	474.321	312.23	0.341524	0.000900392	0.00303973	Significant Decrease	Tier 2						AN02882002		9,10-Epoxy-13-hydroxy-11-octadecenoic acid	1.05	13.5
C-T1765	543.5	546.7	330.206	168.115	0.325551	0.0101856	0.00889222	Significant Decrease	Tier 2						BM00866000		cis-2-Methyl-5-isopropylhexa-2,5-dienoic acid/trans-2-Methyl-5-isopropylhexa-2,5-dienoic acid	1.49	22.4
C-T1781	569	572.6	454.296	292.204	0.612815	0.0153916	0.0115007	Significant Decrease	Tier 2						AN02585003		Etherolenic acid	2.28	6.8
C-T1785	586.3	590	454.296	292.204	0.480561	0.0016701	0.00359019	Significant Decrease	Tier 2						AN02585005		Colnelenic acid	1.94	6.8
C-T1786	652.4	655.2	482.326	320.235	1.53892	0.0339516	0.0195168	Significant Increase	Tier 2						AN02975012		5(S)-HETE	1.21	71.3
C-T1796	596.8	600.4	440.317	278.225	0.256086	0.0125265	0.0101477	Significant Decrease	Tier 2						AN02387002		Crepenynic acid	3.8	0.9
C-T1799	581.2	584.9	494.289	332.199	0.386038	9.5643e-05	0.00166232	Significant Decrease	Tier 2						BP03148004		Carnosic acid	1.04	16.6
C-T1801	570	573.6	472.307	310.214	0.380915	1.28557e-05	0.000711346	Significant Decrease	Tier 2						AN02857000		9(S)-HPOT	3.39	28.3
C-T1803	615.8	619.1	456.312	294.219	0.263463	0.00250944	0.00431385	Significant Decrease	Tier 2						AN02615001		13-OxoODE	3.46	9.5
C-T1805	610.7	614.1	456.312	294.219	0.433769	0.00257817	0.00432957	Significant Decrease	Tier 2						AN02615000		9-OxoODE	3.95	1.5
C-T1807	570	573.6	494.289	332.199	0.478922	0.00023177	0.00193664	Significant Decrease	Tier 2						BP03148002		Gibberellin A53 aldehyde	1.44	40.2
C-T1811	596.4	600	480.31	318.219	0.270827	0.012004	0.00990695	Significant Decrease	Tier 2						AN02955002		15-OxoETE	1.85	17.2
C-T1816	610.7	614.1	478.295	316.204	0.477061	0.00310892	0.00468926	Significant Decrease	Tier 2						BP02931005		Pisiferic acid	0.3	6.7
C-T1821	642.7	645.5	480.311	318.219	0.489459	0.00111025	0.00315394	Significant Decrease	Tier 2						BP02955007		ent-7alpha-Hydroxykaur-16-en-19-oic acid	0.58	15.5
C-T1831	632.6	635.6	454.295	292.204	1.94772	0.0111402	0.00939533	Significant Increase	Tier 2						AN02585002		12-OPDA	1.81	6.9
C-T184	182.2	183.1	409.162	247.069	1.63218	0.000156654	0.00171809	Significant Increase	Tier 2						AN01921000		N-Succinyl-L-glutamic acid	5	70.3
C-T1852	615.8	619.1	478.294	316.204	0.292343	0.00247294	0.00431385	Significant Decrease	Tier 2						AN02931006		15-Deoxy-Delta12,14-PGJ2	1.58	47
C-T215	143.6	94.6	466.228	304.138	1.604	0.00105843	0.00307873	Significant Increase	Tier 2						AN02772000		Nopaline	8.87	2.7
C-T26	131.3	92.2	366.202	204.111	0.402487	0.00248677	0.00431385	Significant Decrease	Tier 2						PR01349003		N2-Acetyl-L-Hydroxylysine	3.01	62.9
C-T274	212	213.7	426.168	264.078	1.69498	0.00819895	0.00778445	Significant Increase	Tier 2						AN02172003		N2-Acetyl-L-Cystathionine	1.47	50.5
C-T325	126.2	91.2	343.164	181.074	0.637461	0.00209043	0.00394097	Significant Decrease	Tier 2						AN01037005		3-Amino-3-(4-hydroxyphenyl)propanoic acid	5.8	32.2
C-T349	179.2	180	393.164	231.074	2.06585	0.00204191	0.00388694	Significant Increase	Tier 2						AN01717000		N-Succinyl-L-glutamate 5-semialdehyde	2.73	22.6
C-T366	181.2	182.1	540.222	378.127	1.67828	0.0209046	0.0140766	Significant Increase	Tier 2						AN03710000		N2-Citryl-N6-acetyl-N6-hydroxy-L-lysine	8.43	25.5
C-T397	207.5	209.1	414.165	252.075	1.63059	0.0197276	0.0135506	Significant Increase	Tier 2						AN01992000		5-Hydroxy-N-formylkynurenine	0.34	54.3
C-T4	75.4	66.1	281.15	119.058	1.67987	0.0366005	0.0205411	Significant Increase	Tier 2						AN00291005		L-Allothreonine	0.12	7
C-T408	196.1	197.5	363.19	201.1	1.68749	0.00529793	0.00606603	Significant Increase	Tier 2						ED01305000		L-Dihydroanticapsin	3.26	44.1
C-T438	148	95.5	506.214	344.122	1.50189	0.0248193	0.0158006	Significant Increase	Tier 2						PR03316000		Pyridoxamine O-glucuronide	3.3	2.2
C-T479	115.1	88.9	428.181	266.09	2.10188	0.00125359	0.00325005	Significant Increase	Tier 2						PR02197003		N2'-Acetyl-3'-Hydroxy-L-kynurenine	2.56	33.3
C-T481	129.6	91.8	318.143	156.054	1.55158	0.00580332	0.00638295	Significant Increase	Tier 2						AN00698000		Imidazole lactic acid	3.61	18.7
C-T501	141.9	94.3	318.109	156.017	1.70457	0.000354748	0.00230405	Significant Increase	Tier 2						AN00694000		Orotic acid	2.35	5.6
C-T529	230.1	232.1	368.134	206.043	1.86099	0.00336459	0.00483797	Significant Increase	Tier 2						AN01371003		(2S,3R)-3-Hydroxybutane-1,2,3-tricarboxylic acid	0.86	74.2
C-T550	145.2	95	324.11	162.016	1.88491	0.00807458	0.00770437	Significant Increase	Tier 2						AN00763000		4-Hydroxy-2-oxoglutaric acid/(4R)-4-Hydroxy-2-oxoglutaric acid	5.08	17.2
C-T600	157.8	97.5	296.113	134.022	1.8861	0.0206073	0.0139373	Significant Increase	Tier 2						AN00435002		3-Dehydro-L-threonic acid	0.83	13
C-T678	252.1	254.4	347.125	185.032	1.79955	0.0370101	0.0207031	Significant Increase	Tier 2						AN01089000		2-Amino-3-carboxymuconate semialdehyde	1.62	69.1
C-T693	181.2	182.1	307.13	145.037	1.55358	0.0210925	0.0141598	Significant Increase	Tier 2						AN00557001		4-Oxoglutaramic acid	1.29	4
C-T719	130.8	92.1	317.112	155.022	1.80823	0.0194716	0.0134467	Significant Increase	Tier 2						AN00679002		2,6-Dihydroxynicotinic acid	5.72	57.1
C-T727	138.9	93.7	397.136	235.048	1.57294	0.038415	0.0211964	Significant Increase	Tier 2						PR01766000		N-Acetyl-L-Dopachrome	7.78	50.4
C-T749	235.9	238	293.151	131.058	1.54059	0.00441965	0.00552982	Significant Increase	Tier 2						AN00406009		N-Acetyl-D-alanine	7.06	43
C-T770	163.9	164.4	635.258	473.166	1.5267	0.00719326	0.00716323	Significant Increase	Tier 2						AN04478002		10-Formyltetrahydrofolic acid	0.97	32
C-T771	178.1	178.9	334.13	172.037	0.512479	0.00944869	0.00846972	Significant Decrease	Tier 2						AN00909002		3-Dehydroshikimic acid	5.8	17.9
C-T808	133	92.5	252.123	90.0317	0.162643	0.0130599	0.0104047	Significant Decrease	Tier 2						AN00130001		(R)-Lactic acid	1.62	69.2
C-T813	258.8	261	346.164	184.074	2.86574	0.000642838	0.00279653	Significant Increase	Tier 2						AN01079003		cis-3-(Carboxy-ethyl)-3,5-cyclo-hexadiene-1,2-diol	1.15	55.8
C-T815	249.1	251.4	359.16	197.069	1.62018	0.0145863	0.0111376	Significant Increase	Tier 2						BM01257001		N,N-Dihydroxy-L-phenylalanine	0.68	45.9
C-T851	219.9	221.8	355.127	193.037	1.56174	0.00403455	0.00527886	Significant Increase	Tier 2						AN01208003		5,6-Dihydroxyindole-2-carboxylic acid	1.79	10.2
C-T884	216.5	218.3	324.143	162.053	1.53887	0.0165063	0.0120874	Significant Increase	Tier 2						AN00769010		(2R,3S)-2,3-Dimethylmalic acid	2.49	0.6
C-T959	267.2	269.4	249.124	87.032	0.624517	0.011381	0.0095202	Significant Decrease	Tier 2						AN00113001		Dehydroalanine	1.41	33.8
C-T986	258.4	260.6	440.184	278.09	1.86825	0.00623672	0.00666983	Significant Increase	Tier 2						PR02375000		N-Acetyl-L-Formylkynurenine	7.29	18.5
A-2	88.6	84.4	407.186	173.128	0.305429	0.000597871	0.0027227	Significant Decrease	Tier 3 one-reaction											0	1	21
A-4	88.6	84.4	330.08	96.0212	2.04397	0.00310113	0.0046821	Significant Increase	Tier 3 one-reaction											0	4	315
A-6	88.6	84.4	433.118	199.06	1.5402	0.0135556	0.0106563	Significant Increase	Tier 3 one-reaction											0	8	266
A-11	88.6	84.4	554.227	320.169	1.68534	0.0017454	0.00364217	Significant Increase	Tier 3 one-reaction											0	2	107
A-22	88.6	84.3	335.106	101.047	1.54238	0.000163229	0.00173361	Significant Increase	Tier 3 one-reaction											0	29	442
A-25	94.7	90.9	406.107	172.048	1.68817	0.0163319	0.0119996	Significant Increase	Tier 3 zero-reaction											1	14	303
A-26	94.7	90.9	277.1	43.0421	1.61338	0.000658926	0.00282659	Significant Increase	Tier 3 one-reaction											0	4	291
A-28	94.7	90.9	499.211	265.153	0.235149	0.0043172	0.00546692	Significant Decrease	Tier 3 one-reaction											0	4	151
A-29	94.7	90.9	568.16	334.101	1.72536	0.00854504	0.00798178	Significant Increase	Tier 3 one-reaction											0	4	329
A-30	95.7	92	590.142	356.083	1.69428	0.0136498	0.0106969	Significant Increase	Tier 3 one-reaction											0	9	231
A-31	96.8	93.1	576.174	342.116	0.540674	0.00456955	0.005651	Significant Decrease	Tier 3 zero-reaction											13	50	637
A-37	96.8	93.1	445.074	211.015	1.76398	0.00596867	0.00648185	Significant Increase	Tier 3 one-reaction											0	15	199
A-38	97.8	94.1	470.123	236.065	1.52077	0.0232616	0.0151151	Significant Increase	Tier 3 one-reaction											0	6	165
A-41	96.8	93.1	306.077	144.038	1.65163	0.0410502	0.0221582	Significant Increase	Tier 3 only two-reaction											0	0	4
A-44	97.8	94.1	568.115	334.057	2.08836	0.00363115	0.00499283	Significant Increase	Tier 3 zero-reaction											1	5	219
A-46	99.8	96.3	330.079	96.0211	1.95234	0.00234528	0.00419481	Significant Increase	Tier 3 one-reaction											0	4	314
A-53	101.8	98.5	335.106	101.048	1.68698	0.000106746	0.00166232	Significant Increase	Tier 3 one-reaction											0	29	443
A-56	102.9	99.6	548.179	314.121	1.54864	0.00887831	0.00815301	Significant Increase	Tier 3 one-reaction											0	35	504
A-66	102.9	99.6	388.108	154.049	0.161414	0.0065148	0.00683433	Significant Decrease	Tier 3 one-reaction											0	11	160
A-85	107.9	105.1	431.104	197.045	0.56552	0.000172154	0.00175274	Significant Decrease	Tier 3 one-reaction											0	12	322
A-93	111	108.4	478.093	244.035	1.55813	0.0180771	0.0127936	Significant Increase	Tier 3 zero-reaction											1	46	506
A-97	113	110.6	489.133	255.075	1.6203	0.0327527	0.0190613	Significant Increase	Tier 3 one-reaction											0	16	337
A-100	111	108.4	472.079	476.042	1.70852	0.00044124	0.00242872	Significant Increase	Tier 3 only two-reaction											0	0	45
A-101	114.1	111.7	558.164	324.106	0.656635	0.000675075	0.00283548	Significant Decrease	Tier 3 one-reaction											0	31	528
A-109	114.1	111.7	279.093	45.035	1.59652	0.0029713	0.0046127	Significant Increase	Tier 3 one-reaction											0	1	3
A-110	119.2	117.1	576.175	342.116	0.639742	0.00308266	0.00466723	Significant Decrease	Tier 3 zero-reaction											13	50	637
A-113	114.1	111.7	417.124	183.066	1.69389	0.0475175	0.0248986	Significant Increase	Tier 3 one-reaction											0	15	329
A-115	115.1	112.8	502.14	268.082	0.338766	0.011761	0.00976912	Significant Decrease	Tier 3 zero-reaction											4	24	486
A-116	113.1	110.6	330.079	96.0209	1.60244	0.00199174	0.00387682	Significant Increase	Tier 3 one-reaction											0	4	314
A-121	116.1	113.9	706.134	239.025	1.96614	0.00303517	0.00464157	Significant Increase	Tier 3 one-reaction											0	1	82
A-122	117.1	114.9	499.211	265.153	0.180483	0.00284295	0.00452288	Significant Decrease	Tier 3 one-reaction											0	4	150
A-127	118.1	116	393.123	159.064	2.20158	0.0496533	0.0257896	Significant Increase	Tier 3 one-reaction											0	6	198
A-140	124.2	122.6	448.19	214.132	0.588079	0.0381116	0.0210999	Significant Decrease	Tier 3 zero-reaction											1	7	115
A-141	124.2	122.6	550.149	316.091	1.768	0.00860578	0.00801582	Significant Increase	Tier 3 one-reaction											0	18	436
A-144	125.3	123.7	471.144	237.085	0.594912	0.0326322	0.0190066	Significant Decrease	Tier 3 zero-reaction											6	56	699
A-145	124.2	122.6	261.069	27.0108	2.17642	0.000900142	0.00303973	Significant Increase	Tier 3 only two-reaction											0	0	180
A-151	126.3	124.8	467.007	232.949	1.61918	0.000436831	0.00242872	Significant Increase	Tier 3 one-reaction											0	1	34
A-153	126.3	124.8	420.195	186.137	0.385448	0.0309991	0.0183469	Significant Decrease	Tier 3 one-reaction											0	4	105
A-170	130.4	129.2	451.171	217.112	0.34178	0.00203092	0.00388694	Significant Decrease	Tier 3 one-reaction											0	6	118
A-172	129.3	128.1	406.113	172.054	1.70132	0.0198528	0.0135942	Significant Increase	Tier 3 one-reaction											0	1	33
A-173	130.4	129.2	471.13	237.072	1.87389	0.00408886	0.00532278	Significant Increase	Tier 3 only two-reaction											0	0	8
A-176	131.4	130.3	348.096	114.037	1.83503	0.00819286	0.00778445	Significant Increase	Tier 3 only two-reaction											0	0	2
A-179	131.4	130.3	482.167	248.109	0.400922	0.00165606	0.00359019	Significant Decrease	Tier 3 only two-reaction											0	0	50
A-183	132.4	131.4	468.151	234.093	0.640896	0.00215845	0.00399262	Significant Decrease	Tier 3 one-reaction											0	3	61
A-190	134.4	133.6	399.11	165.052	0.512738	0.00248717	0.00431385	Significant Decrease	Tier 3 only two-reaction											0	0	4
A-193	135.4	134.7	462.15	228.092	2.42519	0.00682161	0.00698489	Significant Increase	Tier 3 one-reaction											0	9	183
A-196	135.4	134.6	505.228	271.17	0.413785	0.00215079	0.00399262	Significant Decrease	Tier 3 only two-reaction											0	0	32
A-198	136.5	135.8	470.148	236.089	2.11828	0.0136222	0.0106909	Significant Increase	Tier 3 one-reaction											0	25	614
A-199	136.5	135.7	538.079	304.02	2.12038	0.00442158	0.00552982	Significant Increase	Tier 3 one-reaction											0	22	250
A-204	137.5	136.8	567.178	333.12	0.559263	0.000669428	0.00283482	Significant Decrease	Tier 3 one-reaction											0	8	386
A-205	137.5	136.8	511.189	277.131	0.50682	0.000302198	0.00220927	Significant Decrease	Tier 3 one-reaction											0	2	163
A-206	137.5	136.8	565.124	98.0143	2.20666	0.00682018	0.00698489	Significant Increase	Tier 3 only two-reaction											0	0	8
A-214	139.5	139	615.16	148.051	2.53982	0.00327834	0.00478545	Significant Increase	Tier 3 only two-reaction											0	0	39
A-216	139.5	139	576.176	342.117	0.624353	0.00618807	0.00664892	Significant Decrease	Tier 3 zero-reaction											13	50	632
A-218	140.5	140.1	428.136	194.078	1.81848	0.00145333	0.00342221	Significant Increase	Tier 3 one-reaction											0	26	426
A-227	141.6	141.2	378.197	144.138	1.77058	0.010576	0.00909887	Significant Increase	Tier 3 one-reaction											0	5	34
A-231	143.6	143.4	353.166	238.215	2.57876	0.00255329	0.00432957	Significant Increase	Tier 3 only two-reaction											0	0	4
A-249	147.7	147.8	362.165	128.107	0.608926	0.0474329	0.0248627	Significant Decrease	Tier 3 one-reaction											0	4	44
A-258	150.7	150.8	582.104	348.046	0.476689	0.0242939	0.0155368	Significant Decrease	Tier 3 zero-reaction											3	20	303
A-260	151.7	151.8	372.078	138.02	1.6829	0.00739893	0.00729472	Significant Increase	Tier 3 only two-reaction											0	0	22
A-266	152.8	152.9	558.164	324.106	0.414868	0.000124748	0.00168749	Significant Decrease	Tier 3 one-reaction											0	31	528
A-267	152.7	152.9	463.201	229.143	1.61912	0.000437544	0.00242872	Significant Increase	Tier 3 one-reaction											0	3	78
A-270	151.7	151.9	270.035	35.9766	1.54778	0.000607769	0.00273733	Significant Increase	Tier 3 zero-reaction											1	0	0
A-273	153.8	153.9	602.163	135.053	2.54181	0.00106035	0.00307873	Significant Increase	Tier 3 zero-reaction											1	30	636
A-288	157.8	158	322.122	88.0633	1.90749	0.00671306	0.00691513	Significant Increase	Tier 3 one-reaction											0	12	186
A-291	157.8	157.9	450.206	216.148	1.70126	0.0127508	0.0102477	Significant Increase	Tier 3 one-reaction											0	15	109
A-315	162.9	163.1	521.162	287.104	2.71485	0.00253988	0.00432957	Significant Increase	Tier 3 one-reaction											0	3	251
A-318	162.9	163.1	442.119	208.06	2.09566	0.00540923	0.00613895	Significant Increase	Tier 3 zero-reaction											1	49	644
A-320	162.9	163.1	354.063	240.01	1.88547	0.00843123	0.00791841	Significant Increase	Tier 3 only two-reaction											0	0	61
A-323	165	165.1	551.217	317.159	0.468041	0.000981682	0.00305188	Significant Decrease	Tier 3 one-reaction											0	7	166
A-332	167	167.1	553.197	319.138	0.405909	1.18849e-05	0.00070395	Significant Decrease	Tier 3 one-reaction											0	6	230
A-335	167	167.1	495.145	261.086	2.52156	0.0112458	0.00945331	Significant Increase	Tier 3 one-reaction											0	10	412
A-339	169	169.2	558.164	324.105	0.577866	9.11336e-05	0.00166232	Significant Decrease	Tier 3 one-reaction											0	31	509
A-353	168	168.2	530.169	296.111	1.63965	0.00299418	0.00462427	Significant Increase	Tier 3 one-reaction											0	24	624
A-354	172.1	172.2	303.08	69.0216	1.62408	0.00889764	0.00815914	Significant Increase	Tier 3 one-reaction											0	3	161
A-358	173.1	173.3	602.163	135.053	2.32432	0.000199985	0.00180166	Significant Increase	Tier 3 zero-reaction											1	30	636
A-359	174.1	174.3	322.122	88.0636	0.290426	0.000945802	0.00305188	Significant Decrease	Tier 3 one-reaction											0	12	186
A-360	173.1	173.3	567.212	333.153	0.430029	0.000123987	0.00168749	Significant Decrease	Tier 3 one-reaction											0	5	165
A-363	171.1	171.2	500.124	266.065	1.50929	0.0259986	0.016342	Significant Increase	Tier 3 one-reaction											0	24	416
A-364	174.1	174.3	455.148	221.089	1.64203	0.00237592	0.00422021	Significant Increase	Tier 3 zero-reaction											7	53	750
A-369	175.1	175.4	419.138	185.08	0.597553	0.000699478	0.00285327	Significant Decrease	Tier 3 one-reaction											0	5	255
A-372	176.2	176.5	415.097	181.039	1.53558	0.0134535	0.0105922	Significant Increase	Tier 3 zero-reaction											1	26	527
A-373	176.2	176.5	330.09	96.032	1.69198	0.0132479	0.010483	Significant Increase	Tier 3 one-reaction											0	4	252
A-376	176.2	176.5	558.164	324.106	0.547567	0.000138535	0.00171809	Significant Decrease	Tier 3 one-reaction											0	31	528
A-377	177.2	177.5	550.138	316.08	1.6839	0.0379414	0.021033	Significant Increase	Tier 3 one-reaction											0	8	234
A-383	177.2	177.5	478.201	244.142	1.56943	0.0104215	0.00902142	Significant Increase	Tier 3 one-reaction											0	6	181
A-391	179.2	179.7	355.063	242.009	1.73718	0.00323896	0.00477102	Significant Increase	Tier 3 one-reaction											0	7	146
A-393	179.2	179.7	423.067	378.018	1.62803	0.00370312	0.00503337	Significant Increase	Tier 3 only two-reaction											0	0	69
A-398	180.2	180.8	414.064	360.011	1.57561	0.0176021	0.0125846	Significant Increase	Tier 3 one-reaction											0	2	100
A-399	179.2	179.7	402.554	336.992	1.639	0.0132163	0.0104697	Significant Increase	Tier 3 one-reaction											0	2	35
A-400	179.2	179.7	610.197	376.138	1.52286	0.0229308	0.0149951	Significant Increase	Tier 3 zero-reaction											1	10	341
A-402	179.2	179.7	707.118	240.009	1.71502	0.00889886	0.00815914	Significant Increase	Tier 3 only two-reaction											0	0	57
A-403	181.3	181.9	537.202	303.144	0.489129	0.00543843	0.00614467	Significant Decrease	Tier 3 one-reaction											0	12	233
A-404	180.2	180.8	354.063	240.009	1.75135	0.00429599	0.00546692	Significant Increase	Tier 3 only two-reaction											0	0	57
A-410	181.3	181.9	521.207	287.148	0.544265	3.4651e-05	0.00110568	Significant Decrease	Tier 3 one-reaction											0	3	171
A-412	182.3	182.9	479.071	245.013	1.66542	0.000275595	0.00209072	Significant Increase	Tier 3 one-reaction											0	4	95
A-416	183.3	184	342.102	108.044	2.25377	0.0205078	0.0138984	Significant Increase	Tier 3 only two-reaction											0	0	124
A-417	184.3	185.1	411.067	177.008	1.7018	0.0133456	0.0105234	Significant Increase	Tier 3 one-reaction											0	3	149
A-432	187.4	188.4	334.122	100.064	1.52935	0.0436919	0.0232926	Significant Increase	Tier 3 one-reaction											0	3	242
A-437	189.4	190.5	419.164	185.106	1.56488	0.0199497	0.0136423	Significant Increase	Tier 3 zero-reaction											2	12	238
A-441	191.4	192.7	493.129	259.07	1.77985	0.00479007	0.00578112	Significant Increase	Tier 3 one-reaction											0	10	315
A-442	184.3	185.1	551.217	317.159	0.377075	8.52538e-05	0.00164114	Significant Decrease	Tier 3 one-reaction											0	7	166
A-443	191.4	192.7	561.101	327.042	1.75942	0.0134748	0.0106036	Significant Increase	Tier 3 one-reaction											0	5	112
A-447	191.4	192.7	481.128	247.07	1.81389	0.00231191	0.00414959	Significant Increase	Tier 3 one-reaction											0	14	397
A-450	192.4	193.7	388.133	154.075	1.60837	0.0236262	0.0152683	Significant Increase	Tier 3 one-reaction											0	23	301
A-451	197.5	198.9	509.207	275.149	0.306047	1.46693e-05	0.000753026	Significant Decrease	Tier 3 zero-reaction											2	10	122
A-458	193.5	194.8	580.245	346.186	0.385684	0.000173894	0.00175274	Significant Decrease	Tier 3 one-reaction											0	2	100
A-460	197.5	198.9	566.115	332.056	1.61914	0.000436545	0.00242872	Significant Increase	Tier 3 one-reaction											0	3	101
A-462	194.5	195.8	428.162	194.103	0.530756	0.00121798	0.00322654	Significant Decrease	Tier 3 one-reaction											0	2	13
A-463	194.5	195.8	409.107	175.049	1.59319	0.0266863	0.0166115	Significant Increase	Tier 3 zero-reaction											2	28	456
A-471	195.5	196.8	458.073	224.015	1.85123	0.0433279	0.0231682	Significant Increase	Tier 3 one-reaction											0	3	68
A-474	198.6	200	537.2	303.142	0.433391	8.8147e-05	0.00166232	Significant Decrease	Tier 3 one-reaction											0	12	235
A-477	197.6	198.9	504.589	541.062	2.10138	0.00164349	0.00359019	Significant Increase	Tier 3 one-reaction											0	2	91
A-480	197.5	198.9	567.213	333.154	0.544543	7.51223e-06	0.000642713	Significant Decrease	Tier 3 one-reaction											0	6	195
A-487	198.6	199.9	456.133	222.075	1.57322	0.00690854	0.00701561	Significant Increase	Tier 3 zero-reaction											1	53	680
A-488	203.6	205.1	442.118	208.059	1.54065	0.00436574	0.00548388	Significant Increase	Tier 3 zero-reaction											1	49	625
A-494	201.6	203.1	428.138	194.08	0.641708	0.00100045	0.00305876	Significant Decrease	Tier 3 zero-reaction											1	33	637
A-495	200.6	202	565.186	331.127	2.66844	0.00212041	0.00396772	Significant Increase	Tier 3 one-reaction											0	8	278
A-501	206.7	208.2	551.217	317.159	0.336788	0.000409998	0.00242872	Significant Decrease	Tier 3 one-reaction											0	7	166
A-502	203.7	205.1	326.106	92.0474	0.604055	0.0299832	0.0179178	Significant Decrease	Tier 3 zero-reaction											1	25	436
A-503	202.6	204.1	550.233	316.175	0.464696	5.7233e-06	0.000600315	Significant Decrease	Tier 3 one-reaction											0	1	70
A-506	203.7	205.1	426.122	192.064	1.70969	0.0248183	0.0158006	Significant Increase	Tier 3 zero-reaction											1	38	661
A-507	202.6	204.1	509.205	275.147	0.394754	0.00030546	0.00220927	Significant Decrease	Tier 3 zero-reaction											2	10	128
A-509	203.7	205.1	581.228	347.17	0.376304	3.90188e-05	0.00110931	Significant Decrease	Tier 3 one-reaction											0	5	154
A-512	207.7	209.3	523.221	289.163	0.509934	4.82862e-05	0.00121903	Significant Decrease	Tier 3 one-reaction											0	9	110
A-520	205.7	207.2	647.176	413.118	1.87797	0.000406914	0.00242872	Significant Increase	Tier 3 one-reaction											0	13	359
A-524	205.7	207.2	553.234	319.176	0.401892	0.000465217	0.00250085	Significant Decrease	Tier 3 one-reaction											0	3	155
A-534	207.7	209.3	567.212	333.154	0.417064	3.09117e-05	0.00108362	Significant Decrease	Tier 3 one-reaction											0	5	165
A-542	207.7	209.3	448.118	214.059	2.06721	0.000689992	0.00283555	Significant Increase	Tier 3 one-reaction											0	13	372
A-544	208.7	210.3	387.078	153.02	1.95804	0.00687468	0.00700199	Significant Increase	Tier 3 one-reaction											0	6	95
A-545	209.8	211.4	546.09	312.031	2.99045	0.00267229	0.00438734	Significant Increase	Tier 3 only two-reaction											0	0	57
A-546	207.7	209.3	566.115	332.057	1.61914	0.00043698	0.00242872	Significant Increase	Tier 3 one-reaction											0	3	103
A-551	210.8	212.4	376.096	142.038	2.99074	0.000796872	0.00298242	Significant Increase	Tier 3 zero-reaction											1	8	285
A-553	211.8	213.4	442.117	208.059	1.58168	0.00571241	0.00633351	Significant Increase	Tier 3 zero-reaction											1	49	625
A-555	210.8	212.4	403.108	169.05	1.62848	0.0102822	0.00894388	Significant Increase	Tier 3 one-reaction											0	11	262
A-559	211.8	213.4	564.249	330.191	0.349689	0.000155148	0.00171809	Significant Decrease	Tier 3 only two-reaction											0	0	38
A-561	212.8	214.5	421.19	187.132	0.472773	4.04621e-05	0.00111271	Significant Decrease	Tier 3 one-reaction											0	3	75
A-565	212.8	214.5	343.075	109.016	1.6732	0.00842337	0.00791841	Significant Increase	Tier 3 one-reaction											0	1	157
A-567	212.8	214.5	379.096	145.038	1.58399	0.0156943	0.0116703	Significant Increase	Tier 3 zero-reaction											1	25	405
A-569	213.8	215.5	581.227	347.169	0.383986	0.000176838	0.00176434	Significant Decrease	Tier 3 one-reaction											0	4	112
A-577	214.8	216.5	294.007	119.897	1.55257	0.00113244	0.00315919	Significant Increase	Tier 3 only two-reaction											0	0	1
A-582	213.8	215.5	496.053	261.994	1.90668	0.028345	0.0172808	Significant Increase	Tier 3 only two-reaction											0	0	36
A-583	213.8	215.5	434.102	200.044	2.34757	0.00043125	0.00242872	Significant Increase	Tier 3 one-reaction											0	11	298
A-586	209.8	211.3	517.212	283.154	0.273002	0.00201816	0.00388694	Significant Decrease	Tier 3 one-reaction											0	5	159
A-594	215.9	217.6	553.233	319.174	0.455618	7.28985e-06	0.000642713	Significant Decrease	Tier 3 only two-reaction											0	0	85
A-598	215.9	217.6	447.17	213.112	0.37548	0.000989649	0.00305423	Significant Decrease	Tier 3 one-reaction											0	2	177
A-609	218.9	220.7	386.092	152.034	0.186005	0.0123498	0.0100681	Significant Decrease	Tier 3 zero-reaction											3	7	158
A-614	219.9	221.7	420.195	186.137	0.383894	0.00556649	0.00621638	Significant Decrease	Tier 3 one-reaction											0	4	105
A-616	219.9	221.7	464.083	460.048	1.63039	0.00138771	0.00340298	Significant Increase	Tier 3 one-reaction											0	1	74
A-620	217.9	219.6	533.087	65.978	1.58827	0.000680907	0.00283548	Significant Increase	Tier 3 only two-reaction											0	0	78
A-626	223	224.8	583.168	116.059	1.99896	0.00321966	0.00477035	Significant Increase	Tier 3 one-reaction											0	12	310
A-627	222	223.8	354.059	120.001	2.05358	0.00176766	0.00366874	Significant Increase	Tier 3 only two-reaction											0	0	43
A-630	222	223.8	400.073	166.015	2.18897	0.00114971	0.00315919	Significant Increase	Tier 3 only two-reaction											0	0	61
A-635	223	224.8	446.101	212.042	1.65072	0.0262262	0.016418	Significant Increase	Tier 3 one-reaction											0	10	197
A-650	225	226.9	278.038	87.9592	1.56464	0.00125289	0.00325005	Significant Increase	Tier 3 only two-reaction											0	0	7
A-658	230.1	232	523.222	289.164	0.335852	1.33955e-05	0.000711346	Significant Decrease	Tier 3 one-reaction											0	9	112
A-661	227.1	228.9	678.056	443.998	1.82668	0.00143112	0.00342221	Significant Increase	Tier 3 one-reaction											0	1	36
A-664	225	226.9	509.206	275.148	0.431401	3.6551e-05	0.00110568	Significant Decrease	Tier 3 zero-reaction											2	10	130
A-666	226	227.9	612.111	378.053	1.76273	0.0250436	0.015904	Significant Increase	Tier 3 one-reaction											0	4	168
A-671	227.1	228.9	461.186	227.127	0.382005	1.14651e-05	0.00070395	Significant Decrease	Tier 3 one-reaction											0	2	146
A-675	224	225.8	356.143	122.084	1.66098	0.00120566	0.00321584	Significant Increase	Tier 3 only two-reaction											0	0	126
A-676	225	226.9	576.249	342.19	0.298495	0.000244905	0.00199552	Significant Decrease	Tier 3 only two-reaction											0	0	85
A-685	229.1	231	603.213	369.155	0.661177	0.0184736	0.0129728	Significant Decrease	Tier 3 one-reaction											0	13	362
A-686	229.1	231	537.236	303.178	0.436264	0.000351424	0.00230295	Significant Decrease	Tier 3 one-reaction											0	3	90
A-689	229.1	231	422.091	188.033	1.87132	0.0127137	0.0102294	Significant Increase	Tier 3 zero-reaction											1	15	235
A-692	230.1	232	565.233	331.175	0.219548	0.000172456	0.00175274	Significant Decrease	Tier 3 one-reaction											0	3	110
A-697	230.1	232	537.202	303.143	0.540534	0.000183356	0.00180166	Significant Decrease	Tier 3 one-reaction											0	12	233
A-709	232.2	234.1	434.117	400.118	0.567493	0.000687797	0.00283555	Significant Decrease	Tier 3 one-reaction											0	18	340
A-711	233.2	235.1	522.143	288.085	2.22786	0.0408928	0.0220965	Significant Increase	Tier 3 one-reaction											0	9	273
A-716	233.2	235.1	442.117	208.059	1.6027	0.00291193	0.00458524	Significant Increase	Tier 3 zero-reaction											1	49	625
A-722	233.2	235.1	354.068	120.009	1.65224	0.0105109	0.0090682	Significant Increase	Tier 3 only two-reaction											0	0	23
A-724	235.2	237.2	352.085	118.027	1.85093	0.0029798	0.0046166	Significant Increase	Tier 3 zero-reaction											4	49	538
A-726	235.2	237.2	551.217	317.159	0.294556	0.000116669	0.00168749	Significant Decrease	Tier 3 one-reaction											0	7	166
A-730	236.2	238.2	577.233	343.174	0.613808	0.000165096	0.00174143	Significant Decrease	Tier 3 only two-reaction											0	0	148
A-733	236.2	238.2	425.117	191.059	2.18161	0.00683056	0.0069855	Significant Increase	Tier 3 zero-reaction											1	16	220
A-751	238.3	240.3	579.247	345.189	0.305106	0.000577287	0.00268587	Significant Decrease	Tier 3 one-reaction											0	2	72
A-753	239.3	241.3	457.065	446.014	1.69046	0.00268171	0.00439811	Significant Increase	Tier 3 one-reaction											0	4	97
A-755	241.3	243.4	537.237	303.179	0.343206	0.000110875	0.00167946	Significant Decrease	Tier 3 one-reaction											0	3	89
A-757	239.3	241.3	468.056	233.998	1.72309	0.00368847	0.00502464	Significant Increase	Tier 3 one-reaction											0	1	46
A-758	239.3	241.3	647.13	180.02	2.01578	0.00819493	0.00778445	Significant Increase	Tier 3 one-reaction											0	5	181
A-759	239.3	241.3	551.218	317.159	0.298171	0.00025074	0.00200188	Significant Decrease	Tier 3 one-reaction											0	7	166
A-763	240.3	242.4	507.028	545.939	1.598	0.00278373	0.00447874	Significant Increase	Tier 3 only two-reaction											0	0	17
A-765	241.3	243.4	468.056	467.996	1.72309	0.00368847	0.00502464	Significant Increase	Tier 3 only two-reaction											0	0	34
A-769	241.3	243.4	379.096	145.038	2.09848	0.000748182	0.00293928	Significant Increase	Tier 3 zero-reaction											1	25	405
A-771	242.3	244.4	458.065	448.014	1.73016	0.00103197	0.00307124	Significant Increase	Tier 3 only two-reaction											0	0	30
A-784	243.4	245.5	523.222	289.163	0.444952	9.46691e-07	0.000462909	Significant Decrease	Tier 3 one-reaction											0	9	110
A-785	243.3	245.4	376.168	142.11	0.630145	0.0136915	0.0107139	Significant Decrease	Tier 3 one-reaction											0	5	123
A-787	243.3	245.4	346.086	112.027	2.13231	0.000507634	0.00253236	Significant Increase	Tier 3 zero-reaction											1	9	262
A-790	244.4	246.5	387.078	153.02	1.92434	0.00160658	0.00355991	Significant Increase	Tier 3 one-reaction											0	6	95
A-794	244.4	246.5	475.153	241.095	2.05351	0.0110189	0.00935225	Significant Increase	Tier 3 one-reaction											0	16	360
A-797	244.4	246.5	446.102	212.044	2.6603	0.0194928	0.0134494	Significant Increase	Tier 3 one-reaction											0	20	320
A-798	245.4	247.5	551.251	317.193	0.446918	0.000875987	0.00303973	Significant Decrease	Tier 3 one-reaction											0	2	95
A-801	245.4	247.5	522.18	288.121	1.60321	0.0164702	0.0120724	Significant Increase	Tier 3 one-reaction											0	2	206
A-807	246.4	248.5	382.096	148.037	1.51039	0.0103214	0.00895995	Significant Increase	Tier 3 zero-reaction											6	56	635
A-812	247.4	249.6	571.132	337.074	2.03182	0.00196894	0.00386263	Significant Increase	Tier 3 one-reaction											0	1	139
A-818	250.5	252.7	457.065	223.007	1.69793	0.00207637	0.00393311	Significant Increase	Tier 3 only two-reaction											0	0	10
A-820	249.5	251.7	270.035	35.9766	1.5548	0.00213398	0.00398344	Significant Increase	Tier 3 zero-reaction											1	0	0
A-822	248.4	250.6	565.233	331.175	0.406576	0.000354015	0.00230405	Significant Decrease	Tier 3 one-reaction											0	3	110
A-831	249.5	251.6	405.117	342.116	0.544146	0.000731162	0.00289249	Significant Decrease	Tier 3 zero-reaction											13	50	637
A-833	249.5	251.7	457.065	446.013	1.71012	0.00184582	0.00372877	Significant Increase	Tier 3 one-reaction											0	4	98
A-835	249.5	251.7	551.217	317.159	0.386982	0.000502685	0.00253236	Significant Decrease	Tier 3 one-reaction											0	7	166
A-841	254.5	256.7	435.209	201.15	0.537578	0.000171452	0.00175274	Significant Decrease	Tier 3 only two-reaction											0	0	17
A-842	249.5	251.7	485.048	250.989	2.21507	0.00105195	0.00307873	Significant Increase	Tier 3 one-reaction											0	1	25
A-853	249.5	251.7	398.126	164.068	2.46791	0.000978289	0.00305188	Significant Increase	Tier 3 zero-reaction											6	68	616
A-855	257.6	259.7	519.227	285.169	0.398924	0.000422848	0.00242872	Significant Decrease	Tier 3 one-reaction											0	2	84
A-856	251.5	253.7	461.186	227.127	0.32156	0.00118207	0.00318806	Significant Decrease	Tier 3 one-reaction											0	2	149
A-858	247.4	249.6	578.264	344.205	0.35819	0.000761427	0.00294187	Significant Decrease	Tier 3 only two-reaction											0	0	84
A-860	253.5	255.7	507.227	273.169	0.270017	0.000140678	0.00171809	Significant Decrease	Tier 3 one-reaction											0	1	74
A-861	253.5	255.7	385.083	151.025	0.539131	0.00580253	0.00638295	Significant Decrease	Tier 3 only two-reaction											0	0	10
A-864	253.5	255.7	401.088	334.059	1.79119	0.00253159	0.00432957	Significant Increase	Tier 3 zero-reaction											1	7	198
A-866	253.5	255.7	544.073	310.015	2.4778	0.000954379	0.00305188	Significant Increase	Tier 3 only two-reaction											0	0	95
A-867	255.6	257.7	473.088	478.059	1.58549	0.00265499	0.0043636	Significant Increase	Tier 3 only two-reaction											0	0	90
A-873	258.6	260.8	549.238	315.18	0.451022	2.11923e-05	0.000858847	Significant Decrease	Tier 3 one-reaction											0	2	73
A-883	257.6	259.7	440.134	412.152	1.55423	0.0497811	0.0258298	Significant Increase	Tier 3 one-reaction											0	16	422
A-884	256.6	258.7	473.085	239.026	1.58097	0.0026198	0.00432957	Significant Increase	Tier 3 one-reaction											0	3	114
A-886	257.6	259.7	448.119	428.122	1.92745	1.00388e-05	0.00070395	Significant Increase	Tier 3 one-reaction											0	1	265
A-888	257.6	259.7	446.077	212.018	1.88581	0.0157823	0.0117217	Significant Increase	Tier 3 one-reaction											0	5	139
A-892	258.6	260.7	536.159	302.1	1.95974	0.000965577	0.00305188	Significant Increase	Tier 3 one-reaction											0	7	325
A-893	259.6	261.8	463.2	229.142	0.500052	0.00322736	0.00477035	Significant Decrease	Tier 3 one-reaction											0	3	75
A-896	257.6	259.7	446.102	212.043	1.99465	0.00482859	0.0058094	Significant Increase	Tier 3 one-reaction											0	20	322
A-900	256.6	258.7	407.59	347.064	2.32639	0.00866975	0.00804786	Significant Increase	Tier 3 zero-reaction											4	41	392
A-905	261.7	263.8	260.074	26.0155	1.68954	0.029112	0.0175814	Significant Increase	Tier 3 one-reaction											0	3	228
A-908	262.7	264.8	347.055	225.993	1.87134	0.0107303	0.00918547	Significant Increase	Tier 3 one-reaction											0	2	42
A-909	261.7	263.8	541.204	307.146	1.88253	0.0491268	0.0255765	Significant Increase	Tier 3 one-reaction											0	2	72
A-913	262.7	264.8	579.246	345.188	0.491738	0.00561136	0.00624837	Significant Decrease	Tier 3 one-reaction											0	2	72
A-914	264.8	266.8	593.263	359.205	0.511002	0.000420202	0.00242872	Significant Decrease	Tier 3 only two-reaction											0	0	55
A-918	264.7	266.8	434.175	200.116	0.527952	0.000912511	0.00303973	Significant Decrease	Tier 3 one-reaction											0	11	174
A-926	264.7	266.8	270.074	72.0322	1.51174	0.0496905	0.0258002	Significant Increase	Tier 3 only two-reaction											0	0	199
A-930	264.7	266.8	545.243	311.185	0.359591	0.000419259	0.00242872	Significant Decrease	Tier 3 one-reaction											0	1	93
A-934	265.8	267.8	650.227	416.168	0.217271	0.00141282	0.00342221	Significant Decrease	Tier 3 one-reaction											0	10	289
A-938	266.8	268.8	507.228	273.169	0.376833	1.471e-07	0.000226535	Significant Decrease	Tier 3 one-reaction											0	1	74
A-952	265.7	267.8	461.186	227.127	0.399362	0.00036799	0.00230405	Significant Decrease	Tier 3 one-reaction											0	2	149
A-955	267.8	269.8	433.107	199.049	1.89792	0.00552671	0.00620345	Significant Increase	Tier 3 one-reaction											0	10	280
A-957	267.8	269.9	558.137	324.078	1.9011	0.00261981	0.00432957	Significant Increase	Tier 3 one-reaction											0	6	177
A-959	268.8	270.9	502.128	268.07	2.17454	0.000208424	0.00183243	Significant Increase	Tier 3 zero-reaction											1	14	268
A-962	268.8	270.9	306.637	145.157	1.61696	0.0155672	0.0115926	Significant Increase	Tier 3 zero-reaction											1	3	20
A-964	268.8	270.9	563.254	329.196	0.417242	0.000321076	0.00223484	Significant Decrease	Tier 3 only two-reaction											0	0	53
A-969	270.8	272.9	267.048	65.9783	1.5305	0.000855478	0.00303973	Significant Increase	Tier 3 only two-reaction											0	0	7
A-972	270.8	272.9	579.251	345.192	0.360274	0.00104933	0.00307873	Significant Decrease	Tier 3 one-reaction											0	9	158
A-974	271.9	273.9	337.159	103.1	1.88506	0.0287986	0.0174544	Significant Increase	Tier 3 one-reaction											0	5	215
A-975	270.8	272.9	354.064	240.012	1.72026	0.00195626	0.00384703	Significant Increase	Tier 3 only two-reaction											0	0	63
A-978	271.9	273.9	399.59	331.062	0.243743	0.0046767	0.00571597	Significant Decrease	Tier 3 only two-reaction											0	0	63
A-980	272.9	274.9	521.243	287.185	0.281336	0.000341945	0.00226981	Significant Decrease	Tier 3 only two-reaction											0	0	49
A-981	272.9	274.9	432.123	198.065	1.53671	0.000326403	0.00224402	Significant Increase	Tier 3 one-reaction											0	20	443
A-982	271.9	273.9	473.061	239.003	1.56128	0.00658128	0.00686791	Significant Increase	Tier 3 only two-reaction											0	0	21
A-984	272.9	274.9	390.029	311.94	1.85794	0.000307002	0.00220927	Significant Increase	Tier 3 only two-reaction											0	0	15
A-986	272.9	274.9	355.063	242.01	1.70294	0.00111412	0.00315394	Significant Increase	Tier 3 one-reaction											0	7	156
A-988	273.9	275.9	365.053	261.99	1.88063	0.00112075	0.00315532	Significant Increase	Tier 3 one-reaction											0	1	82
A-989	272.9	274.9	341.063	107.004	1.98663	0.000220084	0.00186225	Significant Increase	Tier 3 one-reaction											0	2	153
A-990	273.9	275.9	401.536	334.956	1.61714	0.0051111	0.00595843	Significant Increase	Tier 3 only two-reaction											0	0	24
A-991	272.9	274.9	382.042	295.967	1.64286	0.00633678	0.00672083	Significant Increase	Tier 3 only two-reaction											0	0	27
A-994	273.9	275.9	373.037	277.957	1.7291	0.00123452	0.00322778	Significant Increase	Tier 3 one-reaction											0	1	39
A-998	275.9	277.9	381.023	293.93	1.82373	0.000588713	0.00270873	Significant Increase	Tier 3 one-reaction											0	1	14
A-999	273.9	275.9	565.268	331.21	0.562267	0.0110914	0.0093882	Significant Decrease	Tier 3 one-reaction											0	3	52
A-1002	274.9	276.9	476.185	242.127	0.502729	0.000169275	0.00175274	Significant Decrease	Tier 3 one-reaction											0	6	203
A-1007	274.9	276.9	593.264	359.205	0.273003	0.000283966	0.00213876	Significant Decrease	Tier 3 only two-reaction											0	0	47
A-1008	274.9	276.9	388.133	154.074	1.8655	0.00106478	0.00307873	Significant Increase	Tier 3 one-reaction											0	23	300
A-1012	275.9	277.9	434.175	200.117	0.456808	0.000260672	0.00202745	Significant Decrease	Tier 3 one-reaction											0	11	174
A-1015	275.9	277.9	476.149	242.091	0.419525	0.00933783	0.00839478	Significant Decrease	Tier 3 zero-reaction											1	23	534
A-1020	277	279	428.139	388.16	1.54972	0.00188491	0.00378456	Significant Increase	Tier 3 one-reaction											0	14	217
A-1027	278	280	360.098	252.079	1.8734	0.0212315	0.0142221	Significant Increase	Tier 3 one-reaction											0	18	362
A-1028	278	280	430.107	196.049	2.01155	0.00133956	0.00337441	Significant Increase	Tier 3 one-reaction											0	17	348
A-1029	278	280	505.212	271.154	0.577055	0.000477436	0.00250085	Significant Decrease	Tier 3 one-reaction											0	3	157
A-1032	278	280	463.154	229.095	1.7534	0.00542767	0.00613895	Significant Increase	Tier 3 one-reaction											0	16	299
A-1035	279	281.1	551.253	317.195	0.358628	0.000116309	0.00168749	Significant Decrease	Tier 3 one-reaction											0	1	102
A-1038	279	281.1	262.053	27.995	1.68077	0.0234993	0.0151991	Significant Increase	Tier 3 zero-reaction											1	4	251
A-1042	280	282.1	461.186	227.127	0.46619	7.94878e-05	0.00161067	Significant Decrease	Tier 3 one-reaction											0	2	146
A-1043	278	280	519.228	285.169	0.480061	0.00109933	0.00312934	Significant Decrease	Tier 3 one-reaction											0	3	85
A-1048	282	284.2	460.053	225.994	1.86196	0.00159902	0.00355991	Significant Increase	Tier 3 one-reaction											0	2	39
A-1049	281	283.2	492.18	258.122	0.371324	0.00171815	0.00362956	Significant Decrease	Tier 3 one-reaction											0	8	276
A-1051	282	284.2	526.165	292.106	0.416519	0.000369073	0.00230405	Significant Decrease	Tier 3 one-reaction											0	13	202
A-1057	283.1	285.3	521.242	287.184	0.481389	0.00113889	0.00315919	Significant Decrease	Tier 3 only two-reaction											0	0	48
A-1058	283.1	285.3	493.129	259.07	2.21015	0.00270284	0.00440462	Significant Increase	Tier 3 one-reaction											0	10	315
A-1059	285.1	287.4	353.118	119.06	2.15214	0.000570036	0.00267639	Significant Increase	Tier 3 only two-reaction											0	0	3
A-1060	284.1	286.3	465.137	462.157	0.449604	0.00687406	0.00700199	Significant Decrease	Tier 3 one-reaction											0	13	491
A-1061	284.1	286.3	436.053	201.994	1.87733	0.00201587	0.00388694	Significant Increase	Tier 3 one-reaction											0	3	72
A-1064	284.1	286.3	330.08	96.0212	1.90752	0.000470847	0.00250085	Significant Increase	Tier 3 one-reaction											0	4	315
A-1068	284.1	286.3	341.586	215.056	0.528616	0.000330153	0.00225971	Significant Decrease	Tier 3 zero-reaction											1	4	238
A-1069	285.1	287.4	391.59	315.064	0.167514	0.0296071	0.017762	Significant Decrease	Tier 3 one-reaction											0	13	309
A-1070	285.1	287.4	565.27	331.211	0.276602	0.000142209	0.00171809	Significant Decrease	Tier 3 one-reaction											0	3	52
A-1077	286.1	288.4	514.063	280.004	1.94649	0.0101972	0.00889726	Significant Increase	Tier 3 only two-reaction											0	0	47
A-1081	287.1	289.5	593.263	359.205	0.327658	0.00122975	0.00322654	Significant Decrease	Tier 3 only two-reaction											0	0	55
A-1082	287.1	289.5	401.109	334.102	1.81798	0.00375791	0.00505873	Significant Increase	Tier 3 one-reaction											0	4	331
A-1085	287.1	289.5	376.096	142.038	2.18869	0.00249124	0.00431385	Significant Increase	Tier 3 zero-reaction											1	8	285
A-1087	287.1	289.5	419.133	370.149	1.92747	0.0320429	0.0187701	Significant Increase	Tier 3 zero-reaction											2	28	462
A-1090	287.1	289.5	472.106	238.048	1.57268	0.0294269	0.0177045	Significant Increase	Tier 3 one-reaction											0	5	166
A-1091	287.1	289.5	533.241	299.183	0.262692	0.000190961	0.00180166	Significant Decrease	Tier 3 only two-reaction											0	0	49
A-1099	289.2	291.5	333.09	99.0318	2.04368	0.00135593	0.00337441	Significant Increase	Tier 3 one-reaction											0	4	256
A-1102	290.2	292.6	492.181	258.122	0.509912	0.00299677	0.00462427	Significant Decrease	Tier 3 one-reaction											0	8	276
A-1108	292.2	294.6	388.137	308.156	1.59127	0.00168319	0.00359019	Significant Increase	Tier 3 one-reaction											0	7	126
A-1112	292.2	294.6	392.164	158.106	0.295807	0.000621912	0.00276007	Significant Decrease	Tier 3 one-reaction											0	6	216
A-1125	294.2	296.7	559.259	325.2	0.489494	0.00134825	0.00337441	Significant Decrease	Tier 3 only two-reaction											0	0	92
A-1130	294.2	296.7	572.068	338.01	1.95686	0.00086966	0.00303973	Significant Increase	Tier 3 only two-reaction											0	0	63
A-1135	295.3	297.7	418.992	184.934	1.60621	0.00689055	0.00701132	Significant Increase	Tier 3 only two-reaction											0	0	4
A-1136	295.3	297.7	360.101	126.043	1.69499	0.028273	0.0172593	Significant Increase	Tier 3 zero-reaction											2	14	370
A-1138	295.3	297.7	382.063	148.005	1.96075	0.00109039	0.0031212	Significant Increase	Tier 3 one-reaction											0	1	62
A-1141	296.3	298.8	565.27	331.211	0.334623	9.95862e-05	0.00166232	Significant Decrease	Tier 3 one-reaction											0	3	52
A-1142	297.3	299.8	473.084	239.026	2.04766	0.0191054	0.0132765	Significant Increase	Tier 3 one-reaction											0	1	83
A-1144	302.4	305	394.143	320.17	0.618671	0.000190675	0.00180166	Significant Decrease	Tier 3 one-reaction											0	2	77
A-1149	297.3	299.8	401.11	334.103	1.68666	0.0106854	0.00915719	Significant Increase	Tier 3 one-reaction											0	5	368
A-1154	297.3	299.8	486.086	252.028	1.64135	0.0452315	0.0239343	Significant Increase	Tier 3 only two-reaction											0	0	65
A-1158	297.3	299.8	312.601	157.085	0.651088	0.0126159	0.010188	Significant Decrease	Tier 3 one-reaction											0	12	211
A-1160	298.3	300.8	329.096	95.0372	1.57364	0.000195647	0.00180166	Significant Increase	Tier 3 one-reaction											0	5	225
A-1163	298.3	300.8	601.125	134.016	1.67731	0.0146944	0.011175	Significant Increase	Tier 3 only two-reaction											0	0	71
A-1164	301.4	303.9	362.152	128.094	0.2977	0.00804285	0.00768362	Significant Decrease	Tier 3 one-reaction											0	8	164
A-1170	299.4	301.9	607.28	373.222	0.45761	1.63637e-05	0.000812904	Significant Decrease	Tier 3 one-reaction											0	6	199
A-1174	300.4	302.9	479.222	245.163	0.427645	0.0193267	0.0133767	Significant Decrease	Tier 3 zero-reaction											3	16	198
A-1180	301.4	303.9	514.063	280.004	1.97819	0.00556495	0.00621638	Significant Increase	Tier 3 only two-reaction											0	0	47
A-1181	301.4	303.9	460.053	225.994	1.50705	0.00489513	0.00586653	Significant Increase	Tier 3 one-reaction											0	2	38
A-1184	301.4	303.9	399.651	331.186	0.332087	0.000209421	0.00183243	Significant Decrease	Tier 3 only two-reaction											0	0	45
A-1185	301.4	303.9	398.082	164.023	1.60477	0.0496268	0.0257851	Significant Increase	Tier 3 one-reaction											0	3	78
A-1186	301.4	303.9	490.063	256.005	1.82029	0.00113614	0.00315919	Significant Increase	Tier 3 only two-reaction											0	0	46
A-1189	301.4	303.9	440.064	206.006	2.21694	0.00245841	0.00431318	Significant Increase	Tier 3 one-reaction											0	2	78
A-1191	302.4	305	352.086	118.028	1.59182	0.00144945	0.00342221	Significant Increase	Tier 3 zero-reaction											4	52	588
A-1193	302.4	305	559.259	325.2	0.399346	0.00193236	0.00383188	Significant Decrease	Tier 3 only two-reaction											0	0	92
A-1195	302.4	305	450.17	216.111	0.56699	0.000240878	0.00197315	Significant Decrease	Tier 3 one-reaction											0	15	319
A-1196	304.4	307	353.118	119.059	2.02754	0.00137111	0.00338925	Significant Increase	Tier 3 zero-reaction											3	35	512
A-1202	303.4	306	465.138	462.16	0.547406	0.000832107	0.00302228	Significant Decrease	Tier 3 one-reaction											0	13	443
A-1203	305.5	308.1	270.035	35.9765	1.52758	0.000988379	0.00305423	Significant Increase	Tier 3 zero-reaction											1	0	0
A-1205	305.5	308.1	460.154	226.095	0.436568	0.00107388	0.00308699	Significant Decrease	Tier 3 zero-reaction											1	39	448
A-1210	303.4	306	366.112	132.053	1.96332	0.000746741	0.00293928	Significant Increase	Tier 3 zero-reaction											4	12	257
A-1212	305.5	308.1	395.123	322.129	0.252497	0.033427	0.0192844	Significant Decrease	Tier 3 one-reaction											0	8	433
A-1218	305.5	308.1	443.144	418.171	1.64898	0.00133921	0.00337441	Significant Increase	Tier 3 one-reaction											0	6	258
A-1232	306.5	309.1	364.085	130.027	2.02433	0.00122503	0.00322654	Significant Increase	Tier 3 zero-reaction											4	40	464
A-1234	307.5	310.1	379.137	290.157	0.51512	0.00253609	0.00432957	Significant Decrease	Tier 3 one-reaction											0	2	91
A-1240	308.5	311.2	498.17	264.112	0.520105	6.60882e-05	0.00140004	Significant Decrease	Tier 3 zero-reaction											2	15	326
A-1241	311.6	314.3	535.259	301.201	0.2678	0.000190061	0.00180166	Significant Decrease	Tier 3 only two-reaction											0	0	25
A-1257	311.6	314.2	400.143	332.169	0.449097	0.00192873	0.00383188	Significant Decrease	Tier 3 one-reaction											0	2	88
A-1264	311.6	314.3	415.148	362.18	0.472203	0.0124887	0.0101224	Significant Decrease	Tier 3 one-reaction											0	1	80
A-1270	312.6	315.3	422.158	376.2	0.319735	0.000388596	0.00239375	Significant Decrease	Tier 3 one-reaction											0	11	172
A-1272	313.6	316.3	309.098	150.078	1.86166	0.00430098	0.00546692	Significant Increase	Tier 3 one-reaction											0	8	236
A-1282	314.6	317.3	392.164	158.106	0.362519	0.000629384	0.00277722	Significant Decrease	Tier 3 one-reaction											0	6	216
A-1283	314.6	317.3	434.175	200.117	0.493622	0.000966502	0.00305188	Significant Decrease	Tier 3 one-reaction											0	11	177
A-1286	315.6	318.4	565.269	331.211	0.618002	0.000101012	0.00166232	Significant Decrease	Tier 3 one-reaction											0	3	52
A-1287	315.6	318.4	488.101	254.042	0.397581	0.00420682	0.00542812	Significant Decrease	Tier 3 one-reaction											0	4	119
A-1289	315.6	318.4	476.048	241.99	1.51335	0.0233561	0.0151446	Significant Increase	Tier 3 one-reaction											0	2	50
A-1290	315.6	318.4	393.155	318.193	0.289682	0.000519979	0.00257195	Significant Decrease	Tier 3 one-reaction											0	4	143
A-1293	316.6	319.4	433.107	199.048	2.21087	0.00345782	0.00486306	Significant Increase	Tier 3 one-reaction											0	10	280
A-1294	317.7	320.4	513.079	279.021	1.6618	0.00462991	0.0056904	Significant Increase	Tier 3 only two-reaction											0	0	28
A-1299	317.7	320.4	395.121	322.126	0.347101	0.0274125	0.0169267	Significant Decrease	Tier 3 one-reaction											0	7	398
A-1302	316.7	319.4	379.137	290.158	0.542453	0.00100671	0.00305991	Significant Decrease	Tier 3 one-reaction											0	2	113
A-1303	317.7	320.4	583.114	116.004	1.64529	0.0116049	0.00966031	Significant Increase	Tier 3 only two-reaction											0	0	42
A-1305	321.7	324.6	535.258	301.2	0.327198	6.13564e-05	0.00140004	Significant Decrease	Tier 3 only two-reaction											0	0	25
A-1306	318.7	321.5	570.053	335.995	1.8602	0.0007521	0.00293963	Significant Increase	Tier 3 only two-reaction											0	0	45
A-1309	317.7	320.5	581.141	114.032	1.5048	0.0405561	0.0219994	Significant Increase	Tier 3 one-reaction											0	28	469
A-1310	318.7	321.5	704.173	237.064	1.72006	0.0260856	0.0163612	Significant Increase	Tier 3 one-reaction											0	19	237
A-1314	317.7	320.4	291.074	114.032	1.72827	0.00639843	0.00676757	Significant Increase	Tier 3 one-reaction											0	28	469
A-1315	319.7	322.5	292.074	116.031	1.72265	0.0291478	0.0175961	Significant Increase	Tier 3 only two-reaction											0	0	5
A-1318	318.7	321.5	308.095	74.0366	1.89547	0.00578782	0.00638295	Significant Increase	Tier 3 zero-reaction											5	40	644
A-1331	320.7	323.5	555.227	321.169	0.640078	0.0224155	0.0148281	Significant Decrease	Tier 3 one-reaction											0	6	159
A-1353	323.8	326.6	420.159	186.101	0.297333	0.00202941	0.00388694	Significant Decrease	Tier 3 one-reaction											0	15	232
A-1360	324.8	327.7	308.095	74.0366	1.89699	0.00608626	0.0065677	Significant Increase	Tier 3 zero-reaction											5	40	644
A-1363	324.8	327.7	552.162	85.0528	1.81025	0.00168025	0.00359019	Significant Increase	Tier 3 zero-reaction											1	16	304
A-1369	324.8	327.7	477.253	243.195	0.216363	0.000372539	0.00230405	Significant Decrease	Tier 3 only two-reaction											0	0	19
A-1370	324.8	327.7	377.153	143.095	1.61748	0.00581097	0.00638295	Significant Increase	Tier 3 zero-reaction											1	19	347
A-1375	327.9	330.8	472.107	238.048	1.75108	0.0256446	0.0161855	Significant Increase	Tier 3 one-reaction											0	5	156
A-1385	327.8	330.5	515.195	281.137	2.24179	0.0155494	0.0115849	Significant Increase	Tier 3 one-reaction											0	12	255
A-1387	327.8	330.5	359.055	124.997	1.6296	0.0016955	0.00360148	Significant Increase	Tier 3 only two-reaction											0	0	14
A-1388	327.8	330.5	355.051	120.993	1.6441	0.0231429	0.0150793	Significant Increase	Tier 3 only two-reaction											0	0	33
A-1391	327.8	330.5	394.028	159.97	1.88147	0.00389316	0.00516544	Significant Increase	Tier 3 one-reaction											0	1	24
A-1405	329.9	332.2	519.227	285.169	0.427267	0.00306717	0.00466723	Significant Decrease	Tier 3 one-reaction											0	3	85
A-1413	330.9	333.1	379.133	145.075	0.626266	0.00206406	0.00391459	Significant Decrease	Tier 3 zero-reaction											6	54	510
A-1420	329.9	332.3	406.18	172.121	0.248667	0.000653338	0.00281045	Significant Decrease	Tier 3 one-reaction											0	6	149
A-1426	331.9	334	350.069	116.011	2.16055	0.000498105	0.00253236	Significant Increase	Tier 3 zero-reaction											2	17	345
A-1427	331.9	334	476.185	242.127	0.426994	0.0025761	0.00432957	Significant Decrease	Tier 3 one-reaction											0	6	203
A-1429	332.9	334.9	367.607	267.097	1.55397	0.00851389	0.0079753	Significant Increase	Tier 3 zero-reaction											3	50	742
A-1432	332.9	334.9	434.175	200.117	0.420736	0.00078688	0.00297009	Significant Decrease	Tier 3 one-reaction											0	11	174
A-1435	335	336.8	477.253	243.195	0.269498	3.75622e-05	0.00110931	Significant Decrease	Tier 3 only two-reaction											0	0	19
A-1442	336	337.8	510.17	276.111	0.437045	0.000272062	0.00208252	Significant Decrease	Tier 3 one-reaction											0	8	156
A-1444	336	337.8	311.083	154.049	0.159136	0.0120564	0.0099341	Significant Decrease	Tier 3 one-reaction											0	12	337
A-1458	338	339.9	492.034	257.976	1.68123	0.00165482	0.00359019	Significant Increase	Tier 3 one-reaction											0	2	46
A-1459	341.1	343	335.106	101.048	1.74548	0.00576865	0.00637687	Significant Increase	Tier 3 one-reaction											0	29	443
A-1464	338	339.9	475.118	241.059	2.26565	0.000964683	0.00305188	Significant Increase	Tier 3 one-reaction											0	9	247
A-1466	338	339.9	379.042	144.984	1.70424	0.0150133	0.0113235	Significant Increase	Tier 3 only two-reaction											0	0	9
A-1469	347.2	349.1	413.151	358.186	0.639022	0.00262031	0.00432957	Significant Decrease	Tier 3 one-reaction											0	2	122
A-1471	338	339.9	480.055	245.997	1.68915	0.000140774	0.00171809	Significant Increase	Tier 3 one-reaction											0	3	74
A-1472	341.1	343	621.159	154.05	0.162496	0.00642424	0.00678089	Significant Decrease	Tier 3 one-reaction											0	11	162
A-1473	339.1	340.9	297.086	126.055	0.259804	0.00521672	0.00603588	Significant Decrease	Tier 3 zero-reaction											2	3	96
A-1476	338	339.9	507.144	273.085	2.33378	0.00442637	0.00552982	Significant Increase	Tier 3 one-reaction											0	7	326
A-1478	339	340.9	608.289	374.231	1.84549	0.00186614	0.00375177	Significant Increase	Tier 3 one-reaction											0	3	105
A-1480	339	340.9	536.058	302	2.43644	0.00853735	0.00798178	Significant Increase	Tier 3 one-reaction											0	3	55
A-1482	337	338.9	419.165	370.213	1.92711	0.00426809	0.00546692	Significant Increase	Tier 3 one-reaction											0	1	127
A-1486	340.1	341.9	474.169	240.111	0.300592	0.00192235	0.00382483	Significant Decrease	Tier 3 one-reaction											0	18	351
A-1488	342.1	344	350.069	116.011	1.56878	0.0374938	0.0208374	Significant Increase	Tier 3 zero-reaction											2	17	345
A-1496	344.1	346	549.274	315.215	0.255931	0.0003161	0.00222987	Significant Decrease	Tier 3 one-reaction											0	1	18
A-1501	342.1	344	440.127	206.069	1.6803	0.00288021	0.00455915	Significant Increase	Tier 3 one-reaction											0	13	247
A-1502	343.1	345	393.153	318.189	0.373345	0.00097281	0.00305188	Significant Decrease	Tier 3 one-reaction											0	3	68
A-1504	343.1	345	503.058	268.999	1.5813	0.00694605	0.00703319	Significant Increase	Tier 3 one-reaction											0	3	50
A-1509	343.1	345	268.568	69.02	1.62852	0.0218776	0.014541	Significant Increase	Tier 3 only two-reaction											0	0	3
A-1510	343.1	345	382.113	296.11	1.7719	0.0021092	0.00396119	Significant Increase	Tier 3 one-reaction											0	24	588
A-1514	343.1	345	341.11	214.104	0.542677	0.0290496	0.0175574	Significant Decrease	Tier 3 only two-reaction											0	0	61
A-1517	343.1	345	406.178	172.12	0.377141	0.000471531	0.00250085	Significant Decrease	Tier 3 one-reaction											0	6	149
A-1521	344.1	346	586.167	119.057	2.05755	2.60119e-05	0.000977031	Significant Increase	Tier 3 zero-reaction											3	35	511
A-1527	345.1	347	482.084	248.026	2.40647	0.000715179	0.00287617	Significant Increase	Tier 3 only two-reaction											0	0	31
A-1533	345.1	347	460.19	226.131	2.35458	0.0038613	0.00515486	Significant Increase	Tier 3 one-reaction											0	3	109
A-1534	345.2	347	419.163	185.105	2.052	0.00366913	0.00500927	Significant Increase	Tier 3 zero-reaction											2	12	238
A-1540	346.2	348.1	364.086	130.027	1.82144	0.00247485	0.00431385	Significant Increase	Tier 3 zero-reaction											4	40	464
A-1541	347.2	349.1	488.1	254.041	1.65248	0.0415701	0.0223996	Significant Increase	Tier 3 one-reaction											0	7	162
A-1542	347.2	349.1	392.164	158.106	0.332074	0.00360637	0.00497748	Significant Decrease	Tier 3 one-reaction											0	6	216
A-1544	347.2	349.1	451.201	217.143	0.502637	0.00432384	0.00546692	Significant Decrease	Tier 3 zero-reaction											1	6	71
A-1545	348.2	350.1	343.13	218.144	0.376954	0.00249758	0.00431385	Significant Decrease	Tier 3 only two-reaction											0	0	14
A-1546	348.2	350.1	348.101	228.086	1.90876	0.000906916	0.00303973	Significant Increase	Tier 3 one-reaction											0	6	274
A-1551	349.2	351.1	301.085	134.054	2.1805	0.00066596	0.00283482	Significant Increase	Tier 3 only two-reaction											0	0	3
A-1552	349.2	351.1	300.085	132.053	2.05142	0.00143995	0.00342221	Significant Increase	Tier 3 zero-reaction											4	12	257
A-1553	347.2	349.1	348.101	114.042	1.91782	0.00085671	0.00303973	Significant Increase	Tier 3 zero-reaction											2	12	242
A-1567	351.3	353.2	355.052	120.993	1.64194	0.0211735	0.0141956	Significant Increase	Tier 3 only two-reaction											0	0	50
A-1568	351.3	353.2	647.131	180.022	2.36485	0.000144363	0.00171809	Significant Increase	Tier 3 one-reaction											0	1	91
A-1570	351.3	353.2	362.154	256.19	1.83975	0.00465942	0.00571046	Significant Increase	Tier 3 only two-reaction											0	0	21
A-1576	352.3	354.2	416.127	182.069	1.85511	0.0037565	0.00505873	Significant Increase	Tier 3 one-reaction											0	20	424
A-1583	352.3	354.2	404.164	170.106	0.449422	0.000789763	0.00297315	Significant Decrease	Tier 3 one-reaction											0	7	166
A-1584	345.2	347.1	421.168	374.219	0.581541	0.00109295	0.00312272	Significant Decrease	Tier 3 one-reaction											0	1	185
A-1589	353.3	355.2	414.159	360.202	0.341846	8.4758e-05	0.00164114	Significant Decrease	Tier 3 one-reaction											0	6	74
A-1597	356.4	358.3	519.228	285.17	0.410046	2.21683e-06	0.000462909	Significant Decrease	Tier 3 one-reaction											0	3	85
A-1604	355.3	357.3	460.154	226.096	0.277679	0.00163307	0.00358251	Significant Decrease	Tier 3 zero-reaction											1	39	448
A-1605	355.3	357.3	401.002	166.944	1.82645	0.000201061	0.00180166	Significant Increase	Tier 3 only two-reaction											0	0	6
A-1607	355.3	357.3	384.148	300.18	0.26195	0.00303573	0.00464157	Significant Decrease	Tier 3 one-reaction											0	1	66
A-1609	355.3	357.3	399.001	164.943	2.04358	0.00151354	0.00348931	Significant Increase	Tier 3 only two-reaction											0	0	3
A-1611	356.4	358.3	515.095	281.036	1.817	0.00460809	0.00567717	Significant Increase	Tier 3 one-reaction											0	1	82
A-1613	355.3	357.3	426.149	192.09	0.427616	0.000102072	0.00166232	Significant Decrease	Tier 3 zero-reaction											5	19	248
A-1620	356.4	358.3	377.105	286.094	0.220957	0.00625133	0.00668081	Significant Decrease	Tier 3 one-reaction											0	9	286
A-1623	356.4	358.3	341.622	215.127	1.71882	0.0108728	0.00927057	Significant Increase	Tier 3 one-reaction											0	1	108
A-1624	357.4	359.3	434.175	200.117	0.370907	0.000533314	0.00259906	Significant Decrease	Tier 3 one-reaction											0	11	174
A-1626	356.4	358.3	388.107	154.049	0.169432	0.00485854	0.00583391	Significant Decrease	Tier 3 one-reaction											0	12	336
A-1630	355.3	357.3	427.683	387.249	0.220139	0.000142611	0.00171809	Significant Decrease	Tier 3 one-reaction											0	8	104
A-1633	358.4	360.3	559.003	324.945	2.16181	0.00372336	0.00504828	Significant Increase	Tier 3 only two-reaction											0	0	17
A-1635	358.4	360.3	378.148	288.179	0.2313	0.000649837	0.00280322	Significant Decrease	Tier 3 one-reaction											0	2	40
A-1649	361.5	363.4	335.106	101.048	1.84702	0.000291093	0.00217614	Significant Increase	Tier 3 one-reaction											0	29	443
A-1651	361.5	363.4	400.161	332.206	0.344574	0.000123057	0.00168749	Significant Decrease	Tier 3 one-reaction											0	1	31
A-1652	361.5	363.4	399.154	330.19	0.380907	4.30445e-07	0.000331443	Significant Decrease	Tier 3 only two-reaction											0	0	38
A-1656	360.4	362.4	391.133	157.074	1.58639	0.00484285	0.00582201	Significant Increase	Tier 3 zero-reaction											2	28	382
A-1660	361.4	363.4	336.057	101.999	1.70242	0.017973	0.0127668	Significant Increase	Tier 3 only two-reaction											0	0	27
A-1665	362.5	364.4	406.18	172.121	0.343294	0.00124297	0.0032334	Significant Decrease	Tier 3 one-reaction											0	6	149
A-1666	366.5	368.5	334.075	100.017	2.22813	1.11251e-05	0.00070395	Significant Increase	Tier 3 only two-reaction											0	0	1
A-1667	366.5	368.5	665.17	431.112	1.89214	0.0165606	0.0121041	Significant Increase	Tier 3 one-reaction											0	13	316
A-1668	366.5	368.5	368.1	268.084	0.184039	0.0123663	0.0100762	Significant Decrease	Tier 3 one-reaction											0	5	113
A-1673	368.6	370.6	602.153	368.094	1.76217	0.0213654	0.0142807	Significant Increase	Tier 3 one-reaction											0	9	257
A-1686	369.6	371.6	293.587	119.058	2.05105	0.000641587	0.00279653	Significant Increase	Tier 3 zero-reaction											3	35	512
A-1688	369.6	371.6	467.068	233.01	2.07362	0.00275589	0.00445806	Significant Increase	Tier 3 one-reaction											0	3	113
A-1691	370.6	372.6	392.104	316.092	1.80244	0.00577972	0.00638048	Significant Increase	Tier 3 one-reaction											0	23	515
A-1692	369.6	371.6	396.111	324.106	0.628851	0.0116642	0.00970443	Significant Decrease	Tier 3 one-reaction											0	31	528
A-1695	370.6	372.6	293.132	59.074	0.517335	0.00297674	0.0046165	Significant Decrease	Tier 3 zero-reaction											1	15	233
A-1696	370.6	372.6	377.141	286.165	0.309083	0.00506801	0.0059518	Significant Decrease	Tier 3 only two-reaction											0	0	86
A-1700	371.6	373.7	306.619	145.121	0.264625	0.00405811	0.00529618	Significant Decrease	Tier 3 one-reaction											0	3	76
A-1702	370.6	372.6	440.164	206.106	0.230922	0.00215232	0.00399262	Significant Decrease	Tier 3 one-reaction											0	22	213
A-1706	371.6	373.6	406.107	172.049	1.96329	0.00221059	0.00405933	Significant Increase	Tier 3 zero-reaction											1	14	302
A-1719	371.6	373.6	335.106	101.048	1.94865	6.41651e-05	0.00140004	Significant Increase	Tier 3 one-reaction											0	29	443
A-1720	372.6	374.7	391.157	314.197	0.136925	0.00885021	0.00814883	Significant Decrease	Tier 3 only two-reaction											0	0	81
A-1724	372.6	374.7	533.243	299.185	0.449158	2.03242e-05	0.000858847	Significant Decrease	Tier 3 only two-reaction											0	0	58
A-1727	373.7	375.7	418.18	184.122	0.259454	0.0028201	0.00450048	Significant Decrease	Tier 3 one-reaction											0	5	119
A-1732	374.7	376.8	468.069	234.011	1.54817	0.00825963	0.00782116	Significant Increase	Tier 3 only two-reaction											0	0	12
A-1733	374.7	376.7	342.056	107.998	1.86405	0.00527347	0.00606038	Significant Increase	Tier 3 one-reaction											0	2	55
A-1741	375.7	377.8	420.195	186.136	0.262952	0.000762212	0.00294187	Significant Decrease	Tier 3 one-reaction											0	4	105
A-1748	374.7	376.8	407.169	346.222	0.351861	1.80066e-05	0.000858847	Significant Decrease	Tier 3 only two-reaction											0	0	24
A-1749	377.7	379.9	421.168	374.219	0.369066	5.79898e-05	0.0013531	Significant Decrease	Tier 3 one-reaction											0	1	185
A-1751	377.7	379.9	426.183	384.249	0.0787129	0.000136801	0.00171809	Significant Decrease	Tier 3 one-reaction											0	17	290
A-1752	377.7	379.9	407.2	173.142	0.486002	0.0477414	0.0249971	Significant Decrease	Tier 3 one-reaction											0	8	125
A-1756	377.7	379.9	366.635	265.154	1.90114	0.00790065	0.00760438	Significant Increase	Tier 3 one-reaction											0	4	151
A-1757	378.8	381	369.104	135.046	1.62894	0.0118956	0.00985436	Significant Increase	Tier 3 only two-reaction											0	0	43
A-1764	379.8	382.1	349.619	231.122	0.375095	0.00100105	0.00305876	Significant Decrease	Tier 3 one-reaction											0	5	201
A-1765	379.8	382.1	315.084	162.051	1.51598	0.0127564	0.0102477	Significant Increase	Tier 3 only two-reaction											0	0	11
A-1766	380.8	383.1	382.114	296.112	1.55093	0.00967813	0.00861259	Significant Increase	Tier 3 one-reaction											0	24	603
A-1775	380.8	383.1	460.191	226.132	0.358979	0.00468981	0.00572745	Significant Decrease	Tier 3 one-reaction											0	3	109
A-1783	381.8	384.2	533.244	299.185	0.3067	2.51005e-05	0.000966371	Significant Decrease	Tier 3 one-reaction											0	2	110
A-1785	381.8	384.2	342.057	107.998	1.8726	0.00526308	0.00605926	Significant Increase	Tier 3 one-reaction											0	2	55
A-1788	382.8	385.2	443.128	209.07	1.72349	0.00185318	0.00373059	Significant Increase	Tier 3 zero-reaction											1	43	405
A-1791	382.8	385.2	538.129	304.07	1.6314	0.0238129	0.0153567	Significant Increase	Tier 3 one-reaction											0	7	311
A-1796	383.8	386.3	379.133	145.074	1.78704	0.015834	0.0117402	Significant Increase	Tier 3 zero-reaction											6	54	510
A-1797	383.8	386.3	480.163	246.104	0.462497	0.000984925	0.00305188	Significant Decrease	Tier 3 one-reaction											0	3	88
A-1798	386.9	389.5	407.17	346.223	0.337137	3.9618e-05	0.00110931	Significant Decrease	Tier 3 one-reaction											0	2	78
A-1802	384.8	387.3	448.191	214.133	0.365343	0.00135272	0.00337441	Significant Decrease	Tier 3 zero-reaction											1	7	116
A-1808	384.8	387.3	333.067	198.017	0.373507	0.0227132	0.0149097	Significant Decrease	Tier 3 one-reaction											0	7	127
A-1809	384.8	387.3	414.094	360.071	0.366811	0.024167	0.0154943	Significant Decrease	Tier 3 one-reaction											0	4	201
A-1812	385.9	388.4	432.16	198.102	0.482835	0.000317105	0.00222987	Significant Decrease	Tier 3 one-reaction											0	10	280
A-1823	387.9	390.5	428.175	388.233	0.324283	0.000238349	0.00196287	Significant Decrease	Tier 3 one-reaction											0	11	135
A-1827	388.9	391.6	356.152	244.188	0.215668	0.00082416	0.0030076	Significant Decrease	Tier 3 one-reaction											0	2	23
A-1830	388.9	391.6	392.164	316.211	0.282487	0.000433376	0.00242872	Significant Decrease	Tier 3 only two-reaction											0	0	23
A-1831	388.9	391.6	357.152	246.187	0.389863	0.00133916	0.00337441	Significant Decrease	Tier 3 only two-reaction											0	0	8
A-1837	389.9	392.6	476.222	242.163	0.340883	0.000500548	0.00253236	Significant Decrease	Tier 3 one-reaction											0	4	62
A-1838	391	393.7	418.144	184.085	0.449814	0.00130109	0.00333625	Significant Decrease	Tier 3 one-reaction											0	15	311
A-1839	389.9	392.6	474.17	240.112	0.239046	0.00376933	0.00506525	Significant Decrease	Tier 3 one-reaction											0	18	352
A-1840	389.9	392.6	533.154	299.095	0.316904	0.0146253	0.01115	Significant Decrease	Tier 3 one-reaction											0	9	145
A-1843	391	393.7	306.127	144.137	2.36023	0.0122553	0.0100229	Significant Increase	Tier 3 one-reaction											0	2	19
A-1844	391	393.7	414.177	360.237	0.324056	0.000219214	0.00186225	Significant Decrease	Tier 3 one-reaction											0	1	15
A-1851	392	394.8	311.083	154.049	0.162972	0.0121414	0.00996151	Significant Decrease	Tier 3 one-reaction											0	12	336
A-1853	392	394.8	540.18	306.121	0.556387	3.4016e-05	0.00110568	Significant Decrease	Tier 3 one-reaction											0	11	261
A-1865	393	395.8	352.104	236.091	1.7506	0.0328479	0.0190746	Significant Increase	Tier 3 one-reaction											0	25	586
A-1867	392	394.8	466.144	232.085	0.595524	0.000472106	0.00250085	Significant Decrease	Tier 3 one-reaction											0	12	185
A-1868	394	396.9	450.149	216.09	1.71185	0.0340523	0.0195595	Significant Increase	Tier 3 one-reaction											0	12	150
A-1873	394	396.9	341.622	215.127	0.386165	0.00364381	0.0050013	Significant Decrease	Tier 3 one-reaction											0	1	108
A-1874	396.1	399	621.159	154.049	0.169284	0.0124493	0.0101126	Significant Decrease	Tier 3 one-reaction											0	13	349
A-1878	395	397.9	530.13	296.072	2.11378	0.0126147	0.010188	Significant Increase	Tier 3 one-reaction											0	12	290
A-1881	395	397.9	298.585	129.054	1.59295	0.0179279	0.0127465	Significant Increase	Tier 3 one-reaction											0	6	191
A-1890	397.1	400.1	460.19	226.132	0.205824	0.00880746	0.00813646	Significant Decrease	Tier 3 one-reaction											0	3	109
A-1892	397.1	400.1	286.106	104.095	0.201842	0.00222483	0.00407029	Significant Decrease	Tier 3 one-reaction											0	2	144
A-1902	398.1	401.1	365.153	131.095	1.61911	0.000436882	0.00242872	Significant Increase	Tier 3 zero-reaction											6	36	394
A-1904	398.1	401.1	277.082	86.0483	1.77191	0.00605257	0.00654562	Significant Increase	Tier 3 one-reaction											0	5	223
A-1905	397.1	400.1	392.164	316.211	0.302858	0.000253485	0.00200188	Significant Decrease	Tier 3 only two-reaction											0	0	23
A-1908	399.1	402.2	333.588	199.059	1.61126	0.0219077	0.0145547	Significant Increase	Tier 3 one-reaction											0	8	267
A-1918	401.1	404.3	476.222	242.163	0.277154	0.000917202	0.00303973	Significant Decrease	Tier 3 one-reaction											0	4	62
A-1925	401.1	404.3	570.053	335.994	1.7483	0.00135209	0.00337441	Significant Increase	Tier 3 only two-reaction											0	0	47
A-1927	402.2	405.3	303.08	69.0214	2.06147	0.00507927	0.0059518	Significant Increase	Tier 3 one-reaction											0	3	161
A-1935	403.2	406.3	306.127	144.137	1.7906	0.0123216	0.0100558	Significant Increase	Tier 3 one-reaction											0	2	19
A-1938	403.2	406.3	542.169	308.111	1.54427	0.00145231	0.00342221	Significant Increase	Tier 3 one-reaction											0	29	475
A-1939	404.2	407.3	414.175	360.234	0.571533	0.000140996	0.00171809	Significant Decrease	Tier 3 one-reaction											0	2	67
A-1940	404.2	407.3	656.162	422.104	1.96714	0.00713494	0.00713957	Significant Increase	Tier 3 one-reaction											0	3	157
A-1942	406.2	409.4	266.084	32.0261	1.58528	0.000393697	0.00241551	Significant Increase	Tier 3 zero-reaction											1	37	593
A-1950	404.2	407.3	377.083	286.05	1.77164	0.0192781	0.0133542	Significant Increase	Tier 3 zero-reaction											2	10	189
A-1951	405.2	408.3	539.135	305.077	1.91999	0.0227499	0.01491	Significant Increase	Tier 3 zero-reaction											1	10	303
A-1958	405.2	408.3	315.084	162.052	2.00286	0.0300376	0.0179434	Significant Increase	Tier 3 zero-reaction											5	77	620
A-1973	408.3	411.4	323.101	178.086	1.96999	0.00538459	0.00613334	Significant Increase	Tier 3 one-reaction											0	29	542
A-1974	404.2	407.3	392.164	316.211	0.343143	0.000237454	0.00196287	Significant Decrease	Tier 3 only two-reaction											0	0	23
A-1980	409.3	412.4	444.196	210.137	0.338095	0.00398863	0.00523656	Significant Decrease	Tier 3 one-reaction											0	4	109
A-1993	410.3	413.4	298.088	128.059	0.315484	0.014559	0.0111376	Significant Decrease	Tier 3 zero-reaction											1	16	273
A-1997	411.3	414.4	455.095	221.037	2.11121	0.00123195	0.00322654	Significant Increase	Tier 3 zero-reaction											1	16	321
A-2009	411.3	414.4	399.17	330.224	0.320615	0.000173303	0.00175274	Significant Decrease	Tier 3 one-reaction											0	1	30
A-2010	413.4	416.4	462.206	228.148	0.305807	0.000501345	0.00253236	Significant Decrease	Tier 3 zero-reaction											2	3	84
A-2012	411.3	414.4	403.029	168.97	1.79015	0.0153431	0.0114757	Significant Increase	Tier 3 only two-reaction											0	0	10
A-2013	411.3	414.4	432.159	198.101	0.613173	0.00447451	0.00557053	Significant Decrease	Tier 3 one-reaction											0	10	279
A-2016	411.3	414.4	411.061	354.005	1.96694	0.00121615	0.00322654	Significant Increase	Tier 3 only two-reaction											0	0	70
A-2026	412.4	415.4	559.121	325.063	2.40406	0.00658695	0.00686791	Significant Increase	Tier 3 one-reaction											0	11	195
A-2027	413.4	416.4	320.635	173.153	1.57677	0.0111149	0.00939533	Significant Increase	Tier 3 one-reaction											0	5	48
A-2028	411.3	414.4	412.062	356.007	2.0859	0.000211134	0.00183699	Significant Increase	Tier 3 only two-reaction											0	0	48
A-2031	413.4	416.4	420.067	186.009	0.440964	0.000448512	0.00244066	Significant Decrease	Tier 3 one-reaction											0	1	58
A-2033	413.4	416.4	342.002	107.944	1.61957	0.010245	0.00892961	Significant Increase	Tier 3 only two-reaction											0	0	3
A-2035	415.4	418.5	340.651	213.185	0.198203	0.0010106	0.00305991	Significant Decrease	Tier 3 only two-reaction											0	0	14
A-2041	414.4	417.5	366.101	132.043	0.508639	0.0110405	0.00935225	Significant Decrease	Tier 3 zero-reaction											7	69	753
A-2042	414.4	417.4	407.164	173.106	0.446068	0.0239285	0.015399	Significant Decrease	Tier 3 zero-reaction											4	29	349
A-2043	414.4	417.5	276.069	42.0105	0.357793	0.00685873	0.00700199	Significant Decrease	Tier 3 one-reaction											0	4	280
A-2044	414.4	417.4	474.171	240.112	0.429076	0.00157236	0.00352979	Significant Decrease	Tier 3 one-reaction											0	18	369
A-2045	414.4	417.5	307.539	146.962	1.61977	0.00288795	0.00455915	Significant Increase	Tier 3 only two-reaction											0	0	26
A-2046	414.4	417.5	346.159	112.1	0.59608	0.0233925	0.0151554	Significant Decrease	Tier 3 only two-reaction											0	0	94
A-2047	414.4	417.5	311.063	154.009	1.61567	0.00838727	0.00791446	Significant Increase	Tier 3 one-reaction											0	1	14
A-2050	414.4	417.5	267.056	32.9978	1.51249	0.00358009	0.0049625	Significant Increase	Tier 3 only two-reaction											0	0	3
A-2051	414.4	417.5	298.534	128.952	1.57795	0.00640965	0.00677478	Significant Increase	Tier 3 only two-reaction											0	0	1
A-2054	415.4	418.5	321.048	173.979	1.51972	0.00335048	0.00483078	Significant Increase	Tier 3 only two-reaction											0	0	35
A-2058	415.4	418.4	388.17	154.111	0.42797	0.00178742	0.00367301	Significant Decrease	Tier 3 one-reaction											0	4	114
A-2060	416.4	419.5	448.166	214.108	0.605562	0.0318722	0.0187126	Significant Decrease	Tier 3 one-reaction											0	1	122
A-2062	416.4	419.5	319.627	171.137	0.37323	0.00423614	0.00545001	Significant Decrease	Tier 3 only two-reaction											0	0	36
A-2064	416.4	419.5	327.625	187.133	0.228554	0.00345002	0.00486306	Significant Decrease	Tier 3 one-reaction											0	3	75
A-2065	416.4	419.5	462.207	228.148	0.291653	0.0007079	0.00286886	Significant Decrease	Tier 3 zero-reaction											2	3	84
A-2075	417.4	420.5	344.603	221.09	1.63634	0.00160033	0.00355991	Significant Increase	Tier 3 zero-reaction											7	53	721
A-2076	418.5	421.5	421.227	187.169	1.67073	0.000952597	0.00305188	Significant Increase	Tier 3 zero-reaction											2	3	31
A-2081	418.4	421.5	325.041	90.9825	1.89655	0.000302559	0.00220927	Significant Increase	Tier 3 only two-reaction											0	0	14
A-2082	418.5	421.5	350.153	116.095	0.573897	0.00154383	0.0035062	Significant Decrease	Tier 3 zero-reaction											1	9	187
A-2084	418.4	421.5	357.593	247.069	1.75885	0.00115074	0.00315919	Significant Increase	Tier 3 one-reaction											0	13	372
A-2086	419.5	422.5	271.082	74.0476	0.513671	0.00166524	0.00359019	Significant Decrease	Tier 3 one-reaction											0	4	203
A-2091	419.5	422.5	360.119	126.061	0.395972	0.00883777	0.00814883	Significant Decrease	Tier 3 only two-reaction											0	0	3
A-2092	419.5	422.5	468.196	234.138	0.477084	1.99131e-05	0.000858847	Significant Decrease	Tier 3 one-reaction											0	3	102
A-2095	419.5	422.5	361.158	127.1	1.79601	0.0173521	0.0124826	Significant Increase	Tier 3 one-reaction											0	5	220
A-2096	419.5	422.5	353.116	119.058	1.91825	0.000925355	0.00303973	Significant Increase	Tier 3 zero-reaction											3	35	511
A-2097	421.5	424.5	529.11	62.0008	1.67698	0.00155518	0.00351348	Significant Increase	Tier 3 zero-reaction											1	7	401
A-2110	419.5	422.5	416.164	364.211	0.517703	1.3214e-05	0.000711346	Significant Decrease	Tier 3 only two-reaction											0	0	66
A-2116	421.5	424.5	513.106	558.095	2.22358	0.0283096	0.0172661	Significant Increase	Tier 3 only two-reaction											0	0	101
A-2118	423.5	426.5	419.164	185.106	1.76809	0.028699	0.0174139	Significant Increase	Tier 3 zero-reaction											2	12	238
A-2119	422.5	425.5	444.196	210.137	0.186652	0.00325916	0.00477102	Significant Decrease	Tier 3 one-reaction											0	4	109
A-2125	422.5	425.5	370.098	136.04	0.162842	0.00492359	0.0058881	Significant Decrease	Tier 3 zero-reaction											1	10	165
A-2128	422.5	425.5	478.18	244.122	0.436868	0.00724614	0.00718886	Significant Decrease	Tier 3 one-reaction											0	5	70
A-2136	423.6	426.6	406.18	344.242	0.275715	0.000977405	0.00305188	Significant Decrease	Tier 3 only two-reaction											0	0	13
A-2141	423.6	426.6	735.191	268.082	0.14415	0.00493944	0.00589213	Significant Decrease	Tier 3 zero-reaction											4	24	486
A-2143	424.6	427.6	303.08	69.0213	1.81592	0.00674932	0.00693812	Significant Increase	Tier 3 one-reaction											0	3	162
A-2151	425.6	428.6	360.044	125.986	1.50346	0.00774703	0.00750814	Significant Increase	Tier 3 only two-reaction											0	0	15
A-2154	425.6	428.6	329.598	191.079	0.652455	0.00435647	0.00547671	Significant Decrease	Tier 3 one-reaction											0	32	644
A-2161	426.6	429.6	327.625	187.132	0.238363	0.00144308	0.00342221	Significant Decrease	Tier 3 one-reaction											0	3	75
A-2163	426.6	429.6	420.196	186.137	0.265395	0.0104815	0.00905812	Significant Decrease	Tier 3 one-reaction											0	4	103
A-2164	428.6	431.6	455.165	221.107	0.365523	0.00080322	0.00298788	Significant Decrease	Tier 3 one-reaction											0	20	233
A-2170	428.6	431.6	496.191	262.132	0.417314	0.00017758	0.00176434	Significant Decrease	Tier 3 zero-reaction											2	7	152
A-2179	430.7	433.6	596.164	129.055	1.50721	0.0294309	0.0177045	Significant Increase	Tier 3 one-reaction											0	6	199
A-2182	430.7	433.6	298.112	128.107	0.591121	0.0188836	0.0131826	Significant Decrease	Tier 3 one-reaction											0	4	44
A-2183	431.7	434.6	331.111	97.053	1.8331	0.000153413	0.00171809	Significant Increase	Tier 3 one-reaction											0	8	244
A-2185	435.8	438.7	412.179	356.242	0.397938	0.000437607	0.00242872	Significant Decrease	Tier 3 only two-reaction											0	0	42
A-2187	432.7	435.7	394.18	160.121	1.53336	0.00990375	0.00873026	Significant Increase	Tier 3 zero-reaction											2	12	167
A-2190	431.7	434.6	432.159	198.101	0.445933	0.00118864	0.00319544	Significant Decrease	Tier 3 one-reaction											0	10	279
A-2191	432.7	435.7	326.635	185.153	0.382578	0.013341	0.0105234	Significant Decrease	Tier 3 one-reaction											0	2	34
A-2192	432.7	435.7	402.185	168.127	0.478545	0.00714011	0.00714011	Significant Decrease	Tier 3 one-reaction											0	4	68
A-2197	433.7	436.7	466.144	232.085	0.503202	0.000232649	0.00193664	Significant Decrease	Tier 3 one-reaction											0	12	185
A-2198	433.7	436.7	542.169	308.111	1.68911	0.0043114	0.00546692	Significant Increase	Tier 3 one-reaction											0	29	475
A-2199	432.7	435.7	398.163	328.21	0.492068	2.90251e-06	0.000462909	Significant Decrease	Tier 3 only two-reaction											0	0	77
A-2203	434.7	437.7	405.148	171.09	1.68405	0.0127873	0.0102671	Significant Increase	Tier 3 one-reaction											0	30	321
A-2208	434.7	437.7	476.222	242.164	0.28103	0.000247276	0.00200188	Significant Decrease	Tier 3 one-reaction											0	4	62
A-2211	435.8	438.7	413.117	179.059	1.82601	0.00901529	0.00822972	Significant Increase	Tier 3 zero-reaction											2	43	400
A-2219	435.7	438.7	346.075	112.016	2.15401	0.00010887	0.00167659	Significant Increase	Tier 3 zero-reaction											2	8	299
A-2222	436.8	439.7	319.075	85.0163	1.63674	0.00107557	0.00308699	Significant Increase	Tier 3 one-reaction											0	5	164
A-2224	436.8	439.7	391.155	314.194	0.311862	0.000320477	0.00223484	Significant Decrease	Tier 3 only two-reaction											0	0	61
A-2226	435.8	438.7	285.098	102.08	1.50867	0.0169291	0.0122917	Significant Increase	Tier 3 one-reaction											0	10	214
A-2229	438.8	441.7	329.598	191.079	0.595176	0.00269435	0.00440462	Significant Decrease	Tier 3 one-reaction											0	32	644
A-2233	438.8	441.7	522.11	576.103	1.58146	0.0239218	0.015399	Significant Increase	Tier 3 one-reaction											0	2	106
A-2242	440.8	443.7	291.08	114.043	1.71136	0.00517656	0.00600294	Significant Increase	Tier 3 zero-reaction											2	12	242
A-2247	441.9	444.8	405.171	342.226	0.543756	0.00473978	0.00575178	Significant Decrease	Tier 3 only two-reaction											0	0	56
A-2251	442.9	445.8	321.109	174.101	1.61923	0.000436913	0.00242872	Significant Increase	Tier 3 zero-reaction											1	35	280
A-2258	441.9	444.7	421.176	187.118	0.546314	0.00735771	0.00726804	Significant Decrease	Tier 3 only two-reaction											0	0	4
A-2265	441.9	444.8	413.187	358.258	0.271746	0.000586649	0.00270873	Significant Decrease	Tier 3 only two-reaction											0	0	10
A-2273	443.9	446.8	541.074	307.015	2.28125	0.000694447	0.00284428	Significant Increase	Tier 3 one-reaction											0	1	98
A-2274	443.9	446.8	421.18	187.121	0.491747	0.00433241	0.00547276	Significant Decrease	Tier 3 one-reaction											0	22	261
A-2279	443.9	446.8	311.083	154.05	0.227473	0.0160915	0.0118734	Significant Decrease	Tier 3 one-reaction											0	11	162
A-2280	443.9	446.8	348.119	228.121	0.64465	0.0346224	0.0197622	Significant Decrease	Tier 3 one-reaction											0	1	124
A-2282	446	448.8	297.084	126.052	0.24765	0.00325124	0.00477102	Significant Decrease	Tier 3 only two-reaction											0	0	103
A-2289	446.9	449.8	335.106	101.047	1.77746	0.000348371	0.00229873	Significant Increase	Tier 3 one-reaction											0	29	442
A-2292	445.9	448.8	476.222	242.164	0.275789	0.000971693	0.00305188	Significant Decrease	Tier 3 one-reaction											0	4	62
A-2296	445.9	448.8	405.088	342.059	0.438458	0.0324692	0.0189404	Significant Decrease	Tier 3 one-reaction											0	8	152
A-2301	447	449.8	373.158	139.1	2.36464	0.0451983	0.0239343	Significant Increase	Tier 3 one-reaction											0	9	207
A-2302	446.9	449.8	466.157	232.098	0.406347	0.00379863	0.00510016	Significant Decrease	Tier 3 one-reaction											0	2	61
A-2305	448	450.8	340.614	213.111	0.424149	0.00292682	0.00458665	Significant Decrease	Tier 3 one-reaction											0	2	177
A-2306	448	450.8	320.106	86.0479	1.68431	0.0103351	0.00896177	Significant Increase	Tier 3 one-reaction											0	5	223
A-2307	449	451.8	413.188	358.258	0.300877	0.000490724	0.00253236	Significant Decrease	Tier 3 only two-reaction											0	0	12
A-2309	448	450.8	277.082	86.048	1.53273	0.0468486	0.0246319	Significant Increase	Tier 3 one-reaction											0	5	223
A-2311	448	450.8	260.074	26.0157	1.72716	0.0019033	0.00380166	Significant Increase	Tier 3 one-reaction											0	3	228
A-2313	449	451.8	553.158	86.0486	1.66097	0.0162093	0.0119437	Significant Increase	Tier 3 one-reaction											0	5	223
A-2314	449	451.8	446.175	212.117	0.369565	0.000952419	0.00305188	Significant Decrease	Tier 3 zero-reaction											1	3	188
A-2317	449	451.8	315.084	162.052	2.26435	0.00329553	0.00480599	Significant Increase	Tier 3 zero-reaction											5	77	620
A-2318	449	451.8	271.574	75.0317	0.610193	0.00642003	0.00678089	Significant Decrease	Tier 3 zero-reaction											1	21	435
A-2319	449	451.8	367.643	267.17	0.160363	0.00499792	0.00592061	Significant Decrease	Tier 3 only two-reaction											0	0	67
A-2321	449	451.8	449.104	430.091	1.86334	0.0275246	0.0169655	Significant Increase	Tier 3 one-reaction											0	9	305
A-2323	450	452.8	597.064	363.006	1.958	0.00479635	0.00578243	Significant Increase	Tier 3 one-reaction											0	1	74
A-2327	449	451.9	272.574	77.0314	0.623621	0.0106783	0.00915619	Significant Decrease	Tier 3 only two-reaction											0	0	1
A-2329	450	452.8	468.172	234.114	0.373773	0.000860239	0.00303973	Significant Decrease	Tier 3 only two-reaction											0	0	38
A-2332	449	451.8	396.111	162.053	1.51184	0.0108347	0.00924911	Significant Increase	Tier 3 zero-reaction											5	81	735
A-2337	451	453.9	629.163	162.054	1.87681	0.0311834	0.0184122	Significant Increase	Tier 3 zero-reaction											5	81	735
A-2339	451	453.9	430.18	392.243	0.397991	0.000157002	0.00171809	Significant Decrease	Tier 3 one-reaction											0	4	114
A-2346	452.1	454.9	353.571	239.025	1.69267	0.00435539	0.00547671	Significant Increase	Tier 3 one-reaction											0	1	86
A-2348	451	453.9	270.585	73.0527	2.02007	0.00596881	0.00648185	Significant Increase	Tier 3 zero-reaction											3	18	409
A-2350	452	454.9	411.085	354.054	2.52958	0.000720382	0.00287617	Significant Increase	Tier 3 one-reaction											0	6	156
A-2353	458.2	461	335.106	101.048	1.93777	4.69563e-05	0.00121601	Significant Increase	Tier 3 one-reaction											0	29	443
A-2357	453.1	455.9	312.601	157.085	0.607137	0.008862	0.00814883	Significant Decrease	Tier 3 one-reaction											0	12	211
A-2358	451	453.9	345.095	222.074	1.58797	0.00166969	0.00359019	Significant Increase	Tier 3 zero-reaction											1	53	677
A-2360	453.1	455.9	482.211	248.153	0.411293	6.83182e-06	0.000642713	Significant Decrease	Tier 3 one-reaction											0	5	80
A-2365	453.1	455.9	284.582	101.048	2.54469	0.00149639	0.00347198	Significant Increase	Tier 3 one-reaction											0	29	443
A-2366	453.1	455.9	466.157	232.098	0.446218	0.00154819	0.0035062	Significant Decrease	Tier 3 one-reaction											0	2	61
A-2370	456.1	459.2	501.115	267.057	1.54876	0.00167625	0.00359019	Significant Increase	Tier 3 one-reaction											0	10	175
A-2373	454.1	457	446.175	212.117	0.412848	0.0037272	0.00504828	Significant Decrease	Tier 3 zero-reaction											1	3	189
A-2376	453.1	455.9	336.09	102.032	1.85919	0.00301692	0.00463211	Significant Increase	Tier 3 zero-reaction											6	52	601
A-2384	455.1	458.1	480.159	246.101	0.549116	3.91626e-05	0.00110931	Significant Decrease	Tier 3 one-reaction											0	7	138
A-2392	456.1	459.1	291.075	114.034	1.90253	0.00450348	0.00560206	Significant Increase	Tier 3 only two-reaction											0	0	55
A-2393	456.1	459.2	402.595	337.074	2.03506	0.00333072	0.00482287	Significant Increase	Tier 3 one-reaction											0	1	150
A-2395	457.1	460.2	330.08	96.0214	1.52645	0.00145213	0.00342221	Significant Increase	Tier 3 one-reaction											0	4	312
A-2401	457.1	460.2	510.206	276.148	0.392941	0.000156371	0.00171809	Significant Decrease	Tier 3 one-reaction											0	5	90
A-2405	457.1	460.2	336.072	102.014	1.72866	0.0260402	0.0163481	Significant Increase	Tier 3 one-reaction											0	2	52
A-2408	458.2	461.3	298.066	64.0079	1.63266	0.00215445	0.00399262	Significant Increase	Tier 3 one-reaction											0	1	17
A-2409	458.1	461.3	362.645	257.174	0.315827	0.00135467	0.00337441	Significant Decrease	Tier 3 one-reaction											0	1	25
A-2421	460.2	463.5	379.637	291.158	0.311674	0.00170346	0.00361159	Significant Decrease	Tier 3 one-reaction											0	2	90
A-2422	460.2	463.5	470.2	236.141	1.50951	0.00429652	0.00546692	Significant Increase	Tier 3 only two-reaction											0	0	63
A-2428	460.2	463.5	412.179	356.241	0.350758	3.06687e-05	0.00108362	Significant Decrease	Tier 3 only two-reaction											0	0	42
A-2434	463.2	466.7	398.164	328.211	0.281118	2.5086e-05	0.000966371	Significant Decrease	Tier 3 only two-reaction											0	0	17
A-2435	462.2	465.6	327.624	187.131	0.232596	0.000565751	0.00266439	Significant Decrease	Tier 3 one-reaction											0	3	74
A-2437	463.2	466.7	340.632	213.147	0.279378	0.00546097	0.00615294	Significant Decrease	Tier 3 one-reaction											0	2	54
A-2439	463.2	466.7	536.167	69.0579	1.54659	0.00256705	0.00432957	Significant Increase	Tier 3 one-reaction											0	2	183
A-2440	464.3	467.8	515.062	281.004	1.59408	0.00109933	0.00312934	Significant Increase	Tier 3 one-reaction											0	2	64
A-2450	465.3	468.9	385.109	302.102	1.86655	0.00152844	0.00349806	Significant Increase	Tier 3 one-reaction											0	9	406
A-2453	465.3	468.9	379.674	291.231	1.5521	0.0164941	0.0120842	Significant Increase	Tier 3 only two-reaction											0	0	73
A-2458	465.3	468.9	391.091	314.064	0.408524	0.00821908	0.00779876	Significant Decrease	Tier 3 zero-reaction											2	7	237
A-2459	466.3	470	420.195	372.274	0.231124	0.000368814	0.00230405	Significant Decrease	Tier 3 zero-reaction											1	3	53
A-2462	466.3	470	355.638	243.159	0.350959	0.00160483	0.00355991	Significant Decrease	Tier 3 one-reaction											0	2	46
A-2464	467.3	471	446.211	212.153	0.274408	0.00136965	0.00338925	Significant Decrease	Tier 3 one-reaction											0	2	52
A-2472	468.3	472.1	341.64	215.163	0.364688	0.000847592	0.00303973	Significant Decrease	Tier 3 one-reaction											0	5	38
A-2474	468.3	472.1	413.122	358.127	1.76418	0.00102319	0.00306892	Significant Increase	Tier 3 one-reaction											0	8	242
A-2488	470.4	474.3	291.08	114.043	2.57118	0.00474335	0.00575178	Significant Increase	Tier 3 zero-reaction											2	12	242
A-2490	470.4	474.3	389.687	311.258	1.72408	0.0165297	0.0120921	Significant Increase	Tier 3 only two-reaction											0	0	19
A-2491	471.4	475.3	400.115	332.113	1.90235	0.00365956	0.00500799	Significant Increase	Tier 3 one-reaction											0	6	365
A-2492	470.4	474.3	612.267	145.158	1.53032	0.0342822	0.0196408	Significant Increase	Tier 3 zero-reaction											1	3	20
A-2493	471.4	475.4	374.112	280.106	0.379378	0.00042238	0.00242872	Significant Decrease	Tier 3 zero-reaction											2	12	306
A-2494	471.4	475.3	380.682	293.247	1.78771	0.0102459	0.00892961	Significant Increase	Tier 3 only two-reaction											0	0	38
A-2495	470.4	474.3	347.658	227.2	1.87921	0.00458986	0.00565923	Significant Increase	Tier 3 one-reaction											0	1	16
A-2496	471.4	475.4	695.312	228.203	1.82535	0.00508995	0.0059518	Significant Increase	Tier 3 only two-reaction											0	0	11
A-2497	471.4	475.3	347.586	227.054	2.04754	0.0025786	0.00432957	Significant Increase	Tier 3 one-reaction											0	8	277
A-2498	471.4	475.4	544.157	77.0477	1.72973	0.0011535	0.00316083	Significant Increase	Tier 3 one-reaction											0	13	276
A-2501	471.4	475.4	292.106	116.095	0.555742	0.00340063	0.00484204	Significant Decrease	Tier 3 zero-reaction											1	9	187
A-2510	472.4	476.4	583.204	116.095	0.576149	0.00489509	0.00586653	Significant Decrease	Tier 3 zero-reaction											1	9	187
A-2529	475.5	479.7	406.169	172.11	1.55671	0.0132831	0.0104903	Significant Increase	Tier 3 one-reaction											0	12	262
A-2530	475.5	479.7	346.632	225.148	0.164926	0.00639205	0.00676757	Significant Decrease	Tier 3 only two-reaction											0	0	67
A-2537	475.5	479.7	419.188	370.258	0.324637	9.44516e-05	0.00166232	Significant Decrease	Tier 3 only two-reaction											0	0	13
A-2539	476.5	480.8	541.201	307.143	1.6885	0.0202892	0.0138071	Significant Increase	Tier 3 one-reaction											0	8	166
A-2541	476.5	480.7	341.658	215.2	1.95146	0.00666818	0.00690004	Significant Increase	Tier 3 one-reaction											0	2	20
A-2542	476.5	480.7	381.69	295.262	1.86046	0.00999396	0.00877463	Significant Increase	Tier 3 one-reaction											0	1	32
A-2543	476.5	480.8	351.002	116.944	1.98748	0.000951261	0.00305188	Significant Increase	Tier 3 only two-reaction											0	0	2
A-2547	476.5	480.8	326.616	185.115	0.355353	0.000410336	0.00242872	Significant Decrease	Tier 3 one-reaction											0	3	126
A-2548	477.5	481.8	292.106	116.095	0.545944	0.00416991	0.00540089	Significant Decrease	Tier 3 zero-reaction											1	9	187
A-2550	477.5	481.8	565.194	98.0846	0.629625	0.0117538	0.00976843	Significant Decrease	Tier 3 one-reaction											0	1	121
A-2552	477.5	481.8	262.569	57.021	1.53586	0.00352835	0.00491289	Significant Increase	Tier 3 one-reaction											0	5	240
A-2554	477.5	481.8	306.08	144.043	1.58245	0.00511693	0.00596072	Significant Increase	Tier 3 zero-reaction											3	43	497
A-2557	478.5	482.9	348.587	229.058	1.75451	0.00313008	0.00470775	Significant Increase	Tier 3 one-reaction											0	6	251
A-2562	477.5	481.8	419.164	185.106	1.73742	0.00672036	0.0069158	Significant Increase	Tier 3 zero-reaction											2	12	238
A-2564	479.5	484	409.088	350.06	1.55261	0.0222796	0.0147509	Significant Increase	Tier 3 one-reaction											0	7	228
A-2576	480.6	484.8	382.117	296.118	2.14444	0.00256624	0.00432957	Significant Increase	Tier 3 one-reaction											0	4	98
A-2583	481.6	485.6	411.086	354.055	1.89827	0.00360633	0.00497748	Significant Increase	Tier 3 one-reaction											0	7	163
A-2587	482.6	486.5	335.106	101.048	1.84823	0.000197035	0.00180166	Significant Increase	Tier 3 one-reaction											0	29	443
A-2591	482.6	486.5	338.088	104.03	0.430784	0.0325954	0.0189924	Significant Decrease	Tier 3 one-reaction											0	3	76
A-2595	483.6	487.3	311.083	154.049	0.199959	0.0145454	0.0111376	Significant Decrease	Tier 3 one-reaction											0	12	337
A-2605	483.6	487.3	405.13	342.143	1.96271	0.00403439	0.00527886	Significant Increase	Tier 3 one-reaction											0	20	380
A-2606	484.6	488.1	306.595	145.073	1.51842	0.0101818	0.00889222	Significant Increase	Tier 3 zero-reaction											6	54	511
A-2610	484.6	488.1	346.066	112.008	1.55585	8.07502e-05	0.001615	Significant Increase	Tier 3 one-reaction											0	2	15
A-2612	487.7	490.6	337.093	206.069	0.362201	0.000121101	0.00168749	Significant Decrease	Tier 3 one-reaction											0	13	251
A-2613	484.6	488.1	348.648	229.179	0.355891	0.00168107	0.00359019	Significant Decrease	Tier 3 one-reaction											0	2	27
A-2614	484.6	488.1	548.102	314.043	2.9834	0.0267779	0.0166483	Significant Increase	Tier 3 one-reaction											0	14	192
A-2618	485.7	489.1	370.051	135.993	2.00999	0.0119654	0.00990154	Significant Increase	Tier 3 only two-reaction											0	0	92
A-2626	486.7	490.1	280.082	92.0473	0.572746	0.00301253	0.00463211	Significant Decrease	Tier 3 zero-reaction											1	25	436
A-2630	487.7	491.2	559.158	92.0482	0.630414	0.00668984	0.00690044	Significant Decrease	Tier 3 zero-reaction											1	25	436
A-2633	488.7	492.2	297.086	126.054	0.211319	0.0172274	0.0124263	Significant Decrease	Tier 3 zero-reaction											2	3	92
A-2637	488.7	492.2	432.057	197.999	1.89487	0.00234388	0.00419481	Significant Increase	Tier 3 only two-reaction											0	0	41
A-2638	487.7	491.2	301.087	134.058	1.5737	0.00744571	0.00731242	Significant Increase	Tier 3 zero-reaction											5	69	762
A-2644	489.7	493.3	291.098	114.079	0.607784	0.0134356	0.0105835	Significant Decrease	Tier 3 zero-reaction											1	4	192
A-2651	490.7	494.3	337.041	102.983	1.92881	0.00200993	0.00388694	Significant Increase	Tier 3 only two-reaction											0	0	12
A-2652	490.7	494.3	285.572	103.027	2.31884	0.0111361	0.00939533	Significant Increase	Tier 3 zero-reaction											2	15	353
A-2661	490.8	494.3	378.101	144.043	1.57078	0.000162912	0.00173361	Significant Increase	Tier 3 zero-reaction											3	43	497
A-2662	491.8	495.3	355.103	242.09	0.558168	0.0308864	0.0182943	Significant Decrease	Tier 3 zero-reaction											1	23	538
A-2664	492.8	496.3	347.622	227.127	0.488724	0.0006079	0.00273733	Significant Decrease	Tier 3 one-reaction											0	2	146
A-2678	492.8	496.4	442.078	208.02	1.51429	0.00021808	0.00186225	Significant Increase	Tier 3 only two-reaction											0	0	15
A-2679	493.8	497.4	389.188	155.13	0.436624	0.0350112	0.0199324	Significant Decrease	Tier 3 one-reaction											0	1	98
A-2685	494.8	498.4	379.111	145.053	0.598862	0.0447337	0.0237375	Significant Decrease	Tier 3 one-reaction											0	9	130
A-2689	494.8	498.4	332.616	197.116	0.331109	0.000561944	0.00266439	Significant Decrease	Tier 3 one-reaction											0	3	159
A-2692	495.8	499.4	445.19	211.132	1.79231	0.0452577	0.0239343	Significant Increase	Tier 3 one-reaction											0	1	125
A-2693	496.8	500.4	348.648	229.179	0.310476	0.00105106	0.00307873	Significant Decrease	Tier 3 one-reaction											0	2	27
A-2697	496.9	500.5	397.158	163.1	0.588013	0.000296124	0.00219246	Significant Decrease	Tier 3 one-reaction											0	16	203
A-2701	496.8	500.4	456.102	222.044	2.37086	0.00499191	0.00591907	Significant Increase	Tier 3 only two-reaction											0	0	32
A-2704	497.9	501.5	331.578	195.039	1.54232	0.0266642	0.0166112	Significant Increase	Tier 3 one-reaction											0	8	188
A-2707	496.9	500.5	404.587	341.057	2.01188	0.00658007	0.00686791	Significant Increase	Tier 3 one-reaction											0	8	132
A-2708	497.8	501.5	538.128	304.069	1.8136	0.017414	0.0124966	Significant Increase	Tier 3 one-reaction											0	3	173
A-2711	497.9	501.5	347.64	227.163	0.363713	0.00249034	0.00431385	Significant Decrease	Tier 3 one-reaction											0	1	40
A-2712	497.9	501.5	403.133	169.074	0.583853	0.00190218	0.00380166	Significant Decrease	Tier 3 zero-reaction											4	28	400
A-2715	497.9	501.5	353.116	119.058	1.89984	0.000915871	0.00303973	Significant Increase	Tier 3 zero-reaction											3	35	511
A-2722	504	507.7	595.216	128.107	2.17987	0.0405131	0.0219839	Significant Increase	Tier 3 one-reaction											0	4	44
A-2723	500.9	504.6	372.049	137.991	0.466018	0.00745471	0.00731242	Significant Decrease	Tier 3 only two-reaction											0	0	15
A-2725	500.9	504.6	640.274	173.164	2.00386	0.0241449	0.0154865	Significant Increase	Tier 3 only two-reaction											0	0	10
A-2728	501.9	505.6	298.111	128.106	2.03288	0.049628	0.0257851	Significant Increase	Tier 3 one-reaction											0	2	41
A-2730	500.9	504.6	292.111	58.0529	1.96598	0.0290087	0.0175396	Significant Increase	Tier 3 one-reaction											0	1	153
A-2732	501.9	505.6	590.229	356.171	2.02465	0.0275821	0.0169838	Significant Increase	Tier 3 one-reaction											0	12	251
A-2734	501.9	505.6	403.205	169.147	0.200771	0.0190109	0.0132414	Significant Decrease	Tier 3 one-reaction											0	6	87
A-2738	501.9	505.6	305.114	142.111	1.99183	0.025643	0.0161855	Significant Increase	Tier 3 one-reaction											0	5	123
A-2740	503	506.7	333.138	99.0797	2.04739	0.00600156	0.00649958	Significant Increase	Tier 3 only two-reaction											0	0	135
A-2745	502.9	506.6	584.153	117.044	2.32251	0.000597126	0.0027227	Significant Increase	Tier 3 one-reaction											0	1	1
A-2746	503	506.6	480.122	246.064	1.75714	0.0478893	0.0250423	Significant Increase	Tier 3 one-reaction											0	17	200
A-2750	504	507.7	404.163	170.105	1.57429	0.00962361	0.00858616	Significant Increase	Tier 3 one-reaction											0	7	165
A-2751	502.9	506.6	348.666	229.215	1.81759	0.00315957	0.00472564	Significant Increase	Tier 3 one-reaction											0	3	18
A-2754	504	507.7	319.11	170.103	1.55237	0.00498137	0.00591907	Significant Increase	Tier 3 only two-reaction											0	0	1
A-2756	504	507.7	335.179	101.12	0.323003	0.0238342	0.0153635	Significant Decrease	Tier 3 one-reaction											0	1	84
A-2759	504	507.7	310.075	152.033	0.14388	0.00658479	0.00686791	Significant Decrease	Tier 3 zero-reaction											3	12	425
A-2772	506	509.7	515.125	281.067	1.53904	0.0232737	0.0151166	Significant Increase	Tier 3 one-reaction											0	4	253
A-2782	510.1	513.8	285.098	102.079	2.26606	0.0200521	0.0137002	Significant Increase	Tier 3 one-reaction											0	10	214
A-2793	509	512.8	400.134	166.075	1.55009	0.00614489	0.00661295	Significant Increase	Tier 3 one-reaction											0	16	353
A-2797	509	512.8	306.079	144.042	1.93376	0.0336607	0.019393	Significant Increase	Tier 3 zero-reaction											3	43	475
A-2798	510.1	513.8	362.142	128.084	1.65409	0.00557095	0.00621686	Significant Increase	Tier 3 one-reaction											0	22	337
A-2801	511.1	514.9	305.072	142.026	0.608111	0.0103302	0.00896177	Significant Decrease	Tier 3 zero-reaction											3	6	326
A-2803	510.1	513.8	354.666	241.215	1.9244	0.00319593	0.0047599	Significant Increase	Tier 3 only two-reaction											0	0	7
A-2805	512.1	515.9	363.174	129.115	0.524394	0.00663746	0.00689579	Significant Decrease	Tier 3 one-reaction											0	10	194
A-2807	513.1	517	457.143	223.085	2.77875	0.00715145	0.00714217	Significant Increase	Tier 3 zero-reaction											1	28	332
A-2812	514.1	518	340.632	213.148	0.376346	0.00263186	0.00433493	Significant Decrease	Tier 3 one-reaction											0	2	54
A-2813	514.1	518	360.138	126.08	1.98771	0.00975178	0.00866575	Significant Increase	Tier 3 one-reaction											0	3	193
A-2829	513.1	516.9	353.117	238.118	1.94388	0.00348106	0.00487348	Significant Increase	Tier 3 one-reaction											0	12	160
A-2834	516.2	520	329.096	190.075	1.54493	0.000782645	0.00297009	Significant Increase	Tier 3 one-reaction											0	14	208
A-2841	517.2	521.1	422.098	376.08	2.33158	0.00250567	0.00431385	Significant Increase	Tier 3 one-reaction											0	17	455
A-2842	518.2	522.1	310.076	152.035	0.121016	0.00886846	0.00814883	Significant Decrease	Tier 3 zero-reaction											3	7	154
A-2843	518.2	522.1	472.202	238.144	0.554585	0.00115657	0.00316362	Significant Decrease	Tier 3 one-reaction											0	5	127
A-2845	518.2	522.1	363.174	129.115	0.523369	0.00618151	0.00664772	Significant Decrease	Tier 3 one-reaction											0	10	194
A-2847	516.2	520	316.092	164.068	2.52475	0.000803236	0.00298788	Significant Increase	Tier 3 zero-reaction											6	68	616
A-2848	518.2	522.1	292.58	117.043	0.480791	0.0443759	0.0235697	Significant Decrease	Tier 3 zero-reaction											3	35	483
A-2854	517.2	521.1	538.128	304.07	1.78917	0.011493	0.00959388	Significant Increase	Tier 3 one-reaction											0	3	167
A-2855	519.2	523.1	530.131	296.072	1.86207	0.0121483	0.00996183	Significant Increase	Tier 3 one-reaction											0	10	220
A-2859	519.2	523.1	332.616	197.116	0.208633	0.000998813	0.00305876	Significant Decrease	Tier 3 one-reaction											0	3	159
A-2866	520.3	524.2	530.131	592.145	1.87866	0.0147906	0.011226	Significant Increase	Tier 3 one-reaction											0	2	233
A-2873	521.3	525.2	535.148	68.0386	1.91045	0.000682881	0.00283548	Significant Increase	Tier 3 only two-reaction											0	0	5
A-2879	529.4	533.4	366.111	132.053	1.73962	0.00176033	0.00365844	Significant Increase	Tier 3 zero-reaction											4	12	257
A-2882	523.3	527.3	323.587	179.058	0.537269	3.78795e-06	0.000530313	Significant Decrease	Tier 3 zero-reaction											2	43	399
A-2889	524.3	528.3	369.096	270.075	2.06063	0.0227131	0.0149097	Significant Increase	Tier 3 one-reaction											0	15	325
A-2897	525.4	529.3	353.116	119.057	2.09883	0.000475867	0.00250085	Significant Increase	Tier 3 zero-reaction											3	35	511
A-2905	527.4	531.4	320.593	173.069	0.630297	0.0240235	0.0154344	Significant Decrease	Tier 3 zero-reaction											1	38	511
A-2914	528.4	532.4	405.132	342.148	1.90708	0.000325258	0.00224402	Significant Increase	Tier 3 only two-reaction											0	0	141
A-2915	528.4	532.4	338.593	209.069	0.487086	0.0182792	0.0128878	Significant Decrease	Tier 3 zero-reaction											1	43	404
A-2918	530.4	534.4	306.079	144.042	1.5758	0.00894002	0.00818041	Significant Increase	Tier 3 zero-reaction											3	43	497
A-2926	529.4	533.4	302.078	136.039	0.185249	0.0141379	0.0109409	Significant Decrease	Tier 3 zero-reaction											1	10	164
A-2930	530.5	534.5	381.068	294.02	1.91124	0.0028483	0.00452671	Significant Increase	Tier 3 only two-reaction											0	0	72
A-2937	531.5	535.5	265.077	62.0371	1.71449	0.00246595	0.00431385	Significant Increase	Tier 3 one-reaction											0	19	504
A-2939	531.4	535.4	306.637	145.158	1.98302	0.00301438	0.00463211	Significant Increase	Tier 3 zero-reaction											1	3	20
A-2940	531.4	535.4	355.674	243.232	1.88454	0.00568892	0.00631646	Significant Increase	Tier 3 one-reaction											0	1	13
A-2941	531.5	535.5	353.083	238.048	0.512449	0.0210751	0.0141542	Significant Decrease	Tier 3 one-reaction											0	5	165
A-2942	531.4	535.4	348.606	229.096	1.68716	0.00198828	0.00387682	Significant Increase	Tier 3 one-reaction											0	16	303
A-2949	532.5	536.4	292.124	116.132	2.30479	0.00217911	0.00402377	Significant Increase	Tier 3 one-reaction											0	7	53
A-2955	533.5	537.5	424.231	190.173	1.71385	0.00228326	0.00412889	Significant Increase	Tier 3 only two-reaction											0	0	281
A-2957	533.5	537.4	402.079	336.042	2.18786	0.00205289	0.00389821	Significant Increase	Tier 3 zero-reaction											1	9	124
A-2961	533.5	537.4	535.202	301.144	1.76193	0.0242564	0.0155192	Significant Increase	Tier 3 one-reaction											0	2	58
A-2962	533.5	537.4	325.069	182.021	0.601991	0.00201439	0.00388694	Significant Decrease	Tier 3 one-reaction											0	13	211
A-2968	535.5	539.5	346.632	225.148	0.448593	0.000554424	0.00265159	Significant Decrease	Tier 3 only two-reaction											0	0	67
A-2969	534.5	538.5	403.598	339.079	1.61807	0.000638292	0.00279253	Significant Increase	Tier 3 one-reaction											0	8	230
A-2979	535.5	539.5	347.64	227.163	0.358573	0.00180056	0.00367772	Significant Decrease	Tier 3 one-reaction											0	1	40
A-2983	537.5	541.5	361.674	255.231	1.79743	0.00983928	0.00870833	Significant Increase	Tier 3 one-reaction											0	2	12
A-2989	537.5	541.5	412.159	178.1	1.92125	0.000920246	0.00303973	Significant Increase	Tier 3 zero-reaction											1	16	136
A-2990	537.6	541.5	492.101	258.043	2.36352	0.0242263	0.0155064	Significant Increase	Tier 3 one-reaction											0	5	197
A-2991	537.6	541.5	492.101	516.086	2.36352	0.0242263	0.0155064	Significant Increase	Tier 3 one-reaction											0	1	135
A-3002	540.6	544.5	451.105	217.046	1.87158	0.0346201	0.0197622	Significant Increase	Tier 3 only two-reaction											0	0	19
A-3004	541.6	545.5	458.11	224.051	1.73159	0.00718547	0.00716222	Significant Increase	Tier 3 one-reaction											0	23	299
A-3013	541.6	545.5	359.124	250.132	0.402089	0.000102995	0.00166232	Significant Decrease	Tier 3 one-reaction											0	10	150
A-3016	542.7	546.5	386.154	152.095	2.08579	0.0013385	0.00337441	Significant Increase	Tier 3 one-reaction											0	8	207
A-3017	543.7	547.5	448.102	428.087	1.8336	0.00429877	0.00546692	Significant Increase	Tier 3 one-reaction											0	2	220
A-3020	543.7	547.5	311.588	155.06	1.53526	0.000200805	0.00180166	Significant Increase	Tier 3 one-reaction											0	24	389
A-3022	544.7	548.5	485.096	251.038	1.78866	0.0413589	0.0223092	Significant Increase	Tier 3 only two-reaction											0	0	39
A-3024	544.7	548.6	302.079	136.041	0.182015	0.0293597	0.0176824	Significant Decrease	Tier 3 only two-reaction											0	0	18
A-3031	544.7	548.5	584.234	350.176	2.06298	0.00706662	0.00709889	Significant Increase	Tier 3 one-reaction											0	3	121
A-3040	547.7	551.6	295.594	123.071	0.299926	0.0226157	0.0148838	Significant Decrease	Tier 3 only two-reaction											0	0	23
A-3044	547.7	551.6	374.063	140.004	0.644647	0.00136741	0.00338925	Significant Decrease	Tier 3 one-reaction											0	2	46
A-3048	547.8	551.6	381.077	294.037	2.66795	0.0394299	0.0215785	Significant Increase	Tier 3 one-reaction											0	2	124
A-3049	548.7	552.6	409.064	350.011	2.75172	0.000711303	0.00287508	Significant Increase	Tier 3 one-reaction											0	3	52
A-3059	551.8	555.6	539.131	305.073	2.19657	0.0151089	0.0113612	Significant Increase	Tier 3 zero-reaction											1	11	211
A-3060	550.8	554.6	402.59	337.064	1.65135	0.00375479	0.00505873	Significant Increase	Tier 3 one-reaction											0	2	115
A-3062	551.8	555.6	355.064	242.011	1.62156	0.00694683	0.00703319	Significant Increase	Tier 3 one-reaction											0	7	156
A-3064	551.8	555.6	380.13	292.142	0.514508	0.00015189	0.00171809	Significant Decrease	Tier 3 zero-reaction											1	10	198
A-3069	552.8	556.6	335.06	202.004	1.61918	0.000437184	0.00242872	Significant Increase	Tier 3 one-reaction											0	3	90
A-3075	553.9	557.6	395.582	323.047	2.19022	0.00632526	0.00671894	Significant Increase	Tier 3 one-reaction											0	3	133
A-3078	553.8	557.6	343.111	109.053	1.83293	0.000545321	0.00263259	Significant Increase	Tier 3 zero-reaction											1	7	247
A-3080	553.8	557.6	360.105	252.093	1.87656	0.00592856	0.00647516	Significant Increase	Tier 3 only two-reaction											0	0	82
A-3084	553.9	557.6	373.534	278.95	1.62068	0.000120397	0.00168749	Significant Increase	Tier 3 only two-reaction											0	0	13
A-3090	555.9	559.6	301.079	134.041	1.60438	0.0057993	0.00638295	Significant Increase	Tier 3 one-reaction											0	3	75
A-3094	555.9	559.6	380.061	292.005	2.10362	0.00322232	0.00477035	Significant Increase	Tier 3 one-reaction											0	1	34
A-3100	556.9	560.6	287.079	106.042	0.523485	0.0323203	0.0188821	Significant Decrease	Tier 3 zero-reaction											1	12	239
A-3103	557.9	561.6	362.682	257.247	2.06513	0.00104103	0.00307124	Significant Increase	Tier 3 only two-reaction											0	0	8
A-3106	557.9	561.7	354.063	240.009	1.63039	0.00686236	0.00700199	Significant Increase	Tier 3 only two-reaction											0	0	50
A-3110	556.9	560.7	382.023	295.93	1.64857	0.00525325	0.00605539	Significant Increase	Tier 3 one-reaction											0	1	15
A-3111	559	562.7	291.074	114.032	2.23901	0.0449117	0.0238168	Significant Increase	Tier 3 one-reaction											0	28	469
A-3115	559.9	563.7	535.148	68.0389	1.79466	0.00231928	0.00415796	Significant Increase	Tier 3 only two-reaction											0	0	5
A-3116	558.9	562.7	394.059	320.002	2.46585	0.00181138	0.00368498	Significant Increase	Tier 3 only two-reaction											0	0	61
A-3118	559.9	563.7	406.085	344.054	3.16513	0.00244504	0.00431318	Significant Increase	Tier 3 one-reaction											0	10	335
A-3121	561	564.7	364.117	260.118	0.284809	0.00609005	0.0065677	Significant Decrease	Tier 3 one-reaction											0	10	143
A-3123	559	562.7	355.063	242.01	1.61198	0.00667998	0.00690004	Significant Increase	Tier 3 one-reaction											0	7	144
A-3124	561	564.7	304.598	141.078	0.496394	0.0471149	0.0247466	Significant Decrease	Tier 3 one-reaction											0	22	329
A-3126	561	564.7	285.074	102.03	1.8303	0.0113078	0.00948995	Significant Increase	Tier 3 only two-reaction											0	0	2
A-3129	562	565.7	403.096	169.038	2.24153	0.0274032	0.0169267	Significant Increase	Tier 3 zero-reaction											2	14	276
A-3130	562	565.7	370.097	136.039	0.505731	0.0142637	0.011005	Significant Decrease	Tier 3 zero-reaction											1	10	164
A-3135	569.1	573.1	368.07	268.024	1.80051	0.00204047	0.00388694	Significant Increase	Tier 3 one-reaction											0	2	113
A-3138	561	564.7	501.115	267.057	1.54914	0.00228429	0.00412889	Significant Increase	Tier 3 one-reaction											0	10	171
A-3141	563	566.8	366.132	264.147	0.480453	0.000112474	0.00168165	Significant Decrease	Tier 3 one-reaction											0	11	180
A-3146	564	567.8	312.077	156.037	1.50595	0.00604948	0.00654562	Significant Increase	Tier 3 only two-reaction											0	0	9
A-3149	565	568.9	311.077	154.037	1.53526	0.00529389	0.00606592	Significant Increase	Tier 3 one-reaction											0	15	230
A-3152	565	568.9	477.174	243.116	1.71264	0.0201674	0.0137546	Significant Increase	Tier 3 only two-reaction											0	0	10
A-3154	565	568.9	354.606	241.095	2.32859	0.00983678	0.00870833	Significant Increase	Tier 3 one-reaction											0	16	355
A-3156	568.1	572	365.106	262.096	0.657529	0.000133131	0.00171809	Significant Decrease	Tier 3 one-reaction											0	22	343
A-3159	566.1	569.9	501.08	267.021	1.57319	0.049875	0.0258514	Significant Increase	Tier 3 one-reaction											0	2	93
A-3160	563	566.8	380.128	292.14	0.450206	5.19641e-05	0.00125039	Significant Decrease	Tier 3 zero-reaction											1	13	221
A-3161	566.1	569.9	367.568	267.02	1.71829	0.0123938	0.0100933	Significant Increase	Tier 3 one-reaction											0	1	53
A-3162	564	567.8	368.682	269.248	1.98125	0.000589236	0.00270873	Significant Increase	Tier 3 only two-reaction											0	0	12
A-3165	563	566.8	457.065	223.007	1.55797	0.00771364	0.0074896	Significant Increase	Tier 3 only two-reaction											0	0	10
A-3179	578.3	582.5	388.077	154.019	0.532584	0.00238549	0.00423	Significant Decrease	Tier 3 one-reaction											0	1	46
A-3183	571.2	575.2	356.101	244.086	0.551891	0.0145911	0.0111376	Significant Decrease	Tier 3 zero-reaction											2	13	300
A-3184	572.2	576.2	560.103	326.044	2.14263	0.0314591	0.0185195	Significant Increase	Tier 3 one-reaction											0	3	193
A-3187	573.2	577.3	594.933	360.874	1.57177	0.00929199	0.00837534	Significant Increase	Tier 3 only two-reaction											0	0	4
A-3189	574.2	578.3	346.632	225.148	0.308497	0.00178767	0.00367301	Significant Decrease	Tier 3 only two-reaction											0	0	67
A-3191	572.2	576.2	379.116	290.116	0.101917	0.0282873	0.0172593	Significant Decrease	Tier 3 one-reaction											0	3	81
A-3194	574.2	578.3	409.063	350.009	2.48421	0.00146227	0.00342754	Significant Increase	Tier 3 one-reaction											0	3	96
A-3195	574.2	578.3	421.091	374.065	2.86498	0.036059	0.0203148	Significant Increase	Tier 3 one-reaction											0	3	154
A-3202	576.3	580.4	352.066	236.015	1.82865	0.0113307	0.00950122	Significant Increase	Tier 3 one-reaction											0	5	74
A-3203	578.3	582.5	302.077	136.038	0.185212	0.0141372	0.0109409	Significant Decrease	Tier 3 zero-reaction											3	24	617
A-3212	577.2	581.4	324.086	180.054	2.17454	0.00145625	0.00342384	Significant Increase	Tier 3 zero-reaction											1	22	281
A-3213	574.2	578.3	503.123	269.065	1.61114	0.000212959	0.00184246	Significant Increase	Tier 3 one-reaction											0	7	256
A-3216	578.3	582.5	388.077	154.019	0.548452	0.00253528	0.00432957	Significant Decrease	Tier 3 only two-reaction											0	0	44
A-3227	581.3	585.7	366.112	132.054	1.91085	0.00047643	0.00250085	Significant Increase	Tier 3 zero-reaction											4	12	265
A-3228	582.4	586.7	501.115	267.057	1.58615	0.000791553	0.00297315	Significant Increase	Tier 3 one-reaction											0	10	175
A-3232	581.3	585.6	399.186	165.127	2.00552	0.0235285	0.0152115	Significant Increase	Tier 3 one-reaction											0	1	57
A-3241	582.4	586.7	326.108	92.0502	1.64331	0.00141606	0.00342221	Significant Increase	Tier 3 only two-reaction											0	0	6
A-3248	584.4	588.8	315.589	163.062	0.580008	0.0102913	0.00894388	Significant Decrease	Tier 3 zero-reaction											2	31	309
A-3253	584.4	588.8	558.166	324.107	2.08776	0.0232298	0.0151151	Significant Increase	Tier 3 one-reaction											0	33	546
A-3257	584.4	588.8	369.69	271.263	1.80888	0.0036632	0.00500799	Significant Increase	Tier 3 only two-reaction											0	0	5
A-3265	584.4	588.8	381.69	295.264	2.20349	0.0128496	0.0102958	Significant Increase	Tier 3 one-reaction											0	1	32
A-3273	585.4	589.9	315.569	163.022	0.584727	0.0360236	0.0203061	Significant Decrease	Tier 3 only two-reaction											0	0	16
A-3278	586.4	590.9	311.605	155.094	0.263004	0.0038628	0.00515486	Significant Decrease	Tier 3 one-reaction											0	16	265
A-3285	588.5	593	353.64	239.164	0.314217	0.000838368	0.00303072	Significant Decrease	Tier 3 only two-reaction											0	0	43
A-3295	591.5	596.1	377.074	143.016	1.80611	0.000614701	0.00274388	Significant Increase	Tier 3 only two-reaction											0	0	41
A-3298	589.5	594.1	501.116	267.057	1.53182	0.000440252	0.00242872	Significant Increase	Tier 3 one-reaction											0	10	193
A-3304	593.5	598.1	306.081	144.046	1.55683	0.000441586	0.00242872	Significant Increase	Tier 3 one-reaction											0	1	73
A-3307	590.5	595	366.112	132.054	1.91626	0.000690475	0.00283555	Significant Increase	Tier 3 zero-reaction											4	12	257
A-3308	593.6	598.1	346.632	225.148	0.366721	0.00171583	0.00362956	Significant Decrease	Tier 3 only two-reaction											0	0	67
A-3312	595.6	600.1	275.577	83.037	1.54834	0.00323805	0.00477102	Significant Increase	Tier 3 one-reaction											0	2	198
A-3328	599.7	604.2	333.108	198.1	0.467468	0.0040742	0.00530818	Significant Decrease	Tier 3 one-reaction											0	10	279
A-3337	600.7	605.2	458.201	224.143	1.56693	0.0111487	0.00939738	Significant Increase	Tier 3 one-reaction											0	1	106
A-3340	600.7	605.2	305.067	142.018	0.441293	0.00338352	0.00484204	Significant Decrease	Tier 3 only two-reaction											0	0	20
A-3350	602.7	607.2	285.602	103.087	1.61916	0.000436968	0.00242872	Significant Increase	Tier 3 only two-reaction											0	0	5
A-3354	603.8	608.2	333.121	198.125	0.307638	0.000979523	0.00305188	Significant Decrease	Tier 3 one-reaction											0	11	172
A-3364	605.8	610.2	370.098	136.039	0.364307	0.00339617	0.00484204	Significant Decrease	Tier 3 zero-reaction											1	10	171
A-3365	606.8	611.2	300.08	132.043	0.164166	0.00550858	0.00619434	Significant Decrease	Tier 3 zero-reaction											7	69	753
A-3367	607.8	612.2	330.118	192.119	2.16493	9.92359e-05	0.00166232	Significant Increase	Tier 3 only two-reaction											0	0	24
A-3371	607.8	612.2	451.117	217.058	1.6365	0.0111332	0.00939533	Significant Increase	Tier 3 one-reaction											0	11	315
A-3386	610.9	615.2	403.064	338.011	2.95698	0.000974634	0.00305188	Significant Increase	Tier 3 only two-reaction											0	0	36
A-3393	611.9	616.3	353.118	119.059	1.82919	0.00203726	0.00388694	Significant Increase	Tier 3 zero-reaction											3	35	512
A-3397	613.9	618.3	341.055	213.994	1.83978	0.00376371	0.00506211	Significant Increase	Tier 3 one-reaction											0	1	60
A-3399	613.9	618.3	311.113	154.109	0.437957	0.000576155	0.00268587	Significant Decrease	Tier 3 one-reaction											0	4	115
A-3400	614.9	619.3	334.108	200.099	0.433005	0.00180065	0.00367772	Significant Decrease	Tier 3 one-reaction											0	1	62
A-3401	613.9	618.3	333.109	198.101	0.274477	0.00271969	0.00441341	Significant Decrease	Tier 3 one-reaction											0	10	279
A-3409	616	620.3	323.611	179.105	0.288676	0.00666418	0.00690004	Significant Decrease	Tier 3 one-reaction											0	3	155
A-3412	616	620.3	307.553	146.99	1.97106	0.0138137	0.0107766	Significant Increase	Tier 3 only two-reaction											0	0	8
A-3415	617	621.3	442.097	208.039	1.88767	0.0354017	0.0200657	Significant Increase	Tier 3 one-reaction											0	20	319
A-3420	617	621.3	384.07	300.023	2.64871	0.000340333	0.00226981	Significant Increase	Tier 3 one-reaction											0	4	157
A-3424	619	623.3	297.098	126.079	0.406326	0.00425702	0.00546692	Significant Decrease	Tier 3 one-reaction											0	3	193
A-3426	619	623.3	456.221	222.162	1.61913	0.000437062	0.00242872	Significant Increase	Tier 3 one-reaction											0	2	102
A-3430	620	624.4	303.085	138.053	0.406829	0.00644087	0.00679379	Significant Decrease	Tier 3 one-reaction											0	13	359
A-3431	622.1	626.4	369.104	135.045	0.431954	0.00357373	0.00495814	Significant Decrease	Tier 3 only two-reaction											0	0	16
A-3444	622.1	626.3	353.117	119.059	1.84189	0.00146003	0.0034275	Significant Increase	Tier 3 zero-reaction											3	35	512
A-3452	625.1	629.4	347.137	226.156	0.457751	0.000253106	0.00200188	Significant Decrease	Tier 3 one-reaction											0	3	162
A-3454	625.1	629.4	474.175	240.117	0.0144747	0.0156726	0.0116598	Significant Decrease	Tier 3 only two-reaction											0	0	77
A-3457	626.1	630.4	406.078	344.04	0.424059	0.00326655	0.00477728	Significant Decrease	Tier 3 zero-reaction											1	2	105
A-3464	628.1	632.4	314.589	161.061	1.79237	0.0317895	0.0186783	Significant Increase	Tier 3 only two-reaction											0	0	37
A-3467	629.2	633.4	340.116	212.116	0.46779	0.000202394	0.00180166	Significant Decrease	Tier 3 zero-reaction											1	3	188
A-3468	629.2	633.4	318.122	168.127	0.402566	0.00146829	0.00343287	Significant Decrease	Tier 3 one-reaction											0	4	68
A-3469	629.2	633.4	534.124	300.066	1.61137	0.00815097	0.00775803	Significant Increase	Tier 3 one-reaction											0	14	166
A-3475	630.2	634.4	337.632	207.148	0.622711	0.000334688	0.00226061	Significant Decrease	Tier 3 one-reaction											0	2	61
A-3484	634.3	638.5	598.096	364.038	1.73729	0.000943659	0.00305188	Significant Increase	Tier 3 one-reaction											0	7	184
A-3485	635.3	639.5	445.205	211.147	0.360637	0.000273162	0.00208252	Significant Decrease	Tier 3 only two-reaction											0	0	3
A-3487	635.3	639.5	407.063	346.01	0.642152	0.0287118	0.0174148	Significant Decrease	Tier 3 only two-reaction											0	0	69
A-3489	636.3	640.5	353.117	119.059	1.90736	0.00114653	0.00315919	Significant Increase	Tier 3 zero-reaction											3	35	512
A-3491	636.3	640.5	387.026	305.936	1.62551	0.0137236	0.0107281	Significant Increase	Tier 3 one-reaction											0	1	9
A-3492	636.3	640.5	386.028	303.939	1.69254	0.008612	0.00801582	Significant Increase	Tier 3 only two-reaction											0	0	13
A-3498	638.3	642.5	354.144	240.172	0.381154	0.00324722	0.00477102	Significant Decrease	Tier 3 one-reaction											0	6	112
A-3499	639.3	643.5	306.079	144.042	1.50261	0.000401584	0.00242872	Significant Increase	Tier 3 zero-reaction											3	43	475
A-3504	640.4	644.5	362.091	256.065	0.552804	0.0247972	0.0157996	Significant Decrease	Tier 3 one-reaction											0	1	77
A-3517	643.4	647.5	284.612	101.108	2.33367	0.0420664	0.0226037	Significant Increase	Tier 3 only two-reaction											0	0	9
A-3519	643.5	647.6	422.044	187.986	1.63522	0.00130575	0.00333625	Significant Increase	Tier 3 one-reaction											0	3	34
A-3532	646.5	650.6	320.064	172.011	0.396976	0.00872761	0.00808209	Significant Decrease	Tier 3 one-reaction											0	1	69
A-3533	643.5	647.6	501.117	267.058	1.67219	0.000306357	0.00220927	Significant Increase	Tier 3 zero-reaction											1	13	313
A-3534	649.6	653.6	319.065	170.013	0.407963	0.00886161	0.00814883	Significant Decrease	Tier 3 one-reaction											0	2	35
A-3537	643.5	647.6	409.098	175.04	1.91276	0.00333807	0.00482287	Significant Increase	Tier 3 one-reaction											0	1	161
A-3540	646.5	650.6	465.222	231.164	1.81208	0.000964304	0.00305188	Significant Increase	Tier 3 only two-reaction											0	0	48
A-3546	648.5	652.6	366.111	132.052	2.09443	0.00033252	0.00226061	Significant Increase	Tier 3 zero-reaction											4	12	256
A-3547	650.6	654.6	403.065	169.007	0.485251	0.0095617	0.00854123	Significant Decrease	Tier 3 only two-reaction											0	0	19
A-3552	650.6	654.6	354.144	240.172	0.358188	0.00211914	0.00396772	Significant Decrease	Tier 3 one-reaction											0	6	112
A-3556	651.6	655.6	309.59	151.063	0.587342	0.00374877	0.00505873	Significant Decrease	Tier 3 zero-reaction											3	34	443
A-3557	655.7	659.7	479.145	245.087	1.71999	5.02641e-05	0.00124832	Significant Increase	Tier 3 only two-reaction											0	0	12
A-3558	654.7	658.7	306.074	144.031	0.349277	0.0226448	0.0148966	Significant Decrease	Tier 3 only two-reaction											0	0	50
A-3562	654.6	658.7	346.588	225.059	0.222583	0.0145734	0.0111376	Significant Decrease	Tier 3 one-reaction											0	2	40
A-3563	655.6	659.6	281.085	94.0533	1.64055	0.00744547	0.00731242	Significant Increase	Tier 3 one-reaction											0	4	159
A-3564	655.6	659.6	406.616	345.115	1.60554	0.0217767	0.0144961	Significant Increase	Tier 3 zero-reaction											2	14	245
A-3565	656.7	660.7	288.579	109.04	1.5549	0.00409717	0.00532909	Significant Increase	Tier 3 only two-reaction											0	0	11
A-3566	657.7	661.7	404.611	341.105	1.71227	0.0185423	0.0129855	Significant Increase	Tier 3 one-reaction											0	3	162
A-3568	656.7	660.7	334.075	100.016	1.77573	7.53006e-05	0.00154617	Significant Increase	Tier 3 one-reaction											0	16	394
A-3571	655.7	659.7	353.118	119.059	1.93722	0.00127118	0.0032846	Significant Increase	Tier 3 zero-reaction											3	35	512
A-3572	659.7	663.7	388.063	154.005	1.57736	0.000106584	0.00166232	Significant Increase	Tier 3 only two-reaction											0	0	85
A-3582	661.8	665.7	367.053	265.99	1.55096	0.0144954	0.0111237	Significant Increase	Tier 3 one-reaction											0	1	27
A-3584	667.9	671.8	319.064	170.012	0.549702	0.016924	0.0122917	Significant Decrease	Tier 3 one-reaction											0	2	39
A-3585	666.9	670.8	348.116	228.116	1.7469	0.0166718	0.0121508	Significant Increase	Tier 3 one-reaction											0	2	64
A-3590	670.9	674.8	596.085	362.026	2.11676	0.0005491	0.00264122	Significant Increase	Tier 3 one-reaction											0	6	148
A-3594	672.9	676.8	288.093	108.069	1.52763	0.0263238	0.0164724	Significant Increase	Tier 3 one-reaction											0	4	144
A-3601	712.7	716.5	374.068	280.019	1.50923	0.00438498	0.00549907	Significant Increase	Tier 3 one-reaction											0	1	52
A-3603	718.8	722.6	335.106	101.048	1.77578	0.000195899	0.00180166	Significant Increase	Tier 3 one-reaction											0	29	443
A-3614	764.6	768.4	266.048	31.9896	1.54319	0.0011267	0.00315919	Significant Increase	Tier 3 zero-reaction											2	1	350
C-28	81.5	62.7	222.104	60.0125	1.55195	0.0206972	0.0139797	Significant Increase	Tier 3 only two-reaction											0	0	5
C-37	82.5	63.7	373.175	49.9999	1.69924	0.00726583	0.00719574	Significant Increase	Tier 3 only two-reaction											0	0	1
C-38	84.5	65.8	457.198	134.022	1.92813	0.0162729	0.0119665	Significant Increase	Tier 3 zero-reaction											2	23	483
C-58	86.5	67.8	397.234	235.142	0.0699947	0.00545222	0.00615123	Significant Decrease	Tier 3 one-reaction											0	7	200
C-59	87.6	68.8	505.204	343.113	1.50778	0.00221124	0.00405933	Significant Increase	Tier 3 one-reaction											0	6	311
C-66	91.7	72.9	427.209	265.118	1.5777	0.032998	0.0191329	Significant Increase	Tier 3 one-reaction											0	39	592
C-76	89.6	70.8	311.196	149.105	1.51936	0.00749529	0.00733804	Significant Increase	Tier 3 one-reaction											0	15	202
C-91	92.7	73.9	455.229	132.054	1.51756	0.00653762	0.00684428	Significant Increase	Tier 3 zero-reaction											4	12	257
C-112	95.7	77	457.198	134.022	1.96289	0.0152272	0.01143	Significant Increase	Tier 3 zero-reaction											2	23	483
C-125	94.7	75.9	435.188	273.097	0.403267	0.00668049	0.00690004	Significant Decrease	Tier 3 one-reaction											0	40	472
C-126	96.8	78	323.195	161.104	0.232517	0.00155597	0.00351348	Significant Decrease	Tier 3 zero-reaction											1	14	403
C-128	97.7	78.9	395.156	233.065	1.56431	0.00786004	0.00757002	Significant Increase	Tier 3 one-reaction											0	2	174
C-142	100.8	82	469.281	146.106	0.413472	0.0374432	0.0208168	Significant Decrease	Tier 3 zero-reaction											4	23	200
C-149	100.8	82	424.224	101.048	1.89221	0.00516255	0.00599573	Significant Increase	Tier 3 one-reaction											0	29	443
C-153	101.8	83	311.196	149.105	1.52424	0.00694653	0.00703319	Significant Increase	Tier 3 one-reaction											0	15	202
C-163	102.9	84.1	396.248	234.157	1.87837	0.0250061	0.0158933	Significant Increase	Tier 3 one-reaction											0	3	86
C-174	102.8	84.1	284.666	245.148	0.343898	0.0122834	0.0100352	Significant Decrease	Tier 3 one-reaction											0	1	26
C-179	103.9	85.1	413.207	90.032	1.88931	0.0205228	0.0138984	Significant Increase	Tier 3 zero-reaction											5	41	637
C-185	107.9	90.8	540.24	378.148	1.54775	0.00630525	0.00671049	Significant Increase	Tier 3 one-reaction											0	4	166
C-194	108.9	92.3	438.203	115.027	1.63009	0.00752872	0.00734277	Significant Increase	Tier 3 one-reaction											0	13	273
C-201	107.9	90.8	445.166	283.075	0.58242	0.0284551	0.0173273	Significant Decrease	Tier 3 one-reaction											0	33	432
C-234	114.1	99.7	234.16	144.137	1.58987	0.03903	0.0214359	Significant Increase	Tier 3 one-reaction											0	2	19
C-243	115	101.1	467.313	144.138	1.60937	0.0398091	0.0217013	Significant Increase	Tier 3 one-reaction											0	5	34
C-248	115.1	101.2	455.229	132.054	2.0456	0.000199759	0.00180166	Significant Increase	Tier 3 zero-reaction											4	12	257
C-268	123.2	112.9	226.631	129.079	0.583779	0.0120935	0.00994339	Significant Decrease	Tier 3 zero-reaction											4	30	417
C-285	119.1	107.1	438.202	115.027	1.59649	0.0152921	0.0114431	Significant Increase	Tier 3 one-reaction											0	13	273
C-294	119.1	107.1	340.211	356.239	0.577744	0.0485667	0.0253449	Significant Decrease	Tier 3 only two-reaction											0	0	40
C-301	119.1	107	480.21	318.118	1.50654	0.0064775	0.0068199	Significant Increase	Tier 3 one-reaction											0	2	159
C-305	122.2	111.4	431.244	108.069	1.54359	0.00554066	0.00620671	Significant Increase	Tier 3 one-reaction											0	4	144
C-310	124.2	114.5	348.203	186.112	0.606036	0.0244169	0.0155895	Significant Decrease	Tier 3 one-reaction											0	3	96
C-311	124.2	114.5	240.142	156.101	0.564832	0.0198183	0.0135774	Significant Decrease	Tier 3 one-reaction											0	4	130
C-313	124.2	114.5	231.629	139.074	0.626086	0.0346383	0.019764	Significant Decrease	Tier 3 zero-reaction											1	12	238
C-316	124.2	114.4	345.17	366.156	1.93401	0.0365045	0.0205222	Significant Increase	Tier 3 one-reaction											0	2	326
C-325	125.3	115.9	415.185	506.188	1.59009	0.0391205	0.0214703	Significant Increase	Tier 3 one-reaction											0	24	371
C-351	128.3	120.3	511.304	188.128	0.578942	0.0144178	0.0110961	Significant Decrease	Tier 3 zero-reaction											1	7	56
C-366	129.3	121.8	314.124	152.033	0.245324	0.00910066	0.00826357	Significant Decrease	Tier 3 zero-reaction											3	12	425
C-377	130.3	123.3	400.187	77.0116	1.5476	0.00695098	0.00703319	Significant Increase	Tier 3 one-reaction											0	3	126
C-381	131.3	124.7	450.138	288.047	0.56061	0.00751527	0.00733895	Significant Decrease	Tier 3 one-reaction											0	8	131
C-397	132.4	126.2	294.157	264.131	1.53967	0.00800299	0.00765979	Significant Increase	Tier 3 one-reaction											0	13	298
C-403	132.4	126.2	435.203	112.028	1.57599	0.00764598	0.00743828	Significant Increase	Tier 3 zero-reaction											1	10	308
C-407	131.3	124.7	226.09	63.9985	0.430027	0.00357096	0.00495814	Significant Decrease	Tier 3 one-reaction											0	2	99
C-429	135.4	130.7	428.156	266.065	0.526265	0.00458348	0.00565589	Significant Decrease	Tier 3 one-reaction											0	24	416
C-460	139.5	136.5	305.689	287.195	0.197206	0.0135124	0.0106278	Significant Decrease	Tier 3 only two-reaction											0	0	20
C-509	141.5	139.5	437.192	275.101	1.56303	0.0395286	0.0216048	Significant Increase	Tier 3 zero-reaction											1	14	363
C-544	145.6	145.4	586.211	424.119	1.61631	0.0201878	0.0137573	Significant Increase	Tier 3 one-reaction											0	2	336
C-545	144.6	143.9	556.277	233.102	0.46152	0.00107644	0.00308699	Significant Decrease	Tier 3 one-reaction											0	7	198
C-552	146.6	146.9	388.234	226.143	2.3961	0.0180958	0.0128009	Significant Increase	Tier 3 one-reaction											0	1	75
C-570	141.5	142.1	318.192	156.101	0.602928	0.00494975	0.00589561	Significant Decrease	Tier 3 one-reaction											0	4	130
C-579	149.7	150.2	538.232	215.057	0.414368	0.0146756	0.0111718	Significant Decrease	Tier 3 zero-reaction											1	4	193
C-580	145.6	146.1	526.267	203.091	0.474074	0.00343899	0.00485875	Significant Decrease	Tier 3 one-reaction											0	11	256
C-594	149.7	150.2	550.206	227.03	1.5849	0.00285874	0.00453862	Significant Increase	Tier 3 one-reaction											0	3	88
C-607	153.7	154.2	471.224	148.049	1.53256	0.0370865	0.0207152	Significant Increase	Tier 3 one-reaction											0	10	192
C-645	157.8	158.3	485.189	323.097	1.79713	0.0125938	0.0101862	Significant Increase	Tier 3 one-reaction											0	2	134
C-650	157.8	158.4	391.212	68.037	1.61095	0.00201315	0.00388694	Significant Increase	Tier 3 zero-reaction											1	3	161
C-651	159.8	160.4	384.228	61.0531	1.54117	0.00236661	0.00421843	Significant Increase	Tier 3 zero-reaction											1	15	349
C-660	157.8	158.3	479.178	317.087	0.636385	0.031142	0.0184102	Significant Decrease	Tier 3 one-reaction											0	5	332
C-673	157.8	158.3	236.644	149.105	1.52589	0.027753	0.0170685	Significant Increase	Tier 3 one-reaction											0	15	202
C-675	160.9	161.4	424.203	262.112	1.59594	0.00542339	0.00613895	Significant Increase	Tier 3 only two-reaction											0	0	57
C-681	161.9	162.4	529.302	206.127	1.87676	0.0130957	0.0104062	Significant Increase	Tier 3 one-reaction											0	4	171
C-686	162.9	163.5	586.324	263.148	2.81839	0.0050092	0.00592486	Significant Increase	Tier 3 one-reaction											0	10	119
C-724	166	166.5	362.087	199.995	1.50047	0.0103476	0.00896752	Significant Increase	Tier 3 one-reaction											0	1	42
C-743	167	167.5	384.229	61.0532	1.55641	0.00210804	0.00396119	Significant Increase	Tier 3 zero-reaction											1	15	349
C-753	168	168.5	476.245	314.154	2.12091	0.016591	0.0121169	Significant Increase	Tier 3 one-reaction											0	7	177
C-754	167	167.5	264.054	101.963	1.50225	0.00190693	0.00380397	Significant Increase	Tier 3 only two-reaction											0	0	2
C-756	170	170.6	332.624	341.065	1.75587	0.00464825	0.00570671	Significant Increase	Tier 3 one-reaction											0	13	235
C-758	169	169.6	225.149	126.116	0.332925	0.0264307	0.0165058	Significant Decrease	Tier 3 only two-reaction											0	0	63
C-787	172.1	172.6	465.226	142.05	2.16825	0.00678148	0.00695304	Significant Increase	Tier 3 one-reaction											0	4	96
C-795	173	173.6	469.209	307.118	0.50263	0.0116871	0.00971824	Significant Decrease	Tier 3 one-reaction											0	9	336
C-798	173.1	173.7	493.185	170.01	1.96056	0.0127483	0.0102477	Significant Increase	Tier 3 only two-reaction											0	0	56
C-799	176.1	176.7	486.261	163.085	1.8829	0.0207358	0.013993	Significant Increase	Tier 3 zero-reaction											2	27	572
C-800	172	172.6	568.313	245.138	0.217296	0.00164627	0.00359019	Significant Decrease	Tier 3 one-reaction											0	10	165
C-801	173.1	173.6	482.189	320.098	1.84138	0.00842858	0.00791841	Significant Increase	Tier 3 one-reaction											0	3	71
C-803	176.1	176.7	255.077	185.972	1.84821	0.00628173	0.006704	Significant Increase	Tier 3 only two-reaction											0	0	22
C-807	174.1	174.7	455.364	132.189	1.92354	0.0182158	0.0128562	Significant Increase	Tier 3 only two-reaction											0	0	7
C-823	176.1	176.8	234.113	72.0216	1.83712	0.00747205	0.00732017	Significant Increase	Tier 3 zero-reaction											2	27	454
C-828	177.2	177.9	219.606	115.029	1.86853	0.0118492	0.0098265	Significant Increase	Tier 3 only two-reaction											0	0	1
C-829	177.2	177.9	247.091	170	1.84503	0.00508721	0.0059518	Significant Increase	Tier 3 only two-reaction											0	0	81
C-834	177.1	177.9	587.307	264.132	2.51091	0.0212986	0.0142422	Significant Increase	Tier 3 one-reaction											0	13	298
C-837	177.2	177.9	419.209	96.0332	1.57257	0.00726235	0.00719574	Significant Increase	Tier 3 one-reaction											0	4	262
C-846	177.1	177.9	235.144	73.0523	1.50826	0.00106508	0.00307873	Significant Increase	Tier 3 zero-reaction											3	18	409
C-849	177.2	177.9	433.224	110.049	0.539573	0.00278613	0.00447874	Significant Decrease	Tier 3 zero-reaction											1	8	282
C-850	179.2	180	345.12	366.056	0.383351	0.00940402	0.00843951	Significant Decrease	Tier 3 zero-reaction											1	10	185
C-855	180.2	181.1	481.151	319.06	0.544982	0.00911565	0.0082723	Significant Decrease	Tier 3 one-reaction											0	10	224
C-857	179.2	180	687.233	364.057	0.37009	0.00760346	0.00740844	Significant Decrease	Tier 3 one-reaction											0	3	190
C-861	179.2	180	262.13	200.078	0.407599	0.00089706	0.00303973	Significant Decrease	Tier 3 one-reaction											0	11	331
C-865	178.2	178.9	384.252	61.0764	1.59841	0.00204845	0.00389458	Significant Increase	Tier 3 only two-reaction											0	0	3
C-866	179.2	180	586.323	263.148	1.68158	0.0107831	0.00922043	Significant Increase	Tier 3 one-reaction											0	10	134
C-877	179.2	180	548.324	225.148	0.197651	0.00703212	0.00707876	Significant Decrease	Tier 3 only two-reaction											0	0	67
C-896	182.2	183.2	543.282	220.107	0.300657	0.00172525	0.00362958	Significant Decrease	Tier 3 zero-reaction											1	13	357
C-898	182.3	183.2	405.104	243.012	1.62187	0.00245639	0.00431318	Significant Increase	Tier 3 one-reaction											0	7	134
C-905	183.3	184.3	284.66	245.137	0.243638	0.00245395	0.00431318	Significant Decrease	Tier 3 one-reaction											0	10	165
C-906	183.3	184.3	384.129	222.038	2.32961	0.000433837	0.00242872	Significant Increase	Tier 3 one-reaction											0	19	288
C-916	185.3	186.3	440.254	117.079	0.479819	0.0458093	0.0241793	Significant Decrease	Tier 3 zero-reaction											5	38	484
C-918	181.2	182.1	412.223	89.0477	0.54822	0.0131189	0.0104086	Significant Decrease	Tier 3 zero-reaction											4	38	514
C-921	184.3	185.3	247.144	85.0526	0.575063	0.0286954	0.0174139	Significant Decrease	Tier 3 zero-reaction											1	16	304
C-926	186.3	187.4	452.253	129.078	0.329235	0.0181874	0.012848	Significant Decrease	Tier 3 zero-reaction											4	30	418
C-937	193.4	194.8	363.166	201.075	1.6138	0.00553736	0.00620671	Significant Increase	Tier 3 one-reaction											0	2	278
C-939	192.4	193.8	534.233	211.057	1.61982	0.0108779	0.00927057	Significant Increase	Tier 3 only two-reaction											0	0	5
C-968	196.5	197.9	626.246	303.07	0.407954	0.0172077	0.0124238	Significant Decrease	Tier 3 one-reaction											0	11	347
C-975	198.5	200	541.302	218.126	0.289959	0.00190034	0.00380166	Significant Decrease	Tier 3 one-reaction											0	6	263
C-976	197.5	199	328.163	332.143	1.74581	0.00890088	0.00815914	Significant Increase	Tier 3 one-reaction											0	3	124
C-989	198.5	200	224.621	125.059	1.60572	0.00579554	0.00638295	Significant Increase	Tier 3 zero-reaction											3	8	248
C-992	199.6	201	419.209	96.0336	1.59815	0.00500246	0.00592144	Significant Increase	Tier 3 only two-reaction											0	0	10
C-999	201.5	203.1	442.162	280.071	1.81774	0.0271092	0.0168	Significant Increase	Tier 3 one-reaction											0	15	425
C-1000	201.5	203.1	335.184	346.185	0.481045	0.000186924	0.00180166	Significant Decrease	Tier 3 only two-reaction											0	0	99
C-1013	201.6	203.1	276.087	113.996	1.82814	0.0170019	0.0123318	Significant Increase	Tier 3 one-reaction											0	5	166
C-1015	203.6	205.2	270.116	216.05	3.84828	0.028262	0.0172593	Significant Increase	Tier 3 one-reaction											0	2	95
C-1022	201.5	203.1	390.195	456.207	1.92782	0.00733493	0.00725019	Significant Increase	Tier 3 one-reaction											0	5	180
C-1026	201.6	203.1	228.118	132.054	1.61152	0.00103781	0.00307124	Significant Increase	Tier 3 zero-reaction											4	12	257
C-1028	204.6	206.2	477.212	154.037	1.65005	0.00194389	0.00384285	Significant Increase	Tier 3 one-reaction											0	15	231
C-1042	206.7	208.3	478.171	316.08	0.285236	0.00151923	0.00349196	Significant Decrease	Tier 3 one-reaction											0	8	265
C-1047	201.6	203.1	366.191	408.199	1.50918	0.00319511	0.0047599	Significant Increase	Tier 3 one-reaction											0	3	190
C-1059	207.7	209.3	426.177	264.085	1.73806	0.0390627	0.0214462	Significant Increase	Tier 3 one-reaction											0	26	525
C-1065	206.7	208.3	247.623	171.064	1.60773	0.00899869	0.00822432	Significant Increase	Tier 3 one-reaction											0	8	235
C-1070	205.6	207.2	351.166	189.075	1.5023	0.00313481	0.00470896	Significant Increase	Tier 3 one-reaction											0	10	250
C-1072	209.7	211.4	424.169	100.994	1.65866	0.017319	0.0124691	Significant Increase	Tier 3 only two-reaction											0	0	69
C-1074	211.7	213.4	640.262	317.086	0.454173	0.00582466	0.00638887	Significant Decrease	Tier 3 one-reaction											0	5	332
C-1102	212.7	214.5	334.193	344.204	0.547019	0.00338739	0.00484204	Significant Decrease	Tier 3 only two-reaction											0	0	80
C-1113	213.8	215.5	541.302	218.127	0.345928	0.00113622	0.00315919	Significant Decrease	Tier 3 one-reaction											0	6	263
C-1116	212.7	214.5	223.607	123.032	0.488611	0.000189818	0.00180166	Significant Decrease	Tier 3 zero-reaction											2	9	222
C-1118	212.8	214.5	288.146	252.109	0.426536	0.00283476	0.00451918	Significant Decrease	Tier 3 one-reaction											0	8	251
C-1119	212.8	214.5	446.208	123.033	0.484654	0.000157306	0.00171809	Significant Decrease	Tier 3 zero-reaction											2	9	221
C-1120	214.8	216.6	271.155	218.127	0.356789	0.000681914	0.00283548	Significant Decrease	Tier 3 one-reaction											0	6	263
C-1121	213.8	215.5	314.141	304.099	1.52836	0.00426088	0.00546692	Significant Increase	Tier 3 only two-reaction											0	0	75
C-1132	215.8	217.6	526.23	364.139	2.02569	0.0478569	0.0250423	Significant Increase	Tier 3 one-reaction											0	17	360
C-1138	216.9	218.7	432.256	270.165	2.0221	0.025998	0.016342	Significant Increase	Tier 3 only two-reaction											0	0	15
C-1147	216.8	218.6	461.276	299.185	1.60298	0.00165562	0.00359019	Significant Increase	Tier 3 only two-reaction											0	0	58
C-1150	219.9	221.8	247.623	171.064	1.59647	0.00881357	0.00813723	Significant Increase	Tier 3 one-reaction											0	8	235
C-1151	219.9	221.8	256.149	188.115	0.256166	0.00174439	0.00364217	Significant Decrease	Tier 3 zero-reaction											3	24	212
C-1163	217.9	219.7	424.224	101.049	1.75791	0.0103554	0.00896926	Significant Increase	Tier 3 one-reaction											0	29	443
C-1165	216.8	218.6	311.196	149.105	1.52425	0.00536617	0.00612141	Significant Increase	Tier 3 one-reaction											0	15	202
C-1166	219.9	221.7	233.165	71.0732	0.28443	0.000923074	0.00303973	Significant Decrease	Tier 3 one-reaction											0	6	232
C-1171	221.9	223.8	314.173	304.163	1.54779	0.046707	0.024591	Significant Increase	Tier 3 one-reaction											0	5	207
C-1177	220.9	222.7	537.307	214.132	0.285249	0.00341344	0.00484204	Significant Decrease	Tier 3 zero-reaction											1	7	115
C-1211	219.9	221.7	286.106	124.014	0.509317	0.0226709	0.0149013	Significant Decrease	Tier 3 one-reaction											0	1	13
C-1212	224.9	226.9	341.2	358.218	0.626027	0.00202917	0.00388694	Significant Decrease	Tier 3 one-reaction											0	1	79
C-1220	226	228	626.246	303.071	0.398839	0.0217216	0.0144822	Significant Decrease	Tier 3 one-reaction											0	11	350
C-1225	227	228.9	402.192	480.201	1.92513	0.0338103	0.0194665	Significant Increase	Tier 3 one-reaction											0	12	259
C-1253	228	230	264.146	204.108	0.300502	0.00207952	0.00393422	Significant Decrease	Tier 3 only two-reaction											0	0	6
C-1274	231.1	233.1	531.273	738.363	1.69744	0.00515183	0.00599231	Significant Increase	Tier 3 one-reaction											0	2	221
C-1276	231.1	233.1	243.623	163.063	0.40477	0.00571249	0.00633351	Significant Decrease	Tier 3 zero-reaction											2	31	306
C-1277	231.1	233.1	555.318	232.143	0.235082	0.00127947	0.00329495	Significant Decrease	Tier 3 one-reaction											0	9	227
C-1282	234.1	236.2	278.162	232.142	0.328395	0.000868838	0.00303973	Significant Decrease	Tier 3 one-reaction											0	9	225
C-1287	231.1	233.1	556.32	233.145	0.258419	0.00193336	0.00383188	Significant Decrease	Tier 3 one-reaction											0	2	38
C-1289	233.1	235.2	640.262	317.086	0.449579	0.00288944	0.00455915	Significant Decrease	Tier 3 one-reaction											0	5	332
C-1290	232.1	234.1	311.629	299.075	0.407343	0.0199039	0.0136171	Significant Decrease	Tier 3 zero-reaction											1	9	245
C-1291	232.1	234.1	464.265	302.173	1.58151	0.00743298	0.00731242	Significant Increase	Tier 3 one-reaction											0	7	117
C-1318	231.1	233.1	271.155	218.127	0.354822	0.00140953	0.00342221	Significant Decrease	Tier 3 one-reaction											0	7	264
C-1319	236.2	238.3	302.162	280.141	0.376831	0.00135685	0.00337441	Significant Decrease	Tier 3 one-reaction											0	12	227
C-1321	236.2	238.2	247.143	170.104	0.332552	0.00114555	0.00315919	Significant Decrease	Tier 3 only two-reaction											0	0	1
C-1324	237.2	239.3	549.262	387.171	1.52322	0.0240658	0.0154487	Significant Increase	Tier 3 one-reaction											0	6	158
C-1331	237.2	239.3	305.683	287.183	0.149317	0.000812556	0.00299807	Significant Decrease	Tier 3 only two-reaction											0	0	48
C-1333	237.2	239.3	275.132	226.082	1.69632	0.00259649	0.00432957	Significant Increase	Tier 3 only two-reaction											0	0	93
C-1340	239.2	241.4	269.157	214.131	0.325822	0.00338234	0.00484204	Significant Decrease	Tier 3 zero-reaction											1	7	114
C-1351	242.3	244.5	537.307	214.132	0.345098	0.00250172	0.00431385	Significant Decrease	Tier 3 zero-reaction											1	7	115
C-1352	240.3	242.4	446.264	123.089	0.367255	0.00211813	0.00396772	Significant Decrease	Tier 3 one-reaction											0	3	82
C-1354	236.2	238.3	384.228	61.0525	1.71652	0.00111828	0.00315532	Significant Increase	Tier 3 zero-reaction											1	15	349
C-1358	240.3	242.4	406.249	83.0738	1.5349	0.0179844	0.012769	Significant Increase	Tier 3 one-reaction											0	2	188
C-1379	243.3	245.5	582.329	259.154	0.317835	0.0012304	0.00322654	Significant Decrease	Tier 3 one-reaction											0	4	121
C-1382	244.3	246.5	283.155	242.127	0.44018	0.00172992	0.00362958	Significant Decrease	Tier 3 one-reaction											0	6	203
C-1390	244.3	246.5	234.117	144.052	1.77668	0.00435494	0.00547671	Significant Increase	Tier 3 only two-reaction											0	0	1
C-1395	244.3	246.5	438.203	115.028	2.00659	0.00792564	0.00762086	Significant Increase	Tier 3 one-reaction											0	13	272
C-1403	245.3	247.5	453.214	291.123	0.516764	0.00903391	0.00823592	Significant Decrease	Tier 3 one-reaction											0	10	231
C-1425	249.4	251.7	271.154	218.126	0.291422	0.00165993	0.00359019	Significant Decrease	Tier 3 one-reaction											0	6	263
C-1427	247.4	249.6	552.246	229.071	1.86769	0.0365533	0.0205296	Significant Increase	Tier 3 one-reaction											0	6	331
C-1428	250.4	252.7	262.15	200.118	0.480432	0.00760568	0.00740844	Significant Decrease	Tier 3 one-reaction											0	11	177
C-1431	249.4	251.7	316.202	154.11	0.454994	0.00198913	0.00387682	Significant Decrease	Tier 3 one-reaction											0	4	115
C-1437	250.4	252.7	293.096	131.004	1.79852	0.0225358	0.0148637	Significant Increase	Tier 3 one-reaction											0	1	83
C-1440	250.4	252.7	459.215	136.039	0.397892	0.0145239	0.011132	Significant Decrease	Tier 3 zero-reaction											1	10	166
C-1455	252.4	254.7	453.272	130.097	0.351505	0.00745487	0.00731242	Significant Decrease	Tier 3 only two-reaction											0	0	3
C-1463	253.5	255.7	288.147	252.111	0.616923	0.00258502	0.00432957	Significant Decrease	Tier 3 one-reaction											0	9	340
C-1468	253.4	255.7	283.154	242.126	0.509427	0.0156133	0.0116213	Significant Decrease	Tier 3 one-reaction											0	6	202
C-1471	253.4	255.7	312.691	301.2	0.311731	0.000900357	0.00303973	Significant Decrease	Tier 3 only two-reaction											0	0	24
C-1476	254.5	256.7	304.621	285.06	0.449903	0.0191567	0.0132948	Significant Decrease	Tier 3 one-reaction											0	13	238
C-1479	254.5	256.7	404.219	242.127	0.36945	0.00085915	0.00303973	Significant Decrease	Tier 3 one-reaction											0	6	203
C-1480	255.5	257.8	278.163	232.143	0.269496	0.00151255	0.00348931	Significant Decrease	Tier 3 one-reaction											0	9	227
C-1481	254.5	256.8	269.157	214.131	0.338748	0.00116706	0.00316997	Significant Decrease	Tier 3 zero-reaction											1	7	115
C-1496	255.5	257.7	653.416	330.241	0.627042	0.0171358	0.0123911	Significant Decrease	Tier 3 zero-reaction											1	12	185
C-1497	256.5	258.8	404.206	484.229	1.60476	0.00320849	0.00476938	Significant Increase	Tier 3 one-reaction											0	5	230
C-1500	258.6	260.8	227.612	131.041	0.613834	0.0070958	0.00711428	Significant Decrease	Tier 3 one-reaction											0	2	81
C-1502	258.5	260.8	325.17	326.158	2.14679	0.00796813	0.00764344	Significant Increase	Tier 3 one-reaction											0	2	240
C-1503	258.6	260.8	424.224	101.048	0.64119	0.0195865	0.0134958	Significant Decrease	Tier 3 one-reaction											0	29	443
C-1505	258.6	260.8	453.214	130.039	1.72101	0.0245611	0.0156621	Significant Increase	Tier 3 one-reaction											0	8	231
C-1507	258.6	260.8	277.118	115.027	1.68309	0.00646842	0.00681819	Significant Increase	Tier 3 one-reaction											0	13	273
C-1510	259.6	261.8	263.156	202.13	0.319244	0.00195816	0.00384703	Significant Decrease	Tier 3 one-reaction											0	14	195
C-1511	259.6	261.8	464.266	141.091	1.81865	0.0492663	0.0256318	Significant Increase	Tier 3 zero-reaction											1	5	163
C-1515	264.7	266.9	275.175	113.084	0.559178	0.00932078	0.00838435	Significant Decrease	Tier 3 one-reaction											0	16	301
C-1518	257.6	259.8	552.326	229.15	0.315314	0.00427761	0.00546692	Significant Decrease	Tier 3 only two-reaction											0	0	28
C-1519	258.5	260.8	234.107	144.03	1.75905	0.0154766	0.0115475	Significant Increase	Tier 3 only two-reaction											0	0	15
C-1521	260.6	262.8	269.075	213.968	1.83422	0.00919435	0.00831433	Significant Increase	Tier 3 only two-reaction											0	0	14
C-1522	260.6	262.8	483.225	160.049	1.78507	0.0139694	0.0108535	Significant Increase	Tier 3 one-reaction											0	15	273
C-1526	260.6	262.8	233.602	143.022	1.69101	0.0294191	0.0177045	Significant Increase	Tier 3 one-reaction											0	3	202
C-1530	260.6	262.8	228.118	132.053	1.84154	0.0207442	0.013993	Significant Increase	Tier 3 zero-reaction											4	12	257
C-1532	261.6	263.8	242.116	160.048	1.64983	0.00987655	0.00872127	Significant Increase	Tier 3 one-reaction											0	15	275
C-1534	261.6	263.8	456.227	133.052	1.64631	0.00227738	0.00412889	Significant Increase	Tier 3 zero-reaction											1	9	207
C-1543	262.6	264.8	428.205	266.114	1.70076	0.00292239	0.00458665	Significant Increase	Tier 3 one-reaction											0	12	382
C-1546	258.5	260.8	551.323	228.148	0.271467	0.00331506	0.00482287	Significant Decrease	Tier 3 zero-reaction											2	3	84
C-1549	264.7	266.8	276.165	228.148	0.285394	0.00333843	0.00482287	Significant Decrease	Tier 3 zero-reaction											2	3	84
C-1551	264.7	266.9	362.225	400.267	0.434929	0.00599938	0.00649958	Significant Decrease	Tier 3 one-reaction											0	1	58
C-1570	265.6	267.8	233.165	71.0732	0.267749	0.000892784	0.00303973	Significant Decrease	Tier 3 one-reaction											0	6	232
C-1572	265.7	267.8	261.159	198.135	0.412078	0.000673658	0.00283548	Significant Decrease	Tier 3 one-reaction											0	1	90
C-1573	265.7	267.9	247.18	85.0889	0.438755	0.00771218	0.0074896	Significant Decrease	Tier 3 one-reaction											0	5	191
C-1575	265.6	267.8	312.691	301.2	0.311759	0.000250946	0.00200188	Significant Decrease	Tier 3 only two-reaction											0	0	24
C-1576	264.7	266.8	507.159	183.984	1.73726	0.045133	0.0239182	Significant Increase	Tier 3 only two-reaction											0	0	32
C-1580	265.7	267.9	539.323	216.148	0.240778	0.00167215	0.00359019	Significant Decrease	Tier 3 one-reaction											0	15	109
C-1584	265.7	267.9	270.165	216.147	0.211971	0.00195849	0.00384703	Significant Decrease	Tier 3 one-reaction											0	15	108
C-1592	266.7	268.9	298.639	273.096	0.379104	0.0104643	0.00904832	Significant Decrease	Tier 3 one-reaction											0	40	481
C-1593	266.7	268.9	289.634	255.085	0.609768	0.0137031	0.0107175	Significant Decrease	Tier 3 one-reaction											0	22	441
C-1594	266.7	268.9	218.633	113.084	0.577778	0.0267245	0.0166243	Significant Decrease	Tier 3 one-reaction											0	16	301
C-1598	266.7	268.8	305.186	143.094	0.583676	0.0175932	0.0125841	Significant Decrease	Tier 3 zero-reaction											1	19	347
C-1600	266.7	268.9	293.186	131.095	0.531759	0.00364256	0.0050013	Significant Decrease	Tier 3 zero-reaction											6	36	394
C-1602	267.7	269.9	291.098	129.006	1.83478	0.0345262	0.0197512	Significant Increase	Tier 3 one-reaction											0	1	120
C-1639	269.7	271.9	295.616	267.049	0.438234	0.0189405	0.0132093	Significant Decrease	Tier 3 one-reaction											0	5	128
C-1640	269.8	271.9	483.225	160.049	1.62028	0.0139295	0.0108355	Significant Increase	Tier 3 one-reaction											0	15	273
C-1644	269.7	271.9	304.621	285.059	0.484597	0.0149106	0.0112837	Significant Decrease	Tier 3 one-reaction											0	13	236
C-1646	270.8	272.9	579.319	256.143	1.78125	0.00335331	0.00483078	Significant Increase	Tier 3 one-reaction											0	7	152
C-1706	275.9	278	233.165	142.146	0.485394	0.00163158	0.00358251	Significant Decrease	Tier 3 one-reaction											0	1	36
C-1741	278.9	281.1	276.165	228.148	0.616189	0.00886387	0.00814883	Significant Decrease	Tier 3 zero-reaction											2	3	84
C-1747	279.9	282.2	453.215	130.04	1.55694	0.011415	0.00954345	Significant Increase	Tier 3 only two-reaction											0	0	15
C-1752	281	283.2	217.115	110.048	1.51239	0.0332744	0.0192424	Significant Increase	Tier 3 zero-reaction											1	8	272
C-1759	281	283.2	277.173	230.162	0.252016	0.00130634	0.00333625	Significant Decrease	Tier 3 one-reaction											0	4	91
C-1760	277.9	280.1	348.181	372.179	1.5308	0.0176568	0.012612	Significant Increase	Tier 3 one-reaction											0	5	135
C-1788	282	284.3	459.215	136.039	0.166891	0.00807277	0.00770437	Significant Decrease	Tier 3 zero-reaction											1	10	171
C-1795	277.9	280.1	351.166	189.075	1.69355	0.00101683	0.00306443	Significant Increase	Tier 3 one-reaction											0	10	250
C-1796	284	286.4	238.108	152.033	0.133924	0.0285683	0.0173688	Significant Decrease	Tier 3 zero-reaction											3	12	426
C-1803	286.1	288.5	372.217	210.126	0.571366	0.00971473	0.00863781	Significant Decrease	Tier 3 one-reaction											0	3	81
C-1804	285	287.4	235.625	147.068	0.50819	0.00632913	0.00671894	Significant Decrease	Tier 3 zero-reaction											1	12	224
C-1809	287.1	289.5	288.134	126.043	1.68794	0.000757643	0.00293963	Significant Increase	Tier 3 zero-reaction											2	14	370
C-1819	289.1	291.6	437.219	114.043	1.82744	0.00361072	0.00497748	Significant Increase	Tier 3 zero-reaction											2	12	242
C-1825	295.2	297.7	489.259	166.083	0.609498	0.000448241	0.00244066	Significant Decrease	Tier 3 one-reaction											0	30	320
C-1838	292.1	294.6	233.112	142.041	1.70004	0.00413593	0.00536591	Significant Increase	Tier 3 one-reaction											0	4	6
C-1843	295.2	297.7	360.157	396.131	1.64545	0.0329656	0.0191219	Significant Increase	Tier 3 one-reaction											0	5	346
C-1854	295.2	297.7	452.219	129.043	0.564745	0.00507741	0.0059518	Significant Decrease	Tier 3 zero-reaction											5	28	357
C-1861	297.2	299.7	417.111	255.02	1.65711	0.000358956	0.00230405	Significant Increase	Tier 3 one-reaction											0	3	108
C-1863	297.2	299.7	342.991	180.9	1.76594	0.000263594	0.00202967	Significant Increase	Tier 3 only two-reaction											0	0	3
C-1865	296.2	298.7	567.355	244.179	0.27043	0.00100587	0.00305991	Significant Decrease	Tier 3 one-reaction											0	1	77
C-1867	298.2	300.7	404.173	242.082	1.5118	0.0128689	0.0103005	Significant Increase	Tier 3 one-reaction											0	5	171
C-1913	305.3	307.9	447.261	285.169	1.58637	0.00144339	0.00342221	Significant Increase	Tier 3 one-reaction											0	3	85
C-1918	306.4	308.9	424.296	101.121	0.268417	0.0206529	0.013962	Significant Decrease	Tier 3 one-reaction											0	1	84
C-1921	307.4	310	227.11	130.038	1.60952	0.00332359	0.00482287	Significant Increase	Tier 3 one-reaction											0	8	219
C-1926	307.4	310	519.279	357.188	1.52992	0.000538241	0.00261412	Significant Increase	Tier 3 one-reaction											0	1	100
C-1933	309.5	312	392.243	230.151	0.212969	0.0347843	0.0198326	Significant Decrease	Tier 3 zero-reaction											1	10	149
C-1934	308.4	311	440.193	117.018	0.521436	0.0201291	0.0137345	Significant Decrease	Tier 3 one-reaction											0	1	39
C-1936	308.4	311	234.61	145.038	0.589847	0.0145612	0.0111376	Significant Decrease	Tier 3 zero-reaction											1	25	405
C-1942	309.5	312	468.188	306.096	2.01179	0.0016722	0.00359019	Significant Increase	Tier 3 one-reaction											0	14	361
C-1946	310.5	313.1	406.223	244.132	0.206764	0.00143441	0.00342221	Significant Decrease	Tier 3 one-reaction											0	7	179
C-1969	314.5	317.1	285.186	123.095	1.6764	0.00031321	0.00222987	Significant Increase	Tier 3 only two-reaction											0	0	1
C-1977	313.5	316.1	301.181	139.09	1.5726	0.00150917	0.00348931	Significant Increase	Tier 3 only two-reaction											0	0	2
C-1990	309.4	312	226.613	129.042	0.439616	0.00594263	0.00648185	Significant Decrease	Tier 3 zero-reaction											5	28	357
C-1992	319.6	322.3	452.218	129.043	0.431911	0.0043126	0.00546692	Significant Decrease	Tier 3 zero-reaction											5	28	357
C-1995	317.6	320.2	438.203	115.028	0.628199	0.0274988	0.0169655	Significant Decrease	Tier 3 one-reaction											0	13	273
C-2007	321.7	324.3	400.14	238.048	0.507271	0.0385754	0.021262	Significant Decrease	Tier 3 one-reaction											0	5	165
C-2015	322.7	325.3	468.188	306.096	2.45583	0.000444003	0.00243332	Significant Increase	Tier 3 one-reaction											0	14	361
C-2019	323.7	326.4	460.185	137.01	0.632001	0.0144746	0.0111187	Significant Decrease	Tier 3 one-reaction											0	4	101
C-2022	323.7	326.3	225.087	62.996	1.84474	0.0271395	0.0168121	Significant Increase	Tier 3 only two-reaction											0	0	66
C-2043	326.8	329.4	275.139	113.048	1.65635	0.0160703	0.0118734	Significant Increase	Tier 3 zero-reaction											2	20	306
C-2053	328.8	331.2	400.14	238.049	0.520205	0.0372107	0.0207472	Significant Decrease	Tier 3 one-reaction											0	9	283
C-2054	327.7	330.2	424.224	101.049	1.77288	0.0142483	0.0109987	Significant Increase	Tier 3 one-reaction											0	29	443
C-2060	329.8	332.1	477.214	154.039	1.69161	0.0108709	0.00927057	Significant Increase	Tier 3 zero-reaction											1	19	295
C-2065	330.8	333.1	248.076	171.968	1.68378	0.0464838	0.0244987	Significant Increase	Tier 3 only two-reaction											0	0	42
C-2066	330.8	333.1	296.113	134.022	1.65026	0.03047	0.0181383	Significant Increase	Tier 3 zero-reaction											2	23	485
C-2070	330.8	333	646.273	323.098	1.62725	0.0472573	0.024796	Significant Increase	Tier 3 one-reaction											0	11	276
C-2076	331.8	334	495.153	171.978	1.74864	0.0346099	0.0197622	Significant Increase	Tier 3 one-reaction											0	2	127
C-2080	331.8	334	309.12	147.029	1.85353	0.000215201	0.00185145	Significant Increase	Tier 3 only two-reaction											0	0	35
C-2086	332.8	334.9	278.103	116.011	1.70934	0.0410454	0.0221582	Significant Increase	Tier 3 zero-reaction											2	17	361
C-2087	331.8	334	396.229	73.0534	0.387274	0.016079	0.0118734	Significant Decrease	Tier 3 zero-reaction											3	18	409
C-2089	333.9	335.8	406.223	244.132	0.349431	0.000629208	0.00277722	Significant Decrease	Tier 3 one-reaction											0	7	179
C-2093	332.9	334.9	235.143	73.0521	0.65148	0.0190682	0.0132754	Significant Decrease	Tier 3 zero-reaction											3	18	409
C-2094	333.9	335.8	235.121	73.0292	0.580553	0.0219299	0.0145632	Significant Decrease	Tier 3 only two-reaction											0	0	10
C-2100	334.8	336.7	248.134	172.086	0.395353	0.00316066	0.00472564	Significant Decrease	Tier 3 zero-reaction											2	9	290
C-2184	345.1	345.7	321.16	159.068	1.67135	0.0345904	0.0197622	Significant Increase	Tier 3 zero-reaction											1	10	118
C-2198	346.1	346.6	406.223	244.132	0.401915	0.00325654	0.00477102	Significant Decrease	Tier 3 one-reaction											0	7	179
C-2201	347.1	347.5	466.235	143.059	0.65668	0.0394089	0.0215747	Significant Decrease	Tier 3 zero-reaction											1	25	396
C-2208	348.1	348.4	234.61	145.038	1.5181	0.0152427	0.0114339	Significant Increase	Tier 3 zero-reaction											1	25	405
C-2212	349.1	349.3	521.24	198.065	2.2359	0.0106536	0.00914011	Significant Increase	Tier 3 one-reaction											0	20	441
C-2214	350.2	350.2	468.215	145.04	1.52102	0.00906289	0.00823899	Significant Increase	Tier 3 only two-reaction											0	0	51
C-2227	352.1	352.4	255.633	187.084	0.290602	0.0168465	0.0122433	Significant Decrease	Tier 3 zero-reaction											1	32	495
C-2235	352.2	352.4	432.229	109.054	1.69852	0.0132393	0.0104825	Significant Increase	Tier 3 only two-reaction											0	0	2
C-2243	355.3	356.5	671.32	509.228	1.53499	0.0140925	0.0109277	Significant Increase	Tier 3 one-reaction											0	3	194
C-2251	356.3	357.9	229.102	67.0109	1.61721	0.0361039	0.0203291	Significant Increase	Tier 3 only two-reaction											0	0	1
C-2253	356.3	357.9	336.217	174.126	0.402216	0.0266783	0.0166115	Significant Decrease	Tier 3 one-reaction											0	14	181
C-2261	349.1	348.5	512.251	189.076	1.51713	0.00808661	0.00771107	Significant Increase	Tier 3 one-reaction											0	10	258
C-2281	360.3	363.2	435.227	273.135	1.832	0.0211222	0.0141719	Significant Increase	Tier 3 only two-reaction											0	0	78
C-2296	361.4	364.5	231.149	69.0581	1.55412	0.0109576	0.00932087	Significant Increase	Tier 3 one-reaction											0	2	183
C-2315	362.4	365.9	234.118	144.053	1.9452	0.00492459	0.0058881	Significant Increase	Tier 3 one-reaction											0	15	285
C-2317	363.4	367.2	272.139	110.048	1.86545	0.00619127	0.00664892	Significant Increase	Tier 3 zero-reaction											1	8	272
C-2318	364.4	368.5	409.224	86.0486	1.95561	0.00432176	0.00546692	Significant Increase	Tier 3 one-reaction											0	5	223
C-2319	364.4	368.5	277.118	115.027	1.93562	0.00622398	0.00666082	Significant Increase	Tier 3 one-reaction											0	13	273
C-2321	365.4	369.3	437.219	114.043	1.78595	0.000594484	0.0027227	Significant Increase	Tier 3 zero-reaction											2	12	242
C-2322	364.4	368.5	451.235	128.059	1.93628	0.00417522	0.00540322	Significant Increase	Tier 3 zero-reaction											1	16	276
C-2327	364.4	368.5	465.214	142.039	2.02352	0.00228063	0.00412889	Significant Increase	Tier 3 zero-reaction											1	8	318
C-2330	366.4	370.1	467.23	144.054	1.96921	0.00260333	0.00432957	Significant Increase	Tier 3 one-reaction											0	15	288
C-2337	367.5	370.9	227.62	131.058	1.80854	0.0285999	0.0173718	Significant Increase	Tier 3 zero-reaction											8	60	571
C-2338	367.5	370.9	442.233	119.058	1.79163	0.00951025	0.00851499	Significant Increase	Tier 3 zero-reaction											3	35	512
C-2341	370.5	373.3	424.224	101.049	1.73271	0.0186428	0.013044	Significant Increase	Tier 3 one-reaction											0	29	443
C-2360	370.5	373.3	248.116	172.048	1.73329	0.00540613	0.00613895	Significant Increase	Tier 3 zero-reaction											1	14	303
C-2362	371.5	374.1	319.141	157.049	1.64923	0.00516043	0.00599573	Significant Increase	Tier 3 one-reaction											0	4	179
C-2365	371.5	374.1	332.186	170.094	0.635345	0.0165939	0.0121169	Significant Decrease	Tier 3 one-reaction											0	5	232
C-2370	372.6	374.9	396.228	73.0525	1.7319	0.0346725	0.0197762	Significant Increase	Tier 3 zero-reaction											3	18	409
C-2376	372.6	374.9	460.307	298.215	0.50499	0.00842242	0.00791841	Significant Decrease	Tier 3 one-reaction											0	17	237
C-2414	378.6	381	396.197	73.0215	0.45037	0.0310576	0.0183674	Significant Decrease	Tier 3 only two-reaction											0	0	1
C-2420	380.7	383.1	435.227	273.135	1.74095	0.0134107	0.0105693	Significant Increase	Tier 3 only two-reaction											0	0	78
C-2425	380.7	383.2	420.229	258.138	1.59015	0.00280581	0.00448231	Significant Increase	Tier 3 one-reaction											0	3	70
C-2454	384.8	387.4	224.597	125.012	0.438311	0.0124569	0.0101126	Significant Decrease	Tier 3 only two-reaction											0	0	134
C-2455	384.8	387.4	450.204	127.028	0.515874	0.0192394	0.0133403	Significant Decrease	Tier 3 one-reaction											0	10	242
C-2480	388.8	391.6	476.172	314.08	2.37046	0.0372814	0.0207539	Significant Increase	Tier 3 one-reaction											0	8	273
C-2500	394.9	398	271.108	109.017	0.506008	0.019723	0.0135506	Significant Decrease	Tier 3 one-reaction											0	1	156
C-2515	391.9	394.8	258.628	193.074	0.398245	0.018302	0.0128878	Significant Decrease	Tier 3 zero-reaction											3	24	363
C-2516	391.9	394.8	240.138	78.047	0.436777	0.0185203	0.0129855	Significant Decrease	Tier 3 zero-reaction											1	6	168
C-2518	391.9	394.8	229.626	135.069	0.531928	0.0197478	0.0135585	Significant Decrease	Tier 3 zero-reaction											2	20	288
C-2519	391.9	394.8	252.628	181.073	0.446896	0.0197663	0.0135651	Significant Decrease	Tier 3 zero-reaction											5	42	453
C-2538	394.9	397.9	479.386	317.294	0.425351	0.0126419	0.0101983	Significant Decrease	Tier 3 zero-reaction											1	7	49
C-2549	397	400.1	306.11	144.019	0.522634	0.0034634	0.00486645	Significant Decrease	Tier 3 one-reaction											0	4	79
C-2567	398	401.2	225.605	127.028	0.326753	0.00929446	0.00837534	Significant Decrease	Tier 3 one-reaction											0	10	242
C-2575	399	402.2	475.185	152.01	0.525122	0.0136559	0.0106969	Significant Decrease	Tier 3 one-reaction											0	6	190
C-2589	398	401.2	442.235	280.143	1.58099	0.00340341	0.00484204	Significant Increase	Tier 3 one-reaction											0	13	254
C-2596	401	404.3	544.242	221.067	1.72061	0.00320427	0.0047677	Significant Increase	Tier 3 one-reaction											0	20	253
C-2597	401	404.3	420.135	516.087	2.12192	0.0154207	0.0115169	Significant Increase	Tier 3 one-reaction											0	1	143
C-2598	402.1	405.4	455.091	131.916	1.6337	0.00568833	0.00631646	Significant Increase	Tier 3 only two-reaction											0	0	1
C-2600	402.1	405.4	439.119	115.943	1.64249	0.0064835	0.0068199	Significant Increase	Tier 3 one-reaction											0	1	1
C-2604	402.1	405.4	388.213	226.121	0.321352	0.00393147	0.00518362	Significant Decrease	Tier 3 one-reaction											0	2	131
C-2629	405.1	408.6	240.118	156.052	2.36871	0.0215652	0.0143893	Significant Increase	Tier 3 zero-reaction											3	17	322
C-2630	404.1	407.5	452.219	129.044	0.538928	0.00982907	0.00870833	Significant Decrease	Tier 3 zero-reaction											5	28	357
C-2631	408.2	411.8	464.219	141.044	0.479226	0.0118266	0.00981298	Significant Decrease	Tier 3 zero-reaction											1	9	326
C-2634	406.1	409.6	220.12	116.058	1.55843	0.0278613	0.0171215	Significant Increase	Tier 3 one-reaction											0	12	304
C-2637	407.1	410.7	405.229	82.0539	1.53806	0.0345795	0.0197622	Significant Increase	Tier 3 one-reaction											0	4	158
C-2640	408.2	411.8	377.202	430.222	1.90402	0.010708	0.0091715	Significant Increase	Tier 3 only two-reaction											0	0	123
C-2641	407.1	410.7	423.24	100.064	1.61615	0.023967	0.0154045	Significant Increase	Tier 3 one-reaction											0	3	242
C-2649	409.2	412.9	271.123	218.063	1.68302	0.0463255	0.0244236	Significant Increase	Tier 3 only two-reaction											0	0	102
C-2660	409.2	412.8	376.16	428.138	0.597724	0.0477543	0.0249971	Significant Decrease	Tier 3 one-reaction											0	1	185
C-2664	410.2	413.9	384.12	222.028	0.560346	0.0261036	0.0163612	Significant Decrease	Tier 3 only two-reaction											0	0	121
C-2675	412.2	416	269.157	214.132	0.441509	0.000687683	0.00283555	Significant Decrease	Tier 3 zero-reaction											1	7	115
C-2694	415.3	419.2	410.226	87.0509	0.548396	0.0462922	0.0244144	Significant Decrease	Tier 3 one-reaction											0	1	1
C-2703	416.3	420.3	390.182	67.007	1.5221	0.00422154	0.00543576	Significant Increase	Tier 3 only two-reaction											0	0	1
C-2707	416.3	420.3	279.149	117.057	0.589525	0.0498794	0.0258514	Significant Decrease	Tier 3 zero-reaction											1	5	115
C-2715	418.3	422.4	274.121	224.058	1.51712	0.0248642	0.0158161	Significant Increase	Tier 3 one-reaction											0	3	86
C-2716	417.3	421.4	248.111	86.0192	0.273644	0.0196413	0.0135152	Significant Decrease	Tier 3 only two-reaction											0	0	39
C-2724	418.3	422.4	300.143	276.103	0.59072	0.0112102	0.00943963	Significant Decrease	Tier 3 one-reaction											0	5	113
C-2733	419.4	423.5	438.203	115.028	0.54763	0.0196387	0.0135152	Significant Decrease	Tier 3 one-reaction											0	13	272
C-2734	420.3	424.5	224.597	125.012	0.418814	0.0268673	0.0166972	Significant Decrease	Tier 3 only two-reaction											0	0	137
C-2737	420.4	424.6	450.204	127.028	0.424662	0.00696174	0.00703945	Significant Decrease	Tier 3 one-reaction											0	10	242
C-2740	420.4	424.6	271.108	109.017	0.399123	0.0132133	0.0104697	Significant Decrease	Tier 3 one-reaction											0	1	156
C-2754	421.4	425.6	262.149	200.116	0.45842	0.00119044	0.00319544	Significant Decrease	Tier 3 one-reaction											0	11	174
C-2770	422.4	426.7	351.166	189.075	1.52255	0.00324896	0.00477102	Significant Increase	Tier 3 one-reaction											0	10	250
C-2773	424.4	428.8	269.157	214.131	0.596952	0.00259668	0.00432957	Significant Decrease	Tier 3 zero-reaction											1	7	115
C-2775	423.4	427.7	226.631	129.079	0.385752	0.0129965	0.010381	Significant Decrease	Tier 3 zero-reaction											4	30	417
C-2777	426.4	430.9	358.202	196.11	0.498695	0.00998739	0.00877386	Significant Decrease	Tier 3 one-reaction											0	5	185
C-2811	435.6	439.4	446.237	123.062	0.169467	0.00476211	0.00576092	Significant Decrease	Tier 3 only two-reaction											0	0	3
C-2812	427.5	431.8	411.177	498.171	1.65626	0.0144131	0.0110961	Significant Increase	Tier 3 one-reaction											0	10	354
C-2818	429.5	433.8	284.139	244.095	1.65954	0.011933	0.00988	Significant Increase	Tier 3 one-reaction											0	7	291
C-2828	430.5	434.7	414.228	252.136	0.54599	0.000675968	0.00283548	Significant Decrease	Tier 3 one-reaction											0	1	76
C-2829	430.6	434.7	225.113	126.043	1.5114	0.0138653	0.010806	Significant Increase	Tier 3 zero-reaction											2	14	387
C-2836	432.5	436.5	549.37	226.195	0.134636	0.0401309	0.0218226	Significant Decrease	Tier 3 zero-reaction											5	14	110
C-2855	434.6	438.4	238.101	152.02	1.56858	0.00330909	0.00482119	Significant Increase	Tier 3 only two-reaction											0	0	8
C-2867	435.6	439.4	227.638	131.094	0.546102	0.0414844	0.022369	Significant Decrease	Tier 3 zero-reaction											6	36	394
C-2884	433.6	437.5	452.219	129.044	0.61822	0.010529	0.00907364	Significant Decrease	Tier 3 zero-reaction											5	28	357
C-2885	438.7	442.2	464.219	141.044	0.528011	0.00321599	0.00477035	Significant Decrease	Tier 3 zero-reaction											1	9	326
C-2887	438.7	442.2	273.123	111.032	0.573558	0.0252111	0.0159774	Significant Decrease	Tier 3 zero-reaction											1	8	253
C-2889	439.7	443.2	285.124	123.033	0.576465	0.0126866	0.010213	Significant Decrease	Tier 3 zero-reaction											2	9	221
C-2915	442.7	446	433.261	110.085	2.11974	0.032489	0.0189447	Significant Increase	Tier 3 one-reaction											0	3	110
C-2923	442.7	446	424.224	101.048	1.58569	0.0105752	0.00909887	Significant Increase	Tier 3 one-reaction											0	29	443
C-2929	443.8	446.9	484.245	161.069	1.62368	0.0238433	0.0153635	Significant Increase	Tier 3 zero-reaction											1	48	681
C-2946	452.9	455.4	284.139	244.095	1.52392	0.0377592	0.0209546	Significant Increase	Tier 3 one-reaction											0	7	291
C-2958	444.8	447.8	453.245	130.069	0.161156	0.00421208	0.00542812	Significant Decrease	Tier 3 only two-reaction											0	0	1
C-2960	446.8	449.8	646.235	484.143	1.58586	0.0282513	0.0172593	Significant Increase	Tier 3 one-reaction											0	9	334
C-2990	447.9	450.7	290.138	256.093	1.74554	0.0115006	0.00959423	Significant Increase	Tier 3 one-reaction											0	6	226
C-2996	449.9	452.6	362.039	199.948	1.7336	0.0436328	0.0232829	Significant Increase	Tier 3 only two-reaction											0	0	10
C-3000	449.9	452.6	234.628	145.074	0.5768	0.0492397	0.0256266	Significant Decrease	Tier 3 zero-reaction											6	54	510
C-3013	451.9	454.5	233.639	143.095	0.44501	0.0310274	0.0183566	Significant Decrease	Tier 3 zero-reaction											1	19	346
C-3014	453	455.4	227.639	131.095	0.48915	0.0416989	0.0224454	Significant Decrease	Tier 3 zero-reaction											6	36	394
C-3019	451.9	454.5	218.633	113.084	0.472934	0.0263425	0.0164774	Significant Decrease	Tier 3 one-reaction											0	16	301
C-3033	456	458.7	601.401	278.226	0.355832	0.00707865	0.00710633	Significant Decrease	Tier 3 zero-reaction											2	38	479
C-3035	456	458.7	291.644	259.106	0.359724	0.00503324	0.00593507	Significant Decrease	Tier 3 zero-reaction											1	14	311
C-3070	460.1	463.1	284.157	244.131	0.148019	0.00416222	0.00539546	Significant Decrease	Tier 3 one-reaction											0	7	177
C-3073	459	462	281.108	238.032	1.75399	0.0185421	0.0129855	Significant Increase	Tier 3 one-reaction											0	11	177
C-3082	460.1	463.1	306.175	288.167	2.92159	0.00164157	0.00359019	Significant Increase	Tier 3 one-reaction											0	11	122
C-3088	463.1	466.4	241.618	159.053	0.506888	0.0223194	0.0147709	Significant Decrease	Tier 3 one-reaction											0	35	477
C-3089	463.1	466.4	424.224	101.049	1.63774	0.00905416	0.00823592	Significant Increase	Tier 3 one-reaction											0	29	443
C-3091	463.1	466.4	227.609	131.036	0.570042	0.0370362	0.0207066	Significant Decrease	Tier 3 only two-reaction											0	0	17
C-3092	462.1	465.3	216.126	108.069	2.30845	0.0466697	0.0245857	Significant Increase	Tier 3 one-reaction											0	4	144
C-3099	463.1	466.4	575.31	413.219	1.51672	0.00905193	0.00823592	Significant Increase	Tier 3 one-reaction											0	3	170
C-3104	463.1	466.4	275.139	113.048	0.610488	0.0418205	0.0224873	Significant Decrease	Tier 3 zero-reaction											2	20	306
C-3105	462.1	465.3	234.113	72.0216	0.535405	0.0190837	0.0132765	Significant Decrease	Tier 3 zero-reaction											2	27	454
C-3117	463.1	466.4	282.133	240.083	0.10786	0.026089	0.0163612	Significant Decrease	Tier 3 one-reaction											0	3	159
C-3123	463.1	466.4	448.188	125.013	0.439929	0.00986925	0.00871982	Significant Decrease	Tier 3 only two-reaction											0	0	1
C-3126	464.1	467.5	261.127	198.071	1.68268	0.045134	0.0239182	Significant Increase	Tier 3 only two-reaction											0	0	21
C-3151	468.2	471.9	462.156	300.064	1.56883	0.0437114	0.0232926	Significant Increase	Tier 3 one-reaction											0	15	245
C-3152	469.2	473	439.187	116.012	0.653842	0.0369855	0.0206968	Significant Decrease	Tier 3 zero-reaction											2	17	359
C-3153	469.2	473	250.107	88.0162	0.517126	0.0255877	0.0161695	Significant Decrease	Tier 3 zero-reaction											2	30	482
C-3154	469.2	473	281.115	238.048	0.422207	0.0331389	0.0192001	Significant Decrease	Tier 3 one-reaction											0	5	156
C-3155	468.2	471.9	382.129	220.038	0.630438	0.0320979	0.0187878	Significant Decrease	Tier 3 only two-reaction											0	0	95
C-3163	470.2	474.1	397.234	235.143	0.0666445	0.00708773	0.00711081	Significant Decrease	Tier 3 one-reaction											0	7	200
C-3182	473.2	477.4	404.28	242.189	0.342981	0.0403743	0.0219388	Significant Decrease	Tier 3 zero-reaction											1	14	132
C-3184	475.3	479.6	269.133	214.083	1.61299	0.0171504	0.0123911	Significant Increase	Tier 3 one-reaction											0	5	181
C-3187	474.3	478.5	390.173	228.082	1.60696	0.00260202	0.00432957	Significant Increase	Tier 3 only two-reaction											0	0	33
C-3190	474.3	478.5	362.232	200.141	0.658679	0.00349502	0.00488165	Significant Decrease	Tier 3 one-reaction											0	8	169
C-3221	479.4	484	327.145	165.054	1.52276	0.0233516	0.0151446	Significant Increase	Tier 3 one-reaction											0	3	169
C-3224	478.4	482.9	603.417	280.241	0.318947	0.0030086	0.00463211	Significant Decrease	Tier 3 zero-reaction											5	17	343
C-3229	479.4	484	604.42	281.245	0.309534	0.00223409	0.00407641	Significant Decrease	Tier 3 only two-reaction											0	0	16
C-3237	482.5	486.5	289.113	254.044	0.470538	0.00931706	0.00838435	Significant Decrease	Tier 3 one-reaction											0	8	229
C-3246	480.4	484.8	307.153	290.124	0.573386	0.0124659	0.0101127	Significant Decrease	Tier 3 zero-reaction											1	10	275
C-3247	482.5	486.5	284.157	244.131	0.353902	0.00521648	0.00603588	Significant Decrease	Tier 3 one-reaction											0	7	177
C-3271	481.4	485.7	424.224	101.049	1.63773	0.00744426	0.00731242	Significant Increase	Tier 3 one-reaction											0	29	443
C-3275	483.4	487.1	639.378	477.286	0.148384	0.000490183	0.00253236	Significant Decrease	Tier 3 zero-reaction											2	25	353
C-3310	489.6	493.1	339.171	177.079	0.555512	0.0406055	0.022004	Significant Decrease	Tier 3 zero-reaction											1	18	263
C-3311	489.6	493.1	250.631	177.079	0.528567	0.035692	0.0201709	Significant Decrease	Tier 3 zero-reaction											1	18	262
C-3316	490.6	494.1	302.139	280.095	0.177227	0.00772304	0.0074896	Significant Decrease	Tier 3 one-reaction											0	6	187
C-3320	491.6	495.1	462.322	300.231	0.650688	0.0399289	0.0217434	Significant Decrease	Tier 3 zero-reaction											2	15	209
C-3326	492.6	496.1	332.185	170.093	0.514268	0.011494	0.00959388	Significant Decrease	Tier 3 one-reaction											0	6	253
C-3327	492.6	496.1	234.61	145.038	0.559777	0.0480942	0.0251324	Significant Decrease	Tier 3 zero-reaction											1	25	405
C-3332	493.6	497.1	534.266	211.091	0.334832	0.00826273	0.00782116	Significant Decrease	Tier 3 only two-reaction											0	0	14
C-3350	497.7	501.1	225.114	126.045	1.64569	0.0493387	0.0256608	Significant Increase	Tier 3 only two-reaction											0	0	17
C-3355	497.7	501.1	316.191	154.099	0.451986	0.00219698	0.00405191	Significant Decrease	Tier 3 one-reaction											0	4	161
C-3359	498.7	502.1	442.297	280.205	0.618994	0.0146864	0.0111744	Significant Decrease	Tier 3 one-reaction											0	10	291
C-3362	501.8	505.1	358.202	196.11	0.523451	0.00165821	0.00359019	Significant Decrease	Tier 3 one-reaction											0	5	185
C-3370	501.7	505.1	384.254	222.163	0.399857	0.0258823	0.0163003	Significant Decrease	Tier 3 one-reaction											0	2	102
C-3396	506.8	510.1	298.173	272.163	0.299532	0.0121132	0.00994894	Significant Decrease	Tier 3 one-reaction											0	3	92
C-3398	506.9	510.1	235.626	147.069	0.464798	0.00348766	0.00487828	Significant Decrease	Tier 3 zero-reaction											1	12	224
C-3403	506.8	510.1	470.245	147.069	0.487691	0.00413193	0.00536524	Significant Decrease	Tier 3 zero-reaction											1	12	225
C-3409	515	518.1	384.229	61.0533	1.65203	0.00309277	0.00467406	Significant Increase	Tier 3 zero-reaction											1	15	349
C-3432	509.9	513.1	460.305	298.214	0.586639	0.0112244	0.00944051	Significant Decrease	Tier 3 one-reaction											0	17	246
C-3443	517.1	520.2	470.236	308.145	0.470061	0.0124386	0.0101126	Significant Decrease	Tier 3 one-reaction											0	1	175
C-3446	519.1	522.2	218.633	113.084	0.568966	0.0240533	0.0154471	Significant Decrease	Tier 3 one-reaction											0	16	301
C-3447	517	520.1	400.248	238.156	0.370605	0.00177859	0.00367301	Significant Decrease	Tier 3 one-reaction											0	3	101
C-3449	523.1	526.1	424.225	101.049	1.66528	0.0110385	0.00935225	Significant Increase	Tier 3 only two-reaction											0	0	1
C-3455	523.2	526.2	436.26	113.085	0.577722	0.0228153	0.0149386	Significant Decrease	Tier 3 one-reaction											0	16	301
C-3458	520.1	523.1	595.326	433.234	2.08145	0.0234594	0.0151796	Significant Increase	Tier 3 one-reaction											0	1	87
C-3460	520.1	523.1	482.166	320.075	1.92841	0.00607261	0.00656269	Significant Increase	Tier 3 one-reaction											0	6	235
C-3464	521.1	524.2	250.107	88.0162	2.21258	0.0312836	0.0184515	Significant Increase	Tier 3 zero-reaction											2	30	482
C-3470	521.1	524.2	264.123	102.032	1.80613	0.00388562	0.00516295	Significant Increase	Tier 3 zero-reaction											6	52	601
C-3473	523.2	526.2	360.217	198.126	0.451517	0.00639827	0.00676757	Significant Decrease	Tier 3 one-reaction											0	10	158
C-3474	523.2	526.2	460.307	298.215	0.414651	0.00474764	0.00575245	Significant Decrease	Tier 3 one-reaction											0	17	237
C-3485	529.3	532.2	269.152	214.121	0.485356	0.0173152	0.0124691	Significant Decrease	Tier 3 one-reaction											0	11	208
C-3504	533.4	536.3	334.201	172.109	0.618363	0.00256818	0.00432957	Significant Decrease	Tier 3 one-reaction											0	12	265
C-3507	534.4	537.3	269.152	214.121	0.635277	0.00870947	0.00807015	Significant Decrease	Tier 3 one-reaction											0	11	208
C-3508	534.4	537.3	363.228	201.137	1.56771	0.0218206	0.0145134	Significant Increase	Tier 3 zero-reaction											1	12	188
C-3511	540.4	543.5	424.224	101.049	1.66835	0.00978119	0.00868187	Significant Increase	Tier 3 one-reaction											0	29	443
C-3516	536.4	539.4	275.152	226.122	0.482876	0.0338277	0.0194665	Significant Decrease	Tier 3 one-reaction											0	2	130
C-3532	539.5	542.5	318.207	156.115	0.596877	0.00253718	0.00432957	Significant Decrease	Tier 3 zero-reaction											1	14	180
C-3534	540.5	543.6	334.201	172.109	0.467205	0.00153614	0.00350116	Significant Decrease	Tier 3 one-reaction											0	12	265
C-3535	542.5	545.6	402.264	240.173	0.497028	0.0227244	0.01491	Significant Decrease	Tier 3 one-reaction											0	6	104
C-3543	542.5	545.6	519.38	357.289	0.493556	0.00226053	0.00411005	Significant Decrease	Tier 3 one-reaction											0	10	202
C-3554	548.6	551.9	374.233	212.142	0.355684	0.0019482	0.00384645	Significant Decrease	Tier 3 one-reaction											0	8	118
C-3556	543.5	546.6	458.291	296.2	0.623689	0.0115223	0.00960193	Significant Decrease	Tier 3 one-reaction											0	3	200
C-3561	548.6	551.9	334.201	172.11	0.391199	0.00203436	0.00388694	Significant Decrease	Tier 3 one-reaction											0	12	265
C-3563	549.6	552.9	283.149	242.116	1.72575	0.0112154	0.00943963	Significant Increase	Tier 3 one-reaction											0	2	206
C-3564	549.6	552.9	424.224	101.049	1.63629	0.0130872	0.0104062	Significant Increase	Tier 3 only two-reaction											0	0	1
C-3565	546.5	549.7	552.316	229.141	0.456573	0.0451555	0.0239214	Significant Decrease	Tier 3 one-reaction											0	3	73
C-3567	551.6	555	538.234	215.059	0.1656	0.00177927	0.00367301	Significant Decrease	Tier 3 one-reaction											0	2	65
C-3568	551.6	555	464.196	141.02	0.244042	0.00119103	0.00319544	Significant Decrease	Tier 3 zero-reaction											1	6	163
C-3576	553.6	557	424.286	262.194	0.363836	0.0383722	0.0211882	Significant Decrease	Tier 3 one-reaction											0	4	268
C-3577	553.6	557	372.217	210.126	0.494894	0.0066302	0.00689434	Significant Decrease	Tier 3 one-reaction											0	3	81
C-3587	557.8	561.3	458.291	296.2	0.486043	0.0062074	0.00664992	Significant Decrease	Tier 3 one-reaction											0	3	200
C-3588	558.8	562.3	282.16	240.137	0.347317	0.0097652	0.00867267	Significant Decrease	Tier 3 one-reaction											0	2	116
C-3589	557.8	561.2	424.224	101.048	1.65279	0.0149834	0.011311	Significant Increase	Tier 3 one-reaction											0	29	443
C-3599	557.8	561.2	358.201	196.11	0.456142	0.00555737	0.00621521	Significant Decrease	Tier 3 one-reaction											0	5	185
C-3604	563.8	567.4	428.28	266.189	0.366296	0.00381446	0.00511251	Significant Decrease	Tier 3 one-reaction											0	10	133
C-3608	564.9	568.5	377.244	215.153	1.56581	0.0212109	0.0142144	Significant Increase	Tier 3 one-reaction											0	8	167
C-3616	573	576.7	378.264	216.173	0.536649	0.00554731	0.00620847	Significant Decrease	Tier 3 zero-reaction											3	9	97
C-3627	571	574.6	438.301	276.21	0.308405	0.01755	0.0125648	Significant Decrease	Tier 3 zero-reaction											4	23	404
C-3635	573	576.6	338.124	176.032	0.464458	0.0060854	0.0065677	Significant Decrease	Tier 3 zero-reaction											2	41	406
C-3638	573	576.6	466.295	304.203	0.24531	0.0177009	0.0126318	Significant Decrease	Tier 3 zero-reaction											11	36	451
C-3639	573	576.7	438.265	276.174	1.50199	0.0205139	0.0138984	Significant Increase	Tier 3 one-reaction											0	2	179
C-3640	573.1	576.7	426.301	264.21	0.245674	0.0136507	0.0106969	Significant Decrease	Tier 3 one-reaction											0	4	342
C-3644	574	577.7	428.28	266.189	0.522352	0.00904741	0.00823592	Significant Decrease	Tier 3 one-reaction											0	10	133
C-3648	577.1	580.7	468.312	306.221	0.179784	0.00277845	0.00447574	Significant Decrease	Tier 3 zero-reaction											4	51	629
C-3650	579.1	582.8	512.252	189.077	1.5262	0.00486033	0.00583391	Significant Increase	Tier 3 one-reaction											0	10	258
C-3659	582.1	585.8	358.202	196.11	0.659277	0.00762089	0.00741856	Significant Decrease	Tier 3 one-reaction											0	5	185
C-3668	588.3	592.1	254.154	92.0627	1.50222	0.00386894	0.00515859	Significant Increase	Tier 3 one-reaction											0	8	175
C-3669	588.3	592	400.249	238.157	0.515195	0.00198836	0.00387682	Significant Decrease	Tier 3 one-reaction											0	1	80
C-3671	588.3	592.1	442.297	280.205	0.580495	0.0350701	0.0199586	Significant Decrease	Tier 3 one-reaction											0	10	291
C-3672	588.3	592	512.253	189.077	1.56268	0.00724954	0.00718886	Significant Increase	Tier 3 zero-reaction											1	18	207
C-3692	595.4	599.1	442.297	280.206	0.519468	0.00929375	0.00837534	Significant Decrease	Tier 3 one-reaction											0	10	290
C-3700	597.5	601.1	290.175	128.084	0.412469	0.0175615	0.0125672	Significant Decrease	Tier 3 one-reaction											0	22	337
C-3702	598.4	602	290.175	256.168	0.408136	0.0170147	0.0123318	Significant Decrease	Tier 3 one-reaction											0	4	79
C-3703	595.4	599.1	512.252	189.077	1.55277	0.00528739	0.00606592	Significant Increase	Tier 3 only two-reaction											0	0	70
C-3709	599.5	603	351.167	189.076	1.53991	0.00374064	0.00505759	Significant Increase	Tier 3 one-reaction											0	10	257
C-3714	601.5	605.1	251.085	88.9938	1.51815	0.000953339	0.00305188	Significant Increase	Tier 3 one-reaction											0	1	81
C-3718	605.6	609.1	392.281	230.189	0.143021	0.00620358	0.00664992	Significant Decrease	Tier 3 one-reaction											0	8	111
C-3723	607.6	611.1	256.629	189.075	1.5579	0.00876587	0.00811265	Significant Increase	Tier 3 one-reaction											0	10	257
C-3728	607.6	611.1	222.113	60.0215	1.51214	0.010113	0.00884385	Significant Increase	Tier 3 zero-reaction											2	25	625
C-3729	608.6	612	351.167	189.076	1.54	0.00396401	0.00521313	Significant Increase	Tier 3 one-reaction											0	10	257
C-3743	618.8	622.1	284.176	122.085	1.5261	0.00153431	0.00350116	Significant Increase	Tier 3 only two-reaction											0	0	127
C-3747	615.8	619.1	222.113	60.0214	1.50355	0.0149644	0.0113074	Significant Increase	Tier 3 zero-reaction											2	25	625
C-3749	620.8	624	496.345	334.253	0.363938	0.0121254	0.00995366	Significant Decrease	Tier 3 zero-reaction											1	57	568
C-3750	622.9	626.1	444.313	282.222	0.599342	0.00508505	0.0059518	Significant Decrease	Tier 3 one-reaction											0	13	301
C-3763	628	631	284.176	122.085	1.50915	0.00127779	0.00329495	Significant Increase	Tier 3 only two-reaction											0	0	127
C-3770	623.9	627.1	406.297	244.205	0.0626856	0.00271533	0.00441341	Significant Decrease	Tier 3 zero-reaction											2	13	98
C-3778	636.1	639	418.297	256.206	0.306482	0.00891947	0.00817131	Significant Decrease	Tier 3 one-reaction											0	5	138
C-3788	639.2	642	251.085	88.9939	1.52828	0.00221696	0.00406443	Significant Increase	Tier 3 one-reaction											0	1	81
C-3816	659.5	662.4	420.312	258.221	0.409452	0.00473755	0.00575178	Significant Decrease	Tier 3 one-reaction											0	5	121
C-3822	661.5	664.4	400.286	238.194	0.536348	0.0159132	0.0117876	Significant Decrease	Tier 3 one-reaction											0	5	166
C-3826	664.6	667.5	388.286	226.195	0.122296	0.0153848	0.0115007	Significant Decrease	Tier 3 zero-reaction											5	14	110
C-3831	669.7	672.7	414.302	252.21	0.310442	0.00308522	0.00466723	Significant Decrease	Tier 3 zero-reaction											2	13	187
C-3835	670.7	673.7	254.154	92.0626	1.51312	0.00238693	0.00423	Significant Increase	Tier 3 one-reaction											0	8	175
C-3841	688	691.1	254.154	92.0628	1.51428	0.0015473	0.0035062	Significant Increase	Tier 3 one-reaction											0	8	175
C-3843	688	691	252.123	90.0315	1.51311	0.0029072	0.00458248	Significant Increase	Tier 3 zero-reaction											5	41	637
C-3847	689.1	692.1	428.318	266.226	0.244097	0.00853376	0.00798178	Significant Decrease	Tier 3 one-reaction											0	8	264
C-3852	689.1	692.1	512.252	189.077	1.55709	0.0177812	0.0126715	Significant Increase	Tier 3 one-reaction											0	10	258
C-3853	691	694.1	402.301	240.21	0.197104	0.00629146	0.00670973	Significant Decrease	Tier 3 one-reaction											0	11	162
C-3860	699.3	702.3	284.177	122.085	1.54215	0.00345496	0.00486306	Significant Increase	Tier 3 only two-reaction											0	0	127
C-3862	700.3	703.3	254.154	92.0627	1.5083	0.0022072	0.00405933	Significant Increase	Tier 3 one-reaction											0	8	175
C-3868	707.4	710.4	222.113	60.0213	1.52188	0.00952215	0.00851809	Significant Increase	Tier 3 zero-reaction											2	25	624
C-3871	710.4	713.5	487.391	325.3	0.404175	0.00160194	0.00355991	Significant Decrease	Tier 3 zero-reaction											1	10	117
C-3873	710.4	713.4	500.386	338.295	0.383093	0.00307945	0.00466723	Significant Decrease	Tier 3 one-reaction											0	2	82
C-3886	728.7	731.8	284.176	122.085	1.52095	0.00404295	0.00528536	Significant Increase	Tier 3 only two-reaction											0	0	127
C-3891	734.8	737.9	512.252	189.077	1.50719	0.00324513	0.00477102	Significant Increase	Tier 3 one-reaction											0	10	258
C-3894	736.9	740	311.197	149.105	1.55143	0.0051056	0.00595843	Significant Increase	Tier 3 one-reaction											0	15	202
C-3896	735.9	738.9	284.176	122.085	1.545	0.00337924	0.00484204	Significant Increase	Tier 3 only two-reaction											0	0	127
C-3903	745	748	251.085	88.9939	1.54433	0.00195109	0.00384703	Significant Increase	Tier 3 one-reaction											0	1	81
C-3918	762.3	765.3	284.177	122.085	1.54342	0.00503239	0.00593507	Significant Increase	Tier 3 only two-reaction											0	0	127
A-17	92.7	88.7	501.115	34.0059	1.93514	0.00710393	0.00711584	Significant Increase	Unidentified
A-135	121.2	119.3	302.15	68.0916	2.19173	0.00086869	0.00303973	Significant Increase	Unidentified
A-187	134.4	133.6	282.029	47.971	1.69465	0.0025	0.00431385	Significant Increase	Unidentified
A-189	134.4	133.6	364.185	130.127	2.27476	0.00817996	0.00778081	Significant Increase	Unidentified
A-209	136.5	135.7	261.07	27.012	1.87471	0.00302065	0.00463211	Significant Increase	Unidentified
A-233	144.6	144.5	353.207	119.149	2.25906	0.00612998	0.00660151	Significant Increase	Unidentified
A-254	149.7	149.8	337.746	103.688	0.500646	0.0204025	0.0138622	Significant Decrease	Unidentified
A-439	190.4	191.6	381.146	147.088	1.50364	0.00299575	0.00462427	Significant Increase	Unidentified
A-440	189.4	190.5	266.118	32.0594	1.55889	0.0416453	0.0224244	Significant Increase	Unidentified
A-513	204.7	206.2	505.111	38.0011	1.70573	0.000524734	0.00258176	Significant Increase	Unidentified
A-523	205.7	207.2	262.053	27.9952	1.93146	0.00203618	0.00388694	Significant Increase	Unidentified
A-532	207.7	209.3	386.151	152.093	0.538903	0.017411	0.0124966	Significant Decrease	Unidentified
A-574	213.8	215.5	268.047	67.9765	1.54715	0.000757813	0.00293963	Significant Increase	Unidentified
A-648	232.2	234.1	565.613	331.554	1.61914	0.000436636	0.00242872	Significant Increase	Unidentified
A-654	226	227.9	268.046	67.9763	1.51257	0.000767056	0.00294742	Significant Increase	Unidentified
A-660	226.1	227.9	535.087	67.9775	1.559	0.000785632	0.00297009	Significant Increase	Unidentified
A-670	227.1	228.9	518.632	284.573	0.432225	0.0147386	0.0111975	Significant Decrease	Unidentified
A-750	238.3	240.3	457.567	223.508	1.65932	0.00670223	0.00690859	Significant Increase	Unidentified
A-806	247.4	249.6	366.11	132.052	2.03654	0.0011733	0.00316997	Significant Increase	Unidentified
A-904	261.7	263.8	262.054	27.9952	1.67616	0.0146682	0.0111716	Significant Increase	Unidentified
A-937	259.7	261.8	407.59	173.531	1.59766	0.00783099	0.00755149	Significant Increase	Unidentified
A-1088	287.1	289.5	262.053	27.9945	1.66024	0.0322325	0.0188451	Significant Increase	Unidentified
A-1213	304.4	307	413.62	179.561	1.58167	0.00527725	0.00606038	Significant Increase	Unidentified
A-1246	308.5	311.2	261.078	54.0393	1.65984	0.0152029	0.0114207	Significant Increase	Unidentified
A-1247	309.5	312.2	260.079	52.0423	1.7815	0.00776945	0.0075204	Significant Increase	Unidentified
A-1316	318.7	321.5	266.117	32.059	1.75335	0.0183699	0.0129176	Significant Increase	Unidentified
A-1337	322.8	325.6	364.625	130.566	0.64947	0.00535392	0.00611197	Significant Decrease	Unidentified
A-1377	322.8	325.6	334.977	201.838	1.62581	0.00103452	0.00307124	Significant Increase	Unidentified
A-1398	328.9	331.3	396.613	162.555	0.634972	0.0224922	0.0148483	Significant Decrease	Unidentified
A-1400	328.9	331.4	364.625	130.566	0.358907	0.00451794	0.00560659	Significant Decrease	Unidentified
A-1430	332.9	334.9	501.115	34.0059	1.58239	0.00639662	0.00676757	Significant Increase	Unidentified
A-1434	335	336.8	367.607	133.549	1.51768	0.0118228	0.00981298	Significant Increase	Unidentified
A-1483	338	339.9	413.667	179.608	0.231684	0.000732513	0.00289249	Significant Decrease	Unidentified
A-1511	343.1	345	315.089	162.062	1.6289	0.00997951	0.00877194	Significant Increase	Unidentified
A-1536	344.2	346	357.635	123.576	0.284759	0.00151772	0.00349196	Significant Decrease	Unidentified
A-1571	351.3	353.2	294.036	59.9772	1.73802	0.00437221	0.00548754	Significant Increase	Unidentified
A-1625	356.4	358.3	335.622	101.564	0.332602	0.00567982	0.00631547	Significant Decrease	Unidentified
A-1670	367.5	369.5	665.671	431.613	1.84133	0.0217421	0.0144822	Significant Increase	Unidentified
A-1699	370.6	372.6	307.619	147.121	0.323218	0.00284108	0.00452288	Significant Decrease	Unidentified
A-1716	372.6	374.7	300.119	132.122	2.12328	0.0130205	0.0103937	Significant Increase	Unidentified
A-1755	377.7	379.9	344.602	110.543	1.66365	0.00341113	0.00484204	Significant Increase	Unidentified
A-1759	377.7	379.9	287.087	106.058	1.6991	0.0107994	0.00922409	Significant Increase	Unidentified
A-1786	382.8	385.2	334.614	100.556	0.45292	0.00254514	0.00432957	Significant Decrease	Unidentified
A-1789	382.8	385.2	357.593	123.535	1.74804	0.00668708	0.00690044	Significant Increase	Unidentified
A-1800	384.9	387.4	528.163	61.0534	1.52313	0.00318221	0.00474865	Significant Increase	Unidentified
A-1825	387.9	390.5	362.627	128.569	0.60584	0.00384516	0.00514023	Significant Decrease	Unidentified
A-1863	394	396.9	399.621	165.563	2.62204	0.000196187	0.00180166	Significant Increase	Unidentified
[truncated: 208 more rows]

## Sheet: Title and authors
Deciphering Aphanomyces eutieches-pea-biocontrol bacterium interactions through untargeted metabolomics
Zakir Hossaina,*, Shuang Zhaob, Xian Luob, Kui Liua, Liang Lib and Michelle Hubbarda,*
a Swift Current Research and Development Centre, Agriculture and Agri-Food Canada, 1 Airport Road, Swift Current, Saskatchewan, S9H 3X2 Canada
b Department of Chemistry, University of Alberta, Edmonton, AB T6G 2G2, Canada
