# Supplementary material for: Deciphering Aphanomyces euteiches-pea-biocontrol bacterium interactions through untargeted metabolomics
Source: Sci Rep. 2024 Apr 17;14:8877. doi: 10.1038/s41598-024-52949-w (PMC11024177; doi:10.1038/s41598-024-52949-w)
Supplement: Supplementary file 8 — Supplementary Table S5. [file 41598_2024_52949_MOESM8_ESM.xlsx]

## Sheet: Supplementary Table S5
Pathway	Total Cmpd	Hits	Raw p	#NAME?	Holm adjust	FDR	Impact
Taurine and hypotaurine metabolism	6	4	7.5e-06	5.1252	0.00053215	0.00040921	0.5
Biosynthesis of unsaturated fatty acids	22	6	1.15e-05	4.9383	0.0008069	0.00040921	0
Vitamin B6 metabolism	11	6	2.15e-05	4.6683	0.0014809	0.00050794	0.89102
alpha-Linolenic acid metabolism	28	7	3.36e-05	4.4734	0.002286	0.00059671	0.4575
Arachidonic acid metabolism	12	3	5.03e-05	4.2988	0.0033676	0.00071372	0
Cysteine and methionine metabolism	46	17	9.38e-05	4.0277	0.0061916	0.0011101	0.49733
Linoleic acid metabolism	4	1	0.00015436	3.8115	0.010034	0.0013382	1
Glycerophospholipid metabolism	37	3	0.00016858	3.7732	0.010789	0.0013382	0.07715
Purine metabolism	63	14	0.00016963	3.7705	0.010789	0.0013382	0.17912
Glycine, serine and threonine metabolism	33	14	0.00028706	3.542	0.017797	0.0018743	0.4843
Glyoxylate and dicarboxylate metabolism	29	12	0.00030707	3.5128	0.018731	0.0018743	0.67583
One carbon pool by folate	8	1	0.00033399	3.4763	0.020039	0.0018743	0
Sulfur metabolism	15	5	0.00034318	3.4645	0.020248	0.0018743	0.23204
Brassinosteroid biosynthesis	26	1	0.00051396	3.2891	0.02981	0.0024269	0
Cyanoamino acid metabolism	29	11	0.00054407	3.2643	0.031012	0.0024269	0.42373
Flavonoid biosynthesis	47	6	0.00054691	3.2621	0.031012	0.0024269	0.04544
Betalain biosynthesis	3	2	0.00065254	3.1854	0.03589	0.0027253	1
Nitrogen metabolism	12	3	0.00089734	3.047	0.048456	0.0035395	0.05882
Tryptophan metabolism	28	6	0.0010403	2.9828	0.055138	0.0035425	0.13889
beta-Alanine metabolism	18	10	0.001046	2.9805	0.055138	0.0035425	0.59127
Pyrimidine metabolism	38	8	0.0010702	2.9705	0.055138	0.0035425	0.18377
Aminoacyl-tRNA biosynthesis	46	20	0.0010977	2.9595	0.055138	0.0035425	0.05556
Flavone and flavonol biosynthesis	10	3	0.0012126	2.9163	0.059419	0.0037434	0.5
Lysine biosynthesis	9	5	0.0013101	2.8827	0.062884	0.0038757	0.36486
Pantothenate and CoA biosynthesis	23	8	0.0015528	2.8089	0.07298	0.0044099	0.28726
Isoquinoline alkaloid biosynthesis	6	3	0.0017935	2.7463	0.082503	0.0048977	0.5
Alanine, aspartate and glutamate metabolism	22	13	0.001942	2.7117	0.087391	0.0050567	0.96043
Arginine biosynthesis	18	6	0.0019942	2.7002	0.087745	0.0050567	0.25632
Diterpenoid biosynthesis	28	4	0.0021836	2.6608	0.093893	0.005346	0.17009
Glycerolipid metabolism	21	1	0.0023186	2.6348	0.09738	0.0054873	0.00426
Phenylpropanoid biosynthesis	46	9	0.0024771	2.6061	0.10156	0.0056734	0.30003
Carotenoid biosynthesis	43	1	0.0026481	2.5771	0.10592	0.0058234	0.00632
Phenylalanine metabolism	11	4	0.0027067	2.5676	0.10592	0.0058234	0.94117
Arginine and proline metabolism	34	10	0.0029294	2.5332	0.11132	0.0061174	0.53713
Lysine degradation	18	6	0.0035836	2.4457	0.13259	0.0072695	0.5
Phenylalanine, tyrosine and tryptophan biosynthesis	22	9	0.004161	2.3808	0.1498	0.0080046	0.47448
Valine, leucine and isoleucine biosynthesis	22	9	0.0041714	2.3797	0.1498	0.0080046	0.31108
Glucosinolate biosynthesis	65	20	0.0046336	2.3341	0.15754	0.0086576	0.32691
Zeatin biosynthesis	21	2	0.0050256	2.2988	0.16584	0.0091491	0
Glutathione metabolism	26	8	0.0060074	2.2213	0.19224	0.010663	0.53191
Tyrosine metabolism	16	6	0.0067066	2.1735	0.2079	0.011614	0.35135
Porphyrin and chlorophyll metabolism	48	1	0.0079098	2.1018	0.23729	0.013371	0
Citrate cycle (TCA cycle)	20	5	0.0081902	2.0867	0.23752	0.013523	0.23141
Tropane, piperidine and pyridine alkaloid biosynthesis	8	4	0.010586	1.9753	0.29641	0.017082	0
Selenocompound metabolism	13	1	0.011561	1.937	0.31215	0.018052	0
Carbon fixation in photosynthetic organisms	21	4	0.012186	1.9141	0.31684	0.018052	0.10075
Valine, leucine and isoleucine degradation	37	7	0.01222	1.9129	0.31684	0.018052	0.02973
Histidine metabolism	15	4	0.012424	1.9058	0.31684	0.018052	0.14729
Pyruvate metabolism	22	4	0.012459	1.9045	0.31684	0.018052	0.32501
Glycolysis / Gluconeogenesis	26	3	0.014502	1.8386	0.31905	0.020298	0.12187
Propanoate metabolism	20	6	0.01458	1.8362	0.31905	0.020298	0.22404
Phosphonate and phosphinate metabolism	7	1	0.017394	1.7596	0.34787	0.023749	1
Ubiquinone and other terpenoid-quinone biosynthesis	38	5	0.021355	1.6705	0.40574	0.028607	0.00678
Fatty acid degradation	37	2	0.048075	1.3181	0.86535	0.06321	0
Thiamine metabolism	22	4	0.049203	1.308	0.86535	0.063261	0.06358
Sphingolipid metabolism	17	1	0.049896	1.3019	0.86535	0.063261	0.03365
Folate biosynthesis	27	2	0.061405	1.2118	0.92108	0.076487	0.02624
Stilbenoid, diarylheptanoid and gingerol biosynthesis	8	1	0.075231	1.1236	1	0.091619	0.13235
Butanoate metabolism	17	7	0.076134	1.1184	1	0.091619	0.36363
Monobactam biosynthesis	8	3	0.097417	1.0114	1	0.11528	0
Amino sugar and nucleotide sugar metabolism	50	1	0.13861	0.8582	1	0.16133	0.00265
Inositol phosphate metabolism	28	1	0.28748	0.5414	1	0.32921	0
Fatty acid biosynthesis	56	2	0.30474	0.51607	1	0.34344	0.01123
Synthesis and degradation of ketone bodies	4	1	0.35513	0.44961	1	0.39397	0
Indole alkaloid biosynthesis	4	1	0.38005	0.42015	1	0.41514	0
C5-Branched dibasic acid metabolism	6	2	0.43841	0.35812	1	0.46875	0
Nicotinate and nicotinamide metabolism	13	3	0.44234	0.35424	1	0.46875	0
Biosynthesis of secondary metabolites - unclassified	5	1	0.51582	0.2875	1	0.53858	1
Terpenoid backbone biosynthesis	30	2	0.63029	0.20046	1	0.64456	0.06704
Fatty acid elongation	23	1	0.64456	0.19074	1	0.64456	0
Cutin, suberine and wax biosynthesis	18	1	0.64456	0.19074	1	0.64456	0

## Sheet: Title and authors
Deciphering Aphanomyces eutieches-pea-biocontrol bacterium interactions through untargeted metabolomics
Zakir Hossaina,*, Shuang Zhaob, Xian Luob, Kui Liua, Liang Lib and Michelle Hubbarda,*
a Swift Current Research and Development Centre, Agriculture and Agri-Food Canada, 1 Airport Road, Swift Current, Saskatchewan, S9H 3X2 Canada
b Department of Chemistry, University of Alberta, Edmonton, AB T6G 2G2, Canada
