# Supplementary material for: Deciphering Aphanomyces euteiches-pea-biocontrol bacterium interactions through untargeted metabolomics
Source: Sci Rep. 2024 Apr 17;14:8877. doi: 10.1038/s41598-024-52949-w (PMC11024177; doi:10.1038/s41598-024-52949-w)
Supplement: Supplementary file 9 — Supplementary Table S6. [file 41598_2024_52949_MOESM9_ESM.xlsx]

## Sheet: Supplementary Table S6
Pathway	Total Cmpd	Hits	Raw p	#NAME?	Holm adjust	FDR	Impact
Biosynthesis of unsaturated fatty acids	22	6	2.62e-06	5.5809	0.00018635	0.00018635	0
Purine metabolism	63	14	2.59e-05	4.586	0.0018161	0.00046617	0.17912
Cysteine and methionine metabolism	46	17	2.91e-05	4.5355	0.0020105	0.00046617	0.49733
Taurine and hypotaurine metabolism	6	4	3.72e-05	4.4296	0.0025288	0.00046617	0.5
Glycine, serine and threonine metabolism	33	14	4.07e-05	4.3904	0.0027269	0.00046617	0.4843
Sulfur metabolism	15	5	4.2e-05	4.3771	0.00277	0.00046617	0.23204
Arachidonic acid metabolism	12	3	4.6e-05	4.3376	0.0029874	0.00046617	0
Linoleic acid metabolism	4	1	6.76e-05	4.1703	0.0043235	0.00058304	1
alpha-Linolenic acid metabolism	28	7	7.39e-05	4.1313	0.0046561	0.00058304	0.4575
Nitrogen metabolism	12	3	8.63e-05	4.0641	0.0053487	0.00059037	0.05882
Cyanoamino acid metabolism	29	11	9.15e-05	4.0387	0.0055794	0.00059037	0.42373
Alanine, aspartate and glutamate metabolism	22	13	0.00014062	3.852	0.0084371	0.00083199	0.96043
Arginine biosynthesis	18	6	0.00016007	3.7957	0.0094438	0.0008742	0.25632
Flavonoid biosynthesis	47	6	0.00021057	3.6766	0.012213	0.0010679	0.04544
Glyoxylate and dicarboxylate metabolism	29	12	0.00025101	3.6003	0.014307	0.0011881	0.67583
Glycerophospholipid metabolism	37	3	0.00030735	3.5124	0.017212	0.0013639	0.07715
Diterpenoid biosynthesis	28	4	0.00034761	3.4589	0.019119	0.0014518	0.17009
Tryptophan metabolism	28	6	0.00040563	3.3919	0.021904	0.0015295	0.13889
Sphingolipid metabolism	17	1	0.0004093	3.388	0.021904	0.0015295	0.03365
Lysine biosynthesis	9	5	0.00051174	3.2909	0.026611	0.0016781	0.36486
Histidine metabolism	15	4	0.00052113	3.2831	0.026611	0.0016781	0.14729
Zeatin biosynthesis	21	2	0.00052176	3.2825	0.026611	0.0016781	0
Valine, leucine and isoleucine biosynthesis	22	9	0.0005436	3.2647	0.026636	0.0016781	0.31108
Pyrimidine metabolism	38	8	0.00063933	3.1943	0.030688	0.0018913	0.18377
Vitamin B6 metabolism	11	6	0.00067013	3.1738	0.031496	0.0019032	0.89102
Aminoacyl-tRNA biosynthesis	46	20	0.00081664	3.088	0.037565	0.00223	0.05556
Flavone and flavonol biosynthesis	10	3	0.00089911	3.0462	0.04046	0.0023093	0.5
One carbon pool by folate	8	1	0.00091072	3.0406	0.04046	0.0023093	0
Carotenoid biosynthesis	43	1	0.0010347	2.9852	0.04449	0.0025331	0.00632
Pyruvate metabolism	22	4	0.0011033	2.9573	0.04634	0.0026112	0.32501
Carbon fixation in photosynthetic organisms	21	4	0.0012654	2.8978	0.051883	0.002818	0.10075
Amino sugar and nucleotide sugar metabolism	50	1	0.0012701	2.8962	0.051883	0.002818	0.00265
Fatty acid degradation	37	2	0.0013867	2.858	0.054082	0.0029835	0
beta-Alanine metabolism	18	10	0.0014685	2.8331	0.055802	0.0030318	0.59127
Glucosinolate biosynthesis	65	20	0.0014945	2.8255	0.055802	0.0030318	0.32691
Pantothenate and CoA biosynthesis	23	8	0.0018729	2.7275	0.067425	0.0036128	0.28726
Phenylpropanoid biosynthesis	46	9	0.0018827	2.7252	0.067425	0.0036128	0.30003
Phenylalanine metabolism	11	4	0.0021673	2.6641	0.07369	0.0040495	0.94117
Betalain biosynthesis	3	2	0.0023269	2.6332	0.076787	0.0041894	1
Glutathione metabolism	26	8	0.0023602	2.627	0.076787	0.0041894	0.53191
Isoquinoline alkaloid biosynthesis	6	3	0.003081	2.5113	0.095511	0.0053286	0.5
Phenylalanine, tyrosine and tryptophan biosynthesis	22	9	0.0031963	2.4954	0.095888	0.0053286	0.47448
Monobactam biosynthesis	8	3	0.0032272	2.4912	0.095888	0.0053286	0
Lysine degradation	18	6	0.003632	2.4399	0.10169	0.0058607	0.5
Fatty acid biosynthesis	56	2	0.0048209	2.3169	0.13016	0.0076062	0.01123
Glycolysis / Gluconeogenesis	26	3	0.0052309	2.2814	0.136	0.0080738	0.12187
Arginine and proline metabolism	34	10	0.0055434	2.2562	0.13859	0.0082301	0.53713
Tyrosine metabolism	16	6	0.0056044	2.2515	0.13859	0.0082301	0.35135
Phosphonate and phosphinate metabolism	7	1	0.0056799	2.2457	0.13859	0.0082301	1
Tropane, piperidine and pyridine alkaloid biosynthesis	8	4	0.0061723	2.2095	0.13859	0.0087647	0
Porphyrin and chlorophyll metabolism	48	1	0.0081885	2.0868	0.17196	0.0114	0
Stilbenoid, diarylheptanoid and gingerol biosynthesis	8	1	0.010918	1.9618	0.21837	0.014908	0.13235
Glycerolipid metabolism	21	1	0.01184	1.9266	0.22496	0.015861	0.00426
Valine, leucine and isoleucine degradation	37	7	0.012398	1.9067	0.22496	0.0163	0.02973
Fatty acid elongation	23	1	0.01339	1.8732	0.22763	0.016977	0
Cutin, suberine and wax biosynthesis	18	1	0.01339	1.8732	0.22763	0.016977	0
Butanoate metabolism	17	7	0.01405	1.8523	0.22763	0.017501	0.36363
Propanoate metabolism	20	6	0.02139	1.6698	0.29946	0.026184	0.22404
Thiamine metabolism	22	4	0.022723	1.6435	0.29946	0.027137	0.06358
Synthesis and degradation of ketone bodies	4	1	0.022933	1.6395	0.29946	0.027137	0
Ubiquinone and other terpenoid-quinone biosynthesis	38	5	0.047923	1.3195	0.52715	0.055779	0.00678
Nicotinate and nicotinamide metabolism	13	3	0.0551	1.2588	0.551	0.063098	0
Citrate cycle (TCA cycle)	20	5	0.059501	1.2255	0.551	0.067057	0.23141
Brassinosteroid biosynthesis	26	1	0.076943	1.1138	0.61554	0.085358	0
Selenocompound metabolism	13	1	0.10044	0.99809	0.70308	0.10971	0
Folate biosynthesis	27	2	0.12401	0.90655	0.74406	0.1334	0.02624
C5-Branched dibasic acid metabolism	6	2	0.16629	0.77913	0.83146	0.17622	0
Indole alkaloid biosynthesis	4	1	0.24551	0.60993	0.98204	0.25634	0
Inositol phosphate metabolism	28	1	0.27282	0.56412	0.98204	0.28073	0
Biosynthesis of secondary metabolites - unclassified	5	1	0.34596	0.46098	0.98204	0.3509	1
Terpenoid backbone biosynthesis	30	2	0.52226	0.28211	0.98204	0.52226	0.06704

## Sheet: Title and authors
Deciphering Aphanomyces eutieches-pea-biocontrol bacterium interactions through untargeted metabolomics
Zakir Hossaina,*, Shuang Zhaob, Xian Luob, Kui Liua, Liang Lib and Michelle Hubbarda,*
a Swift Current Research and Development Centre, Agriculture and Agri-Food Canada, 1 Airport Road, Swift Current, Saskatchewan, S9H 3X2 Canada
b Department of Chemistry, University of Alberta, Edmonton, AB T6G 2G2, Canada
